# Supplementary material for: Genetic variation and microbiota in bumble bees cross-infected by different strains of C. bombi
Source: PLoS One. 2022 Nov 28;17(11):e0277041. doi: 10.1371/journal.pone.0277041 (PMC9704641; doi:10.1371/journal.pone.0277041)
Supplement: S1 File — The file contains data from all of the N = 1,200 bees that were tested. (XLSX) [file pone.0277041.s001.xlsx]

## Sheet: BAsic_Data
Sample_Name	Colony	Strain_ID	strain	Quantity_Mean	Quantity_SD	infection_date	Wing_unit	Wing_mm
015_A1	15	A	08.068	146.817	9.86756	29.5	68	2.652
015_A2	15	A	08.068	9443.67	670.834	29.5	60	2.34
015_A3	15	A	08.068	10313.8	1239.25	29.5	65	2.535
015_B1	15	B	08.075	7508.73	959.607	29.5	68	2.652
015_B2	15	B	08.075	2503.74	677.676	29.5	68	2.652
015_B3	15	B	08.075	7702.91	711.903	29.5	73	2.847
015_C1	15	C	08.076	197.279	11.5014	29.5	57	2.223
015_C2	15	C	08.076	964.079	147.096	29.5	64	2.496
015_C3	15	C	08.076	183.265	6.88355	29.5	65	2.535
015_D1	15	D	08.091	13252.7	2380.16	29.5	64	2.496
015_D2	15	D	08.091	11675.9	1574.13	29.5	68	2.652
015_D3	15	D	08.091	10187.1	960.271	29.5	64	2.496
015_E1	15	E	08.161	627.808	30.8435	29.5	67	2.613
015_E2	15	E	08.161	961.436	101.687	29.5	55	2.145
015_E3	15	E	08.161	1845.62	191.501	29.5	58	2.262
015_F1	15	F	10.027	27402.9	3680.12	29.5	53	2.067
015_F2	15	F	10.027	18626.4	1099.85	29.5	70	2.73
015_F3	15	F	10.027	32069.4	3360.23	29.5	69	2.691
015_G1	15	G	10.132	63166.1	6211.93	29.5	69	2.691
015_G2	15	G	10.132	48418.3	3035.15	29.5	72	2.808
015_G3	15	G	10.132	15193.8	4060.76	2.6	70	2.73
015_H1	15	H	10.175	68514.5	6169.04	2.6	62	2.418
015_H2	15	H	10.175	49439.4	3488.61	2.6	66	2.574
015_H3	15	H	10.175	44456	2661.97	2.6	64	2.496
015_I1	15	I	10.290	20256	795.865	2.6	65	2.535
015_I2	15	I	10.290	10818.9	1077.9	2.6	58	2.262
015_I3	15	I	10.290	3607.11	456.136	2.6	66	2.574
015_J1	15	J	10.486	50385.1	22659.6	2.6	59	2.301
015_J2	15	J	10.486	27617.5	1734.42	2.6	59	2.301
015_J3	15	J	10.486	28235.6	2838.83	2.6	69	2.691
015_K1	15	K	12.246	49280	8476.26	2.6	71	2.769
015_K2	15	K	12.246	34051.3	953.93	2.6	68	2.652
015_K3	15	K	12.246	14091.3	2150.59	2.6	62	2.418
015_L1	15	L	12.444	17229.4	1146.64	2.6	62	2.418
015_L2	15	L	12.444	41186.3	3822.61	2.6	53	2.067
015_L3	15	L	12.444	47237.7	5390.84	2.6	68	2.652
015_M1	15	M	12.248	12777.2	250.778	2.6	67	2.613
015_M2	15	M	12.248	9329.37	946.312	2.6	67	2.613
015_M3	15	M	12.248	4844.34	1669.32	2.6	66	2.574
015_N1	15	N	12.448	62476.8	10260.2	2.6	60	2.34
015_N2	15	N	12.448	13003.7	1526.08	4.6	63	2.457
015_N3	15	N	12.448	20518.2	4404.76	4.6	71	2.769
015_O1	15	O	12.450	28876.4	3355.92	4.6	73	2.847
015_O2	15	O	12.450	35563.7	2509.82	4.6	66	2.574
015_O3	15	O	12.450	29354.8	1367.58	4.6	75	2.925
015_P1	15	P	14.065	6758.01	692.451	4.6	62	2.418
015_P2	15	P	14.065	1560.09	119.291	4.6	54	2.106
015_P3	15	P	14.065	61908.8	2985.77	4.6	55	2.145
015_Q1	15	Q	14.149	4861.89	737.321	4.6	62	2.418
015_Q2	15	Q	14.149	8329.89	2677.42	4.6	65	2.535
015_Q3	15	Q	14.149	18930.6	2699.76	4.6	66	2.574
015_R1	15	R	14.172	5318.17	1348.74	4.6	66	2.574
015_R2	15	R	14.172	20610.1	4381.55	4.6	59	2.301
015_R3	15	R	14.172	11133.9	927.057	4.6	75	2.925
015_S1	15	S	14.255	59803.8	666.281	4.6	65	2.535
015_S2	15	S	14.255	15.9712	2.78184	4.6	69	2.691
015_S3	15	S	14.255	29841	2962.79	4.6	64	2.496
015_T1	15	T	14.338	74244.3	6604.33	4.6	71	2.769
015_T2	15	T	14.338	14815.1	1943.71	4.6	59	2.301
015_T3	15	T	14.338	70224.8	7161.52	4.6	68	2.652
020_A1	20	A	08.068	15823.4	1208.82	21.5	69	2.691
020_A2	20	A	08.068	7544.6	585.755	21.5	77	3.003
020_A3	20	A	08.068	32300.4	815.15	21.5	77	3.003
020_B1	20	B	08.075	4838.25	281.749	21.5	72	2.808
020_B2	20	B	08.075	0	0	21.5	83	3.237
020_B3	20	B	08.075	895.751	43.8091	21.5	78	3.042
020_C1	20	C	08.076	1615.33	99.0163	21.5	70	2.73
020_C2	20	C	08.076	NA	NA	21.5	72	2.808
020_C3	20	C	08.076	476.716	45.3797	21.5	71	2.769
020_D1	20	D	08.091	7764.02	1055.4	21.5	71	2.769
020_D2	20	D	08.091	14617.1	1584.12	21.5	75	2.925
020_D3	20	D	08.091	4918.64	199.606	21.5	69	2.691
020_E1	20	E	08.161	7618.44	897.799	21.5	65	2.535
020_E2	20	E	08.161	786.266	95.4732	21.5	76	2.964
020_E3	20	E	08.161	6233.86	650.493	21.5	67	2.613
020_F1	20	F	10.027	78552.2	5561.84	21.5	72	2.808
020_F2	20	F	10.027	21554.8	319.01	21.5	77	3.003
020_F3	20	F	10.027	0	0	21.5	70	2.73
020_G1	20	G	10.132	44719.1	1296.16	21.5	66	2.574
020_G2	20	G	10.132	33478.7	3430.93	21.5	72	2.808
020_G3	20	G	10.132	61504.2	4606.38	27.5	70	2.73
020_H1	20	H	10.175	94562.4	10366.1	27.5	66	2.574
020_H2	20	H	10.175	45190.7	1141.6	27.5	NA	NA
020_H3	20	H	10.175	39253.2	3422.01	27.5	79	3.081
020_I1	20	I	10.290	19615.6	1476.13	27.5	75	2.925
020_I2	20	I	10.290	4059.9	45.9959	27.5	77	3.003
020_I3	20	I	10.290	9443.16	1167.42	27.5	77	3.003
020_J1	20	J	10.486	33208.4	1327.55	27.5	58	2.262
020_J2	20	J	10.486	34456.4	1933.61	27.5	68	2.652
020_J3	20	J	10.486	19506.9	320.383	27.5	63	2.457
020_K1	20	K	12.246	14531.1	1149.93	27.5	NA	NA
020_K2	20	K	12.246	33283.5	1848.01	27.5	79	3.081
020_K3	20	K	12.246	47538.8	1776.83	27.5	67	2.613
020_L1	20	L	12.444	4836.98	2289.68	27.5	77	3.003
020_L2	20	L	12.444	34611	2838.86	27.5	70	2.73
020_L3	20	L	12.444	6104.85	466.888	27.5	57	2.223
020_M1	20	M	12.248	2838.48	150.42	27.5	84	3.276
020_M2	20	M	12.248	4857.5	488.753	27.5	76	2.964
020_M3	20	M	12.248	15630.5	161.885	27.5	77	3.003
020_N1	20	N	12.448	35359.5	3635.26	27.5	75	2.925
020_N2	20	N	12.448	20836.4	4029.98	29.5	78	3.042
020_N3	20	N	12.448	579.842	7.12614	29.5	66	2.574
020_O1	20	O	12.450	36788.7	2302.37	29.5	NA	NA
020_O2	20	O	12.450	6542.84	317.105	29.5	78	3.042
020_O3	20	O	12.450	0	0	29.5	59	2.301
020_P1	20	P	14.065	22799.1	1167.79	29.5	75	2.925
020_P2	20	P	14.065	10382	914.299	29.5	54	2.106
020_P3	20	P	14.065	40156.8	1696.28	29.5	72	2.808
020_Q1	20	Q	14.149	61589	2499.77	29.5	80	3.12
020_Q2	20	Q	14.149	12790	2025.57	29.5	65	2.535
020_Q3	20	Q	14.149	20088.2	602.733	29.5	78	3.042
020_R1	20	R	14.172	29294.9	2109.69	29.5	72	2.808
020_R2	20	R	14.172	7.15875	0.564049	29.5	69	2.691
020_R3	20	R	14.172	2.15688	0.390649	29.5	62	2.418
020_S1	20	S	14.255	38720.5	4573.63	29.5	78	3.042
020_S2	20	S	14.255	31157.9	1997.36	29.5	65	2.535
020_S3	20	S	14.255	33284	1927.71	29.5	81	3.159
020_T1	20	T	14.338	43250	1909.99	29.5	76	2.964
020_T2	20	T	14.338	28462.7	4421.91	29.5	74	2.886
020_T3	20	T	14.338	41161.9	2507.68	29.5	71	2.769
025_A1	25	A	08.068	7450.92	647.865	21.5	70	2.73
025_A2	25	A	08.068	1.3518	0.129347	21.5	67	2.613
025_A3	25	A	08.068	3485.66	35.8287	21.5	70	2.73
025_B1	25	B	08.075	751.164	125.051	21.5	63	2.457
025_B2	25	B	08.075	7647.34	362.091	21.5	73	2.847
025_B3	25	B	08.075	9770.15	674.049	21.5	68	2.652
025_C1	25	C	08.076	231.383	31.8176	21.5	75	2.925
025_C2	25	C	08.076	160.334	16.4563	21.5	65	2.535
025_C3	25	C	08.076	2575.43	214.804	21.5	70	2.73
025_D1	25	D	08.091	9465.05	629.541	21.5	73	2.847
025_D2	25	D	08.091	10959.9	798.654	21.5	76	2.964
025_D3	25	D	08.091	0	0	21.5	69	2.691
025_E1	25	E	08.161	1390.36	151.985	21.5	70	2.73
025_E2	25	E	08.161	4657.56	804.26	21.5	71	2.769
025_E3	25	E	08.161	0	0	21.5	71	2.769
025_F1	25	F	10.027	69979.3	4826.57	21.5	73	2.847
025_F2	25	F	10.027	505.303	21.6667	21.5	73	2.847
025_F3	25	F	10.027	7736.47	1073.94	21.5	72	2.808
025_G1	25	G	10.132	71210.9	4141.91	21.5	71	2.769
025_G2	25	G	10.132	20348.8	739.431	21.5	74	2.886
025_G3	25	G	10.132	577.169	76.3605	27.5	70	2.73
025_H1	25	H	10.175	9022.31	480.031	27.5	60	2.34
025_H2	25	H	10.175	62643.1	2673.5	27.5	74	2.886
025_H3	25	H	10.175	0	0	27.5	67	2.613
025_I1	25	I	10.290	16190.1	1738	27.5	69	2.691
025_I2	25	I	10.290	2482.91	212.995	27.5	71	2.769
025_I3	25	I	10.290	3714.26	696.779	27.5	70	2.73
025_J1	25	J	10.486	1.79678	0.608266	27.5	73	2.847
025_J2	25	J	10.486	23607.2	1507.74	27.5	63	2.457
025_J3	25	J	10.486	6167.36	502.071	27.5	70	2.73
025_K1	25	K	12.246	1241.61	65.5233	27.5	69	2.691
025_K2	25	K	12.246	20767.9	866.809	27.5	67	2.613
025_K3	25	K	12.246	23748.5	2426.89	27.5	59	2.301
025_L1	25	L	12.444	1625.9	303.654	27.5	74	2.886
025_L2	25	L	12.444	19472.1	470.148	27.5	74	2.886
025_L3	25	L	12.444	18537.2	544.196	27.5	73	2.847
025_M1	25	M	12.248	NA	NA	27.5	76	2.964
025_M2	25	M	12.248	8.58788	0.261899	27.5	78	3.042
025_M3	25	M	12.248	3250.06	394.826	27.5	75	2.925
025_N1	25	N	12.448	4320.35	262.866	27.5	70	2.73
025_N2	25	N	12.448	8.32694	2.69093	29.5	69	2.691
025_N3	25	N	12.448	5178.53	4889.09	29.5	75	2.925
025_O1	25	O	12.450	10731.8	594.74	29.5	66	2.574
025_O2	25	O	12.450	45532	2014.32	29.5	61	2.379
025_O3	25	O	12.450	0	0	29.5	70	2.73
025_P1	25	P	14.065	28172.1	1135.4	29.5	63	2.457
025_P2	25	P	14.065	20819.8	1989.69	29.5	64	2.496
025_P3	25	P	14.065	20662	1787.69	29.5	57	2.223
025_Q1	25	Q	14.149	34407.6	2254.29	29.5	75	2.925
025_Q2	25	Q	14.149	7355.21	700.702	29.5	70	2.73
025_Q3	25	Q	14.149	13191.9	1076.61	29.5	64	2.496
025_R1	25	R	14.172	4664.85	255.149	29.5	63	2.457
025_R2	25	R	14.172	33293.2	4877.97	29.5	68	2.652
025_R3	25	R	14.172	16443.9	1691.52	29.5	76	2.964
025_S1	25	S	14.255	76572	17528.4	29.5	66	2.574
025_S2	25	S	14.255	22929.1	2891.37	29.5	70	2.73
025_S3	25	S	14.255	16244.8	2002.26	29.5	69	2.691
025_T1	25	T	14.338	116464	13194.1	29.5	71	2.769
025_T2	25	T	14.338	31489.7	6975.28	29.5	72	2.808
025_T3	25	T	14.338	16651.1	2057.67	29.5	68	2.652
033_A1	33	A	08.068	38976.9	1065.03	16.5	69	2.691
033_A2	33	A	08.068	2887.38	59.8059	16.5	70	2.73
033_A3	33	A	08.068	0	0	16.5	66	2.574
033_B1	33	B	08.075	4158.23	131.348	16.5	69	2.691
033_B2	33	B	08.075	4732.87	279.636	16.5	57	2.223
033_B3	33	B	08.075	6397.36	164.22	16.5	72	2.808
033_C1	33	C	08.076	6700.96	374.103	16.5	69	2.691
033_C2	33	C	08.076	2419	100.079	16.5	70	2.73
033_C3	33	C	08.076	3152.26	255.468	16.5	67	2.613
033_D1	33	D	08.091	6921.48	514.189	16.5	71	2.769
033_D2	33	D	08.091	4396.04	410.133	16.5	69	2.691
033_D3	33	D	08.091	7854.53	593.369	16.5	62	2.418
033_E1	33	E	08.161	12052.5	919.988	16.5	59	2.301
033_E2	33	E	08.161	6540.34	886.909	16.5	68	2.652
033_E3	33	E	08.161	5700.89	1443.98	16.5	69	2.691
033_F1	33	F	10.027	9332.71	338.146	16.5	69	2.691
033_F2	33	F	10.027	45782.9	2540.78	16.5	67	2.613
033_F3	33	F	10.027	24255.5	1758.19	16.5	66	2.574
033_G1	33	G	10.132	39139.2	3106.58	16.5	66	2.574
033_G2	33	G	10.132	62932.5	1897.41	16.5	58	2.262
033_G3	33	G	10.132	35546.1	4595.68	19.5	69	2.691
033_H1	33	H	10.175	37989.8	4201.5	19.5	66	2.574
033_H2	33	H	10.175	74422	1477.9	19.5	67	2.613
033_H3	33	H	10.175	17487.7	2237.01	19.5	68	2.652
033_I1	33	I	10.290	35874.2	3602.66	19.5	71	2.769
033_I2	33	I	10.290	8134.27	523.22	19.5	70	2.73
033_I3	33	I	10.290	19604.4	1554.94	19.5	66	2.574
033_J1	33	J	10.486	1174.93	42.4953	19.5	70	2.73
033_J2	33	J	10.486	26056.5	1898.3	19.5	68	2.652
033_J3	33	J	10.486	10318.4	439.144	19.5	73	2.847
033_K1	33	K	12.246	22176.2	2598.17	19.5	66	2.574
033_K2	33	K	12.246	21731.2	992.108	19.5	66	2.574
033_K3	33	K	12.246	23589.5	2007.3	19.5	73	2.847
033_L1	33	L	12.444	1102.27	55.6556	19.5	71	2.769
033_L2	33	L	12.444	27903.8	4597.74	19.5	70	2.73
033_L3	33	L	12.444	37610.8	3617	19.5	68	2.652
033_M1	33	M	12.248	2.20235	0.653854	19.5	64	2.496
033_M2	33	M	12.248	28343.6	2044.93	19.5	70	2.73
033_M3	33	M	12.248	20760.6	3833.37	19.5	67	2.613
033_N1	33	N	12.448	20530.7	885.974	19.5	65	2.535
033_N2	33	N	12.448	41885.7	4661.11	23.5	67	2.613
033_N3	33	N	12.448	9443.88	758.98	23.5	56	2.184
033_O1	33	O	12.450	23441.2	2093.21	23.5	59	2.301
033_O2	33	O	12.450	2640.49	284.606	23.5	54	2.106
033_O3	33	O	12.450	7297.7	648.621	23.5	69	2.691
033_P1	33	P	14.065	28828.8	2709.68	23.5	66	2.574
033_P2	33	P	14.065	28908.2	840.587	23.5	67	2.613
033_P3	33	P	14.065	2766	544.877	23.5	69	2.691
033_Q1	33	Q	14.149	45731.7	3590.88	23.5	60	2.34
033_Q2	33	Q	14.149	42612.2	8025.63	23.5	48	1.872
033_Q3	33	Q	14.149	45917.4	20130.7	23.5	65	2.535
033_R1	33	R	14.172	30128.4	1186.53	23.5	72	2.808
033_R2	33	R	14.172	11095.2	2904.64	23.5	64	2.496
033_R3	33	R	14.172	27075.8	1038.4	23.5	NA	NA
033_S1	33	S	14.255	39538.9	5790.56	23.5	60	2.34
033_S2	33	S	14.255	8956.44	1393.79	23.5	70	2.73
033_S3	33	S	14.255	23148	1525.83	23.5	68	2.652
033_T1	33	T	14.338	38038.7	5617.19	23.5	59	2.301
033_T2	33	T	14.338	NA	NA	23.5	65	2.535
033_T3	33	T	14.338	15006.7	1327.1	23.5	64	2.496
039_A1	39	A	08.068	6715.4	476.841	16.5	63	2.457
039_A2	39	A	08.068	5867.26	831.576	16.5	53	2.067
039_A3	39	A	08.068	6974.42	1147.35	16.5	54	2.106
039_B1	39	B	08.075	5758.81	457.048	16.5	65	2.535
039_B2	39	B	08.075	1059.26	77.1543	16.5	63	2.457
039_B3	39	B	08.075	160.591	29.2548	16.5	59	2.301
039_C1	39	C	08.076	2613.72	136.565	16.5	61	2.379
039_C2	39	C	08.076	1432.83	138.838	16.5	68	2.652
039_C3	39	C	08.076	1067.52	174.197	16.5	59	2.301
039_D1	39	D	08.091	2342.53	235.006	16.5	65	2.535
039_D2	39	D	08.091	9711.36	211.035	16.5	57	2.223
039_D3	39	D	08.091	8765.35	561.591	16.5	70	2.73
039_E1	39	E	08.161	40176.8	2602.73	16.5	58	2.262
039_E2	39	E	08.161	1779.34	288.969	16.5	70	2.73
039_E3	39	E	08.161	1938.97	501.369	16.5	54	2.106
039_F1	39	F	10.027	15345.2	1868.82	16.5	63	2.457
039_F2	39	F	10.027	82004.2	8752.36	16.5	62	2.418
039_F3	39	F	10.027	561.511	71.8585	16.5	61	2.379
039_G1	39	G	10.132	37087.6	1854.03	16.5	73	2.847
039_G2	39	G	10.132	37882.7	2171.18	16.5	64	2.496
039_G3	39	G	10.132	12217.4	1092.32	23.5	62	2.418
039_H1	39	H	10.175	0	0	23.5	70	2.73
039_H2	39	H	10.175	37843.3	1098.15	23.5	72	2.808
039_H3	39	H	10.175	35895.4	4687.49	23.5	73	2.847
039_I1	39	I	10.290	21876.4	244.575	23.5	66	2.574
039_I2	39	I	10.290	950.93	29.9389	23.5	67	2.613
039_I3	39	I	10.290	3356.93	571.019	23.5	58	2.262
039_J1	39	J	10.486	0	0	23.5	68	2.652
039_J2	39	J	10.486	3694.82	184.576	23.5	65	2.535
039_J3	39	J	10.486	32707.5	2500.84	23.5	73	2.847
039_K1	39	K	12.246	14981.1	2345.45	23.5	67	2.613
039_K2	39	K	12.246	15833.5	629.78	23.5	67	2.613
039_K3	39	K	12.246	14980.4	1053.26	23.5	68	2.652
039_L1	39	L	12.444	13100.6	507.682	23.5	71	2.769
039_L2	39	L	12.444	43207.8	5072.86	23.5	64	2.496
039_L3	39	L	12.444	15123.7	494.809	23.5	NA	NA
039_M1	39	M	12.248	7881.08	1223.6	23.5	71	2.769
039_M2	39	M	12.248	8242.57	901.844	23.5	59	2.301
039_M3	39	M	12.248	6316.99	438.192	23.5	68	2.652
039_N1	39	N	12.448	8405.56	1107.22	23.5	70	2.73
039_N2	39	N	12.448	16173.6	1367.43	27.5	66	2.574
039_N3	39	N	12.448	2134.5	119.729	27.5	66	2.574
039_O1	39	O	12.450	2737.26	438.729	27.5	66	2.574
039_O2	39	O	12.450	26536.4	1499.43	27.5	72	2.808
039_O3	39	O	12.450	7046.08	337.839	27.5	70	2.73
039_P1	39	P	14.065	13196.2	926.12	27.5	68	2.652
039_P2	39	P	14.065	1879.53	184.678	27.5	73	2.847
039_P3	39	P	14.065	9301.6	2099.79	27.5	72	2.808
039_Q1	39	Q	14.149	19455.7	2941.23	27.5	68	2.652
039_Q2	39	Q	14.149	14646.5	241.495	27.5	69	2.691
039_Q3	39	Q	14.149			27.5	71	2.769
039_R1	39	R	14.172	18148.1	2915.7	27.5	55	2.145
039_R2	39	R	14.172	17771.2	2199.51	27.5	61	2.379
039_R3	39	R	14.172	7049.82	567.526	27.5	71	2.769
039_S1	39	S	14.255	28460.4	3076.22	27.5	69	2.691
039_S2	39	S	14.255	10925.3	3301.07	27.5	67	2.613
039_S3	39	S	14.255	9635.26	1006.48	27.5	73	2.847
039_T1	39	T	14.338	49777.5	5263.33	27.5	70	2.73
039_T2	39	T	14.338	31849.1	2807.67	27.5	73	2.847
039_T3	39	T	14.338	17059.1	1330.56	27.5	71	2.769
047_A1	47	A	08.068	0	0	29.5	68	2.652
047_A2	47	A	08.068	0	0	29.5	60	2.34
047_A3	47	A	08.068	8045.25	490.414	29.5	65	2.535
047_B1	47	B	08.075	0	0	29.5	68	2.652
047_B2	47	B	08.075	0	0	29.5	68	2.652
047_B3	47	B	08.075	0	0	29.5	73	2.847
047_C1	47	C	08.076	0	0	29.5	57	2.223
047_C2	47	C	08.076	7.66839	0.485927	29.5	64	2.496
047_C3	47	C	08.076	0	0	29.5	65	2.535
047_D1	47	D	08.091	938.688	100.383	29.5	64	2.496
047_D2	47	D	08.091	3834.21	710.7	29.5	68	2.652
047_D3	47	D	08.091	327.802	19.1401	29.5	64	2.496
047_E1	47	E	08.161	31229.8	3429.36	29.5	67	2.613
047_E2	47	E	08.161	0	0	29.5	55	2.145
047_E3	47	E	08.161	96.7795	5.76799	29.5	58	2.262
047_F1	47	F	10.027	9131.31	883.583	29.5	53	2.067
047_F2	47	F	10.027	0	0	29.5	70	2.73
047_F3	47	F	10.027	0	0	29.5	69	2.691
047_G1	47	G	10.132	7491.65	146.949	29.5	69	2.691
047_G2	47	G	10.132	13145.6	2803.87	29.5	72	2.808
047_G3	47	G	10.132	7129.24	399.112	2.6	70	2.73
047_H1	47	H	10.175	41.2729	3.77177	2.6	62	2.418
047_H2	47	H	10.175	38267.8	3724.51	2.6	66	2.574
047_H3	47	H	10.175	931.663	181.442	2.6	64	2.496
047_I1	47	I	10.290	0	0	2.6	65	2.535
047_I2	47	I	10.290	0	0	2.6	58	2.262
047_I3	47	I	10.290	149.773	5.90286	2.6	66	2.574
047_J1	47	J	10.486	18747.7	599.518	2.6	59	2.301
047_J2	47	J	10.486	4099.42	774.863	2.6	59	2.301
047_J3	47	J	10.486	5225.45	38.0567	2.6	69	2.691
047_K1	47	K	12.246	29.704	3.71155	2.6	71	2.769
047_K2	47	K	12.246	0	0	2.6	68	2.652
047_K3	47	K	12.246	1612.11	94.5137	2.6	62	2.418
047_L1	47	L	12.444	5711.98	300.101	2.6	62	2.418
047_L2	47	L	12.444	0	0	2.6	53	2.067
047_L3	47	L	12.444	943.884	79.3763	2.6	68	2.652
047_M1	47	M	12.248	394.282	20.667	2.6	67	2.613
047_M2	47	M	12.248	35.3899	3.93847	2.6	67	2.613
047_M3	47	M	12.248	0	0	2.6	66	2.574
047_N1	47	N	12.448	0	0	2.6	60	2.34
047_N2	47	N	12.448	17.9974	0.868261	4.6	63	2.457
047_N3	47	N	12.448	20.1591	2.09114	4.6	71	2.769
047_O1	47	O	12.450	785.197	35.5015	4.6	73	2.847
047_O2	47	O	12.450	11.8452	1.75399	4.6	66	2.574
047_O3	47	O	12.450	931.358	111.851	4.6	75	2.925
047_P1	47	P	14.065	14555.4	1714.93	4.6	62	2.418
047_P2	47	P	14.065	0	0	4.6	54	2.106
047_P3	47	P	14.065	0	0	4.6	55	2.145
047_Q1	47	Q	14.149	30466.5	1655.88	4.6	62	2.418
047_Q2	47	Q	14.149	7673.67	1181.18	4.6	65	2.535
047_Q3	47	Q	14.149	0	0	4.6	66	2.574
047_R1	47	R	14.172	25762.9	3459.88	4.6	66	2.574
047_R2	47	R	14.172	17198.9	1953.23	4.6	59	2.301
047_R3	47	R	14.172	6125.67	1025.76	4.6	75	2.925
047_S1	47	S	14.255	17678.3	2453.66	4.6	65	2.535
047_S2	47	S	14.255	557.074	80.929	4.6	69	2.691
047_S3	47	S	14.255	5751.95	386.905	4.6	64	2.496
047_T1	47	T	14.338	0	0	4.6	71	2.769
047_T2	47	T	14.338	NA	NA	4.6	59	2.301
047_T3	47	T	14.338	NA	NA	4.6	68	2.652
059_A1	59	A	08.068	10051.3	893.437	29.5	64	2.496
059_A2	59	A	08.068	1482.03	74.9222	29.5	68	2.652
059_A3	59	A	08.068	5687.98	382.432	29.5	76	2.964
059_B1	59	B	08.075	2065.59	319.658	29.5	64	2.496
059_B2	59	B	08.075	713.018	69.1532	29.5	76	2.964
059_B3	59	B	08.075	111.926	7.22256	29.5	66	2.574
059_C1	59	C	08.076	184.703	13.9228	29.5	65	2.535
059_C2	59	C	08.076	59.1778	6.1716	29.5	71	2.769
059_C3	59	C	08.076	337.955	24.4657	29.5	71	2.769
059_D1	59	D	08.091	4889.1	409.444	29.5	70	2.73
059_D2	59	D	08.091	6635.48	673.606	29.5	68	2.652
059_D3	59	D	08.091	5328.34	164.506	29.5	69	2.691
059_E1	59	E	08.161	3106.3	352.973	29.5	66	2.574
059_E2	59	E	08.161	4215.14	126.068	29.5	63	2.457
059_E3	59	E	08.161	318.931	62.4393	29.5	73	2.847
059_F1	59	F	10.027	13114	680.146	29.5	72	2.808
059_F2	59	F	10.027	12606.6	1072.01	29.5	71	2.769
059_F3	59	F	10.027	5428.06	563.554	29.5	76	2.964
059_G1	59	G	10.132	24178.7	2919.41	29.5	76	2.964
059_G2	59	G	10.132	42799.4	2611.76	29.5	68	2.652
059_G3	59	G	10.132	2377.71	426.958	2.6	69	2.691
059_H1	59	H	10.175	0	0	2.6	68	2.652
059_H2	59	H	10.175	38238.1	2278.18	2.6	73	2.847
059_H3	59	H	10.175	24799.8	2202.29	2.6	61	2.379
059_I1	59	I	10.290	0	0	2.6	68	2.652
059_I2	59	I	10.290	2366.52	868.78	2.6	63	2.457
059_I3	59	I	10.290	189.851	50.3398	2.6	72	2.808
059_J1	59	J	10.486	17155.6	2057.41	2.6	70	2.73
059_J2	59	J	10.486	34201	5757.68	2.6	69	2.691
059_J3	59	J	10.486	10087.1	1287.6	2.6	67	2.613
059_K1	59	K	12.246	0	0	2.6	68	2.652
059_K2	59	K	12.246	3136.65	876.59	2.6	57	2.223
059_K3	59	K	12.246	24.022	0.188103	2.6	60	2.34
059_L1	59	L	12.444	260.592	13.0795	2.6	73	2.847
059_L2	59	L	12.444	7233.76	1192.66	2.6	66	2.574
059_L3	59	L	12.444	21742.3	3816.53	2.6	72	2.808
059_M1	59	M	12.248	1036.54	78.8216	2.6	69	2.691
059_M2	59	M	12.248	3790.01	441.991	2.6	75	2.925
059_M3	59	M	12.248	521.955	178.818	2.6	75	2.925
059_N1	59	N	12.448	17863	3056.9	2.6	69	2.691
059_N2	59	N	12.448	1292.98	86.7524	4.6	76	2.964
059_N3	59	N	12.448	2763.11	386.948	4.6	68	2.652
059_O1	59	O	12.450	27035.7	1564.39	4.6	68	2.652
059_O2	59	O	12.450	13882.7	156.11	4.6	72	2.808
059_O3	59	O	12.450	559.018	60.3569	4.6	68	2.652
059_P1	59	P	14.065	10680.5	2365.57	4.6	66	2.574
059_P2	59	P	14.065	24764.5	1347.9	4.6	59	2.301
059_P3	59	P	14.065	4276.18	241.602	4.6	64	2.496
059_Q1	59	Q	14.149	837.979	39.6523	4.6	75	2.925
059_Q2	59	Q	14.149	14460.2	1100.48	4.6	68	2.652
059_Q3	59	Q	14.149	236.145	20.6804	4.6	69	2.691
059_R1	59	R	14.172	4148.79	232.718	4.6	67	2.613
059_R2	59	R	14.172	1974.92	368.792	4.6	68	2.652
059_R3	59	R	14.172	5832.51	1741.95	4.6	73	2.847
059_S1	59	S	14.255	17524.4	3028.14	4.6	72	2.808
059_S2	59	S	14.255	4265.27	557.067	4.6	72	2.808
059_S3	59	S	14.255	15179.1	603.474	4.6	74	2.886
059_T1	59	T	14.338	38747.6	2220.87	4.6	69	2.691
059_T2	59	T	14.338	12253.2	2198.73	4.6	57	2.223
059_T3	59	T	14.338	8115.1	1649.29	4.6	73	2.847
081_A1	81	A	08.068	41191.6	3224.09	29.5	63	2.457
081_A2	81	A	08.068	46743.7	543.227	29.5	64	2.496
081_A3	81	A	08.068	1.02062	0.336998	29.5	70	2.73
081_B1	81	B	08.075	1443.02	47.3159	29.5	62	2.418
081_B2	81	B	08.075	9089.68	184.657	29.5	57	2.223
081_B3	81	B	08.075	2093.19	69.2929	29.5	65	2.535
081_C1	81	C	08.076	14338.8	687.713	29.5	73	2.847
081_C2	81	C	08.076	4.73803	7.66543	29.5	66	2.574
081_C3	81	C	08.076	658.359	58.9367	29.5	62	2.418
081_D1	81	D	08.091	11817.1	670.956	29.5	64	2.496
081_D2	81	D	08.091	10960.5	700.656	29.5	66	2.574
081_D3	81	D	08.091	5996.92	266.43	29.5	56	2.184
081_E1	81	E	08.161	10963.2	941.638	29.5	63	2.457
081_E2	81	E	08.161	0	0	29.5	67	2.613
081_E3	81	E	08.161	624.647	76.1181	29.5	NA	NA
081_F1	81	F	10.027	4889.69	469.801	29.5	63	2.457
081_F2	81	F	10.027	68385.9	4644.14	29.5	53	2.067
081_F3	81	F	10.027	25139.3	5250.76	29.5	58	2.262
081_G1	81	G	10.132	25372	705.652	29.5	68	2.652
081_G2	81	G	10.132	54178.1	3759.34	29.5	60	2.34
081_G3	81	G	10.132	43036.7	1789.96	2.6	72	2.808
081_H1	81	H	10.175	14415.7	938.482	2.6	69	2.691
081_H2	81	H	10.175	17374.6	608.287	2.6	69	2.691
081_H3	81	H	10.175	1.91291	0.480514	2.6	59	2.301
081_I1	81	I	10.290	24334.7	3661.95	2.6	73	2.847
081_I2	81	I	10.290	6922.98	260.799	2.6	72	2.808
081_I3	81	I	10.290	14229.3	2431.58	2.6	60	2.34
081_J1	81	J	10.486	22393.7	2118.63	2.6	66	2.574
081_J2	81	J	10.486	5990.08	776.52	2.6	73	2.847
081_J3	81	J	10.486	33848.8	1900.71	2.6	73	2.847
081_K1	81	K	12.246	2110.25	67.7697	2.6	69	2.691
081_K2	81	K	12.246	20061.8	417.462	2.6	72	2.808
081_K3	81	K	12.246	9965.7	108.894	2.6	71	2.769
081_L1	81	L	12.444	803.271	74.3701	2.6	62	2.418
081_L2	81	L	12.444	6843.99	621.008	2.6	70	2.73
081_L3	81	L	12.444	58190.6	2358.77	2.6	66	2.574
081_M1	81	M	12.248	21787.5	2447.06	2.6	58	2.262
081_M2	81	M	12.248	6102.81	448.691	2.6	74	2.886
081_M3	81	M	12.248	0	0	2.6	72	2.808
081_N1	81	N	12.448	48077.3	5518.24	2.6	45	1.755
081_N2	81	N	12.448	4741.7	224.234	2.6	65	2.535
081_N3	81	N	12.448	4387.35	54.8326	2.6	50	1.95
081_O1	81	O	12.450	37334	4975.57	2.6	71	2.769
081_O2	81	O	12.450	11765.9	2087.03	2.6	73	2.847
081_O3	81	O	12.450	0	0	2.6	68	2.652
081_P1	81	P	14.065	9439	917.631	2.6	58	2.262
081_P2	81	P	14.065	12142.8	1035.76	2.6	73	2.847
081_P3	81	P	14.065	21847.8	927.247	2.6	56	2.184
081_Q1	81	Q	14.149	32896.6	2877.48	2.6	63	2.457
081_Q2	81	Q	14.149	35268	2331.47	2.6	65	2.535
081_Q3	81	Q	14.149	12051.2	586.616	2.6	60	2.34
081_R1	81	R	14.172	29345	6276	2.6	72	2.808
081_R2	81	R	14.172	23081.1	1161.49	2.6	71	2.769
081_R3	81	R	14.172	16067.9	1421.42	2.6	74	2.886
081_S1	81	S	14.255	42931	1156.65	2.6	76	2.964
081_S2	81	S	14.255	8122.12	467.126	2.6	59	2.301
081_S3	81	S	14.255	29718.2	3753.26	2.6	63	2.457
081_T1	81	T	14.338	4883.4	204.969	2.6	66	2.574
081_T2	81	T	14.338	42830.4	8106.62	2.6	68	2.652
081_T3	81	T	14.338	19030.1	1732.94	2.6	68	2.652
082_A1	82	A	08.068	7139.58	595.802	16.5	67	2.613
082_A2	82	A	08.068	11557.6	1668.55	16.5	51	1.989
082_A3	82	A	08.068	1567.92	31.722	16.5	55.5	2.1645
082_B1	82	B	08.075	1427.04	121.198	16.5	64	2.496
082_B2	82	B	08.075	2612.08	423.939	16.5	68	2.652
082_B3	82	B	08.075	155.28	35.3889	16.5	72	2.808
082_C1	82	C	08.076	194.344	15.8196	16.5	50	1.95
082_C2	82	C	08.076	4250.28	106.276	16.5	68	2.652
082_C3	82	C	08.076	338.45	20.0352	16.5	56	2.184
082_D1	82	D	08.091	10993.9	146.477	16.5	69	2.691
082_D2	82	D	08.091	4920.54	549.89	16.5	50	1.95
082_D3	82	D	08.091	1818.14	146.307	16.5	54	2.106
082_E1	82	E	08.161	40797.3	2984.76	16.5	63	2.457
082_E2	82	E	08.161	13627.6	1055.72	16.5	66	2.574
082_E3	82	E	08.161	794.873	77.3747	16.5	65	2.535
082_F1	82	F	10.027	27440.4	2585.25	16.5	55	2.145
082_F2	82	F	10.027	11071	755.825	16.5	62	2.418
082_F3	82	F	10.027	2061.7	273.337	16.5	66	2.574
082_G1	82	G	10.132	57926	6016.36	16.5	55	2.145
082_G2	82	G	10.132	58054.6	11765.7	16.5	68	2.652
082_G3	82	G	10.132	0	0	23.5	68	2.652
082_H1	82	H	10.175	38028.9	4190.7	23.5	70	2.73
082_H2	82	H	10.175	72763.7	4131.76	23.5	65	2.535
082_H3	82	H	10.175	27443.3	4709.26	23.5	67	2.613
082_I1	82	I	10.290	8462.86	2859.35	23.5	74	2.886
082_I2	82	I	10.290	2572.88	625.207	23.5	52	2.028
082_I3	82	I	10.290	4991.28	872.107	23.5	71	2.769
082_J1	82	J	10.486	1139.23	51.7888	23.5	71	2.769
082_J2	82	J	10.486	3130.83	152.73	23.5	71	2.769
082_J3	82	J	10.486	0	0	23.5	66	2.574
082_K1	82	K	12.246	22881.8	2538.2	23.5	56	2.184
082_K2	82	K	12.246	28953.7	1339.3	23.5	69	2.691
082_K3	82	K	12.246	1755.88	52.0284	23.5	71	2.769
082_L1	82	L	12.444	2078.26	165.081	23.5	69	2.691
082_L2	82	L	12.444	4419.83	582.442	23.5	NA	NA
082_L3	82	L	12.444	0	0	23.5	69	2.691
082_M1	82	M	12.248	8267.83	275.567	23.5	72	2.808
082_M2	82	M	12.248	0	0	23.5	76	2.964
082_M3	82	M	12.248	938.254	188.04	23.5	72	2.808
082_N1	82	N	12.448	22282.9	3208.74	23.5	73	2.847
082_N2	82	N	12.448	430.146	42.4864	27.5	76	2.964
082_N3	82	N	12.448	6329.65	909.227	27.5	69	2.691
082_O1	82	O	12.450	36236	6142.01	27.5	67	2.613
082_O2	82	O	12.450	33410.1	2613.54	27.5	53	2.067
082_O3	82	O	12.450	37900.9	4490.71	27.5	64	2.496
082_P1	82	P	14.065	14589.9	3177.45	27.5	71	2.769
082_P2	82	P	14.065	0	0	27.5	70	2.73
082_P3	82	P	14.065	186.913	27.7059	27.5	73	2.847
082_Q1	82	Q	14.149	23143.9	3571.78	27.5	60	2.34
082_Q2	82	Q	14.149	15554	2158.59	27.5	67	2.613
082_Q3	82	Q	14.149	23444	2221.94	27.5	72	2.808
082_R1	82	R	14.172	11912.8	867.026	27.5	74	2.886
082_R2	82	R	14.172	9667.48	1725.61	27.5	60	2.34
082_R3	82	R	14.172	16532.6	949.98	27.5	68	2.652
082_S1	82	S	14.255	3831.31	323.316	27.5	69	2.691
082_S2	82	S	14.255	41218.5	350.084	27.5	68	2.652
082_S3	82	S	14.255	26930.5	4968.36	27.5	72	2.808
082_T1	82	T	14.338	20648.6	1837.21	27.5	73	2.847
082_T2	82	T	14.338	20274	1019.06	27.5	72	2.808
082_T3	82	T	14.338	65541.6	5868.88	27.5	75	2.925
090_A1	90	A	08.068	12808.4	503.959	4.6	72	2.808
090_A2	90	A	08.068	8319.51	154.73	4.6	75	2.925
090_A3	90	A	08.068	2375.52	184.84	4.6	45	1.755
090_B1	90	B	08.075	169.495	6.39126	4.6	69	2.691
090_B2	90	B	08.075	798.047	20.8788	4.6	76	2.964
090_B3	90	B	08.075	362.978	36.5672	4.6	68	2.652
090_C1	90	C	08.076	2856.13	64.0805	4.6	68	2.652
090_C2	90	C	08.076	766.032	26.4925	4.6	65	2.535
090_C3	90	C	08.076	881.894	989.21	4.6	72	2.808
090_D1	90	D	08.091	8556.53	442.776	4.6	73	2.847
090_D2	90	D	08.091	6488.54	363.854	4.6	69	2.691
090_D3	90	D	08.091	627.484	110.372	4.6	68	2.652
090_E1	90	E	08.161	76857.4	7317.14	4.6	73	2.847
090_E2	90	E	08.161	2396.51	267.207	4.6	73	2.847
090_E3	90	E	08.161	714.623	195.22	4.6	71	2.769
090_F1	90	F	10.027	3057.92	126.249	4.6	76	2.964
090_F2	90	F	10.027	6835.91	497.039	4.6	75	2.925
090_F3	90	F	10.027	473.934	18.8699	4.6	61	2.379
090_G1	90	G	10.132	4924.96	592.02	4.6	76	2.964
090_G2	90	G	10.132	15839.5	302.378	4.6	53	2.067
090_G3	90	G	10.132	3862.58	210.215	4.6	72	2.808
090_H1	90	H	10.175	1869.55	162.304	4.6	74	2.886
090_H2	90	H	10.175	6667.37	603.487	4.6	61	2.379
090_H3	90	H	10.175	8468.54	589.661	4.6	67	2.613
090_I1	90	I	10.290	3858.6	423.905	4.6	74	2.886
090_I2	90	I	10.290	2954.09	399.098	4.6	55	2.145
090_I3	90	I	10.290	2.03504	0.257973	4.6	74	2.886
090_J1	90	J	10.486	5282.46	262.738	4.6	67	2.613
090_J2	90	J	10.486	12128.8	958.956	4.6	72	2.808
090_J3	90	J	10.486	9879.98	1387.89	4.6	77	3.003
090_K1	90	K	12.246	9047.73	1191.2	4.6	73	2.847
090_K2	90	K	12.246	19171	222.535	4.6	53	2.067
090_K3	90	K	12.246	17942.4	1287.04	4.6	75	2.925
090_L1	90	L	12.444	NA	NA	4.6	63	2.457
090_L2	90	L	12.444	5547	327.407	4.6	65	2.535
090_L3	90	L	12.444	7301.69	655.302	4.6	73	2.847
090_M1	90	M	12.248	2.92587	0.34692	4.6	69	2.691
090_M2	90	M	12.248	1000.31	119.711	4.6	70	2.73
090_M3	90	M	12.248	6053.64	736.908	4.6	73	2.847
090_N1	90	N	12.448	16219.4	2156.94	4.6	68	2.652
090_N2	90	N	12.448	4397.18	310.826	6.6	55	2.145
090_N3	90	N	12.448	51.978	4.7213	6.6	78	3.042
090_O1	90	O	12.450	5261.08	576.197	6.6	67	2.613
090_O2	90	O	12.450	8245.99	1076.19	6.6	75	2.925
090_O3	90	O	12.450	871.351	36.3768	6.6	68	2.652
090_P1	90	P	14.065	6002.57	1369.62	6.6	75	2.925
090_P2	90	P	14.065	5929.68	545.508	6.6	76	2.964
090_P3	90	P	14.065	12273.6	1209.26	6.6	70	2.73
090_Q1	90	Q	14.149	2718.25	166.816	6.6	67	2.613
090_Q2	90	Q	14.149	8765.96	1057.68	6.6	75	2.925
090_Q3	90	Q	14.149	11024.1	780.119	6.6	76	2.964
090_R1	90	R	14.172	5033.67	666.356	6.6	60	2.34
090_R2	90	R	14.172	5229.42	1088.7	6.6	73	2.847
090_R3	90	R	14.172	2831.05	93.56	6.6	69	2.691
090_S1	90	S	14.255	38105.9	2767.97	6.6	83	3.237
090_S2	90	S	14.255	16975.8	1703.77	6.6	70	2.73
090_S3	90	S	14.255	5616.45	256.759	6.6	66	2.574
090_T1	90	T	14.338	28565.1	1693.96	6.6	78	3.042
090_T2	90	T	14.338	3342.41	624.609	6.6	77	3.003
090_T3	90	T	14.338	13633.1	1217.42	6.6	75	2.925
091_A1	91	A	08.068	18009.4	1890.11	19.5	73	2.847
091_A2	91	A	08.068	27070.7	1006.13	19.5	60	2.34
091_A3	91	A	08.068	14516.8	473.362	19.5	71	2.769
091_B1	91	B	08.075	11067	189.046	19.5	73	2.847
091_B2	91	B	08.075	7528.74	574.285	19.5	76	2.964
091_B3	91	B	08.075	4563.78	504.022	19.5	72	2.808
091_C1	91	C	08.076	1778.61	348.786	19.5	72	2.808
091_C2	91	C	08.076	12702.9	2117.51	19.5	66	2.574
091_C3	91	C	08.076	15898.2	758.476	19.5	73	2.847
091_D1	91	D	08.091	27938.5	1362.19	19.5	68	2.652
091_D2	91	D	08.091	11183.5	849.813	19.5	71	2.769
091_D3	91	D	08.091	21281.3	2702.76	19.5	71	2.769
091_E1	91	E	08.161	1641.97	303.45	19.5	70	2.73
091_E2	91	E	08.161	2379.83	201.518	19.5	70	2.73
091_E3	91	E	08.161	7314.48	169.303	19.5	73	2.847
091_F1	91	F	10.027	15812.8	3147.21	19.5	72	2.808
091_F2	91	F	10.027	36882.4	1402.55	19.5	70	2.73
091_F3	91	F	10.027	28992.8	2288.15	19.5	64	2.496
091_G1	91	G	10.132	12489	1787.41	19.5	68	2.652
091_G2	91	G	10.132	35256.5	1730.58	19.5	69	2.691
091_G3	91	G	10.132	16562.6	2366.69	23.5	59	2.301
091_H1	91	H	10.175	22168.3	4881.67	23.5	49.5	1.9305
091_H2	91	H	10.175	64663.8	4505.32	23.5	51	1.989
091_H3	91	H	10.175	50655.3	6558.32	23.5	68	2.652
091_I1	91	I	10.290	14589.3	928.31	23.5	65	2.535
091_I2	91	I	10.290	16996	1533.59	23.5	50	1.95
091_I3	91	I	10.290	5953.99	680.836	23.5	58	2.262
091_J1	91	J	10.486	23829.7	891.825	23.5	65	2.535
091_J2	91	J	10.486	37135.5	719.379	23.5	52	2.028
091_J3	91	J	10.486	33869.3	2092.71	23.5	56	2.184
091_K1	91	K	12.246	27098.2	3669.61	23.5	70	2.73
091_K2	91	K	12.246	25586.5	2701.67	23.5	64	2.496
091_K3	91	K	12.246	36389.6	1988.49	23.5	71	2.769
091_L1	91	L	12.444	62447.1	2698.53	23.5	68	2.652
091_L2	91	L	12.444	13307.4	1563.81	23.5	71	2.769
091_L3	91	L	12.444	64664.7	7522.19	23.5	67	2.613
091_M1	91	M	12.248	6124.15	876.7	23.5	62.5	2.4375
091_M2	91	M	12.248	1754.82	200.502	23.5	51	1.989
091_M3	91	M	12.248	3468.99	310.231	23.5	71	2.769
091_N1	91	N	12.448	20149.9	525.963	23.5	61	2.379
091_N2	91	N	12.448	11955.3	863.578	23.5	67	2.613
091_N3	91	N	12.448	33982.8	766.535	23.5	71	2.769
091_O1	91	O	12.450	28299.4	7004.18	23.5	66	2.574
091_O2	91	O	12.450	23059.5	1924.77	23.5	64	2.496
091_O3	91	O	12.450	43408.7	4546.68	23.5	62	2.418
091_P1	91	P	14.065	24370.3	1767.4	23.5	58	2.262
091_P2	91	P	14.065	13442.2	1595.1	23.5	52	2.028
091_P3	91	P	14.065	19225.5	2844.14	23.5	71	2.769
091_Q1	91	Q	14.149	33046.5	2035.9	23.5	59.5	2.3205
091_Q2	91	Q	14.149	27203	1954.54	23.5	67	2.613
091_Q3	91	Q	14.149	72132.6	277.511	23.5	62	2.418
091_R1	91	R	14.172	29149.4	2171.84	23.5	65	2.535
091_R2	91	R	14.172	10088	626.703	23.5	70	2.73
091_R3	91	R	14.172	42347.2	1310.4	23.5	67	2.613
091_S1	91	S	14.255	29512.9	1667.64	23.5	70	2.73
091_S2	91	S	14.255	4741.87	1343.96	23.5	73	2.847
091_S3	91	S	14.255	26915.7	4406.49	23.5	58	2.262
091_T1	91	T	14.338	73684.9	2740.12	23.5	51	1.989
091_T2	91	T	14.338	26348.7	2332.29	23.5	71	2.769
091_T3	91	T	14.338	93149.7	3015.7	23.5	71	2.769
095_A1	95	A	08.068	11853.5	341.109	16.5	57	2.223
095_A2	95	A	08.068	NA	NA	16.5	71	2.769
095_A3	95	A	08.068	9873.51	1501.31	16.5	64	2.496
095_B1	95	B	08.075	12447.2	888.314	16.5	67	2.613
095_B2	95	B	08.075	7088.92	138.181	16.5	67	2.613
095_B3	95	B	08.075	9006.65	1087.76	16.5	68	2.652
095_C1	95	C	08.076	14724.6	713.294	16.5	69	2.691
095_C2	95	C	08.076	3313.99	151.787	16.5	73	2.847
095_C3	95	C	08.076	4276.54	273.241	16.5	57	2.223
095_D1	95	D	08.091	11848.2	1281.03	16.5	66	2.574
095_D2	95	D	08.091	13699.3	811.575	16.5	67	2.613
095_D3	95	D	08.091	13733.7	1730.22	16.5	68	2.652
095_E1	95	E	08.161	4705.72	1979.19	16.5	65	2.535
095_E2	95	E	08.161	17251.9	1152.64	16.5	68	2.652
095_E3	95	E	08.161	15063.9	708.559	16.5	62	2.418
095_F1	95	F	10.027	9622.59	1162.52	16.5	69	2.691
095_F2	95	F	10.027	20910.4	307.024	16.5	63	2.457
095_F3	95	F	10.027	36153.2	1356.77	16.5	52	2.028
095_G1	95	G	10.132	39803.9	7479.29	16.5	70	2.73
095_G2	95	G	10.132	69355.1	14103.9	16.5	67	2.613
095_G3	95	G	10.132	33327.4	2216.77	19.5	67	2.613
095_H1	95	H	10.175	10630.3		19.5	56	2.184
095_H2	95	H	10.175	69660	9021.78	19.5	63	2.457
095_H3	95	H	10.175	22307.2	2305.47	19.5	67	2.613
095_I1	95	I	10.290	17899.8	711.507	19.5	65	2.535
095_I2	95	I	10.290	9020.1	527.084	19.5	69	2.691
095_I3	95	I	10.290	7338.82	806.647	19.5	67	2.613
095_J1	95	J	10.486	38408.5	3091.35	19.5	70	2.73
095_J2	95	J	10.486	24346.7	326.174	19.5	58	2.262
095_J3	95	J	10.486	19888.1	1443.39	19.5	73	2.847
095_K1	95	K	12.246	23811.8	1535.99	19.5	69	2.691
095_K2	95	K	12.246	6577.66	157.077	19.5	65	2.535
095_K3	95	K	12.246	35750	5734.53	19.5	68	2.652
095_L1	95	L	12.444	42845.1	4206.81	19.5	59	2.301
095_L2	95	L	12.444	34790.6	1032.48	19.5	73	2.847
095_L3	95	L	12.444	1.07948	0.674878	19.5	71	2.769
095_M1	95	M	12.248	19727.6	3702.59	19.5	61	2.379
095_M2	95	M	12.248	8680	1548.32	19.5	61	2.379
095_M3	95	M	12.248	4405.19	386.748	19.5	69	2.691
095_N1	95	N	12.448	27813.4	3384.69	19.5	66	2.574
095_N2	95	N	12.448	14468.9	1713.33	23.5	70	2.73
095_N3	95	N	12.448	23476.9	804.205	23.5	68	2.652
095_O1	95	O	12.450	14653.1	2330.79	23.5	56	2.184
095_O2	95	O	12.450	16086.4	3273.39	23.5	71	2.769
095_O3	95	O	12.450	5301.55	537.422	23.5	54	2.106
095_P1	95	P	14.065	12217.2	688.485	23.5	65	2.535
095_P2	95	P	14.065	24525.4	582.625	23.5	60	2.34
095_P3	95	P	14.065	0.450355	0.180605	23.5	68	2.652
095_Q1	95	Q	14.149	49153.6	2610.17	23.5	66	2.574
095_Q2	95	Q	14.149	30196	4423.32	23.5	54	2.106
095_Q3	95	Q	14.149	59812.4	3650.58	23.5	64	2.496
095_R1	95	R	14.172	26104.9	2832.08	23.5	NA	NA
095_R2	95	R	14.172	7129.53	812.085	23.5	49	1.911
095_R3	95	R	14.172	33178.6	1599.3	23.5	59	2.301
095_S1	95	S	14.255	18244.3	767.32	23.5	65	2.535
095_S2	95	S	14.255	18325	2698.9	23.5	73	2.847
095_S3	95	S	14.255	77626.3	949.144	23.5	60	2.34
095_T1	95	T	14.338	28064.1	2116.69	23.5	60	2.34
095_T2	95	T	14.338	20095.5	3133.03	23.5	69	2.691
095_T3	95	T	14.338	100996	7271.43	23.5	67	2.613
124_A1	124	A	08.068	30965.6	2455.34	16.5	63	2.457
124_A2	124	A	08.068	26234.5	5057.32	16.5	77	3.003
124_A3	124	A	08.068	16325.8	2781.77	16.5	NA	NA
124_B1	124	B	08.075	17301.8	423.78	16.5	77	3.003
124_B2	124	B	08.075	5529.72	1013.97	16.5	72	2.808
124_B3	124	B	08.075	4299.77	797.497	16.5	82	3.198
124_C1	124	C	08.076	0	0	23.5	75	2.925
124_C2	124	C	08.076	4098.75	268.956	16.5	75	2.925
124_C3	124	C	08.076	1159.23	152.852	16.5	NA	NA
124_D1	124	D	08.091	51986.9	2026.76	16.5	74	2.886
124_D2	124	D	08.091	9278.92	851.151	23.5	78	3.042
124_D3	124	D	08.091	13270.6	556.484	16.5	76	2.964
124_E1	124	E	08.161	NA	NA	16.5	78	3.042
124_E2	124	E	08.161	NA	NA	16.5	63	2.457
124_E3	124	E	08.161	7871.18	815.862	16.5	82	3.198
124_F1	124	F	10.027	9228.36	2423.78	16.5	78	3.042
124_F2	124	F	10.027	74270.8	5353.95	16.5	63	2.457
124_F3	124	F	10.027	20568.6	3019.77	23.5	86	3.354
124_G1	124	G	10.132	0	0	16.5	72	2.808
124_G2	124	G	10.132	7037.06	160.013	16.5	65	2.535
124_G3	124	G	10.132	30099.1	2876.44	23.5	72	2.808
124_H1	124	H	10.175	0	0	23.5	76	2.964
124_H2	124	H	10.175	70510.4	6009.74	23.5	79	3.081
124_H3	124	H	10.175	40545.6	2594.48	23.5	69	2.691
124_I1	124	I	10.290	11534.2	399.099	23.5	79	3.081
124_I2	124	I	10.290	23559.2	2151.46	23.5	78	3.042
124_I3	124	I	10.290	13503.1	525.535	23.5	81	3.159
124_J1	124	J	10.486	15119.4	3314.01	23.5	70	2.73
124_J2	124	J	10.486	57676.3	5673.13	23.5	68	2.652
124_J3	124	J	10.486	86753	18095.9	23.5	62	2.418
124_K1	124	K	12.246	26672	1340.15	23.5	77	3.003
124_K2	124	K	12.246	4449.58	346.193	23.5	76	2.964
124_K3	124	K	12.246	32088.2	4352.51	23.5	82	3.198
124_L1	124	L	12.444	103897	10572.2	23.5	68	2.652
124_L2	124	L	12.444	32949.4	3317.13	23.5	73	2.847
124_L3	124	L	12.444	92594.9	4075.53	23.5	78	3.042
124_M1	124	M	12.248	12417.2	2291.09	23.5	70	2.73
124_M2	124	M	12.248	14399.3	1383.12	23.5	76	2.964
124_M3	124	M	12.248	13466.4	1867.1	23.5	79	3.081
124_N1	124	N	12.448	6949.77	440.888	23.5	61	2.379
124_N2	124	N	12.448	1429.75	331.642	27.5	72	2.808
124_N3	124	N	12.448	14147.3	688.341	27.5	80	3.12
124_O1	124	O	12.450	14268.4	2278.96	27.5	83	3.237
124_O2	124	O	12.450	34631.9	5815.57	27.5	86	3.354
124_O3	124	O	12.450	13897	737.819	27.5	67	2.613
124_P1	124	P	14.065	24145.1	3490.48	27.5	58	2.262
124_P2	124	P	14.065	33193.9	5658.12	27.5	70	2.73
124_P3	124	P	14.065	38259.8	12175.2	27.5	63	2.457
124_Q1	124	Q	14.149	24034	1380.25	27.5	80	3.12
124_Q2	124	Q	14.249	NA	NA	27.5	72	2.808
124_Q3	124	Q	14.149	42006.5	2181.73	27.5	82	3.198
124_R1	124	R	14.172	26448.2	497.284	27.5	80	3.12
124_R2	124	R	14.172	17419.8	1089.91	27.5	73	2.847
124_R3	124	R	14.172	43545.2	2413.74	27.5	68	2.652
124_S1	124	S	14.255	37440.6	1798.25	27.5	65	2.535
124_S2	124	S	14.255	26653.6	1449.51	27.5	85	3.315
124_S3	124	S	14.255	54568.9	1617.79	27.5	53	2.067
124_T1	124	T	14.338	45337.1	2437.01	27.5	79	3.081
124_T2	124	T	14.338	31686.4	5983.71	27.5	57	2.223
124_T3	124	T	14.338	86317	4946.88	27.5	75	2.925
141_A1	141	A	08.068	13360	425.886	4.6	71	2.769
141_A2	141	A	08.068	655.026	33.6533	4.6	62	2.418
141_A3	141	A	08.068	6437.58	1602.8	4.6	75	2.925
141_B1	141	B	08.075	0	0	4.6	58	2.262
141_B2	141	B	08.075	435.197	97.7175	4.6	75	2.925
141_B3	141	B	08.075	1520.49	272.416	4.6	73	2.847
141_C1	141	C	08.076	754.873	48.5176	4.6	74	2.886
141_C2	141	C	08.076	14.2355	1.94004	4.6	74	2.886
141_C3	141	C	08.076	32.6753	3.10871	4.6	72	2.808
141_D1	141	D	08.091	4209.02	45.2185	4.6	73	2.847
141_D2	141	D	08.091	0	0	4.6	69	2.691
141_D3	141	D	08.091	145.055	13.1764	4.6	68	2.652
141_E1	141	E	08.161	25705.2	5974.36	4.6	73	2.847
141_E2	141	E	08.161	258.702	26.8542	4.6	68	2.652
141_E3	141	E	08.161	74.81	19.205	4.6	68	2.652
141_F1	141	F	10.027	23482.3	3539.83	4.6	66	2.574
141_F2	141	F	10.027	1644.52	216.303	4.6	65	2.535
141_F3	141	F	10.027	3539.47	378.261	4.6	68	2.652
141_G1	141	G	10.132	6528.07	1390.94	4.6	63	2.457
141_G2	141	G	10.132	38459.6	163.802	4.6	70	2.73
141_G3	141	G	10.132	10845.3	1313.54	6.6	65	2.535
141_H1	141	H	10.175	3253.62	276.917	6.6	74	2.886
141_H2	141	H	10.175	50522.9	1755.42	6.6	68	2.652
141_H3	141	H	10.175	2.64373	0.963939	6.6	73	2.847
141_I1	141	I	10.290	3891.14	407.061	6.6	71.5	2.7885
141_I2	141	I	10.290	1053.07	88.5053	6.6	73	2.847
141_I3	141	I	10.290	3490.5	318.914	6.6	63	2.457
141_J1	141	J	10.486	11062.2	385.462	6.6	52	2.028
141_J2	141	J	10.486	33250.2	741.474	6.6	72	2.808
141_J3	141	J	10.486	17056	534.458	6.6	75	2.925
141_K1	141	K	12.246	19176.4	1916.75	6.6	75	2.925
141_K2	141	K	12.246	21827.8	1499.45	6.6	59	2.301
141_K3	141	K	12.246	4046.61	118.68	6.6	66	2.574
141_L1	141	L	12.444	13187.9	1785.63	6.6	70	2.73
141_L2	141	L	12.444	6884.8	575.757	6.6	68	2.652
141_L3	141	L	12.444	15181.5	1672.83	6.6	75	2.925
141_M1	141	M	12.248	3.16614	0.599102	6.6	67	2.613
141_M2	141	M	12.248	4341.25	480.019	6.6	67	2.613
141_M3	141	M	12.248	15807.7	2206.04	6.6	71	2.769
141_N1	141	N	12.448	5661.9	356.399	6.6	63	2.457
141_N2	141	N	12.448	123.11	7.99455	6.6	70	2.73
141_N3	141	N	12.448	18402	1024.22	6.6	75	2.925
141_O1	141	O	12.450	2544.33	109.49	6.6	67	2.613
141_O2	141	O	12.450	9426.69	676.309	6.6	73	2.847
141_O3	141	O	12.450	1190.95	266.38	6.6	69	2.691
141_P1	141	P	14.065	311.185	20.432	6.6	58	2.262
141_P2	141	P	14.065	4303.28	459.982	6.6	62	2.418
141_P3	141	P	14.065	224.728	28.0735	6.6	69	2.691
141_Q1	141	Q	14.149	12058.9	1093.08	6.6	63	2.457
141_Q2	141	Q	14.149	7067.6	695.923	6.6	53	2.067
141_Q3	141	Q	14.149	2732.92	128.613	6.6	72	2.808
141_R1	141	R	14.172	12087.4	654.472	6.6	70	2.73
141_R2	141	R	14.172	21597.9	1527.68	6.6	60	2.34
141_R3	141	R	14.172	22988.8	3728.79	6.6	61	2.379
141_S1	141	S	14.255	6490.44	567.887	6.6	58	2.262
141_S2	141	S	14.255	13881.5	1484.49	6.6	70	2.73
141_S3	141	S	14.255	13169.6	937.369	6.6	65.5	2.5545
141_T1	141	T	14.338	21491.9	2211.97	6.6	75	2.925
141_T2	141	T	14.338	108.263	3.86849	6.6	63	2.457
141_T3	141	T	14.338	1162.69	52.6915	6.6	72	2.808
152_A1	152	A	08.068	0	0	29.5	76	2.964
152_A2	152	A	08.068	2074.3	122.087	29.5	76	2.964
152_A3	152	A	08.068	261.038	53.7633	29.5	67	2.613
152_B1	152	B	08.075	2271.25	111.235	29.5	71	2.769
152_B2	152	B	08.075	NA	NA	29.5	73	2.847
152_B3	152	B	08.075	404.559	36.563	29.5	73	2.847
152_C1	152	C	08.076	7038.76	210.624	29.5	67	2.613
152_C2	152	C	08.076	0	0	29.5	71	2.769
152_C3	152	C	08.076	0	0	29.5	66	2.574
152_D1	152	D	08.091	23652.4	743.573	29.5	61	2.379
152_D2	152	D	08.091	12414.2	441.501	29.5	66	2.574
152_D3	152	D	08.091	5294.35	1020.51	29.5	67	2.613
152_E1	152	E	08.161	22508.6	2433.5	29.5	71	2.769
152_E2	152	E	08.161	265.155	16.2895	29.5	76	2.964
152_E3	152	E	08.161	3.61519	0.205761	29.5	70	2.73
152_F1	152	F	10.027	35992.2	6964.45	29.5	55	2.145
152_F2	152	F	10.027	1.62784	0.683301	29.5	72	2.808
152_F3	152	F	10.027	279.886	12.7898	29.5	74	2.886
152_G1	152	G	10.132	32598.8	3105.2	29.5	76	2.964
152_G2	152	G	10.132	66583.3	4108.49	29.5	76	2.964
152_G3	152	G	10.132	18790.8	1495.19	2.6	74	2.886
152_H1	152	H	10.175	10700.8	2883.46	2.6	79	3.081
152_H2	152	H	10.175	6986.33	295.865	2.6	67	2.613
152_H3	152	H	10.175	22480.4	609.383	2.6	71	2.769
152_I1	152	I	10.290	1149.19	275.579	2.6	68	2.652
152_I2	152	I	10.290	0	0	2.6	74	2.886
152_I3	152	I	10.290	120.19	16.1726	2.6	79	3.081
152_J1	152	J	10.486	24439.5	2489.49	2.6	74	2.886
152_J2	152	J	10.486	16076.5	211.862	2.6	73	2.847
152_J3	152	J	10.486	5369.11	516.977	2.6	71	2.769
152_K1	152	K	12.246	21725.1	1960.78	2.6	68	2.652
152_K2	152	K	12.246	3829.32	334.026	2.6	70	2.73
152_K3	152	K	12.246	4127.65	180.701	2.6	75	2.925
152_L1	152	L	12.444	23857.3	778.335	2.6	66	2.574
152_L2	152	L	12.444	1292.4	60.9024	2.6	67	2.613
152_L3	152	L	12.444	0	0	2.6	79	3.081
152_M1	152	M	12.248	3985.48	123.295	2.6	73	2.847
152_M2	152	M	12.248	782.404	48.4364	2.6	72	2.808
152_M3	152	M	12.248	161.286	24.53	2.6	76	2.964
152_N1	152	N	12.448	12629.3	1679.68	2.6	72	2.808
152_N2	152	N	12.448	4245.33	233.103	2.6	66	2.574
152_N3	152	N	12.448	5033.18	665.037	2.6	71	2.769
152_O1	152	O	12.450	439.649	8.69946	2.6	75	2.925
152_O2	152	O	12.450	7654	746.528	2.6	72	2.808
152_O3	152	O	12.450	376.709	13.301	2.6	73	2.847
152_P1	152	P	14.065	27678.7	2181.93	2.6	77	3.003
152_P2	152	P	14.065	5243.53	675.503	2.6	68	2.652
152_P3	152	P	14.065	17020	1801.98	2.6	69	2.691
152_Q1	152	Q	14.149	16161.4	1302.99	2.6	71	2.769
152_Q2	152	Q	14.149	11532.7		2.6	73	2.847
152_Q3	152	Q	14.149	45325.9	7363.75	2.6	71	2.769
152_R1	152	R	14.172	18987.6	1724.86	2.6	74	2.886
152_R2	152	R	14.172	7302.69	735.269	2.6	73	2.847
152_R3	152	R	14.172	38379.6	5924.95	2.6	76	2.964
152_S1	152	S	14.255	39424	4425.96	2.6	63	2.457
152_S2	152	S	14.255	38393	1815.76	2.6	67	2.613
152_S3	152	S	14.255	49165.8	8528.81	2.6	71	2.769
152_T1	152	T	14.338	14355.1	459.847	2.6	73	2.847
152_T2	152	T	14.338	21193.7	1440.41	2.6	64	2.496
152_T3	152	T	14.338	38270.6	8414.37	2.6	77	3.003
183_A1	183	A	08.068	523.732	23.5312	4.6	70	2.73
183_A2	183	A	08.068	12186	689.002	4.6	NA	NA
183_A3	183	A	08.068	164.23	14.2383	4.6	73	2.847
183_B1	183	B	08.075	36.3028	4.48289	4.6	70	2.73
183_B2	183	B	08.075	0	0	4.6	60	2.34
183_B3	183	B	08.075	1139.54	18.2538	4.6	72	2.808
183_C1	183	C	08.076	140.553	7.35523	4.6	70	2.73
183_C2	183	C	08.076	0	0	4.6	66	2.574
183_C3	183	C	08.076	110.487	11.851	4.6	65	2.535
183_D1	183	D	08.091	1923.92	203.647	4.6	71	2.769
183_D2	183	D	08.091	3681.07	221.948	4.6	64	2.496
183_D3	183	D	08.091	95.5412	7.00487	4.6	63	2.457
183_E1	183	E	08.161	53.5458	3.14338	4.6	63	2.457
183_E2	183	E	08.161	268.736	15.2421	4.6	53	2.067
183_E3	183	E	08.161	1294.1	181.641	4.6	57	2.223
183_F1	183	F	10.027	62450.6	9291.89	4.6	68	2.652
183_F2	183	F	10.027	23.1008	1.66686	4.6	76	2.964
183_F3	183	F	10.027	377.396	3.28145	4.6	72	2.808
183_G1	183	G	10.132	20535.1	25293.2	4.6	60	2.34
183_G2	183	G	10.132	31009.2	1378.5	4.6	67	2.613
183_G3	183	G	10.132	432.356	44.796	4.6	62	2.418
183_H1	183	H	10.175	2876.9	273.616	4.6	67	2.613
183_H2	183	H	10.175	1434.65	83.0601	4.6	67	2.613
183_H3	183	H	10.175	7413.05	421.515	4.6	65	2.535
183_I1	183	I	10.290	11699.3	1135.17	4.6	63	2.457
183_I2	183	I	10.290	9286.8	743.36	4.6	61	2.379
183_I3	183	I	10.290	2986.3	196.857	4.6	76	2.964
183_J1	183	J	10.486	2285.73	182.331	4.6	71	2.769
183_J2	183	J	10.486	0	0	4.6	58	2.262
183_J3	183	J	10.486	9922.26	626.72	4.6	71	2.769
183_K1	183	K	12.246	19681	610.225	4.6	72	2.808
183_K2	183	K	12.246	1196.14	47.0603	4.6	56	2.184
183_K3	183	K	12.246	12696.7	838.6	4.6	65	2.535
183_L1	183	L	12.444	2493.72	107.434	4.6	71	2.769
183_L2	183	L	12.444	1259.91	137.465	4.6	66	2.574
183_L3	183	L	12.444	12536.8	670.517	4.6	70	2.73
183_M1	183	M	12.248	0	0	4.6	74	2.886
183_M2	183	M	12.248	147.055	31.5039	4.6	73	2.847
183_M3	183	M	12.248	0	0	4.6	66	2.574
183_N1	183	N	12.448	7604.85	1605.27	4.6	68	2.652
183_N2	183	N	12.448	2112.08	99.7371	6.6	63	2.457
183_N3	183	N	12.448	20592.4	1510.76	6.6	73	2.847
183_O1	183	O	12.450	12114.9	995.437	6.6	75	2.925
183_O2	183	O	12.450	1995.96	183.856	6.6	64	2.496
183_O3	183	O	12.450	2831.16	227.533	6.6	60	2.34
183_P1	183	P	14.065	584.962	63.8576	6.6	54	2.106
183_P2	183	P	14.065	696.174	63.9889	6.6	60	2.34
183_P3	183	P	14.065	1535.1	20.3938	6.6	66	2.574
183_Q1	183	Q	14.149	241.464	1.68575	6.6	67	2.613
183_Q2	183	Q	14.149	3004.15	76.8864	6.6	65	2.535
183_Q3	183	Q	14.149	6956.81	1006.87	6.6	68	2.652
183_R1	183	R	14.172	0	0	6.6	72	2.808
183_R2	183	R	14.172	49.4266	3.006	6.6	NA	NA
183_R3	183	R	14.172	11552.4	322.896	6.6	70	2.73
183_S1	183	S	14.255	6250.74	425.095	6.6	62	2.418
183_S2	183	S	14.255	13858.1	1368.73	6.6	68	2.652
183_S3	183	S	14.255	25633.3	1814.18	6.6	76	2.964
183_T1	183	T	14.338	12124.8	1034.97	6.6	64	2.496
183_T2	183	T	14.338	3399.89	286.766	6.6	64	2.496
183_T3	183	T	14.338	30433.8	2083.02	6.6	66	2.574
194_A1	194	A	08.068	9976.24	251.613	21.5	72	2.808
194_A2	194	A	08.068	0	0	21.5	75	2.925
194_A3	194	A	08.068	268.981	52.2904	21.5	71	2.769
194_B1	194	B	08.075	1398.31	86.4513	21.5	71	2.769
194_B2	194	B	08.075	1669.24	69.8883	21.5	82	3.198
194_B3	194	B	08.075	226.198	18.4357	21.5	76	2.964
194_C1	194	C	08.076	95.4796	3.68684	21.5	70	2.73
194_C2	194	C	08.076	684.777	29.3384	21.5	70	2.73
194_C3	194	C	08.076	280.99	52.3108	21.5	73	2.847
194_D1	194	D	08.091	1100.26	59.8119	21.5	71	2.769
194_D2	194	D	08.091	89.0882	3.86798	21.5	83	3.237
194_D3	194	D	08.091	2549.36	733.42	21.5	69	2.691
194_E1	194	E	08.161	13414.6	2466.57	21.5	79	3.081
194_E2	194	E	08.161	NA	NA	21.5	72	2.808
194_E3	194	E	08.161	0	0	21.5	77	3.003
194_F1	194	F	10.027	14.4395		21.5	68	2.652
194_F2	194	F	10.027	3.3552	0.358078	21.5	74	2.886
194_F3	194	F	10.027	0	0	21.5	70	2.73
194_G1	194	G	10.132	6347.32	893.02	21.5	75	2.925
194_G2	194	G	10.132	12592.7	1167.14	21.5	69	2.691
194_G3	194	G	10.132	946.198	87.0624	23.5	77	3.003
194_H1	194	H	10.175	80.3067	8.4757	23.5	69	2.691
194_H2	194	H	10.175	74232.9	767.84	23.5	74	2.886
194_H3	194	H	10.175	3479.07	346.756	23.5	73	2.847
194_I1	194	I	10.290	2059.04	425.284	23.5	76	2.964
194_I2	194	I	10.290	0	0	23.5	72	2.808
194_I3	194	I	10.290	0	0	23.5	85	3.315
194_J1	194	J	10.486	9545.65	596.11	23.5	72	2.808
194_J2	194	J	10.486	139.433	12.2407	23.5	68	2.652
194_J3	194	J	10.486	1573.97	142.076	23.5	67	2.613
194_K1	194	K	12.246	0	0	23.5	77	3.003
194_K2	194	K	12.246	15052	8025.63	23.5	73	2.847
194_K3	194	K	12.246	0	0	23.5	68	2.652
194_L1	194	L	12.444	61323.2	3673.5	23.5	68	2.652
194_L2	194	L	12.444	13.6098	0.901264	23.5	65	2.535
194_L3	194	L	12.444	0	0	23.5	78	3.042
194_M1	194	M	12.248	51.3064	3.25477	23.5	76	2.964
194_M2	194	M	12.248	257.054	35.5546	23.5	76	2.964
194_M3	194	M	12.248	0	0	23.5	76	2.964
194_N1	194	N	12.448	13220.6	1566.55	23.5	72	2.808
194_N2	194	N	12.448	4304.2	384.154	27.5	81	3.159
194_N3	194	N	12.448	3330.07	176.161	27.5	76	2.964
194_O1	194	O	12.450	17773.1	1497.22	27.5	72	2.808
194_O2	194	O	12.450	7646.32	910.481	27.5	82	3.198
194_O3	194	O	12.450	564.816	26.7231	27.5	72	2.808
194_P1	194	P	14.065	27799.5	2256.9	27.5	71	2.769
194_P2	194	P	14.065	15622.3	4190.96	27.5	83	3.237
194_P3	194	P	14.065	864.491	42.4327	27.5	77	3.003
194_Q1	194	Q	14.149	13832.5	847.094	27.5	69	2.691
194_Q2	194	Q	14.149	36784.4	3407.67	27.5	69	2.691
194_Q3	194	Q	14.149	18802.6	1164.24	27.5	73	2.847
194_R1	194	Q	14.172	NA	NA	27.5	73	2.847
194_R2	194	R	14.172	15978.3	831.904	27.5	82	3.198
194_R3	194	R	14.172	3898.77	704.651	27.5	81	3.159
194_S1	194	S	14.255	44379.1	2513.31	27.5	73	2.847
194_S2	194	S	14.255	0	0	27.5	78	3.042
194_S3	194	S	14.255	1.56295	0.503999	27.5	77	3.003
194_T1	194	T	14.338	30057.8	11109.8	27.5	79	3.081
194_T2	194	T	14.338	5746.02	635.359	27.5	74	2.886
194_T3	194	T	14.338	121703	37180.7	27.5	82	3.198
225_A1	225	A	08.068	29571.7	2003.77	19.5	65	2.535
225_A2	225	A	08.068	7711.22	1750.87	19.5	64	2.496
225_A3	225	A	08.068	4914.58	1240.1	19.5	69	2.691
225_B1	225	B	08.075	13143.2	608.718	19.5	72	2.808
225_B2	225	B	08.075	1769.31	56.3027	19.5	68	2.652
225_B3	225	B	08.075	2603.59	423.437	19.5	75	2.925
225_C1	225	C	08.076	396.045	10.1731	19.5	NA	NA
225_C2	225	C	08.076	6980.37	396.276	19.5	75	2.925
225_C3	225	C	08.076	0	0	19.5	65	2.535
225_D1	225	D	08.091	6101.67	383.611	19.5	55	2.145
225_D2	225	D	08.091	3952.88	145.025	19.5	68	2.652
225_D3	225	D	08.091	3482.21	49.8917	19.5	73	2.847
225_E1	225	E	08.161	3077.07	142.572	19.5	68	2.652
225_E2	225	E	08.161	2980.1	600.742	19.5	67	2.613
225_E3	225	E	08.161	1569.44	140.76	19.5	59	2.301
225_F1	225	F	10.027	10782.8	1059.75	19.5	60	2.34
225_F2	225	F	10.027	39474.4	936.775	19.5	65	2.535
225_F3	225	F	10.027	15625	2605.82	19.5	74	2.886
225_G1	225	G	10.132	68.48	1.9532	19.5	60	2.34
225_G2	225	G	10.132	22646.3	202.621	19.5	72	2.808
225_G3	225	G	10.132	12323.4	1708.53	21.5	75	2.925
225_H1	225	H	10.175	8.8433	2.3787	21.5	68	2.652
225_H2	225	H	10.175	34259.9	49808.9	21.5	63	2.457
225_H3	225	H	10.175	12190.9	1233.58	21.5	69	2.691
225_I1	225	I	10.290	17624.4	2572.79	21.5	69	2.691
225_I2	225	I	10.290	14982.9	879.724	21.5	70	2.73
225_I3	225	I	10.290	13371.7	1378.22	21.5	69	2.691
225_J1	225	J	10.486	22567.3	1274.28	21.5	68	2.652
225_J2	225	J	10.486	21093	5086.8	21.5	67	2.613
225_J3	225	J	10.486	37130.6	2510.99	21.5	73	2.847
225_K1	225	K	12.246	7655.02	620.124	21.5	67	2.613
225_K2	225	K	12.246	9888.44	1460.83	21.5	61	2.379
225_K3	225	K	12.246	6994.71	6.04562	21.5	68	2.652
225_L1	225	L	12.444	6438.15	420.469	21.5	NA	NA
225_L2	225	L	12.444	18100.8	1397.79	21.5	62	2.418
225_L3	225	L	12.444	25930.4	816.01	21.5	67	2.613
225_M1	225	M	12.248	17218.2	1239.94	21.5	75	2.925
225_M2	225	M	12.248	18632.4	1604.44	21.5	76	2.964
225_M3	225	M	12.248	0	0	21.5	67	2.613
225_N1	225	N	12.448	19638	3496.85	21.5	70	2.73
225_N2	225	N	12.448	23517.9	1106.74	23.5	65	2.535
225_N3	225	N	12.448	8217.79	695.351	23.5	57	2.223
225_O1	225	O	12.450	195.174	14.7402	23.5	65	2.535
225_O2	225	O	12.450	16207.5	2164.96	23.5	64	2.496
225_O3	225	O	12.450	11220.6	1159.89	23.5	60	2.34
225_P1	225	P	14.065	37475.3	1871.25	23.5	63	2.457
225_P2	225	P	14.065	10003.6	1394.22	23.5	59	2.301
225_P3	225	P	14.065	17568.4	286.739	23.5	65	2.535
225_Q1	225	Q	14.149	29578.1	4058.38	23.5	62	2.418
225_Q2	225	Q	14.149	56796.5	7638.08	23.5	65	2.535
225_Q3	225	Q	14.149	46013.7	4673.04	23.5	58	2.262
225_R1	225	R	14.172	16151.2	2887.65	23.5	58	2.262
225_R2	225	R	14.172	22289.5	486.382	23.5	65	2.535
225_R3	225	R	14.172	28119.5	2500.85	23.5	67	2.613
225_S1	225	S	14.255	3036.32	528.799	23.5	61	2.379
225_S2	225	S	14.255	32120.6	4873.38	23.5	59	2.301
225_S3	225	S	14.255	45152.7	4727.84	23.5	61	2.379
225_T1	225	T	14.338	23539.8	4750.77	23.5	51	1.989
225_T2	225	T	14.338	22009.2	867.606	23.5	69	2.691
225_T3	225	T	14.338	47791.4	3822.15	23.5	59	2.301
269_A1	269	A	08.068	1090.55	3.78197	21.5	71	2.769
269_A2	269	A	08.068	201.213	3.77937	21.5	68	2.652
269_A3	269	A	08.068	153.25	83.1794	21.5	71	2.769
269_B1	269	B	08.075	11119.1	294.936	21.5	75	2.925
269_B2	269	B	08.075	2908.12	122.195	21.5	73	2.847
269_B3	269	B	08.075	648.211	79.5311	21.5	75	2.925
269_C1	269	C	08.076	671.065	22.5272	21.5	69	2.691
269_C2	269	C	08.076	3579.66	451.397	21.5	69	2.691
269_C3	269	C	08.076	604.339	79.0136	21.5	72	2.808
269_D1	269	D	08.091	12446.6	981.851	21.5	64	2.496
269_D2	269	D	08.091	0	0	21.5	62	2.418
269_D3	269	D	08.091	191.827	26.2813	21.5	74	2.886
269_E1	269	E	08.161	138.506	17.677	21.5	62	2.418
269_E2	269	E	08.161	43.8689	4.53485	21.5	70	2.73
269_E3	269	E	08.161	5669.72	268.737	21.5	67	2.613
269_F1	269	F	10.027	2687.86	117.597	21.5	63	2.457
269_F2	269	F	10.027	5274.26	905.252	21.5	68	2.652
269_F3	269	F	10.027	8.08456	1.18572	21.5	72	2.808
269_G1	269	G	10.132	12611.1	839.844	21.5	73	2.847
269_G2	269	G	10.132	39057.8	860.326	21.5	64	2.496
269_G3	269	G	10.132	10573.8	1358.72	23.5	73	2.847
269_H1	269	H	10.175	3931.57	392.499	23.5	54	2.106
269_H2	269	H	10.175	41261.8	4270.67	23.5	67	2.613
269_H3	269	H	10.175	13185.9	502.929	23.5	68	2.652
269_I1	269	I	10.290	5804.61	387.941	23.5	65	2.535
269_I2	269	I	10.290	10898.5	684.663	23.5	66	2.574
269_I3	269	I	10.290	2410.18	188.971	23.5	60	2.34
269_J1	269	J	10.486	20407.2	327.877	23.5	64	2.496
269_J2	269	J	10.486	7.37112	1.15741	23.5	55	2.145
269_J3	269	J	10.486	6640.19	619.993	23.5	58	2.262
269_K1	269	K	12.246	8211.4	328.742	23.5	66	2.574
269_K2	269	K	12.246	0	0	23.5	58	2.262
269_K3	269	K	12.246	34320.8	3665.28	23.5	53	2.067
269_L1	269	L	12.444	6168.23	325.79	23.5	58	2.262
269_L2	269	L	12.444	8985.07	2339.26	23.5	56	2.184
269_L3	269	L	12.444	0	0	23.5	47	1.833
269_M1	269	M	12.248	1848.74	97.195	23.5	63	2.457
269_M2	269	M	12.248	24039.4	5255.03	23.5	71	2.769
269_M3	269	M	12.248	2877.78	357.407	23.5	65	2.535
269_N1	269	N	12.448	18405.7	1888.88	23.5	69	2.691
269_N2	269	N	12.448	24047.9	2125.81	27.5	78	3.042
269_N3	269	N	12.448	3625.58	438.455	27.5	63	2.457
269_O1	269	O	12.450	5896.97	1564.17	27.5	69	2.691
269_O2	269	O	12.450	1593.17	197.984	27.5	68	2.652
269_O3	269	O	12.450	2938.64	133.039	27.5	74	2.886
269_P1	269	P	14.065	25260.7	995.295	27.5	70	2.73
269_P2	269	P	14.065	46962	3343.26	27.5	62	2.418
269_P3	269	P	14.065	2221.29	229.6	27.5	58	2.262
269_Q1	269	Q	14.149	15521.2	2096.98	27.5	74	2.886
269_Q2	269	Q	14.149	9268.18	293.88	27.5	72	2.808
269_Q3	269	Q	14.149	11166.5	1660.41	27.5	65	2.535
269_R1	269	R	14.172	NA	NA	27.5	74	2.886
269_R2	269	R	14.172	1.1637	0.574179	27.5	63	2.457
269_R3	269	R	14.172	28853.9	2663.13	27.5	65	2.535
269_S1	269	S	14.255	7675.65	746.429	27.5	74	2.886
269_S2	269	S	14.255	19408.2	1999.71	27.5	74	2.886
269_S3	269	S	14.255	24407.3	2791.83	27.5	66	2.574
269_T1	269	S	14.338	NA	NA	27.5	71	2.769
269_T2	269	T	14.338	14936.6	1719.68	27.5	73	2.847
269_T3	269	T	14.338	44388.3	7094.63	27.5	68	2.652
319_A1	319	A	08.068	0	0	29.5	75	2.925
319_A2	319	A	08.068	0	0	29.5	75	2.925
319_A3	319	A	08.068	2170.4	259.422	29.5	76	2.964
319_B1	319	B	08.075	619.235	19.099	29.5	55	2.145
319_B2	319	B	08.075	500.004	24.3558	29.5	72	2.808
319_B3	319	B	08.075	21.9055	4.0591	29.5	78	3.042
319_C1	319	C	08.076	0	0	29.5	77	3.003
319_C2	319	C	08.076	0	0	29.5	68	2.652
319_C3	319	C	08.076	0	0	29.5	62	2.418
319_D1	319	D	08.091	0	0	29.5	64	2.496
319_D2	319	D	08.091	94.6588	35.6216	29.5	72	2.808
319_D3	319	D	08.091	611.426	56.8135	29.5	63	2.457
319_E1	319	E	08.161	46215.5	4274.09	29.5	69	2.691
319_E2	319	E	08.161	0	0	29.5	71	2.769
319_E3	319	E	08.161	1.63792	0.185944	29.5	76	2.964
319_F1	319	F	10.027	44380.6	1747.59	29.5	73	2.847
319_F2	319	F	10.027	0	0	29.5	78	3.042
319_F3	319	F	10.027	0	0	29.5	71	2.769
319_G1	319	G	10.132	27456.8	4453.54	29.5	79	3.081
319_G2	319	G	10.132	4412.5	205.633	29.5	73	2.847
319_G3	319	G	10.132	3407.78	68.7513	2.6	65	2.535
319_H1	319	H	10.175	10434	476.176	2.6	62	2.418
319_H2	319	H	10.175	0	0	2.6	66	2.574
319_H3	319	H	10.175	2097.44	265.347	2.6	76	2.964
319_I1	319	I	10.290	909.198	48.7276	2.6	70	2.73
319_I2	319	I	10.290	0	0	2.6	78	3.042
319_I3	319	I	10.290	181.99	15.3738	2.6	66	2.574
319_J1	319	J	10.486	7691.75	182.139	2.6	72	2.808
319_J2	319	J	10.486	1766.33	283.05	2.6	67	2.613
319_J3	319	J	10.486	3090.9	112.015	2.6	73	2.847
319_K1	319	K	12.246	1666.98	144.229	2.6	64	2.496
319_K2	319	K	12.246	33.0155	1.0873	2.6	72	2.808
319_K3	319	K	12.246	12239.5	2906.74	2.6	63	2.457
319_L1	319	L	12.444	129.425	9.42018	2.6	71	2.769
319_L2	319	L	12.444	0	0	2.6	66	2.574
319_L3	319	L	12.444	158.268	11.7523	2.6	68	2.652
319_M1	319	M	12.248	0	0	2.6	68	2.652
319_M2	319	M	12.248	60.7527	15.8708	2.6	67	2.613
319_M3	319	M	12.248	7367.01	273.059	2.6	67	2.613
319_N1	319	N	12.448	11489.6	683.329	2.6	63	2.457
319_N2	319	N	12.448	471.963	67.0239	4.6	77	3.003
319_N3	319	N	12.448	1572.71	133.751	4.6	75	2.925
319_O1	319	O	12.450	0	0	4.6	61	2.379
319_O2	319	O	12.450	6555	2869.3	4.6	77	3.003
319_O3	319	O	12.450	3459.59	267.017	4.6	77	3.003
319_P1	319	P	14.065	3125.77	181.756	4.6	87	3.393
319_P2	319	P	14.065	28.5662	47.8811	4.6	71	2.769
319_P3	319	P	14.065	5.40008	0.911632	4.6	73	2.847
319_Q1	319	Q	14.149	12875.1	1080.04	4.6	56	2.184
319_Q2	319	Q	14.149	5043.34	210.908	4.6	67	2.613
319_Q3	319	Q	14.149	557.739	105.48	4.6	77	3.003
319_R1	319	R	14.172	18264.5	1230.77	4.6	70	2.73
319_R2	319	R	14.172	4510.1	90.1701	4.6	62	2.418
319_R3	319	R	14.172	19216.9	2105.59	4.6	72	2.808
319_S1	319	S	14.255	10455.7	349.031	4.6	67	2.613
319_S2	319	S	14.255	8412.37	353.796	4.6	75	2.925
319_S3	319	S	14.255	37262	1134.28	4.6	68	2.652
319_T1	319	T	14.338	NA	NA	4.6	71	2.769
319_T2	319	T	14.338	0	0	4.6	70	2.73
319_T3	319	T	14.338	5707.26	1050.47	4.6	68	2.652
