# Supplementary material for: Genetic variation and microbiota in bumble bees cross-infected by different strains of C. bombi
Source: PLoS One. 2022 Nov 28;17(11):e0277041. doi: 10.1371/journal.pone.0277041 (PMC9704641; doi:10.1371/journal.pone.0277041)
Supplement: S2 File — The file contains the top 20 SNPs associated with infection intensity in the 20 x 20 matrix. (XLSX) [file pone.0277041.s002.xlsx]

## Sheet: Sheet 1
top
Location	Major	Minor	Frequency	N	LRT	high_WT/HE/HO	id	P	X1	X2	X5	X6	X7	X10	X11	X13
CM001178.1_4206573	G	A	0.0589	1170	28.8503	941/71/0	1168612	7.81925e-08	B10	4206572	4168703	4331373	rna11145	Gnomon	mRNA	ID=rna11145;Parent=gene5620;Dbxref=GeneID:100647628,Genbank:XM_012312691.1;Name=XM_012312691.1;gbkey=mRNA;gene=LOC100647628;product=kinesin-like protein KIF13B%2C transcript variant X1;transcript_id=XM_012312691.1
CM001178.1_4206573	G	A	0.0589	1170	28.8503	941/71/0	1168612	7.81925e-08	B10	4206572	4168703	4331373	rna11146	Gnomon	mRNA	ID=rna11146;Parent=gene5620;Dbxref=GeneID:100647628,Genbank:XM_003398317.2;Name=XM_003398317.2;gbkey=mRNA;gene=LOC100647628;product=kinesin-like protein KIF13B%2C transcript variant X2;transcript_id=XM_003398317.2
CM001178.1_4206573	G	A	0.0589	1170	28.8503	941/71/0	1168612	7.81925e-08	B10	4206572	4168703	4331867	gene5620	Gnomon	gene	ID=gene5620;Dbxref=GeneID:100647628;Name=LOC100647628;gbkey=Gene;gene=LOC100647628
CM001178.1_4206573	G	A	0.0589	1170	28.8503	941/71/0	1168612	7.81925e-08	B10	4206572	4186750	4331867	rna11147	Gnomon	mRNA	ID=rna11147;Parent=gene5620;Dbxref=GeneID:100647628,Genbank:XM_012312692.1;Name=XM_012312692.1;gbkey=mRNA;gene=LOC100647628;product=kinesin-like protein KIF13B%2C transcript variant X3;transcript_id=XM_012312692.1
CM001178.1_4206573	G	A	0.0589	1170	28.8503	941/71/0	1168612	7.81925e-08	B10	4206572	0	13618662	id94318	RefSeq	region	ID=id94318;Dbxref=taxon:30195;Name=LG B10;gbkey=Src;genome=chromosome;linkage-group=LG B10;mol_type=genomic DNA;note=haploid drones;sex=male
CM001179.1_9599615	T	A	0.072347	1170	25.1617	889/84/0	1343741	5.27191e-07	B11	9599614	9573707	10053311	rna12883	Gnomon	mRNA	ID=rna12883;Parent=gene6496;Dbxref=GeneID:100650970,Genbank:XM_012313714.1;Name=XM_012313714.1;gbkey=mRNA;gene=LOC100650970;product=nephrin%2C transcript variant X1;transcript_id=XM_012313714.1
CM001179.1_9599615	T	A	0.072347	1170	25.1617	889/84/0	1343741	5.27191e-07	B11	9599614	9573707	10053313	rna12882	Gnomon	mRNA	ID=rna12882;Parent=gene6496;Dbxref=GeneID:100650970,Genbank:XM_003398914.2;Name=XM_003398914.2;gbkey=mRNA;gene=LOC100650970;product=nephrin%2C transcript variant X2;transcript_id=XM_003398914.2
CM001179.1_9599615	T	A	0.072347	1170	25.1617	889/84/0	1343741	5.27191e-07	B11	9599614	9573707	10053315	gene6496	Gnomon	gene	ID=gene6496;Dbxref=GeneID:100650970;Name=LOC100650970;gbkey=Gene;gene=LOC100650970
CM001179.1_9599615	T	A	0.072347	1170	25.1617	889/84/0	1343741	5.27191e-07	B11	9599614	9580852	10053315	rna12884	Gnomon	mRNA	ID=rna12884;Parent=gene6496;Dbxref=GeneID:100650970,Genbank:XM_012313716.1;Name=XM_012313716.1;gbkey=mRNA;gene=LOC100650970;product=nephrin%2C transcript variant X3;transcript_id=XM_012313716.1
CM001179.1_9599615	T	A	0.072347	1170	25.1617	889/84/0	1343741	5.27191e-07	B11	9599614	0	17228712	id104006	RefSeq	region	ID=id104006;Dbxref=taxon:30195;Name=LG B11;gbkey=Src;genome=chromosome;linkage-group=LG B11;mol_type=genomic DNA;note=haploid drones;sex=male
CM001177.1_5529605	A	G	0.396302	1170	23.8097	111/308/15	1038790	1.06346e-06	B09	5529604	5516852	5782793	gene4952	Gnomon	gene	ID=gene4952;Dbxref=GeneID:100645564;Name=LOC100645564;gbkey=Gene;gene=LOC100645564
CM001177.1_5529605	A	G	0.396302	1170	23.8097	111/308/15	1038790	1.06346e-06	B09	5529604	5516852	5782793	rna9872	Gnomon	mRNA	ID=rna9872;Parent=gene4952;Dbxref=GeneID:100645564,Genbank:XM_012311804.1;Name=XM_012311804.1;gbkey=mRNA;gene=LOC100645564;product=peripheral plasma membrane protein CASK%2C transcript variant X1;transcript_id=XM_012311804.1
CM001177.1_5529605	A	G	0.396302	1170	23.8097	111/308/15	1038790	1.06346e-06	B09	5529604	5516852	5782793	rna9873	Gnomon	mRNA	ID=rna9873;Parent=gene4952;Dbxref=GeneID:100645564,Genbank:XM_012311805.1;Name=XM_012311805.1;gbkey=mRNA;gene=LOC100645564;product=peripheral plasma membrane protein CASK%2C transcript variant X2;transcript_id=XM_012311805.1
CM001177.1_5529605	A	G	0.396302	1170	23.8097	111/308/15	1038790	1.06346e-06	B09	5529604	5516852	5782793	rna9874	Gnomon	mRNA	ID=rna9874;Parent=gene4952;Dbxref=GeneID:100645564,Genbank:XM_012311808.1;Name=XM_012311808.1;gbkey=mRNA;gene=LOC100645564;product=peripheral plasma membrane protein CASK%2C transcript variant X5;transcript_id=XM_012311808.1
CM001177.1_5529605	A	G	0.396302	1170	23.8097	111/308/15	1038790	1.06346e-06	B09	5529604	5516853	5782793	rna9875	Gnomon	mRNA	ID=rna9875;Parent=gene4952;Dbxref=GeneID:100645564,Genbank:XM_012311806.1;Name=XM_012311806.1;gbkey=mRNA;gene=LOC100645564;product=peripheral plasma membrane protein CASK%2C transcript variant X3;transcript_id=XM_012311806.1
CM001177.1_5529605	A	G	0.396302	1170	23.8097	111/308/15	1038790	1.06346e-06	B09	5529604	5516853	5782793	rna9876	Gnomon	mRNA	ID=rna9876;Parent=gene4952;Dbxref=GeneID:100645564,Genbank:XM_012311807.1;Name=XM_012311807.1;gbkey=mRNA;gene=LOC100645564;product=peripheral plasma membrane protein CASK%2C transcript variant X4;transcript_id=XM_012311807.1
CM001177.1_5529605	A	G	0.396302	1170	23.8097	111/308/15	1038790	1.06346e-06	B09	5529604	0	15655298	id82619	RefSeq	region	ID=id82619;Dbxref=taxon:30195;Name=LG B09;gbkey=Src;genome=chromosome;linkage-group=LG B09;mol_type=genomic DNA;note=haploid drones;sex=male
CM001169.1_1931967	C	T	0.245668	1170	22.7285	207/196/1	12098	1.86582e-06	B01	1931966	1687837	1998509	gene128	Gnomon	gene	ID=gene128;Dbxref=GeneID:100651512;Name=LOC100651512;gbkey=Gene;gene=LOC100651512
CM001169.1_1931967	C	T	0.245668	1170	22.7285	207/196/1	12098	1.86582e-06	B01	1931966	1687837	1998509	rna259	Gnomon	mRNA	ID=rna259;Parent=gene128;Dbxref=GeneID:100651512,Genbank:XM_003393124.2;Name=XM_003393124.2;gbkey=mRNA;gene=LOC100651512;product=B-cell receptor CD22;transcript_id=XM_003393124.2
CM001169.1_1931967	C	T	0.245668	1170	22.7285	207/196/1	12098	1.86582e-06	B01	1931966	0	17153651	id0	RefSeq	region	ID=id0;Dbxref=taxon:30195;Name=LG B01;gbkey=Src;genome=chromosome;linkage-group=LG B01;mol_type=genomic DNA;note=haploid drones;sex=male
CM001179.1_13429222	G	A	0.0899	1170	22.4949	932/125/0	1381114	2.10698e-06	B11	13429221	0	17228712	id104006	RefSeq	region	ID=id104006;Dbxref=taxon:30195;Name=LG B11;gbkey=Src;genome=chromosome;linkage-group=LG B11;mol_type=genomic DNA;note=haploid drones;sex=male
CM001171.1_13298216	G	T	0.298158	1170	22.0337	355/319/5	394054	2.67909e-06	B03	13298215	13294778	13298666	id34301	Gnomon	exon	ID=id34301;Parent=rna3766;Dbxref=GeneID:105667178,Genbank:XR_001099800.1;gbkey=ncRNA;gene=LOC105667178;ncrna_class=lncRNA;product=uncharacterized LOC105667178;transcript_id=XR_001099800.1
CM001171.1_13298216	G	T	0.298158	1170	22.0337	355/319/5	394054	2.67909e-06	B03	13298215	13287349	13298666	gene1913	Gnomon	gene	ID=gene1913;Dbxref=GeneID:105667178;Name=LOC105667178;gbkey=Gene;gene=LOC105667178
CM001171.1_13298216	G	T	0.298158	1170	22.0337	355/319/5	394054	2.67909e-06	B03	13298215	13287349	13298666	rna3766	Gnomon	ncRNA	ID=rna3766;Parent=gene1913;Dbxref=GeneID:105667178,Genbank:XR_001099800.1;Name=XR_001099800.1;gbkey=ncRNA;gene=LOC105667178;ncrna_class=lncRNA;product=uncharacterized LOC105667178;transcript_id=XR_001099800.1
CM001171.1_13298216	G	T	0.298158	1170	22.0337	355/319/5	394054	2.67909e-06	B03	13298215	0	14656165	id23680	RefSeq	region	ID=id23680;Dbxref=taxon:30195;Name=LG B03;gbkey=Src;genome=chromosome;linkage-group=LG B03;mol_type=genomic DNA;note=haploid drones;sex=male
CM001175.1_8603884	G	A	0.339496	1170	21.7279	70/227/1	809079	3.14183e-06	B07	8603883	8602833	8604216	id70412	Gnomon	exon	ID=id70412;Parent=rna7946;Dbxref=GeneID:100644761,Genbank:XM_003396679.2;gbkey=mRNA;gene=LOC100644761;product=3-phosphoinositide-dependent protein kinase 1%2C transcript variant X1;transcript_id=XM_003396679.2
CM001175.1_8603884	G	A	0.339496	1170	21.7279	70/227/1	809079	3.14183e-06	B07	8603883	8602833	8604216	id70416	Gnomon	exon	ID=id70416;Parent=rna7947;Dbxref=GeneID:100644761,Genbank:XM_012310442.1;gbkey=mRNA;gene=LOC100644761;product=3-phosphoinositide-dependent protein kinase 1%2C transcript variant X2;transcript_id=XM_012310442.1
CM001175.1_8603884	G	A	0.339496	1170	21.7279	70/227/1	809079	3.14183e-06	B07	8603883	8602833	8604216	id70420	Gnomon	exon	ID=id70420;Parent=rna7948;Dbxref=GeneID:100644761,Genbank:XM_012310443.1;gbkey=mRNA;gene=LOC100644761;product=3-phosphoinositide-dependent protein kinase 1%2C transcript variant X3;transcript_id=XM_012310443.1
CM001175.1_8603884	G	A	0.339496	1170	21.7279	70/227/1	809079	3.14183e-06	B07	8603883	8602833	8604216	cds7463	Gnomon	CDS	ID=cds7463;Parent=rna7946;Dbxref=GeneID:100644761,Genbank:XP_003396727.2;Name=XP_003396727.2;gbkey=CDS;gene=LOC100644761;product=3-phosphoinositide-dependent protein kinase 1 isoform X1;protein_id=XP_003396727.2
CM001175.1_8603884	G	A	0.339496	1170	21.7279	70/227/1	809079	3.14183e-06	B07	8603883	8602833	8604216	cds7464	Gnomon	CDS	ID=cds7464;Parent=rna7947;Dbxref=GeneID:100644761,Genbank:XP_012165832.1;Name=XP_012165832.1;gbkey=CDS;gene=LOC100644761;product=3-phosphoinositide-dependent protein kinase 1 isoform X2;protein_id=XP_012165832.1
CM001175.1_8603884	G	A	0.339496	1170	21.7279	70/227/1	809079	3.14183e-06	B07	8603883	8602833	8604216	cds7465	Gnomon	CDS	ID=cds7465;Parent=rna7948;Dbxref=GeneID:100644761,Genbank:XP_012165833.1;Name=XP_012165833.1;gbkey=CDS;gene=LOC100644761;product=3-phosphoinositide-dependent protein kinase 1 isoform X2;protein_id=XP_012165833.1
CM001175.1_8603884	G	A	0.339496	1170	21.7279	70/227/1	809079	3.14183e-06	B07	8603883	8598784	8610224	rna7948	Gnomon	mRNA	ID=rna7948;Parent=gene4020;Dbxref=GeneID:100644761,Genbank:XM_012310443.1;Name=XM_012310443.1;gbkey=mRNA;gene=LOC100644761;product=3-phosphoinositide-dependent protein kinase 1%2C transcript variant X3;transcript_id=XM_012310443.1
CM001175.1_8603884	G	A	0.339496	1170	21.7279	70/227/1	809079	3.14183e-06	B07	8603883	8598784	8610634	rna7947	Gnomon	mRNA	ID=rna7947;Parent=gene4020;Dbxref=GeneID:100644761,Genbank:XM_012310442.1;Name=XM_012310442.1;gbkey=mRNA;gene=LOC100644761;product=3-phosphoinositide-dependent protein kinase 1%2C transcript variant X2;transcript_id=XM_012310442.1
CM001175.1_8603884	G	A	0.339496	1170	21.7279	70/227/1	809079	3.14183e-06	B07	8603883	8598784	9006905	gene4020	Gnomon	gene	ID=gene4020;Dbxref=GeneID:100644761;Name=LOC100644761;gbkey=Gene;gene=LOC100644761
CM001175.1_8603884	G	A	0.339496	1170	21.7279	70/227/1	809079	3.14183e-06	B07	8603883	8598784	9006905	rna7946	Gnomon	mRNA	ID=rna7946;Parent=gene4020;Dbxref=GeneID:100644761,Genbank:XM_003396679.2;Name=XM_003396679.2;gbkey=mRNA;gene=LOC100644761;product=3-phosphoinositide-dependent protein kinase 1%2C transcript variant X1;transcript_id=XM_003396679.2
CM001175.1_8603884	G	A	0.339496	1170	21.7279	70/227/1	809079	3.14183e-06	B07	8603883	0	18145390	id61180	RefSeq	region	ID=id61180;Dbxref=taxon:30195;Name=LG B07;gbkey=Src;genome=chromosome;linkage-group=LG B07;mol_type=genomic DNA;note=haploid drones;sex=male
CM001181.1_3266810	G	A	0.05207	1170	21.7237	989/86/0	1556875	3.14873e-06	B13	3266809	0	9884808	id129821	RefSeq	region	ID=id129821;Dbxref=taxon:30195;Name=LG B13;gbkey=Src;genome=chromosome;linkage-group=LG B13;mol_type=genomic DNA;note=haploid drones;sex=male
CM001171.1_10561994	C	T	0.194738	1170	21.6362	359/221/2	362383	3.29575e-06	B03	10561993	0	14656165	id23680	RefSeq	region	ID=id23680;Dbxref=taxon:30195;Name=LG B03;gbkey=Src;genome=chromosome;linkage-group=LG B03;mol_type=genomic DNA;note=haploid drones;sex=male
CM001180.1_1072389	T	G	0.127236	1170	21.2696	559/117/0	1422087	3.99008e-06	B12	1072388	867418	1343107	rna13685	Gnomon	mRNA	ID=rna13685;Parent=gene6883;Dbxref=GeneID:100643982,Genbank:XM_012314496.1;Name=XM_012314496.1;gbkey=mRNA;gene=LOC100643982;product=disks large 1 tumor suppressor protein%2C transcript variant X7;transcript_id=XM_012314496.1
CM001180.1_1072389	T	G	0.127236	1170	21.2696	559/117/0	1422087	3.99008e-06	B12	1072388	867418	1393018	rna13674	Gnomon	mRNA	ID=rna13674;Parent=gene6883;Dbxref=GeneID:100643982,Genbank:XM_012314499.1;Name=XM_012314499.1;gbkey=mRNA;gene=LOC100643982;product=disks large 1 tumor suppressor protein%2C transcript variant X9;transcript_id=XM_012314499.1
CM001180.1_1072389	T	G	0.127236	1170	21.2696	559/117/0	1422087	3.99008e-06	B12	1072388	867418	1393018	rna13675	Gnomon	mRNA	ID=rna13675;Parent=gene6883;Dbxref=GeneID:100643982,Genbank:XM_012314494.1;Name=XM_012314494.1;gbkey=mRNA;gene=LOC100643982;product=disks large 1 tumor suppressor protein%2C transcript variant X5;transcript_id=XM_012314494.1
CM001180.1_1072389	T	G	0.127236	1170	21.2696	559/117/0	1422087	3.99008e-06	B12	1072388	867418	1393018	rna13676	Gnomon	mRNA	ID=rna13676;Parent=gene6883;Dbxref=GeneID:100643982,Genbank:XM_012314509.1;Name=XM_012314509.1;gbkey=mRNA;gene=LOC100643982;product=disks large 1 tumor suppressor protein%2C transcript variant X19;transcript_id=XM_012314509.1
CM001180.1_1072389	T	G	0.127236	1170	21.2696	559/117/0	1422087	3.99008e-06	B12	1072388	867418	1393018	rna13677	Gnomon	mRNA	ID=rna13677;Parent=gene6883;Dbxref=GeneID:100643982,Genbank:XM_012314508.1;Name=XM_012314508.1;gbkey=mRNA;gene=LOC100643982;product=disks large 1 tumor suppressor protein%2C transcript variant X18;transcript_id=XM_012314508.1
CM001180.1_1072389	T	G	0.127236	1170	21.2696	559/117/0	1422087	3.99008e-06	B12	1072388	867418	1393018	rna13678	Gnomon	mRNA	ID=rna13678;Parent=gene6883;Dbxref=GeneID:100643982,Genbank:XM_012314491.1;Name=XM_012314491.1;gbkey=mRNA;gene=LOC100643982;product=disks large 1 tumor suppressor protein%2C transcript variant X2;transcript_id=XM_012314491.1
CM001180.1_1072389	T	G	0.127236	1170	21.2696	559/117/0	1422087	3.99008e-06	B12	1072388	867418	1393018	rna13679	Gnomon	mRNA	ID=rna13679;Parent=gene6883;Dbxref=GeneID:100643982,Genbank:XM_012314503.1;Name=XM_012314503.1;gbkey=mRNA;gene=LOC100643982;product=disks large 1 tumor suppressor protein%2C transcript variant X13;transcript_id=XM_012314503.1
CM001180.1_1072389	T	G	0.127236	1170	21.2696	559/117/0	1422087	3.99008e-06	B12	1072388	867418	1393018	rna13680	Gnomon	mRNA	ID=rna13680;Parent=gene6883;Dbxref=GeneID:100643982,Genbank:XM_012314501.1;Name=XM_012314501.1;gbkey=mRNA;gene=LOC100643982;product=disks large 1 tumor suppressor protein%2C transcript variant X11;transcript_id=XM_012314501.1
CM001180.1_1072389	T	G	0.127236	1170	21.2696	559/117/0	1422087	3.99008e-06	B12	1072388	867418	1393018	rna13681	Gnomon	mRNA	ID=rna13681;Parent=gene6883;Dbxref=GeneID:100643982,Genbank:XM_012314495.1;Name=XM_012314495.1;gbkey=mRNA;gene=LOC100643982;product=disks large 1 tumor suppressor protein%2C transcript variant X6;transcript_id=XM_012314495.1
CM001180.1_1072389	T	G	0.127236	1170	21.2696	559/117/0	1422087	3.99008e-06	B12	1072388	867418	1393018	rna13682	Gnomon	mRNA	ID=rna13682;Parent=gene6883;Dbxref=GeneID:100643982,Genbank:XM_012314502.1;Name=XM_012314502.1;gbkey=mRNA;gene=LOC100643982;product=disks large 1 tumor suppressor protein%2C transcript variant X12;transcript_id=XM_012314502.1
CM001180.1_1072389	T	G	0.127236	1170	21.2696	559/117/0	1422087	3.99008e-06	B12	1072388	867418	1393018	rna13683	Gnomon	mRNA	ID=rna13683;Parent=gene6883;Dbxref=GeneID:100643982,Genbank:XM_012314500.1;Name=XM_012314500.1;gbkey=mRNA;gene=LOC100643982;product=disks large 1 tumor suppressor protein%2C transcript variant X10;transcript_id=XM_012314500.1
CM001180.1_1072389	T	G	0.127236	1170	21.2696	559/117/0	1422087	3.99008e-06	B12	1072388	867418	1393018	rna13684	Gnomon	mRNA	ID=rna13684;Parent=gene6883;Dbxref=GeneID:100643982,Genbank:XM_012314490.1;Name=XM_012314490.1;gbkey=mRNA;gene=LOC100643982;product=disks large 1 tumor suppressor protein%2C transcript variant X1;transcript_id=XM_012314490.1
CM001180.1_1072389	T	G	0.127236	1170	21.2696	559/117/0	1422087	3.99008e-06	B12	1072388	867418	1403178	gene6883	Gnomon	gene	ID=gene6883;Dbxref=GeneID:100643982;Name=LOC100643982;gbkey=Gene;gene=LOC100643982
CM001180.1_1072389	T	G	0.127236	1170	21.2696	559/117/0	1422087	3.99008e-06	B12	1072388	867418	1403178	rna13671	Gnomon	mRNA	ID=rna13671;Parent=gene6883;Dbxref=GeneID:100643982,Genbank:XM_012314498.1;Name=XM_012314498.1;gbkey=mRNA;gene=LOC100643982;product=disks large 1 tumor suppressor protein%2C transcript variant X8;transcript_id=XM_012314498.1
CM001180.1_1072389	T	G	0.127236	1170	21.2696	559/117/0	1422087	3.99008e-06	B12	1072388	867418	1403178	rna13672	Gnomon	mRNA	ID=rna13672;Parent=gene6883;Dbxref=GeneID:100643982,Genbank:XM_012314493.1;Name=XM_012314493.1;gbkey=mRNA;gene=LOC100643982;product=disks large 1 tumor suppressor protein%2C transcript variant X4;transcript_id=XM_012314493.1
CM001180.1_1072389	T	G	0.127236	1170	21.2696	559/117/0	1422087	3.99008e-06	B12	1072388	867418	1403178	rna13673	Gnomon	mRNA	ID=rna13673;Parent=gene6883;Dbxref=GeneID:100643982,Genbank:XM_012314492.1;Name=XM_012314492.1;gbkey=mRNA;gene=LOC100643982;product=disks large 1 tumor suppressor protein%2C transcript variant X3;transcript_id=XM_012314492.1
CM001180.1_1072389	T	G	0.127236	1170	21.2696	559/117/0	1422087	3.99008e-06	B12	1072388	0	12868931	id118792	RefSeq	region	ID=id118792;Dbxref=taxon:30195;Name=LG B12;gbkey=Src;genome=chromosome;linkage-group=LG B12;mol_type=genomic DNA;note=haploid drones;sex=male
CM001175.1_6138344	G	A	0.067449	1170	21.2403	942/88/0	789745	4.05149e-06	B07	6138343	0	18145390	id61180	RefSeq	region	ID=id61180;Dbxref=taxon:30195;Name=LG B07;gbkey=Src;genome=chromosome;linkage-group=LG B07;mol_type=genomic DNA;note=haploid drones;sex=male
CM001181.1_3899059	T	A	0.052434	1170	21.1532	971/75/0	1561813	4.23986e-06	B13	3899058	0	9884808	id129821	RefSeq	region	ID=id129821;Dbxref=taxon:30195;Name=LG B13;gbkey=Src;genome=chromosome;linkage-group=LG B13;mol_type=genomic DNA;note=haploid drones;sex=male
CM001175.1_6104364	A	G	0.060806	1170	21.0666	980/91/0	789355	4.43595e-06	B07	6104363	0	18145390	id61180	RefSeq	region	ID=id61180;Dbxref=taxon:30195;Name=LG B07;gbkey=Src;genome=chromosome;linkage-group=LG B07;mol_type=genomic DNA;note=haploid drones;sex=male
CM001181.1_648719	G	T	0.134376	1170	21.0423	779/164/3	1534411	4.49258e-06	B13	648718	599079	743425	gene7420	Gnomon	gene	ID=gene7420;Dbxref=GeneID:100643707;Name=LOC100643707;gbkey=Gene;gene=LOC100643707
CM001181.1_648719	G	T	0.134376	1170	21.0423	779/164/3	1534411	4.49258e-06	B13	648718	599079	743425	rna14761	Gnomon	mRNA	ID=rna14761;Parent=gene7420;Dbxref=GeneID:100643707,Genbank:XM_012315273.1;Name=XM_012315273.1;gbkey=mRNA;gene=LOC100643707;product=transcription factor HES-1%2C transcript variant X1;transcript_id=XM_012315273.1
CM001181.1_648719	G	T	0.134376	1170	21.0423	779/164/3	1534411	4.49258e-06	B13	648718	0	9884808	id129821	RefSeq	region	ID=id129821;Dbxref=taxon:30195;Name=LG B13;gbkey=Src;genome=chromosome;linkage-group=LG B13;mol_type=genomic DNA;note=haploid drones;sex=male
CM001169.1_16216739	A	G	0.077832	1170	20.7514	932/111/0	130775	5.22942e-06	B01	16216738	0	17153651	id0	RefSeq	region	ID=id0;Dbxref=taxon:30195;Name=LG B01;gbkey=Src;genome=chromosome;linkage-group=LG B01;mol_type=genomic DNA;note=haploid drones;sex=male
CM001177.1_11148524	C	T	0.136706	1170	20.5065	574/108/1	1094180	5.94292e-06	B09	11148523	11087001	11185567	gene5150	Gnomon	gene	ID=gene5150;Dbxref=GeneID:100644210;Name=LOC100644210;gbkey=Gene;gene=LOC100644210
CM001177.1_11148524	C	T	0.136706	1170	20.5065	574/108/1	1094180	5.94292e-06	B09	11148523	11087001	11185567	rna10209	Gnomon	mRNA	ID=rna10209;Parent=gene5150;Dbxref=GeneID:100644210,Genbank:XM_012312025.1;Name=XM_012312025.1;gbkey=mRNA;gene=LOC100644210;product=dopamine D2-like receptor;transcript_id=XM_012312025.1
CM001177.1_11148524	C	T	0.136706	1170	20.5065	574/108/1	1094180	5.94292e-06	B09	11148523	0	15655298	id82619	RefSeq	region	ID=id82619;Dbxref=taxon:30195;Name=LG B09;gbkey=Src;genome=chromosome;linkage-group=LG B09;mol_type=genomic DNA;note=haploid drones;sex=male
CM001181.1_702677	G	A	0.141616	1170	20.3501	574/95/1	1535069	6.44883e-06	B13	702676	599079	743425	gene7420	Gnomon	gene	ID=gene7420;Dbxref=GeneID:100643707;Name=LOC100643707;gbkey=Gene;gene=LOC100643707
CM001181.1_702677	G	A	0.141616	1170	20.3501	574/95/1	1535069	6.44883e-06	B13	702676	599079	743425	rna14761	Gnomon	mRNA	ID=rna14761;Parent=gene7420;Dbxref=GeneID:100643707,Genbank:XM_012315273.1;Name=XM_012315273.1;gbkey=mRNA;gene=LOC100643707;product=transcription factor HES-1%2C transcript variant X1;transcript_id=XM_012315273.1
CM001181.1_702677	G	A	0.141616	1170	20.3501	574/95/1	1535069	6.44883e-06	B13	702676	0	9884808	id129821	RefSeq	region	ID=id129821;Dbxref=taxon:30195;Name=LG B13;gbkey=Src;genome=chromosome;linkage-group=LG B13;mol_type=genomic DNA;note=haploid drones;sex=male
CM001179.1_5045960	G	A	0.06932	1170	19.9314	932/83/0	1308392	8.02695e-06	B11	5045959	5045575	5046349	gene6197	Gnomon	gene	ID=gene6197;Dbxref=GeneID:105666228;Name=LOC105666228;gbkey=Gene;gene=LOC105666228
CM001179.1_5045960	G	A	0.06932	1170	19.9314	932/83/0	1308392	8.02695e-06	B11	5045959	5045575	5046349	rna12257	Gnomon	mRNA	ID=rna12257;Parent=gene6197;Dbxref=GeneID:105666228,Genbank:XM_012313518.1;Name=XM_012313518.1;gbkey=mRNA;gene=LOC105666228;product=histone-lysine N-methyltransferase SETMAR-like;transcript_id=XM_012313518.1
CM001179.1_5045960	G	A	0.06932	1170	19.9314	932/83/0	1308392	8.02695e-06	B11	5045959	5045575	5046349	id107559	Gnomon	exon	ID=id107559;Parent=rna12257;Dbxref=GeneID:105666228,Genbank:XM_012313518.1;gbkey=mRNA;gene=LOC105666228;product=histone-lysine N-methyltransferase SETMAR-like;transcript_id=XM_012313518.1
CM001179.1_5045960	G	A	0.06932	1170	19.9314	932/83/0	1308392	8.02695e-06	B11	5045959	5045575	5046349	cds11511	Gnomon	CDS	ID=cds11511;Parent=rna12257;Dbxref=GeneID:105666228,Genbank:XP_012168908.1;Name=XP_012168908.1;gbkey=CDS;gene=LOC105666228;product=histone-lysine N-methyltransferase SETMAR-like;protein_id=XP_012168908.1
CM001179.1_5045960	G	A	0.06932	1170	19.9314	932/83/0	1308392	8.02695e-06	B11	5045959	4865833	5106659	gene6196	Gnomon	gene	ID=gene6196;Dbxref=GeneID:100650490;Name=LOC100650490;gbkey=Gene;gene=LOC100650490
CM001179.1_5045960	G	A	0.06932	1170	19.9314	932/83/0	1308392	8.02695e-06	B11	5045959	4865833	5106659	rna12256	Gnomon	mRNA	ID=rna12256;Parent=gene6196;Dbxref=GeneID:100650490,Genbank:XM_003398828.2;Name=XM_003398828.2;Note=The sequence of the model RefSeq transcript was modified relative to this genomic sequence to represent the inferred CDS: deleted 1 base in 1 codon;exception=unclassified transcription discrepancy;gbkey=mRNA;gene=LOC100650490;product=zinc finger homeobox protein 3;transcript_id=XM_003398828.2
CM001179.1_5045960	G	A	0.06932	1170	19.9314	932/83/0	1308392	8.02695e-06	B11	5045959	0	17228712	id104006	RefSeq	region	ID=id104006;Dbxref=taxon:30195;Name=LG B11;gbkey=Src;genome=chromosome;linkage-group=LG B11;mol_type=genomic DNA;note=haploid drones;sex=male
CM001176.1_2507890	G	C	0.311201	1170	19.8879	69/213/1	927672	8.21173e-06	B08	2507889	2390860	2527521	rna8724	Gnomon	mRNA	ID=rna8724;Parent=gene4435;Dbxref=GeneID:100647422,Genbank:XM_012310979.1;Name=XM_012310979.1;gbkey=mRNA;gene=LOC100647422;product=basement membrane-specific heparan sulfate proteoglycan core protein-like%2C transcript variant X5;transcript_id=XM_012310979.1
CM001176.1_2507890	G	C	0.311201	1170	19.8879	69/213/1	927672	8.21173e-06	B08	2507889	2390860	2611080	rna8722	Gnomon	mRNA	ID=rna8722;Parent=gene4435;Dbxref=GeneID:100647422,Genbank:XM_012310978.1;Name=XM_012310978.1;gbkey=mRNA;gene=LOC100647422;product=basement membrane-specific heparan sulfate proteoglycan core protein-like%2C transcript variant X4;transcript_id=XM_012310978.1
CM001176.1_2507890	G	C	0.311201	1170	19.8879	69/213/1	927672	8.21173e-06	B08	2507889	2390860	2611080	rna8723	Gnomon	mRNA	ID=rna8723;Parent=gene4435;Dbxref=GeneID:100647422,Genbank:XM_003397028.2;Name=XM_003397028.2;gbkey=mRNA;gene=LOC100647422;product=basement membrane-specific heparan sulfate proteoglycan core protein-like%2C transcript variant X1;transcript_id=XM_003397028.2
CM001176.1_2507890	G	C	0.311201	1170	19.8879	69/213/1	927672	8.21173e-06	B08	2507889	2390860	2650187	gene4435	Gnomon	gene	ID=gene4435;Dbxref=GeneID:100647422;Name=LOC100647422;gbkey=Gene;gene=LOC100647422
CM001176.1_2507890	G	C	0.311201	1170	19.8879	69/213/1	927672	8.21173e-06	B08	2507889	2390860	2650187	rna8720	Gnomon	mRNA	ID=rna8720;Parent=gene4435;Dbxref=GeneID:100647422,Genbank:XM_012310977.1;Name=XM_012310977.1;gbkey=mRNA;gene=LOC100647422;product=basement membrane-specific heparan sulfate proteoglycan core protein-like%2C transcript variant X3;transcript_id=XM_012310977.1
CM001176.1_2507890	G	C	0.311201	1170	19.8879	69/213/1	927672	8.21173e-06	B08	2507889	2390860	2650187	rna8721	Gnomon	mRNA	ID=rna8721;Parent=gene4435;Dbxref=GeneID:100647422,Genbank:XM_012310976.1;Name=XM_012310976.1;gbkey=mRNA;gene=LOC100647422;product=basement membrane-specific heparan sulfate proteoglycan core protein-like%2C transcript variant X2;transcript_id=XM_012310976.1
CM001176.1_2507890	G	C	0.311201	1170	19.8879	69/213/1	927672	8.21173e-06	B08	2507889	0	9733834	id75221	RefSeq	region	ID=id75221;Dbxref=taxon:30195;Name=LG B08;gbkey=Src;genome=chromosome;linkage-group=LG B08;mol_type=genomic DNA;note=haploid drones;sex=male
CM001169.1_3251298	G	A	0.097264	1170	19.8669	844/99/0	23248	8.30235e-06	B01	3251297	0	17153651	id0	RefSeq	region	ID=id0;Dbxref=taxon:30195;Name=LG B01;gbkey=Src;genome=chromosome;linkage-group=LG B01;mol_type=genomic DNA;note=haploid drones;sex=male
