# Supplementary material for: Genetic variation and microbiota in bumble bees cross-infected by different strains of C. bombi
Source: PLoS One. 2022 Nov 28;17(11):e0277041. doi: 10.1371/journal.pone.0277041 (PMC9704641; doi:10.1371/journal.pone.0277041)
Supplement: S3 File — The file contains the top 20 SNPs associated with infection intensity in the 8 x 8 matrix, using sqrt-transformed phenotype data, corrected for the strain effect, and pruned from linkage disequilibria LD > 0.75. (XLSX) [file pone.0277041.s003.xlsx]

## Sheet: Sheet 1
TotalSNPs_Q20_mac3_maf0.05_minDP3_meanDP10_NA10.50_reduced_NA20.2_QUAL_maxDP30_NA30.95_SNP3_LD200_50_0.75_lmm_sqrt_res.assoc copy.txt
Rank	Location	chr	rs	ps	n_miss	allele1	allele0	af	beta	se	logl_H1	l_remle	l_mle	p_wald	p_lrt	p_score	LG	Annotation
1	CM001180.1_754245	CM001180.1	CM001180.1:754245	754245	1	A	G	0,131	-59,46997	11,474040	-1000,938	3,4135320	3,4408700	5,554313e-07	5,631796e-07	2,956927e-06	B12	ID=gene6881;Dbxref=GeneID:100643741;Name=LOC100643741;gbkey=Gene;gene=LOC100643741
	CM001180.1_754245	CM001180.1	CM001180.1:754245	754245	1	A	G	0,131	-59,46997	11,474040	-1000,938	3,4135320	3,4408700	5,554313e-07	5,631796e-07	2,956927e-06	B12	ID=rna13666;Parent=gene6881;Dbxref=GeneID:100643741,Genbank:XM_012314481.1;Name=XM_012314481.1;gbkey=mRNA;gene=LOC100643741;product=mucin-12%2C transcript variant X2;transcript_id=XM_012314481.1
	CM001180.1_754245	CM001180.1	CM001180.1:754245	754245	1	A	G	0,131	-59,46997	11,474040	-1000,938	3,4135320	3,4408700	5,554313e-07	5,631796e-07	2,956927e-06	B12	ID=rna13667;Parent=gene6881;Dbxref=GeneID:100643741,Genbank:XM_003399573.2;Name=XM_003399573.2;gbkey=mRNA;gene=LOC100643741;product=mucin-12%2C transcript variant X1;transcript_id=XM_003399573.2
	CM001180.1_754245	CM001180.1	CM001180.1:754245	754245	1	A	G	0,131	-59,46997	11,474040	-1000,938	3,4135320	3,4408700	5,554313e-07	5,631796e-07	2,956927e-06	B12	ID=rna13668;Parent=gene6881;Dbxref=GeneID:100643741,Genbank:XM_012314483.1;Name=XM_012314483.1;gbkey=mRNA;gene=LOC100643741;product=mucin-12%2C transcript variant X4;transcript_id=XM_012314483.1
	CM001180.1_754245	CM001180.1	CM001180.1:754245	754245	1	A	G	0,131	-59,46997	11,474040	-1000,938	3,4135320	3,4408700	5,554313e-07	5,631796e-07	2,956927e-06	B12	ID=rna13669;Parent=gene6881;Dbxref=GeneID:100643741,Genbank:XM_012314482.1;Name=XM_012314482.1;gbkey=mRNA;gene=LOC100643741;product=mucin-12%2C transcript variant X3;transcript_id=XM_012314482.1
	CM001180.1_754245	CM001180.1	CM001180.1:754245	754245	1	A	G	0,131	-59,46997	11,474040	-1000,938	3,4135320	3,4408700	5,554313e-07	5,631796e-07	2,956927e-06	B12	ID=id118792;Dbxref=taxon:30195;Name=LG B12;gbkey=Src;genome=chromosome;linkage-group=LG B12;mol_type=genomic DNA;note=haploid drones;sex=male
2	CM001180.1_630576	CM001180.1	CM001180.1:630576	630576	1	A	C	0,094	72,02102	14,478950	-1002,189	2,8499330	2,8293290	1,461110e-06	2,066880e-06	1,002971e-05	B12	ID=gene6881;Dbxref=GeneID:100643741;Name=LOC100643741;gbkey=Gene;gene=LOC100643741
	CM001180.1_630576	CM001180.1	CM001180.1:630576	630576	1	A	C	0,094	72,02102	14,478950	-1002,189	2,8499330	2,8293290	1,461110e-06	2,066880e-06	1,002971e-05	B12	ID=rna13666;Parent=gene6881;Dbxref=GeneID:100643741,Genbank:XM_012314481.1;Name=XM_012314481.1;gbkey=mRNA;gene=LOC100643741;product=mucin-12%2C transcript variant X2;transcript_id=XM_012314481.1
	CM001180.1_630576	CM001180.1	CM001180.1:630576	630576	1	A	C	0,094	72,02102	14,478950	-1002,189	2,8499330	2,8293290	1,461110e-06	2,066880e-06	1,002971e-05	B12	ID=rna13667;Parent=gene6881;Dbxref=GeneID:100643741,Genbank:XM_003399573.2;Name=XM_003399573.2;gbkey=mRNA;gene=LOC100643741;product=mucin-12%2C transcript variant X1;transcript_id=XM_003399573.2
	CM001180.1_630576	CM001180.1	CM001180.1:630576	630576	1	A	C	0,094	72,02102	14,478950	-1002,189	2,8499330	2,8293290	1,461110e-06	2,066880e-06	1,002971e-05	B12	ID=rna13668;Parent=gene6881;Dbxref=GeneID:100643741,Genbank:XM_012314483.1;Name=XM_012314483.1;gbkey=mRNA;gene=LOC100643741;product=mucin-12%2C transcript variant X4;transcript_id=XM_012314483.1
	CM001180.1_630576	CM001180.1	CM001180.1:630576	630576	1	A	C	0,094	72,02102	14,478950	-1002,189	2,8499330	2,8293290	1,461110e-06	2,066880e-06	1,002971e-05	B12	ID=rna13669;Parent=gene6881;Dbxref=GeneID:100643741,Genbank:XM_012314482.1;Name=XM_012314482.1;gbkey=mRNA;gene=LOC100643741;product=mucin-12%2C transcript variant X3;transcript_id=XM_012314482.1
	CM001180.1_630576	CM001180.1	CM001180.1:630576	630576	1	A	C	0,094	72,02102	14,478950	-1002,189	2,8499330	2,8293290	1,461110e-06	2,066880e-06	1,002971e-05	B12	ID=id118792;Dbxref=taxon:30195;Name=LG B12;gbkey=Src;genome=chromosome;linkage-group=LG B12;mol_type=genomic DNA;note=haploid drones;sex=male
3	CM001180.1_199640	CM001180.1	CM001180.1:199640	199640	0	A	G	0,076	58,77954	12,393530	-1002,740	4,0553980	4,1227010	4,130152e-06	3,669533e-06	1,185781e-05	B12	ID=rna13619;Parent=gene6851;Dbxref=GeneID:100642650,Genbank:XM_012314446.1;Name=XM_012314446.1;gbkey=mRNA;gene=LOC100642650;product=elongation of very long chain fatty acids protein AAEL008004%2C transcript variant X6;transcript_id=XM_012314446.1
	CM001180.1_199640	CM001180.1	CM001180.1:199640	199640	0	A	G	0,076	58,77954	12,393530	-1002,740	4,0553980	4,1227010	4,130152e-06	3,669533e-06	1,185781e-05	B12	ID=gene6851;Dbxref=GeneID:100642650;Name=LOC100642650;gbkey=Gene;gene=LOC100642650
	CM001180.1_199640	CM001180.1	CM001180.1:199640	199640	0	A	G	0,076	58,77954	12,393530	-1002,740	4,0553980	4,1227010	4,130152e-06	3,669533e-06	1,185781e-05	B12	ID=rna13611;Parent=gene6851;Dbxref=GeneID:100642650,Genbank:XM_012314445.1;Name=XM_012314445.1;gbkey=mRNA;gene=LOC100642650;product=elongation of very long chain fatty acids protein AAEL008004%2C transcript variant X5;transcript_id=XM_012314445.1
	CM001180.1_199640	CM001180.1	CM001180.1:199640	199640	0	A	G	0,076	58,77954	12,393530	-1002,740	4,0553980	4,1227010	4,130152e-06	3,669533e-06	1,185781e-05	B12	ID=rna13613;Parent=gene6851;Dbxref=GeneID:100642650,Genbank:XM_012314443.1;Name=XM_012314443.1;gbkey=mRNA;gene=LOC100642650;product=elongation of very long chain fatty acids protein AAEL008004%2C transcript variant X3;transcript_id=XM_012314443.1
	CM001180.1_199640	CM001180.1	CM001180.1:199640	199640	0	A	G	0,076	58,77954	12,393530	-1002,740	4,0553980	4,1227010	4,130152e-06	3,669533e-06	1,185781e-05	B12	ID=rna13614;Parent=gene6851;Dbxref=GeneID:100642650,Genbank:XM_012314444.1;Name=XM_012314444.1;gbkey=mRNA;gene=LOC100642650;product=elongation of very long chain fatty acids protein AAEL008004%2C transcript variant X4;transcript_id=XM_012314444.1
	CM001180.1_199640	CM001180.1	CM001180.1:199640	199640	0	A	G	0,076	58,77954	12,393530	-1002,740	4,0553980	4,1227010	4,130152e-06	3,669533e-06	1,185781e-05	B12	ID=rna13615;Parent=gene6851;Dbxref=GeneID:100642650,Genbank:XM_012314442.1;Name=XM_012314442.1;gbkey=mRNA;gene=LOC100642650;product=elongation of very long chain fatty acids protein AAEL008004%2C transcript variant X2;transcript_id=XM_012314442.1
	CM001180.1_199640	CM001180.1	CM001180.1:199640	199640	0	A	G	0,076	58,77954	12,393530	-1002,740	4,0553980	4,1227010	4,130152e-06	3,669533e-06	1,185781e-05	B12	ID=rna13616;Parent=gene6851;Dbxref=GeneID:100642650,Genbank:XM_012314441.1;Name=XM_012314441.1;gbkey=mRNA;gene=LOC100642650;product=elongation of very long chain fatty acids protein AAEL008004%2C transcript variant X1;transcript_id=XM_012314441.1
	CM001180.1_199640	CM001180.1	CM001180.1:199640	199640	0	A	G	0,076	58,77954	12,393530	-1002,740	4,0553980	4,1227010	4,130152e-06	3,669533e-06	1,185781e-05	B12	ID=rna13617;Parent=gene6851;Dbxref=GeneID:100642650,Genbank:XM_012314447.1;Name=XM_012314447.1;gbkey=mRNA;gene=LOC100642650;product=elongation of very long chain fatty acids protein AAEL008004%2C transcript variant X8;transcript_id=XM_012314447.1
	CM001180.1_199640	CM001180.1	CM001180.1:199640	199640	0	A	G	0,076	58,77954	12,393530	-1002,740	4,0553980	4,1227010	4,130152e-06	3,669533e-06	1,185781e-05	B12	ID=rna13618;Parent=gene6851;Dbxref=GeneID:100642650,Genbank:XM_003399486.2;Name=XM_003399486.2;gbkey=mRNA;gene=LOC100642650;product=elongation of very long chain fatty acids protein AAEL008004%2C transcript variant X7;transcript_id=XM_003399486.2
	CM001180.1_199640	CM001180.1	CM001180.1:199640	199640	0	A	G	0,076	58,77954	12,393530	-1002,740	4,0553980	4,1227010	4,130152e-06	3,669533e-06	1,185781e-05	B12	ID=id118792;Dbxref=taxon:30195;Name=LG B12;gbkey=Src;genome=chromosome;linkage-group=LG B12;mol_type=genomic DNA;note=haploid drones;sex=male
4	CM001180.1_624565	CM001180.1	CM001180.1:624565	624565	0	T	C	0,068	-57,88898	12,227080	-1002,802	3,8755490	3,9436680	4,283552e-06	3,915152e-06	1,272398e-05	B12	ID=gene6881;Dbxref=GeneID:100643741;Name=LOC100643741;gbkey=Gene;gene=LOC100643741
	CM001180.1_624565	CM001180.1	CM001180.1:624565	624565	0	T	C	0,068	-57,88898	12,227080	-1002,802	3,8755490	3,9436680	4,283552e-06	3,915152e-06	1,272398e-05	B12	ID=rna13666;Parent=gene6881;Dbxref=GeneID:100643741,Genbank:XM_012314481.1;Name=XM_012314481.1;gbkey=mRNA;gene=LOC100643741;product=mucin-12%2C transcript variant X2;transcript_id=XM_012314481.1
	CM001180.1_624565	CM001180.1	CM001180.1:624565	624565	0	T	C	0,068	-57,88898	12,227080	-1002,802	3,8755490	3,9436680	4,283552e-06	3,915152e-06	1,272398e-05	B12	ID=rna13667;Parent=gene6881;Dbxref=GeneID:100643741,Genbank:XM_003399573.2;Name=XM_003399573.2;gbkey=mRNA;gene=LOC100643741;product=mucin-12%2C transcript variant X1;transcript_id=XM_003399573.2
	CM001180.1_624565	CM001180.1	CM001180.1:624565	624565	0	T	C	0,068	-57,88898	12,227080	-1002,802	3,8755490	3,9436680	4,283552e-06	3,915152e-06	1,272398e-05	B12	ID=rna13668;Parent=gene6881;Dbxref=GeneID:100643741,Genbank:XM_012314483.1;Name=XM_012314483.1;gbkey=mRNA;gene=LOC100643741;product=mucin-12%2C transcript variant X4;transcript_id=XM_012314483.1
	CM001180.1_624565	CM001180.1	CM001180.1:624565	624565	0	T	C	0,068	-57,88898	12,227080	-1002,802	3,8755490	3,9436680	4,283552e-06	3,915152e-06	1,272398e-05	B12	ID=rna13669;Parent=gene6881;Dbxref=GeneID:100643741,Genbank:XM_012314482.1;Name=XM_012314482.1;gbkey=mRNA;gene=LOC100643741;product=mucin-12%2C transcript variant X3;transcript_id=XM_012314482.1
	CM001180.1_624565	CM001180.1	CM001180.1:624565	624565	0	T	C	0,068	-57,88898	12,227080	-1002,802	3,8755490	3,9436680	4,283552e-06	3,915152e-06	1,272398e-05	B12	ID=id118792;Dbxref=taxon:30195;Name=LG B12;gbkey=Src;genome=chromosome;linkage-group=LG B12;mol_type=genomic DNA;note=haploid drones;sex=male
5	CM001180.1_678846	CM001180.1	CM001180.1:678846	678846	0	T	C	0,068	-57,88898	12,227080	-1002,802	3,8755490	3,9436680	4,283552e-06	3,915152e-06	1,272398e-05	B12	ID=gene6881;Dbxref=GeneID:100643741;Name=LOC100643741;gbkey=Gene;gene=LOC100643741
	CM001180.1_678846	CM001180.1	CM001180.1:678846	678846	0	T	C	0,068	-57,88898	12,227080	-1002,802	3,8755490	3,9436680	4,283552e-06	3,915152e-06	1,272398e-05	B12	ID=rna13666;Parent=gene6881;Dbxref=GeneID:100643741,Genbank:XM_012314481.1;Name=XM_012314481.1;gbkey=mRNA;gene=LOC100643741;product=mucin-12%2C transcript variant X2;transcript_id=XM_012314481.1
	CM001180.1_678846	CM001180.1	CM001180.1:678846	678846	0	T	C	0,068	-57,88898	12,227080	-1002,802	3,8755490	3,9436680	4,283552e-06	3,915152e-06	1,272398e-05	B12	ID=rna13667;Parent=gene6881;Dbxref=GeneID:100643741,Genbank:XM_003399573.2;Name=XM_003399573.2;gbkey=mRNA;gene=LOC100643741;product=mucin-12%2C transcript variant X1;transcript_id=XM_003399573.2
	CM001180.1_678846	CM001180.1	CM001180.1:678846	678846	0	T	C	0,068	-57,88898	12,227080	-1002,802	3,8755490	3,9436680	4,283552e-06	3,915152e-06	1,272398e-05	B12	ID=rna13668;Parent=gene6881;Dbxref=GeneID:100643741,Genbank:XM_012314483.1;Name=XM_012314483.1;gbkey=mRNA;gene=LOC100643741;product=mucin-12%2C transcript variant X4;transcript_id=XM_012314483.1
	CM001180.1_678846	CM001180.1	CM001180.1:678846	678846	0	T	C	0,068	-57,88898	12,227080	-1002,802	3,8755490	3,9436680	4,283552e-06	3,915152e-06	1,272398e-05	B12	ID=rna13669;Parent=gene6881;Dbxref=GeneID:100643741,Genbank:XM_012314482.1;Name=XM_012314482.1;gbkey=mRNA;gene=LOC100643741;product=mucin-12%2C transcript variant X3;transcript_id=XM_012314482.1
	CM001180.1_678846	CM001180.1	CM001180.1:678846	678846	0	T	C	0,068	-57,88898	12,227080	-1002,802	3,8755490	3,9436680	4,283552e-06	3,915152e-06	1,272398e-05	B12	ID=id118792;Dbxref=taxon:30195;Name=LG B12;gbkey=Src;genome=chromosome;linkage-group=LG B12;mol_type=genomic DNA;note=haploid drones;sex=male
6	CM001180.1_907647	CM001180.1	CM001180.1:907647	907647	0	G	A	0,099	67,96151	14,175780	-1002,980	2,8482890	2,8293480	3,288371e-06	4,712141e-06	1,962759e-05	B12	ID=rna13689;Parent=gene6883;Dbxref=GeneID:100643982,Genbank:XM_012314507.1;Name=XM_012314507.1;gbkey=mRNA;gene=LOC100643982;product=disks large 1 tumor suppressor protein%2C transcript variant X17;transcript_id=XM_012314507.1
	CM001180.1_907647	CM001180.1	CM001180.1:907647	907647	0	G	A	0,099	67,96151	14,175780	-1002,980	2,8482890	2,8293480	3,288371e-06	4,712141e-06	1,962759e-05	B12	ID=rna13687;Parent=gene6883;Dbxref=GeneID:100643982,Genbank:XM_012314506.1;Name=XM_012314506.1;gbkey=mRNA;gene=LOC100643982;product=disks large 1 tumor suppressor protein%2C transcript variant X16;transcript_id=XM_012314506.1
	CM001180.1_907647	CM001180.1	CM001180.1:907647	907647	0	G	A	0,099	67,96151	14,175780	-1002,980	2,8482890	2,8293480	3,288371e-06	4,712141e-06	1,962759e-05	B12	ID=rna13688;Parent=gene6883;Dbxref=GeneID:100643982,Genbank:XM_012314505.1;Name=XM_012314505.1;gbkey=mRNA;gene=LOC100643982;product=disks large 1 tumor suppressor protein%2C transcript variant X15;transcript_id=XM_012314505.1
	CM001180.1_907647	CM001180.1	CM001180.1:907647	907647	0	G	A	0,099	67,96151	14,175780	-1002,980	2,8482890	2,8293480	3,288371e-06	4,712141e-06	1,962759e-05	B12	ID=rna13686;Parent=gene6883;Dbxref=GeneID:100643982,Genbank:XM_012314504.1;Name=XM_012314504.1;gbkey=mRNA;gene=LOC100643982;product=disks large 1 tumor suppressor protein%2C transcript variant X14;transcript_id=XM_012314504.1
	CM001180.1_907647	CM001180.1	CM001180.1:907647	907647	0	G	A	0,099	67,96151	14,175780	-1002,980	2,8482890	2,8293480	3,288371e-06	4,712141e-06	1,962759e-05	B12	ID=rna13685;Parent=gene6883;Dbxref=GeneID:100643982,Genbank:XM_012314496.1;Name=XM_012314496.1;gbkey=mRNA;gene=LOC100643982;product=disks large 1 tumor suppressor protein%2C transcript variant X7;transcript_id=XM_012314496.1
	CM001180.1_907647	CM001180.1	CM001180.1:907647	907647	0	G	A	0,099	67,96151	14,175780	-1002,980	2,8482890	2,8293480	3,288371e-06	4,712141e-06	1,962759e-05	B12	ID=rna13674;Parent=gene6883;Dbxref=GeneID:100643982,Genbank:XM_012314499.1;Name=XM_012314499.1;gbkey=mRNA;gene=LOC100643982;product=disks large 1 tumor suppressor protein%2C transcript variant X9;transcript_id=XM_012314499.1
	CM001180.1_907647	CM001180.1	CM001180.1:907647	907647	0	G	A	0,099	67,96151	14,175780	-1002,980	2,8482890	2,8293480	3,288371e-06	4,712141e-06	1,962759e-05	B12	ID=rna13675;Parent=gene6883;Dbxref=GeneID:100643982,Genbank:XM_012314494.1;Name=XM_012314494.1;gbkey=mRNA;gene=LOC100643982;product=disks large 1 tumor suppressor protein%2C transcript variant X5;transcript_id=XM_012314494.1
	CM001180.1_907647	CM001180.1	CM001180.1:907647	907647	0	G	A	0,099	67,96151	14,175780	-1002,980	2,8482890	2,8293480	3,288371e-06	4,712141e-06	1,962759e-05	B12	ID=rna13676;Parent=gene6883;Dbxref=GeneID:100643982,Genbank:XM_012314509.1;Name=XM_012314509.1;gbkey=mRNA;gene=LOC100643982;product=disks large 1 tumor suppressor protein%2C transcript variant X19;transcript_id=XM_012314509.1
	CM001180.1_907647	CM001180.1	CM001180.1:907647	907647	0	G	A	0,099	67,96151	14,175780	-1002,980	2,8482890	2,8293480	3,288371e-06	4,712141e-06	1,962759e-05	B12	ID=rna13677;Parent=gene6883;Dbxref=GeneID:100643982,Genbank:XM_012314508.1;Name=XM_012314508.1;gbkey=mRNA;gene=LOC100643982;product=disks large 1 tumor suppressor protein%2C transcript variant X18;transcript_id=XM_012314508.1
	CM001180.1_907647	CM001180.1	CM001180.1:907647	907647	0	G	A	0,099	67,96151	14,175780	-1002,980	2,8482890	2,8293480	3,288371e-06	4,712141e-06	1,962759e-05	B12	ID=rna13678;Parent=gene6883;Dbxref=GeneID:100643982,Genbank:XM_012314491.1;Name=XM_012314491.1;gbkey=mRNA;gene=LOC100643982;product=disks large 1 tumor suppressor protein%2C transcript variant X2;transcript_id=XM_012314491.1
	CM001180.1_907647	CM001180.1	CM001180.1:907647	907647	0	G	A	0,099	67,96151	14,175780	-1002,980	2,8482890	2,8293480	3,288371e-06	4,712141e-06	1,962759e-05	B12	ID=rna13679;Parent=gene6883;Dbxref=GeneID:100643982,Genbank:XM_012314503.1;Name=XM_012314503.1;gbkey=mRNA;gene=LOC100643982;product=disks large 1 tumor suppressor protein%2C transcript variant X13;transcript_id=XM_012314503.1
	CM001180.1_907647	CM001180.1	CM001180.1:907647	907647	0	G	A	0,099	67,96151	14,175780	-1002,980	2,8482890	2,8293480	3,288371e-06	4,712141e-06	1,962759e-05	B12	ID=rna13680;Parent=gene6883;Dbxref=GeneID:100643982,Genbank:XM_012314501.1;Name=XM_012314501.1;gbkey=mRNA;gene=LOC100643982;product=disks large 1 tumor suppressor protein%2C transcript variant X11;transcript_id=XM_012314501.1
	CM001180.1_907647	CM001180.1	CM001180.1:907647	907647	0	G	A	0,099	67,96151	14,175780	-1002,980	2,8482890	2,8293480	3,288371e-06	4,712141e-06	1,962759e-05	B12	ID=rna13681;Parent=gene6883;Dbxref=GeneID:100643982,Genbank:XM_012314495.1;Name=XM_012314495.1;gbkey=mRNA;gene=LOC100643982;product=disks large 1 tumor suppressor protein%2C transcript variant X6;transcript_id=XM_012314495.1
	CM001180.1_907647	CM001180.1	CM001180.1:907647	907647	0	G	A	0,099	67,96151	14,175780	-1002,980	2,8482890	2,8293480	3,288371e-06	4,712141e-06	1,962759e-05	B12	ID=rna13682;Parent=gene6883;Dbxref=GeneID:100643982,Genbank:XM_012314502.1;Name=XM_012314502.1;gbkey=mRNA;gene=LOC100643982;product=disks large 1 tumor suppressor protein%2C transcript variant X12;transcript_id=XM_012314502.1
	CM001180.1_907647	CM001180.1	CM001180.1:907647	907647	0	G	A	0,099	67,96151	14,175780	-1002,980	2,8482890	2,8293480	3,288371e-06	4,712141e-06	1,962759e-05	B12	ID=rna13683;Parent=gene6883;Dbxref=GeneID:100643982,Genbank:XM_012314500.1;Name=XM_012314500.1;gbkey=mRNA;gene=LOC100643982;product=disks large 1 tumor suppressor protein%2C transcript variant X10;transcript_id=XM_012314500.1
	CM001180.1_907647	CM001180.1	CM001180.1:907647	907647	0	G	A	0,099	67,96151	14,175780	-1002,980	2,8482890	2,8293480	3,288371e-06	4,712141e-06	1,962759e-05	B12	ID=rna13684;Parent=gene6883;Dbxref=GeneID:100643982,Genbank:XM_012314490.1;Name=XM_012314490.1;gbkey=mRNA;gene=LOC100643982;product=disks large 1 tumor suppressor protein%2C transcript variant X1;transcript_id=XM_012314490.1
	CM001180.1_907647	CM001180.1	CM001180.1:907647	907647	0	G	A	0,099	67,96151	14,175780	-1002,980	2,8482890	2,8293480	3,288371e-06	4,712141e-06	1,962759e-05	B12	ID=gene6883;Dbxref=GeneID:100643982;Name=LOC100643982;gbkey=Gene;gene=LOC100643982
	CM001180.1_907647	CM001180.1	CM001180.1:907647	907647	0	G	A	0,099	67,96151	14,175780	-1002,980	2,8482890	2,8293480	3,288371e-06	4,712141e-06	1,962759e-05	B12	ID=rna13671;Parent=gene6883;Dbxref=GeneID:100643982,Genbank:XM_012314498.1;Name=XM_012314498.1;gbkey=mRNA;gene=LOC100643982;product=disks large 1 tumor suppressor protein%2C transcript variant X8;transcript_id=XM_012314498.1
	CM001180.1_907647	CM001180.1	CM001180.1:907647	907647	0	G	A	0,099	67,96151	14,175780	-1002,980	2,8482890	2,8293480	3,288371e-06	4,712141e-06	1,962759e-05	B12	ID=rna13672;Parent=gene6883;Dbxref=GeneID:100643982,Genbank:XM_012314493.1;Name=XM_012314493.1;gbkey=mRNA;gene=LOC100643982;product=disks large 1 tumor suppressor protein%2C transcript variant X4;transcript_id=XM_012314493.1
	CM001180.1_907647	CM001180.1	CM001180.1:907647	907647	0	G	A	0,099	67,96151	14,175780	-1002,980	2,8482890	2,8293480	3,288371e-06	4,712141e-06	1,962759e-05	B12	ID=rna13673;Parent=gene6883;Dbxref=GeneID:100643982,Genbank:XM_012314492.1;Name=XM_012314492.1;gbkey=mRNA;gene=LOC100643982;product=disks large 1 tumor suppressor protein%2C transcript variant X3;transcript_id=XM_012314492.1
	CM001180.1_907647	CM001180.1	CM001180.1:907647	907647	0	G	A	0,099	67,96151	14,175780	-1002,980	2,8482890	2,8293480	3,288371e-06	4,712141e-06	1,962759e-05	B12	ID=id118792;Dbxref=taxon:30195;Name=LG B12;gbkey=Src;genome=chromosome;linkage-group=LG B12;mol_type=genomic DNA;note=haploid drones;sex=male
7	CM001180.1_708084	CM001180.1	CM001180.1:708084	708084	0	C	G	0,096	71,22803	14,947830	-1003,096	2,8605600	2,8284660	3,741531e-06	5,319569e-06	2,153961e-05	B12	ID=gene6881;Dbxref=GeneID:100643741;Name=LOC100643741;gbkey=Gene;gene=LOC100643741
	CM001180.1_708084	CM001180.1	CM001180.1:708084	708084	0	C	G	0,096	71,22803	14,947830	-1003,096	2,8605600	2,8284660	3,741531e-06	5,319569e-06	2,153961e-05	B12	ID=rna13666;Parent=gene6881;Dbxref=GeneID:100643741,Genbank:XM_012314481.1;Name=XM_012314481.1;gbkey=mRNA;gene=LOC100643741;product=mucin-12%2C transcript variant X2;transcript_id=XM_012314481.1
	CM001180.1_708084	CM001180.1	CM001180.1:708084	708084	0	C	G	0,096	71,22803	14,947830	-1003,096	2,8605600	2,8284660	3,741531e-06	5,319569e-06	2,153961e-05	B12	ID=rna13667;Parent=gene6881;Dbxref=GeneID:100643741,Genbank:XM_003399573.2;Name=XM_003399573.2;gbkey=mRNA;gene=LOC100643741;product=mucin-12%2C transcript variant X1;transcript_id=XM_003399573.2
	CM001180.1_708084	CM001180.1	CM001180.1:708084	708084	0	C	G	0,096	71,22803	14,947830	-1003,096	2,8605600	2,8284660	3,741531e-06	5,319569e-06	2,153961e-05	B12	ID=rna13668;Parent=gene6881;Dbxref=GeneID:100643741,Genbank:XM_012314483.1;Name=XM_012314483.1;gbkey=mRNA;gene=LOC100643741;product=mucin-12%2C transcript variant X4;transcript_id=XM_012314483.1
	CM001180.1_708084	CM001180.1	CM001180.1:708084	708084	0	C	G	0,096	71,22803	14,947830	-1003,096	2,8605600	2,8284660	3,741531e-06	5,319569e-06	2,153961e-05	B12	ID=rna13669;Parent=gene6881;Dbxref=GeneID:100643741,Genbank:XM_012314482.1;Name=XM_012314482.1;gbkey=mRNA;gene=LOC100643741;product=mucin-12%2C transcript variant X3;transcript_id=XM_012314482.1
	CM001180.1_708084	CM001180.1	CM001180.1:708084	708084	0	C	G	0,096	71,22803	14,947830	-1003,096	2,8605600	2,8284660	3,741531e-06	5,319569e-06	2,153961e-05	B12	ID=id118792;Dbxref=taxon:30195;Name=LG B12;gbkey=Src;genome=chromosome;linkage-group=LG B12;mol_type=genomic DNA;note=haploid drones;sex=male
8	CM001180.1_815048	CM001180.1	CM001180.1:815048	815048	0	T	C	0,096	71,22803	14,947830	-1003,096	2,8605600	2,8284660	3,741531e-06	5,319569e-06	2,153961e-05	B12	ID=gene6881;Dbxref=GeneID:100643741;Name=LOC100643741;gbkey=Gene;gene=LOC100643741
	CM001180.1_815048	CM001180.1	CM001180.1:815048	815048	0	T	C	0,096	71,22803	14,947830	-1003,096	2,8605600	2,8284660	3,741531e-06	5,319569e-06	2,153961e-05	B12	ID=rna13666;Parent=gene6881;Dbxref=GeneID:100643741,Genbank:XM_012314481.1;Name=XM_012314481.1;gbkey=mRNA;gene=LOC100643741;product=mucin-12%2C transcript variant X2;transcript_id=XM_012314481.1
	CM001180.1_815048	CM001180.1	CM001180.1:815048	815048	0	T	C	0,096	71,22803	14,947830	-1003,096	2,8605600	2,8284660	3,741531e-06	5,319569e-06	2,153961e-05	B12	ID=rna13667;Parent=gene6881;Dbxref=GeneID:100643741,Genbank:XM_003399573.2;Name=XM_003399573.2;gbkey=mRNA;gene=LOC100643741;product=mucin-12%2C transcript variant X1;transcript_id=XM_003399573.2
	CM001180.1_815048	CM001180.1	CM001180.1:815048	815048	0	T	C	0,096	71,22803	14,947830	-1003,096	2,8605600	2,8284660	3,741531e-06	5,319569e-06	2,153961e-05	B12	ID=rna13668;Parent=gene6881;Dbxref=GeneID:100643741,Genbank:XM_012314483.1;Name=XM_012314483.1;gbkey=mRNA;gene=LOC100643741;product=mucin-12%2C transcript variant X4;transcript_id=XM_012314483.1
	CM001180.1_815048	CM001180.1	CM001180.1:815048	815048	0	T	C	0,096	71,22803	14,947830	-1003,096	2,8605600	2,8284660	3,741531e-06	5,319569e-06	2,153961e-05	B12	ID=rna13669;Parent=gene6881;Dbxref=GeneID:100643741,Genbank:XM_012314482.1;Name=XM_012314482.1;gbkey=mRNA;gene=LOC100643741;product=mucin-12%2C transcript variant X3;transcript_id=XM_012314482.1
	CM001180.1_815048	CM001180.1	CM001180.1:815048	815048	0	T	C	0,096	71,22803	14,947830	-1003,096	2,8605600	2,8284660	3,741531e-06	5,319569e-06	2,153961e-05	B12	ID=id118792;Dbxref=taxon:30195;Name=LG B12;gbkey=Src;genome=chromosome;linkage-group=LG B12;mol_type=genomic DNA;note=haploid drones;sex=male
9	CM001182.1_1274461	CM001182.1	CM001182.1:1274461	1274461	1	A	G	0,220	61,05398	10,470670	-1003,243	0,9854324	0,9005504	2,331113e-08	6,206620e-06	1,426205e-04	B14	ID=gene7869;Dbxref=GeneID:100645175;Name=LOC100645175;gbkey=Gene;gene=LOC100645175
	CM001182.1_1274461	CM001182.1	CM001182.1:1274461	1274461	1	A	G	0,220	61,05398	10,470670	-1003,243	0,9854324	0,9005504	2,331113e-08	6,206620e-06	1,426205e-04	B14	ID=rna15587;Parent=gene7869;Dbxref=GeneID:100645175,Genbank:XM_012315854.1;Name=XM_012315854.1;gbkey=mRNA;gene=LOC100645175;product=transcription factor 12%2C transcript variant X1;transcript_id=XM_012315854.1
	CM001182.1_1274461	CM001182.1	CM001182.1:1274461	1274461	1	A	G	0,220	61,05398	10,470670	-1003,243	0,9854324	0,9005504	2,331113e-08	6,206620e-06	1,426205e-04	B14	ID=rna15588;Parent=gene7869;Dbxref=GeneID:100645175,Genbank:XM_012315858.1;Name=XM_012315858.1;gbkey=mRNA;gene=LOC100645175;product=transcription factor 12%2C transcript variant X5;transcript_id=XM_012315858.1
	CM001182.1_1274461	CM001182.1	CM001182.1:1274461	1274461	1	A	G	0,220	61,05398	10,470670	-1003,243	0,9854324	0,9005504	2,331113e-08	6,206620e-06	1,426205e-04	B14	ID=rna15589;Parent=gene7869;Dbxref=GeneID:100645175,Genbank:XM_012315855.1;Name=XM_012315855.1;gbkey=mRNA;gene=LOC100645175;product=transcription factor 12%2C transcript variant X2;transcript_id=XM_012315855.1
	CM001182.1_1274461	CM001182.1	CM001182.1:1274461	1274461	1	A	G	0,220	61,05398	10,470670	-1003,243	0,9854324	0,9005504	2,331113e-08	6,206620e-06	1,426205e-04	B14	ID=rna15590;Parent=gene7869;Dbxref=GeneID:100645175,Genbank:XM_012315857.1;Name=XM_012315857.1;gbkey=mRNA;gene=LOC100645175;product=transcription factor 12%2C transcript variant X4;transcript_id=XM_012315857.1
	CM001182.1_1274461	CM001182.1	CM001182.1:1274461	1274461	1	A	G	0,220	61,05398	10,470670	-1003,243	0,9854324	0,9005504	2,331113e-08	6,206620e-06	1,426205e-04	B14	ID=rna15591;Parent=gene7869;Dbxref=GeneID:100645175,Genbank:XM_012315860.1;Name=XM_012315860.1;gbkey=mRNA;gene=LOC100645175;product=transcription factor 12%2C transcript variant X7;transcript_id=XM_012315860.1
	CM001182.1_1274461	CM001182.1	CM001182.1:1274461	1274461	1	A	G	0,220	61,05398	10,470670	-1003,243	0,9854324	0,9005504	2,331113e-08	6,206620e-06	1,426205e-04	B14	ID=rna15592;Parent=gene7869;Dbxref=GeneID:100645175,Genbank:XM_012315859.1;Name=XM_012315859.1;gbkey=mRNA;gene=LOC100645175;product=transcription factor 12%2C transcript variant X6;transcript_id=XM_012315859.1
	CM001182.1_1274461	CM001182.1	CM001182.1:1274461	1274461	1	A	G	0,220	61,05398	10,470670	-1003,243	0,9854324	0,9005504	2,331113e-08	6,206620e-06	1,426205e-04	B14	ID=rna15593;Parent=gene7869;Dbxref=GeneID:100645175,Genbank:XM_012315862.1;Name=XM_012315862.1;gbkey=mRNA;gene=LOC100645175;product=transcription factor 12%2C transcript variant X9;transcript_id=XM_012315862.1
	CM001182.1_1274461	CM001182.1	CM001182.1:1274461	1274461	1	A	G	0,220	61,05398	10,470670	-1003,243	0,9854324	0,9005504	2,331113e-08	6,206620e-06	1,426205e-04	B14	ID=rna15594;Parent=gene7869;Dbxref=GeneID:100645175,Genbank:XM_012315863.1;Name=XM_012315863.1;gbkey=mRNA;gene=LOC100645175;product=transcription factor 12%2C transcript variant X10;transcript_id=XM_012315863.1
	CM001182.1_1274461	CM001182.1	CM001182.1:1274461	1274461	1	A	G	0,220	61,05398	10,470670	-1003,243	0,9854324	0,9005504	2,331113e-08	6,206620e-06	1,426205e-04	B14	ID=rna15595;Parent=gene7869;Dbxref=GeneID:100645175,Genbank:XM_012315864.1;Name=XM_012315864.1;gbkey=mRNA;gene=LOC100645175;product=transcription factor 12%2C transcript variant X11;transcript_id=XM_012315864.1
	CM001182.1_1274461	CM001182.1	CM001182.1:1274461	1274461	1	A	G	0,220	61,05398	10,470670	-1003,243	0,9854324	0,9005504	2,331113e-08	6,206620e-06	1,426205e-04	B14	ID=rna15596;Parent=gene7869;Dbxref=GeneID:100645175,Genbank:XM_012315856.1;Name=XM_012315856.1;gbkey=mRNA;gene=LOC100645175;product=transcription factor 12%2C transcript variant X3;transcript_id=XM_012315856.1
	CM001182.1_1274461	CM001182.1	CM001182.1:1274461	1274461	1	A	G	0,220	61,05398	10,470670	-1003,243	0,9854324	0,9005504	2,331113e-08	6,206620e-06	1,426205e-04	B14	ID=id135014;Dbxref=taxon:30195;Name=LG B14;gbkey=Src;genome=chromosome;linkage-group=LG B14;mol_type=genomic DNA;note=haploid drones;sex=male
10	CM001184.1_3562604	CM001184.1	CM001184.1:3562604	3562604	0	A	G	0,107	-55,70009	11,294160	-1003,325	2,0646890	2,0502670	1,772378e-06	6,759645e-06	4,077481e-05	B16	ID=id155187;Dbxref=taxon:30195;Name=LG B16;gbkey=Src;genome=chromosome;linkage-group=LG B16;mol_type=genomic DNA;note=haploid drones;sex=male
11	CM001180.1_676081	CM001180.1	CM001180.1:676081	676081	0	G	T	0,104	-53,76898	11,642840	-1003,365	3,5790110	3,6070300	7,119929e-06	7,048162e-06	2,168008e-05	B12	ID=gene6881;Dbxref=GeneID:100643741;Name=LOC100643741;gbkey=Gene;gene=LOC100643741
	CM001180.1_676081	CM001180.1	CM001180.1:676081	676081	0	G	T	0,104	-53,76898	11,642840	-1003,365	3,5790110	3,6070300	7,119929e-06	7,048162e-06	2,168008e-05	B12	ID=rna13666;Parent=gene6881;Dbxref=GeneID:100643741,Genbank:XM_012314481.1;Name=XM_012314481.1;gbkey=mRNA;gene=LOC100643741;product=mucin-12%2C transcript variant X2;transcript_id=XM_012314481.1
	CM001180.1_676081	CM001180.1	CM001180.1:676081	676081	0	G	T	0,104	-53,76898	11,642840	-1003,365	3,5790110	3,6070300	7,119929e-06	7,048162e-06	2,168008e-05	B12	ID=rna13667;Parent=gene6881;Dbxref=GeneID:100643741,Genbank:XM_003399573.2;Name=XM_003399573.2;gbkey=mRNA;gene=LOC100643741;product=mucin-12%2C transcript variant X1;transcript_id=XM_003399573.2
	CM001180.1_676081	CM001180.1	CM001180.1:676081	676081	0	G	T	0,104	-53,76898	11,642840	-1003,365	3,5790110	3,6070300	7,119929e-06	7,048162e-06	2,168008e-05	B12	ID=rna13668;Parent=gene6881;Dbxref=GeneID:100643741,Genbank:XM_012314483.1;Name=XM_012314483.1;gbkey=mRNA;gene=LOC100643741;product=mucin-12%2C transcript variant X4;transcript_id=XM_012314483.1
	CM001180.1_676081	CM001180.1	CM001180.1:676081	676081	0	G	T	0,104	-53,76898	11,642840	-1003,365	3,5790110	3,6070300	7,119929e-06	7,048162e-06	2,168008e-05	B12	ID=rna13669;Parent=gene6881;Dbxref=GeneID:100643741,Genbank:XM_012314482.1;Name=XM_012314482.1;gbkey=mRNA;gene=LOC100643741;product=mucin-12%2C transcript variant X3;transcript_id=XM_012314482.1
	CM001180.1_676081	CM001180.1	CM001180.1:676081	676081	0	G	T	0,104	-53,76898	11,642840	-1003,365	3,5790110	3,6070300	7,119929e-06	7,048162e-06	2,168008e-05	B12	ID=id118792;Dbxref=taxon:30195;Name=LG B12;gbkey=Src;genome=chromosome;linkage-group=LG B12;mol_type=genomic DNA;note=haploid drones;sex=male
12	CM001180.1_815680	CM001180.1	CM001180.1:815680	815680	0	A	G	0,180	51,75095	10,980980	-1003,864	2,3264310	2,3048300	4,713078e-06	1,187901e-05	5,828134e-05	B12	ID=gene6881;Dbxref=GeneID:100643741;Name=LOC100643741;gbkey=Gene;gene=LOC100643741
	CM001180.1_815680	CM001180.1	CM001180.1:815680	815680	0	A	G	0,180	51,75095	10,980980	-1003,864	2,3264310	2,3048300	4,713078e-06	1,187901e-05	5,828134e-05	B12	ID=rna13666;Parent=gene6881;Dbxref=GeneID:100643741,Genbank:XM_012314481.1;Name=XM_012314481.1;gbkey=mRNA;gene=LOC100643741;product=mucin-12%2C transcript variant X2;transcript_id=XM_012314481.1
	CM001180.1_815680	CM001180.1	CM001180.1:815680	815680	0	A	G	0,180	51,75095	10,980980	-1003,864	2,3264310	2,3048300	4,713078e-06	1,187901e-05	5,828134e-05	B12	ID=rna13667;Parent=gene6881;Dbxref=GeneID:100643741,Genbank:XM_003399573.2;Name=XM_003399573.2;gbkey=mRNA;gene=LOC100643741;product=mucin-12%2C transcript variant X1;transcript_id=XM_003399573.2
	CM001180.1_815680	CM001180.1	CM001180.1:815680	815680	0	A	G	0,180	51,75095	10,980980	-1003,864	2,3264310	2,3048300	4,713078e-06	1,187901e-05	5,828134e-05	B12	ID=rna13668;Parent=gene6881;Dbxref=GeneID:100643741,Genbank:XM_012314483.1;Name=XM_012314483.1;gbkey=mRNA;gene=LOC100643741;product=mucin-12%2C transcript variant X4;transcript_id=XM_012314483.1
	CM001180.1_815680	CM001180.1	CM001180.1:815680	815680	0	A	G	0,180	51,75095	10,980980	-1003,864	2,3264310	2,3048300	4,713078e-06	1,187901e-05	5,828134e-05	B12	ID=rna13669;Parent=gene6881;Dbxref=GeneID:100643741,Genbank:XM_012314482.1;Name=XM_012314482.1;gbkey=mRNA;gene=LOC100643741;product=mucin-12%2C transcript variant X3;transcript_id=XM_012314482.1
	CM001180.1_815680	CM001180.1	CM001180.1:815680	815680	0	A	G	0,180	51,75095	10,980980	-1003,864	2,3264310	2,3048300	4,713078e-06	1,187901e-05	5,828134e-05	B12	ID=id118792;Dbxref=taxon:30195;Name=LG B12;gbkey=Src;genome=chromosome;linkage-group=LG B12;mol_type=genomic DNA;note=haploid drones;sex=male
13	CM001180.1_1382663	CM001180.1	CM001180.1:1382663	1382663	0	A	G	0,221	60,21636	10,553830	-1003,997	0,9680030	0,8759846	4,387770e-08	1,365597e-05	2,839290e-04	B12	ID=rna13674;Parent=gene6883;Dbxref=GeneID:100643982,Genbank:XM_012314499.1;Name=XM_012314499.1;gbkey=mRNA;gene=LOC100643982;product=disks large 1 tumor suppressor protein%2C transcript variant X9;transcript_id=XM_012314499.1
	CM001180.1_1382663	CM001180.1	CM001180.1:1382663	1382663	0	A	G	0,221	60,21636	10,553830	-1003,997	0,9680030	0,8759846	4,387770e-08	1,365597e-05	2,839290e-04	B12	ID=rna13675;Parent=gene6883;Dbxref=GeneID:100643982,Genbank:XM_012314494.1;Name=XM_012314494.1;gbkey=mRNA;gene=LOC100643982;product=disks large 1 tumor suppressor protein%2C transcript variant X5;transcript_id=XM_012314494.1
	CM001180.1_1382663	CM001180.1	CM001180.1:1382663	1382663	0	A	G	0,221	60,21636	10,553830	-1003,997	0,9680030	0,8759846	4,387770e-08	1,365597e-05	2,839290e-04	B12	ID=rna13676;Parent=gene6883;Dbxref=GeneID:100643982,Genbank:XM_012314509.1;Name=XM_012314509.1;gbkey=mRNA;gene=LOC100643982;product=disks large 1 tumor suppressor protein%2C transcript variant X19;transcript_id=XM_012314509.1
	CM001180.1_1382663	CM001180.1	CM001180.1:1382663	1382663	0	A	G	0,221	60,21636	10,553830	-1003,997	0,9680030	0,8759846	4,387770e-08	1,365597e-05	2,839290e-04	B12	ID=rna13677;Parent=gene6883;Dbxref=GeneID:100643982,Genbank:XM_012314508.1;Name=XM_012314508.1;gbkey=mRNA;gene=LOC100643982;product=disks large 1 tumor suppressor protein%2C transcript variant X18;transcript_id=XM_012314508.1
	CM001180.1_1382663	CM001180.1	CM001180.1:1382663	1382663	0	A	G	0,221	60,21636	10,553830	-1003,997	0,9680030	0,8759846	4,387770e-08	1,365597e-05	2,839290e-04	B12	ID=rna13678;Parent=gene6883;Dbxref=GeneID:100643982,Genbank:XM_012314491.1;Name=XM_012314491.1;gbkey=mRNA;gene=LOC100643982;product=disks large 1 tumor suppressor protein%2C transcript variant X2;transcript_id=XM_012314491.1
	CM001180.1_1382663	CM001180.1	CM001180.1:1382663	1382663	0	A	G	0,221	60,21636	10,553830	-1003,997	0,9680030	0,8759846	4,387770e-08	1,365597e-05	2,839290e-04	B12	ID=rna13679;Parent=gene6883;Dbxref=GeneID:100643982,Genbank:XM_012314503.1;Name=XM_012314503.1;gbkey=mRNA;gene=LOC100643982;product=disks large 1 tumor suppressor protein%2C transcript variant X13;transcript_id=XM_012314503.1
	CM001180.1_1382663	CM001180.1	CM001180.1:1382663	1382663	0	A	G	0,221	60,21636	10,553830	-1003,997	0,9680030	0,8759846	4,387770e-08	1,365597e-05	2,839290e-04	B12	ID=rna13680;Parent=gene6883;Dbxref=GeneID:100643982,Genbank:XM_012314501.1;Name=XM_012314501.1;gbkey=mRNA;gene=LOC100643982;product=disks large 1 tumor suppressor protein%2C transcript variant X11;transcript_id=XM_012314501.1
	CM001180.1_1382663	CM001180.1	CM001180.1:1382663	1382663	0	A	G	0,221	60,21636	10,553830	-1003,997	0,9680030	0,8759846	4,387770e-08	1,365597e-05	2,839290e-04	B12	ID=rna13681;Parent=gene6883;Dbxref=GeneID:100643982,Genbank:XM_012314495.1;Name=XM_012314495.1;gbkey=mRNA;gene=LOC100643982;product=disks large 1 tumor suppressor protein%2C transcript variant X6;transcript_id=XM_012314495.1
	CM001180.1_1382663	CM001180.1	CM001180.1:1382663	1382663	0	A	G	0,221	60,21636	10,553830	-1003,997	0,9680030	0,8759846	4,387770e-08	1,365597e-05	2,839290e-04	B12	ID=rna13682;Parent=gene6883;Dbxref=GeneID:100643982,Genbank:XM_012314502.1;Name=XM_012314502.1;gbkey=mRNA;gene=LOC100643982;product=disks large 1 tumor suppressor protein%2C transcript variant X12;transcript_id=XM_012314502.1
	CM001180.1_1382663	CM001180.1	CM001180.1:1382663	1382663	0	A	G	0,221	60,21636	10,553830	-1003,997	0,9680030	0,8759846	4,387770e-08	1,365597e-05	2,839290e-04	B12	ID=rna13683;Parent=gene6883;Dbxref=GeneID:100643982,Genbank:XM_012314500.1;Name=XM_012314500.1;gbkey=mRNA;gene=LOC100643982;product=disks large 1 tumor suppressor protein%2C transcript variant X10;transcript_id=XM_012314500.1
	CM001180.1_1382663	CM001180.1	CM001180.1:1382663	1382663	0	A	G	0,221	60,21636	10,553830	-1003,997	0,9680030	0,8759846	4,387770e-08	1,365597e-05	2,839290e-04	B12	ID=rna13684;Parent=gene6883;Dbxref=GeneID:100643982,Genbank:XM_012314490.1;Name=XM_012314490.1;gbkey=mRNA;gene=LOC100643982;product=disks large 1 tumor suppressor protein%2C transcript variant X1;transcript_id=XM_012314490.1
	CM001180.1_1382663	CM001180.1	CM001180.1:1382663	1382663	0	A	G	0,221	60,21636	10,553830	-1003,997	0,9680030	0,8759846	4,387770e-08	1,365597e-05	2,839290e-04	B12	ID=gene6883;Dbxref=GeneID:100643982;Name=LOC100643982;gbkey=Gene;gene=LOC100643982
	CM001180.1_1382663	CM001180.1	CM001180.1:1382663	1382663	0	A	G	0,221	60,21636	10,553830	-1003,997	0,9680030	0,8759846	4,387770e-08	1,365597e-05	2,839290e-04	B12	ID=rna13671;Parent=gene6883;Dbxref=GeneID:100643982,Genbank:XM_012314498.1;Name=XM_012314498.1;gbkey=mRNA;gene=LOC100643982;product=disks large 1 tumor suppressor protein%2C transcript variant X8;transcript_id=XM_012314498.1
	CM001180.1_1382663	CM001180.1	CM001180.1:1382663	1382663	0	A	G	0,221	60,21636	10,553830	-1003,997	0,9680030	0,8759846	4,387770e-08	1,365597e-05	2,839290e-04	B12	ID=rna13672;Parent=gene6883;Dbxref=GeneID:100643982,Genbank:XM_012314493.1;Name=XM_012314493.1;gbkey=mRNA;gene=LOC100643982;product=disks large 1 tumor suppressor protein%2C transcript variant X4;transcript_id=XM_012314493.1
	CM001180.1_1382663	CM001180.1	CM001180.1:1382663	1382663	0	A	G	0,221	60,21636	10,553830	-1003,997	0,9680030	0,8759846	4,387770e-08	1,365597e-05	2,839290e-04	B12	ID=rna13673;Parent=gene6883;Dbxref=GeneID:100643982,Genbank:XM_012314492.1;Name=XM_012314492.1;gbkey=mRNA;gene=LOC100643982;product=disks large 1 tumor suppressor protein%2C transcript variant X3;transcript_id=XM_012314492.1
	CM001180.1_1382663	CM001180.1	CM001180.1:1382663	1382663	0	A	G	0,221	60,21636	10,553830	-1003,997	0,9680030	0,8759846	4,387770e-08	1,365597e-05	2,839290e-04	B12	ID=id118792;Dbxref=taxon:30195;Name=LG B12;gbkey=Src;genome=chromosome;linkage-group=LG B12;mol_type=genomic DNA;note=haploid drones;sex=male
14	CM001171.1_11841846	CM001171.1	CM001171.1:11841846	11841846	0	T	G	0,253	67,82849	11,388280	-1004,042	0,8191638	0,7011533	1,229328e-08	1,432109e-05	6,154186e-04	B03	ID=id23680;Dbxref=taxon:30195;Name=LG B03;gbkey=Src;genome=chromosome;linkage-group=LG B03;mol_type=genomic DNA;note=haploid drones;sex=male
15	CM001178.1_9502791	CM001178.1	CM001178.1:9502791	9502791	0	C	T	0,242	38,80899	8,888643	-1004,276	4,5685620	4,6463310	2,075275e-05	1,830086e-05	4,374183e-05	B10	ID=gene5835;Dbxref=GeneID:100643455;Name=LOC100643455;gbkey=Gene;gene=LOC100643455
	CM001178.1_9502791	CM001178.1	CM001178.1:9502791	9502791	0	C	T	0,242	38,80899	8,888643	-1004,276	4,5685620	4,6463310	2,075275e-05	1,830086e-05	4,374183e-05	B10	ID=rna11552;Parent=gene5835;Dbxref=GeneID:100643455,Genbank:XM_003398124.2;Name=XM_003398124.2;gbkey=mRNA;gene=LOC100643455;product=beta-1-syntrophin%2C transcript variant X2;transcript_id=XM_003398124.2
	CM001178.1_9502791	CM001178.1	CM001178.1:9502791	9502791	0	C	T	0,242	38,80899	8,888643	-1004,276	4,5685620	4,6463310	2,075275e-05	1,830086e-05	4,374183e-05	B10	ID=rna11553;Parent=gene5835;Dbxref=GeneID:100643455,Genbank:XM_012312423.1;Name=XM_012312423.1;gbkey=mRNA;gene=LOC100643455;product=beta-1-syntrophin%2C transcript variant X1;transcript_id=XM_012312423.1
	CM001178.1_9502791	CM001178.1	CM001178.1:9502791	9502791	0	C	T	0,242	38,80899	8,888643	-1004,276	4,5685620	4,6463310	2,075275e-05	1,830086e-05	4,374183e-05	B10	ID=rna11554;Parent=gene5835;Dbxref=GeneID:100643455,Genbank:XM_012312424.1;Name=XM_012312424.1;gbkey=mRNA;gene=LOC100643455;product=beta-1-syntrophin%2C transcript variant X3;transcript_id=XM_012312424.1
	CM001178.1_9502791	CM001178.1	CM001178.1:9502791	9502791	0	C	T	0,242	38,80899	8,888643	-1004,276	4,5685620	4,6463310	2,075275e-05	1,830086e-05	4,374183e-05	B10	ID=id94318;Dbxref=taxon:30195;Name=LG B10;gbkey=Src;genome=chromosome;linkage-group=LG B10;mol_type=genomic DNA;note=haploid drones;sex=male
16	CM001180.1_703215	CM001180.1	CM001180.1:703215	703215	0	A	G	0,073	55,05415	12,610040	-1004,299	4,0969330	4,1622190	2,077304e-05	1,874684e-05	4,515220e-05	B12	ID=gene6881;Dbxref=GeneID:100643741;Name=LOC100643741;gbkey=Gene;gene=LOC100643741
	CM001180.1_703215	CM001180.1	CM001180.1:703215	703215	0	A	G	0,073	55,05415	12,610040	-1004,299	4,0969330	4,1622190	2,077304e-05	1,874684e-05	4,515220e-05	B12	ID=rna13666;Parent=gene6881;Dbxref=GeneID:100643741,Genbank:XM_012314481.1;Name=XM_012314481.1;gbkey=mRNA;gene=LOC100643741;product=mucin-12%2C transcript variant X2;transcript_id=XM_012314481.1
	CM001180.1_703215	CM001180.1	CM001180.1:703215	703215	0	A	G	0,073	55,05415	12,610040	-1004,299	4,0969330	4,1622190	2,077304e-05	1,874684e-05	4,515220e-05	B12	ID=rna13667;Parent=gene6881;Dbxref=GeneID:100643741,Genbank:XM_003399573.2;Name=XM_003399573.2;gbkey=mRNA;gene=LOC100643741;product=mucin-12%2C transcript variant X1;transcript_id=XM_003399573.2
	CM001180.1_703215	CM001180.1	CM001180.1:703215	703215	0	A	G	0,073	55,05415	12,610040	-1004,299	4,0969330	4,1622190	2,077304e-05	1,874684e-05	4,515220e-05	B12	ID=rna13668;Parent=gene6881;Dbxref=GeneID:100643741,Genbank:XM_012314483.1;Name=XM_012314483.1;gbkey=mRNA;gene=LOC100643741;product=mucin-12%2C transcript variant X4;transcript_id=XM_012314483.1
	CM001180.1_703215	CM001180.1	CM001180.1:703215	703215	0	A	G	0,073	55,05415	12,610040	-1004,299	4,0969330	4,1622190	2,077304e-05	1,874684e-05	4,515220e-05	B12	ID=rna13669;Parent=gene6881;Dbxref=GeneID:100643741,Genbank:XM_012314482.1;Name=XM_012314482.1;gbkey=mRNA;gene=LOC100643741;product=mucin-12%2C transcript variant X3;transcript_id=XM_012314482.1
	CM001180.1_703215	CM001180.1	CM001180.1:703215	703215	0	A	G	0,073	55,05415	12,610040	-1004,299	4,0969330	4,1622190	2,077304e-05	1,874684e-05	4,515220e-05	B12	ID=id118792;Dbxref=taxon:30195;Name=LG B12;gbkey=Src;genome=chromosome;linkage-group=LG B12;mol_type=genomic DNA;note=haploid drones;sex=male
17	CM001180.1_642886	CM001180.1	CM001180.1:642886	642886	2	G	A	0,184	-32,76935	7,583133	-1004,455	4,4192290	4,5193730	2,498174e-05	2,209698e-05	5,113426e-05	B12	ID=gene6881;Dbxref=GeneID:100643741;Name=LOC100643741;gbkey=Gene;gene=LOC100643741
	CM001180.1_642886	CM001180.1	CM001180.1:642886	642886	2	G	A	0,184	-32,76935	7,583133	-1004,455	4,4192290	4,5193730	2,498174e-05	2,209698e-05	5,113426e-05	B12	ID=rna13666;Parent=gene6881;Dbxref=GeneID:100643741,Genbank:XM_012314481.1;Name=XM_012314481.1;gbkey=mRNA;gene=LOC100643741;product=mucin-12%2C transcript variant X2;transcript_id=XM_012314481.1
	CM001180.1_642886	CM001180.1	CM001180.1:642886	642886	2	G	A	0,184	-32,76935	7,583133	-1004,455	4,4192290	4,5193730	2,498174e-05	2,209698e-05	5,113426e-05	B12	ID=rna13667;Parent=gene6881;Dbxref=GeneID:100643741,Genbank:XM_003399573.2;Name=XM_003399573.2;gbkey=mRNA;gene=LOC100643741;product=mucin-12%2C transcript variant X1;transcript_id=XM_003399573.2
	CM001180.1_642886	CM001180.1	CM001180.1:642886	642886	2	G	A	0,184	-32,76935	7,583133	-1004,455	4,4192290	4,5193730	2,498174e-05	2,209698e-05	5,113426e-05	B12	ID=rna13668;Parent=gene6881;Dbxref=GeneID:100643741,Genbank:XM_012314483.1;Name=XM_012314483.1;gbkey=mRNA;gene=LOC100643741;product=mucin-12%2C transcript variant X4;transcript_id=XM_012314483.1
	CM001180.1_642886	CM001180.1	CM001180.1:642886	642886	2	G	A	0,184	-32,76935	7,583133	-1004,455	4,4192290	4,5193730	2,498174e-05	2,209698e-05	5,113426e-05	B12	ID=rna13669;Parent=gene6881;Dbxref=GeneID:100643741,Genbank:XM_012314482.1;Name=XM_012314482.1;gbkey=mRNA;gene=LOC100643741;product=mucin-12%2C transcript variant X3;transcript_id=XM_012314482.1
	CM001180.1_642886	CM001180.1	CM001180.1:642886	642886	2	G	A	0,184	-32,76935	7,583133	-1004,455	4,4192290	4,5193730	2,498174e-05	2,209698e-05	5,113426e-05	B12	ID=id118792;Dbxref=taxon:30195;Name=LG B12;gbkey=Src;genome=chromosome;linkage-group=LG B12;mol_type=genomic DNA;note=haploid drones;sex=male
18	CM001172.1_640996	CM001172.1	CM001172.1:640996	640996	8	C	T	0,239	67,80915	11,718590	-1004,544	0,8554379	0,7330553	2,921027e-08	2,425078e-05	7,576191e-04	B04	ID=id35171;Dbxref=taxon:30195;Name=LG B04;gbkey=Src;genome=chromosome;linkage-group=LG B04;mol_type=genomic DNA;note=haploid drones;sex=male
19	CM001177.1_6824389	CM001177.1	CM001177.1:6824389	6824389	0	A	G	0,227	61,03365	10,442140	-1004,660	0,8142269	0,7189343	2,171062e-08	2,739649e-05	8,153899e-04	B09	ID=gene4959;Dbxref=GeneID:100648443;Name=LOC100648443;gbkey=Gene;gene=LOC100648443
	CM001177.1_6824389	CM001177.1	CM001177.1:6824389	6824389	0	A	G	0,227	61,03365	10,442140	-1004,660	0,8142269	0,7189343	2,171062e-08	2,739649e-05	8,153899e-04	B09	ID=rna9892;Parent=gene4959;Dbxref=GeneID:100648443,Genbank:XM_012311793.1;Name=XM_012311793.1;gbkey=mRNA;gene=LOC100648443;product=lachesin-like;transcript_id=XM_012311793.1
	CM001177.1_6824389	CM001177.1	CM001177.1:6824389	6824389	0	A	G	0,227	61,03365	10,442140	-1004,660	0,8142269	0,7189343	2,171062e-08	2,739649e-05	8,153899e-04	B09	ID=id82619;Dbxref=taxon:30195;Name=LG B09;gbkey=Src;genome=chromosome;linkage-group=LG B09;mol_type=genomic DNA;note=haploid drones;sex=male
20	CM001183.1_4658505	CM001183.1	CM001183.1:4658505	4658505	1	T	C	0,199	51,10514	10,680210	-1004,687	1,7382730	1,6925590	3,425114e-06	2,820094e-05	1,900472e-04	B15	ID=rna17100;Parent=gene8662;Dbxref=GeneID:100648228,Genbank:XM_012316902.1;Name=XM_012316902.1;gbkey=mRNA;gene=LOC100648228;product=organic cation transporter protein-like%2C transcript variant X3;transcript_id=XM_012316902.1
	CM001183.1_4658505	CM001183.1	CM001183.1:4658505	4658505	1	T	C	0,199	51,10514	10,680210	-1004,687	1,7382730	1,6925590	3,425114e-06	2,820094e-05	1,900472e-04	B15	ID=gene8662;Dbxref=GeneID:100648228;Name=LOC100648228;gbkey=Gene;gene=LOC100648228
	CM001183.1_4658505	CM001183.1	CM001183.1:4658505	4658505	1	T	C	0,199	51,10514	10,680210	-1004,687	1,7382730	1,6925590	3,425114e-06	2,820094e-05	1,900472e-04	B15	ID=rna17099;Parent=gene8662;Dbxref=GeneID:100648228,Genbank:XM_012316901.1;Name=XM_012316901.1;gbkey=mRNA;gene=LOC100648228;product=organic cation transporter protein-like%2C transcript variant X2;transcript_id=XM_012316901.1
	CM001183.1_4658505	CM001183.1	CM001183.1:4658505	4658505	1	T	C	0,199	51,10514	10,680210	-1004,687	1,7382730	1,6925590	3,425114e-06	2,820094e-05	1,900472e-04	B15	ID=id145077;Dbxref=taxon:30195;Name=LG B15;gbkey=Src;genome=chromosome;linkage-group=LG B15;mol_type=genomic DNA;note=haploid drones;sex=male
