# Supplementary material for: Genetic variation and microbiota in bumble bees cross-infected by different strains of C. bombi
Source: PLoS One. 2022 Nov 28;17(11):e0277041. doi: 10.1371/journal.pone.0277041 (PMC9704641; doi:10.1371/journal.pone.0277041)
Supplement: S5 File — The file contains data from the top 20 SNPs associated with Axis.1 of the Multi-Dimensional Scaling (MDS) of zOTUs. Values for Axis.1 were LD-pruned with LD > 0.75. (XLSX) [file pone.0277041.s005.xlsx]

## Sheet: Sheet 1
top20_lmm_res_wuf4.Axis.1
Rank	Location	chr	rs	ps	n_miss	allele1	allele0	af	beta	se	logl_H1	l_remle	l_mle	p_wald	p_lrt	p_score	X1	Annotation
1	CM001178.1_5889880	CM001178.1	CM001178.1:5889880	5889880	1	C	T	0,154	0,07720517	0,01943247	127,8358	1e-05	1e-05	0,0001023665	9,165659e-05	0,0001756225	B10	ID=gene5679;Dbxref=GeneID:100645053;Name=LOC100645053;gbkey=Gene;gene=LOC100645053
	CM001178.1_5889880	CM001178.1	CM001178.1:5889880	5889880	1	C	T	0,154	0,07720517	0,01943247	127,8358	1e-05	1e-05	0,0001023665	9,165659e-05	0,0001756225	B10	ID=rna11255;Parent=gene5679;Dbxref=GeneID:100645053,Genbank:XM_012313048.1;Name=XM_012313048.1;Note=The sequence of the model RefSeq transcript was modified relative to this genomic sequence to represent the inferred CDS: deleted 2 bases in 1 codon;exception=unclassified transcription discrepancy;gbkey=mRNA;gene=LOC100645053;product=adenylate cyclase type 10-like;transcript_id=XM_012313048.1
	CM001178.1_5889880	CM001178.1	CM001178.1:5889880	5889880	1	C	T	0,154	0,07720517	0,01943247	127,8358	1e-05	1e-05	0,0001023665	9,165659e-05	0,0001756225	B10	ID=id99451;Parent=rna11255;Dbxref=GeneID:100645053,Genbank:XM_012313048.1;Note=The sequence of the model RefSeq transcript was modified relative to this genomic sequence to represent the inferred CDS: deleted 2 bases in 1 codon;exception=unclassified transcription discrepancy;gbkey=mRNA;gene=LOC100645053;product=adenylate cyclase type 10-like;transcript_id=XM_012313048.1
	CM001178.1_5889880	CM001178.1	CM001178.1:5889880	5889880	1	C	T	0,154	0,07720517	0,01943247	127,8358	1e-05	1e-05	0,0001023665	9,165659e-05	0,0001756225	B10	ID=cds10574;Parent=rna11255;Dbxref=GeneID:100645053,Genbank:XP_012168438.1;Name=XP_012168438.1;Note=The sequence of the model RefSeq protein was modified relative to this genomic sequence to represent the inferred CDS: deleted 2 bases in 1 codon%3B substituted 1 base at 1 genomic stop codon;exception=unclassified translation discrepancy;gbkey=CDS;gene=LOC100645053;product=LOW QUALITY PROTEIN: ade…
	CM001178.1_5889880	CM001178.1	CM001178.1:5889880	5889880	1	C	T	0,154	0,07720517	0,01943247	127,8358	1e-05	1e-05	0,0001023665	9,165659e-05	0,0001756225	B10	ID=aln542;Target=XM_012313048.1 5751 5847 +;for_remapping=2;gap_count=1;num_ident=6338;num_mismatch=0;pct_coverage=100;pct_coverage_hiqual=100;pct_identity_gap=99.9685;pct_identity_ungap=100;rank=1
	CM001178.1_5889880	CM001178.1	CM001178.1:5889880	5889880	1	C	T	0,154	0,07720517	0,01943247	127,8358	1e-05	1e-05	0,0001023665	9,165659e-05	0,0001756225	B10	ID=id94318;Dbxref=taxon:30195;Name=LG B10;gbkey=Src;genome=chromosome;linkage-group=LG B10;mol_type=genomic DNA;note=haploid drones;sex=male
2	CM001178.1_6228204	CM001178.1	CM001178.1:6228204	6228204	0	C	T	0,077	-0,09605522	0,02490324	127,4130	1e-05	1e-05	0,0001593430	1,435006e-04	0,0002577532	B10	ID=gene5692;Dbxref=GeneID:100649387;Name=LOC100649387;gbkey=Gene;gene=LOC100649387
	CM001178.1_6228204	CM001178.1	CM001178.1:6228204	6228204	0	C	T	0,077	-0,09605522	0,02490324	127,4130	1e-05	1e-05	0,0001593430	1,435006e-04	0,0002577532	B10	ID=rna11281;Parent=gene5692;Dbxref=GeneID:100649387,Genbank:XR_001099031.1;Name=XR_001099031.1;gbkey=misc_RNA;gene=LOC100649387;product=protein vein%2C transcript variant X3;transcript_id=XR_001099031.1
	CM001178.1_6228204	CM001178.1	CM001178.1:6228204	6228204	0	C	T	0,077	-0,09605522	0,02490324	127,4130	1e-05	1e-05	0,0001593430	1,435006e-04	0,0002577532	B10	ID=rna11282;Parent=gene5692;Dbxref=GeneID:100649387,Genbank:XM_012312609.1;Name=XM_012312609.1;gbkey=mRNA;gene=LOC100649387;product=protein vein%2C transcript variant X2;transcript_id=XM_012312609.1
	CM001178.1_6228204	CM001178.1	CM001178.1:6228204	6228204	0	C	T	0,077	-0,09605522	0,02490324	127,4130	1e-05	1e-05	0,0001593430	1,435006e-04	0,0002577532	B10	ID=rna11283;Parent=gene5692;Dbxref=GeneID:100649387,Genbank:XM_003398251.2;Name=XM_003398251.2;gbkey=mRNA;gene=LOC100649387;product=protein vein%2C transcript variant X1;transcript_id=XM_003398251.2
	CM001178.1_6228204	CM001178.1	CM001178.1:6228204	6228204	0	C	T	0,077	-0,09605522	0,02490324	127,4130	1e-05	1e-05	0,0001593430	1,435006e-04	0,0002577532	B10	ID=id94318;Dbxref=taxon:30195;Name=LG B10;gbkey=Src;genome=chromosome;linkage-group=LG B10;mol_type=genomic DNA;note=haploid drones;sex=male
3	CM001177.1_122030	CM001177.1	CM001177.1:122030	122030	1	A	G	0,415	0,09131496	0,02393286	127,2635	1e-05	1e-05	0,0001863889	1,682016e-04	0,0002955156	B09	ID=rna9304;Parent=gene4713;Dbxref=GeneID:100649179,Genbank:XM_012311622.1;Name=XM_012311622.1;gbkey=mRNA;gene=LOC100649179;product=EH domain-binding protein 1%2C transcript variant X3;transcript_id=XM_012311622.1
	CM001177.1_122030	CM001177.1	CM001177.1:122030	122030	1	A	G	0,415	0,09131496	0,02393286	127,2635	1e-05	1e-05	0,0001863889	1,682016e-04	0,0002955156	B09	ID=gene4713;Dbxref=GeneID:100649179;Name=LOC100649179;gbkey=Gene;gene=LOC100649179
	CM001177.1_122030	CM001177.1	CM001177.1:122030	122030	1	A	G	0,415	0,09131496	0,02393286	127,2635	1e-05	1e-05	0,0001863889	1,682016e-04	0,0002955156	B09	ID=rna9305;Parent=gene4713;Dbxref=GeneID:100649179,Genbank:XM_012311620.1;Name=XM_012311620.1;gbkey=mRNA;gene=LOC100649179;product=EH domain-binding protein 1%2C transcript variant X2;transcript_id=XM_012311620.1
	CM001177.1_122030	CM001177.1	CM001177.1:122030	122030	1	A	G	0,415	0,09131496	0,02393286	127,2635	1e-05	1e-05	0,0001863889	1,682016e-04	0,0002955156	B09	ID=rna9306;Parent=gene4713;Dbxref=GeneID:100649179,Genbank:XM_003397443.2;Name=XM_003397443.2;gbkey=mRNA;gene=LOC100649179;product=EH domain-binding protein 1%2C transcript variant X1;transcript_id=XM_003397443.2
	CM001177.1_122030	CM001177.1	CM001177.1:122030	122030	1	A	G	0,415	0,09131496	0,02393286	127,2635	1e-05	1e-05	0,0001863889	1,682016e-04	0,0002955156	B09	ID=id82619;Dbxref=taxon:30195;Name=LG B09;gbkey=Src;genome=chromosome;linkage-group=LG B09;mol_type=genomic DNA;note=haploid drones;sex=male
4	CM001178.1_5546043	CM001178.1	CM001178.1:5546043	5546043	5	C	T	0,320	0,07197729	0,01896570	127,1911	1e-05	1e-05	0,0002011130	1,816692e-04	0,0003158209	B10	ID=id94318;Dbxref=taxon:30195;Name=LG B10;gbkey=Src;genome=chromosome;linkage-group=LG B10;mol_type=genomic DNA;note=haploid drones;sex=male
5	CM001178.1_6573378	CM001178.1	CM001178.1:6573378	6573378	0	A	G	0,082	-0,09139387	0,02425787	127,0935	1e-05	1e-05	0,0002228131	2,015407e-04	0,0003454639	B10	ID=rna11316;Parent=gene5709;Dbxref=GeneID:100644687,Genbank:XM_012312586.1;Name=XM_012312586.1;gbkey=mRNA;gene=LOC100644687;product=uncharacterized protein CG43867%2C transcript variant X2;transcript_id=XM_012312586.1
	CM001178.1_6573378	CM001178.1	CM001178.1:6573378	6573378	0	A	G	0,082	-0,09139387	0,02425787	127,0935	1e-05	1e-05	0,0002228131	2,015407e-04	0,0003454639	B10	ID=gene5709;Dbxref=GeneID:100644687;Name=LOC100644687;gbkey=Gene;gene=LOC100644687
	CM001178.1_6573378	CM001178.1	CM001178.1:6573378	6573378	0	A	G	0,082	-0,09139387	0,02425787	127,0935	1e-05	1e-05	0,0002228131	2,015407e-04	0,0003454639	B10	ID=rna11310;Parent=gene5709;Dbxref=GeneID:100644687,Genbank:XM_012312588.1;Name=XM_012312588.1;gbkey=mRNA;gene=LOC100644687;product=uncharacterized protein CG43867%2C transcript variant X4;transcript_id=XM_012312588.1
	CM001178.1_6573378	CM001178.1	CM001178.1:6573378	6573378	0	A	G	0,082	-0,09139387	0,02425787	127,0935	1e-05	1e-05	0,0002228131	2,015407e-04	0,0003454639	B10	ID=rna11311;Parent=gene5709;Dbxref=GeneID:100644687,Genbank:XM_012312590.1;Name=XM_012312590.1;gbkey=mRNA;gene=LOC100644687;product=uncharacterized protein CG43867%2C transcript variant X6;transcript_id=XM_012312590.1
	CM001178.1_6573378	CM001178.1	CM001178.1:6573378	6573378	0	A	G	0,082	-0,09139387	0,02425787	127,0935	1e-05	1e-05	0,0002228131	2,015407e-04	0,0003454639	B10	ID=rna11312;Parent=gene5709;Dbxref=GeneID:100644687,Genbank:XM_012312589.1;Name=XM_012312589.1;gbkey=mRNA;gene=LOC100644687;product=uncharacterized protein CG43867%2C transcript variant X5;transcript_id=XM_012312589.1
	CM001178.1_6573378	CM001178.1	CM001178.1:6573378	6573378	0	A	G	0,082	-0,09139387	0,02425787	127,0935	1e-05	1e-05	0,0002228131	2,015407e-04	0,0003454639	B10	ID=rna11313;Parent=gene5709;Dbxref=GeneID:100644687,Genbank:XM_012312591.1;Name=XM_012312591.1;gbkey=mRNA;gene=LOC100644687;product=uncharacterized protein CG43867%2C transcript variant X7;transcript_id=XM_012312591.1
	CM001178.1_6573378	CM001178.1	CM001178.1:6573378	6573378	0	A	G	0,082	-0,09139387	0,02425787	127,0935	1e-05	1e-05	0,0002228131	2,015407e-04	0,0003454639	B10	ID=rna11314;Parent=gene5709;Dbxref=GeneID:100644687,Genbank:XM_012312587.1;Name=XM_012312587.1;gbkey=mRNA;gene=LOC100644687;product=uncharacterized protein CG43867%2C transcript variant X3;transcript_id=XM_012312587.1
	CM001178.1_6573378	CM001178.1	CM001178.1:6573378	6573378	0	A	G	0,082	-0,09139387	0,02425787	127,0935	1e-05	1e-05	0,0002228131	2,015407e-04	0,0003454639	B10	ID=rna11315;Parent=gene5709;Dbxref=GeneID:100644687,Genbank:XM_012312584.1;Name=XM_012312584.1;gbkey=mRNA;gene=LOC100644687;product=uncharacterized protein CG43867%2C transcript variant X1;transcript_id=XM_012312584.1
	CM001178.1_6573378	CM001178.1	CM001178.1:6573378	6573378	0	A	G	0,082	-0,09139387	0,02425787	127,0935	1e-05	1e-05	0,0002228131	2,015407e-04	0,0003454639	B10	ID=rna11318;Parent=gene5709;Dbxref=GeneID:100644687,Genbank:XM_012312593.1;Name=XM_012312593.1;gbkey=mRNA;gene=LOC100644687;product=uncharacterized protein CG43867%2C transcript variant X9;transcript_id=XM_012312593.1
	CM001178.1_6573378	CM001178.1	CM001178.1:6573378	6573378	0	A	G	0,082	-0,09139387	0,02425787	127,0935	1e-05	1e-05	0,0002228131	2,015407e-04	0,0003454639	B10	ID=rna11317;Parent=gene5709;Dbxref=GeneID:100644687,Genbank:XM_012312592.1;Name=XM_012312592.1;gbkey=mRNA;gene=LOC100644687;product=uncharacterized protein CG43867%2C transcript variant X8;transcript_id=XM_012312592.1
	CM001178.1_6573378	CM001178.1	CM001178.1:6573378	6573378	0	A	G	0,082	-0,09139387	0,02425787	127,0935	1e-05	1e-05	0,0002228131	2,015407e-04	0,0003454639	B10	ID=rna11319;Parent=gene5709;Dbxref=GeneID:100644687,Genbank:XM_012312594.1;Name=XM_012312594.1;gbkey=mRNA;gene=LOC100644687;product=uncharacterized protein CG43867%2C transcript variant X10;transcript_id=XM_012312594.1
	CM001178.1_6573378	CM001178.1	CM001178.1:6573378	6573378	0	A	G	0,082	-0,09139387	0,02425787	127,0935	1e-05	1e-05	0,0002228131	2,015407e-04	0,0003454639	B10	ID=id94318;Dbxref=taxon:30195;Name=LG B10;gbkey=Src;genome=chromosome;linkage-group=LG B10;mol_type=genomic DNA;note=haploid drones;sex=male
6	CM001185.1_479417	CM001185.1	CM001185.1:479417	479417	0	C	G	0,475	0,15336640	0,04159380	126,8123	1e-05	1e-05	0,0002995182	2,719692e-04	0,0004480500	B17	ID=id160314;Dbxref=taxon:30195;Name=LG B17;gbkey=Src;genome=chromosome;linkage-group=LG B17;mol_type=genomic DNA;note=haploid drones;sex=male
7	CM001185.1_479410	CM001185.1	CM001185.1:479410	479410	0	C	T	0,495	0,31325250	0,08662645	126,5677	1e-05	1e-05	0,0003876094	3,531406e-04	0,0005626850	B17	ID=id160314;Dbxref=taxon:30195;Name=LG B17;gbkey=Src;genome=chromosome;linkage-group=LG B17;mol_type=genomic DNA;note=haploid drones;sex=male
8	CM001181.1_2137266	CM001181.1	CM001181.1:2137266	2137266	0	T	A	0,150	-0,07067981	0,01965061	126,5021	1e-05	1e-05	0,0004154378	3,788354e-04	0,0005983514	B13	ID=id129821;Dbxref=taxon:30195;Name=LG B13;gbkey=Src;genome=chromosome;linkage-group=LG B13;mol_type=genomic DNA;note=haploid drones;sex=male
9	CM001178.1_5676544	CM001178.1	CM001178.1:5676544	5676544	0	A	G	0,126	-0,07154942	0,02083064	125,9630	1e-05	1e-05	0,0007352249	6,754286e-04	0,0009955628	B10	ID=rna11234;Parent=gene5670;Dbxref=GeneID:100651767,Genbank:XM_012312641.1;Name=XM_012312641.1;gbkey=mRNA;gene=LOC100651767;product=uncharacterized LOC100651767%2C transcript variant X11;transcript_id=XM_012312641.1
	CM001178.1_5676544	CM001178.1	CM001178.1:5676544	5676544	0	A	G	0,126	-0,07154942	0,02083064	125,9630	1e-05	1e-05	0,0007352249	6,754286e-04	0,0009955628	B10	ID=gene5670;Dbxref=GeneID:100651767;Name=LOC100651767;gbkey=Gene;gene=LOC100651767
	CM001178.1_5676544	CM001178.1	CM001178.1:5676544	5676544	0	A	G	0,126	-0,07154942	0,02083064	125,9630	1e-05	1e-05	0,0007352249	6,754286e-04	0,0009955628	B10	ID=rna11243;Parent=gene5670;Dbxref=GeneID:100651767,Genbank:XM_012312637.1;Name=XM_012312637.1;gbkey=mRNA;gene=LOC100651767;product=uncharacterized LOC100651767%2C transcript variant X7;transcript_id=XM_012312637.1
	CM001178.1_5676544	CM001178.1	CM001178.1:5676544	5676544	0	A	G	0,126	-0,07154942	0,02083064	125,9630	1e-05	1e-05	0,0007352249	6,754286e-04	0,0009955628	B10	ID=rna11244;Parent=gene5670;Dbxref=GeneID:100651767,Genbank:XM_012312634.1;Name=XM_012312634.1;gbkey=mRNA;gene=LOC100651767;product=uncharacterized LOC100651767%2C transcript variant X4;transcript_id=XM_012312634.1
	CM001178.1_5676544	CM001178.1	CM001178.1:5676544	5676544	0	A	G	0,126	-0,07154942	0,02083064	125,9630	1e-05	1e-05	0,0007352249	6,754286e-04	0,0009955628	B10	ID=rna11239;Parent=gene5670;Dbxref=GeneID:100651767,Genbank:XM_012312639.1;Name=XM_012312639.1;gbkey=mRNA;gene=LOC100651767;product=uncharacterized LOC100651767%2C transcript variant X9;transcript_id=XM_012312639.1
	CM001178.1_5676544	CM001178.1	CM001178.1:5676544	5676544	0	A	G	0,126	-0,07154942	0,02083064	125,9630	1e-05	1e-05	0,0007352249	6,754286e-04	0,0009955628	B10	ID=rna11240;Parent=gene5670;Dbxref=GeneID:100651767,Genbank:XM_012312640.1;Name=XM_012312640.1;gbkey=mRNA;gene=LOC100651767;product=uncharacterized LOC100651767%2C transcript variant X10;transcript_id=XM_012312640.1
	CM001178.1_5676544	CM001178.1	CM001178.1:5676544	5676544	0	A	G	0,126	-0,07154942	0,02083064	125,9630	1e-05	1e-05	0,0007352249	6,754286e-04	0,0009955628	B10	ID=rna11241;Parent=gene5670;Dbxref=GeneID:100651767,Genbank:XM_012312630.1;Name=XM_012312630.1;gbkey=mRNA;gene=LOC100651767;product=uncharacterized LOC100651767%2C transcript variant X1;transcript_id=XM_012312630.1
	CM001178.1_5676544	CM001178.1	CM001178.1:5676544	5676544	0	A	G	0,126	-0,07154942	0,02083064	125,9630	1e-05	1e-05	0,0007352249	6,754286e-04	0,0009955628	B10	ID=rna11242;Parent=gene5670;Dbxref=GeneID:100651767,Genbank:XM_012312635.1;Name=XM_012312635.1;gbkey=mRNA;gene=LOC100651767;product=uncharacterized LOC100651767%2C transcript variant X5;transcript_id=XM_012312635.1
	CM001178.1_5676544	CM001178.1	CM001178.1:5676544	5676544	0	A	G	0,126	-0,07154942	0,02083064	125,9630	1e-05	1e-05	0,0007352249	6,754286e-04	0,0009955628	B10	ID=rna11238;Parent=gene5670;Dbxref=GeneID:100651767,Genbank:XM_012312638.1;Name=XM_012312638.1;gbkey=mRNA;gene=LOC100651767;product=uncharacterized LOC100651767%2C transcript variant X8;transcript_id=XM_012312638.1
	CM001178.1_5676544	CM001178.1	CM001178.1:5676544	5676544	0	A	G	0,126	-0,07154942	0,02083064	125,9630	1e-05	1e-05	0,0007352249	6,754286e-04	0,0009955628	B10	ID=rna11237;Parent=gene5670;Dbxref=GeneID:100651767,Genbank:XM_012312633.1;Name=XM_012312633.1;gbkey=mRNA;gene=LOC100651767;product=uncharacterized LOC100651767%2C transcript variant X3;transcript_id=XM_012312633.1
	CM001178.1_5676544	CM001178.1	CM001178.1:5676544	5676544	0	A	G	0,126	-0,07154942	0,02083064	125,9630	1e-05	1e-05	0,0007352249	6,754286e-04	0,0009955628	B10	ID=rna11236;Parent=gene5670;Dbxref=GeneID:100651767,Genbank:XM_012312632.1;Name=XM_012312632.1;gbkey=mRNA;gene=LOC100651767;product=uncharacterized LOC100651767%2C transcript variant X2;transcript_id=XM_012312632.1
	CM001178.1_5676544	CM001178.1	CM001178.1:5676544	5676544	0	A	G	0,126	-0,07154942	0,02083064	125,9630	1e-05	1e-05	0,0007352249	6,754286e-04	0,0009955628	B10	ID=rna11235;Parent=gene5670;Dbxref=GeneID:100651767,Genbank:XM_012312636.1;Name=XM_012312636.1;gbkey=mRNA;gene=LOC100651767;product=uncharacterized LOC100651767%2C transcript variant X6;transcript_id=XM_012312636.1
	CM001178.1_5676544	CM001178.1	CM001178.1:5676544	5676544	0	A	G	0,126	-0,07154942	0,02083064	125,9630	1e-05	1e-05	0,0007352249	6,754286e-04	0,0009955628	B10	ID=id94318;Dbxref=taxon:30195;Name=LG B10;gbkey=Src;genome=chromosome;linkage-group=LG B10;mol_type=genomic DNA;note=haploid drones;sex=male
10	CM001178.1_5746403	CM001178.1	CM001178.1:5746403	5746403	0	T	C	0,055	-0,09919844	0,02896766	125,9293	1e-05	1e-05	0,0007620458	7,003927e-04	0,0010280840	B10	ID=rna11234;Parent=gene5670;Dbxref=GeneID:100651767,Genbank:XM_012312641.1;Name=XM_012312641.1;gbkey=mRNA;gene=LOC100651767;product=uncharacterized LOC100651767%2C transcript variant X11;transcript_id=XM_012312641.1
	CM001178.1_5746403	CM001178.1	CM001178.1:5746403	5746403	0	T	C	0,055	-0,09919844	0,02896766	125,9293	1e-05	1e-05	0,0007620458	7,003927e-04	0,0010280840	B10	ID=gene5670;Dbxref=GeneID:100651767;Name=LOC100651767;gbkey=Gene;gene=LOC100651767
	CM001178.1_5746403	CM001178.1	CM001178.1:5746403	5746403	0	T	C	0,055	-0,09919844	0,02896766	125,9293	1e-05	1e-05	0,0007620458	7,003927e-04	0,0010280840	B10	ID=rna11243;Parent=gene5670;Dbxref=GeneID:100651767,Genbank:XM_012312637.1;Name=XM_012312637.1;gbkey=mRNA;gene=LOC100651767;product=uncharacterized LOC100651767%2C transcript variant X7;transcript_id=XM_012312637.1
	CM001178.1_5746403	CM001178.1	CM001178.1:5746403	5746403	0	T	C	0,055	-0,09919844	0,02896766	125,9293	1e-05	1e-05	0,0007620458	7,003927e-04	0,0010280840	B10	ID=rna11244;Parent=gene5670;Dbxref=GeneID:100651767,Genbank:XM_012312634.1;Name=XM_012312634.1;gbkey=mRNA;gene=LOC100651767;product=uncharacterized LOC100651767%2C transcript variant X4;transcript_id=XM_012312634.1
	CM001178.1_5746403	CM001178.1	CM001178.1:5746403	5746403	0	T	C	0,055	-0,09919844	0,02896766	125,9293	1e-05	1e-05	0,0007620458	7,003927e-04	0,0010280840	B10	ID=rna11239;Parent=gene5670;Dbxref=GeneID:100651767,Genbank:XM_012312639.1;Name=XM_012312639.1;gbkey=mRNA;gene=LOC100651767;product=uncharacterized LOC100651767%2C transcript variant X9;transcript_id=XM_012312639.1
	CM001178.1_5746403	CM001178.1	CM001178.1:5746403	5746403	0	T	C	0,055	-0,09919844	0,02896766	125,9293	1e-05	1e-05	0,0007620458	7,003927e-04	0,0010280840	B10	ID=rna11240;Parent=gene5670;Dbxref=GeneID:100651767,Genbank:XM_012312640.1;Name=XM_012312640.1;gbkey=mRNA;gene=LOC100651767;product=uncharacterized LOC100651767%2C transcript variant X10;transcript_id=XM_012312640.1
	CM001178.1_5746403	CM001178.1	CM001178.1:5746403	5746403	0	T	C	0,055	-0,09919844	0,02896766	125,9293	1e-05	1e-05	0,0007620458	7,003927e-04	0,0010280840	B10	ID=rna11241;Parent=gene5670;Dbxref=GeneID:100651767,Genbank:XM_012312630.1;Name=XM_012312630.1;gbkey=mRNA;gene=LOC100651767;product=uncharacterized LOC100651767%2C transcript variant X1;transcript_id=XM_012312630.1
	CM001178.1_5746403	CM001178.1	CM001178.1:5746403	5746403	0	T	C	0,055	-0,09919844	0,02896766	125,9293	1e-05	1e-05	0,0007620458	7,003927e-04	0,0010280840	B10	ID=rna11242;Parent=gene5670;Dbxref=GeneID:100651767,Genbank:XM_012312635.1;Name=XM_012312635.1;gbkey=mRNA;gene=LOC100651767;product=uncharacterized LOC100651767%2C transcript variant X5;transcript_id=XM_012312635.1
	CM001178.1_5746403	CM001178.1	CM001178.1:5746403	5746403	0	T	C	0,055	-0,09919844	0,02896766	125,9293	1e-05	1e-05	0,0007620458	7,003927e-04	0,0010280840	B10	ID=rna11238;Parent=gene5670;Dbxref=GeneID:100651767,Genbank:XM_012312638.1;Name=XM_012312638.1;gbkey=mRNA;gene=LOC100651767;product=uncharacterized LOC100651767%2C transcript variant X8;transcript_id=XM_012312638.1
	CM001178.1_5746403	CM001178.1	CM001178.1:5746403	5746403	0	T	C	0,055	-0,09919844	0,02896766	125,9293	1e-05	1e-05	0,0007620458	7,003927e-04	0,0010280840	B10	ID=rna11237;Parent=gene5670;Dbxref=GeneID:100651767,Genbank:XM_012312633.1;Name=XM_012312633.1;gbkey=mRNA;gene=LOC100651767;product=uncharacterized LOC100651767%2C transcript variant X3;transcript_id=XM_012312633.1
	CM001178.1_5746403	CM001178.1	CM001178.1:5746403	5746403	0	T	C	0,055	-0,09919844	0,02896766	125,9293	1e-05	1e-05	0,0007620458	7,003927e-04	0,0010280840	B10	ID=rna11236;Parent=gene5670;Dbxref=GeneID:100651767,Genbank:XM_012312632.1;Name=XM_012312632.1;gbkey=mRNA;gene=LOC100651767;product=uncharacterized LOC100651767%2C transcript variant X2;transcript_id=XM_012312632.1
	CM001178.1_5746403	CM001178.1	CM001178.1:5746403	5746403	0	T	C	0,055	-0,09919844	0,02896766	125,9293	1e-05	1e-05	0,0007620458	7,003927e-04	0,0010280840	B10	ID=rna11235;Parent=gene5670;Dbxref=GeneID:100651767,Genbank:XM_012312636.1;Name=XM_012312636.1;gbkey=mRNA;gene=LOC100651767;product=uncharacterized LOC100651767%2C transcript variant X6;transcript_id=XM_012312636.1
	CM001178.1_5746403	CM001178.1	CM001178.1:5746403	5746403	0	T	C	0,055	-0,09919844	0,02896766	125,9293	1e-05	1e-05	0,0007620458	7,003927e-04	0,0010280840	B10	ID=id94318;Dbxref=taxon:30195;Name=LG B10;gbkey=Src;genome=chromosome;linkage-group=LG B10;mol_type=genomic DNA;note=haploid drones;sex=male
11	CM001181.1_2137605	CM001181.1	CM001181.1:2137605	2137605	1	T	C	0,297	-0,06308424	0,01845214	125,9109	1e-05	1e-05	0,0007770574	7,143700e-04	0,0010462440	B13	ID=id129821;Dbxref=taxon:30195;Name=LG B13;gbkey=Src;genome=chromosome;linkage-group=LG B13;mol_type=genomic DNA;note=haploid drones;sex=male
12	CM001178.1_6012389	CM001178.1	CM001178.1:6012389	6012389	1	G	A	0,055	-0,09869093	0,02898764	125,8648	1e-05	1e-05	0,0008160575	7,506990e-04	0,0010932890	B10	ID=rna11271;Parent=gene5686;Dbxref=GeneID:100650291,Genbank:XM_012312614.1;Name=XM_012312614.1;gbkey=mRNA;gene=LOC100650291;product=four and a half LIM domains protein 2%2C transcript variant X4;transcript_id=XM_012312614.1
	CM001178.1_6012389	CM001178.1	CM001178.1:6012389	6012389	1	G	A	0,055	-0,09869093	0,02898764	125,8648	1e-05	1e-05	0,0008160575	7,506990e-04	0,0010932890	B10	ID=rna11270;Parent=gene5686;Dbxref=GeneID:100650291,Genbank:XM_012312615.1;Name=XM_012312615.1;gbkey=mRNA;gene=LOC100650291;product=four and a half LIM domains protein 2%2C transcript variant X5;transcript_id=XM_012312615.1
	CM001178.1_6012389	CM001178.1	CM001178.1:6012389	6012389	1	G	A	0,055	-0,09869093	0,02898764	125,8648	1e-05	1e-05	0,0008160575	7,506990e-04	0,0010932890	B10	ID=rna11269;Parent=gene5686;Dbxref=GeneID:100650291,Genbank:XM_012312618.1;Name=XM_012312618.1;gbkey=mRNA;gene=LOC100650291;product=four and a half LIM domains protein 2%2C transcript variant X8;transcript_id=XM_012312618.1
	CM001178.1_6012389	CM001178.1	CM001178.1:6012389	6012389	1	G	A	0,055	-0,09869093	0,02898764	125,8648	1e-05	1e-05	0,0008160575	7,506990e-04	0,0010932890	B10	ID=rna11268;Parent=gene5686;Dbxref=GeneID:100650291,Genbank:XM_003398258.2;Name=XM_003398258.2;gbkey=mRNA;gene=LOC100650291;product=four and a half LIM domains protein 2%2C transcript variant X1;transcript_id=XM_003398258.2
	CM001178.1_6012389	CM001178.1	CM001178.1:6012389	6012389	1	G	A	0,055	-0,09869093	0,02898764	125,8648	1e-05	1e-05	0,0008160575	7,506990e-04	0,0010932890	B10	ID=rna11267;Parent=gene5686;Dbxref=GeneID:100650291,Genbank:XM_012312616.1;Name=XM_012312616.1;gbkey=mRNA;gene=LOC100650291;product=four and a half LIM domains protein 2%2C transcript variant X6;transcript_id=XM_012312616.1
	CM001178.1_6012389	CM001178.1	CM001178.1:6012389	6012389	1	G	A	0,055	-0,09869093	0,02898764	125,8648	1e-05	1e-05	0,0008160575	7,506990e-04	0,0010932890	B10	ID=gene5686;Dbxref=GeneID:100650291;Name=LOC100650291;gbkey=Gene;gene=LOC100650291
	CM001178.1_6012389	CM001178.1	CM001178.1:6012389	6012389	1	G	A	0,055	-0,09869093	0,02898764	125,8648	1e-05	1e-05	0,0008160575	7,506990e-04	0,0010932890	B10	ID=rna11266;Parent=gene5686;Dbxref=GeneID:100650291,Genbank:XM_012312617.1;Name=XM_012312617.1;gbkey=mRNA;gene=LOC100650291;product=four and a half LIM domains protein 2%2C transcript variant X7;transcript_id=XM_012312617.1
	CM001178.1_6012389	CM001178.1	CM001178.1:6012389	6012389	1	G	A	0,055	-0,09869093	0,02898764	125,8648	1e-05	1e-05	0,0008160575	7,506990e-04	0,0010932890	B10	ID=id94318;Dbxref=taxon:30195;Name=LG B10;gbkey=Src;genome=chromosome;linkage-group=LG B10;mol_type=genomic DNA;note=haploid drones;sex=male
13	CM001169.1_1942490	CM001169.1	CM001169.1:1942490	1942490	1	T	C	0,107	-0,07498477	0,02209899	125,8278	1e-05	1e-05	0,0008488066	7,812224e-04	0,0011326510	B01	ID=gene128;Dbxref=GeneID:100651512;Name=LOC100651512;gbkey=Gene;gene=LOC100651512
	CM001169.1_1942490	CM001169.1	CM001169.1:1942490	1942490	1	T	C	0,107	-0,07498477	0,02209899	125,8278	1e-05	1e-05	0,0008488066	7,812224e-04	0,0011326510	B01	ID=rna259;Parent=gene128;Dbxref=GeneID:100651512,Genbank:XM_003393124.2;Name=XM_003393124.2;gbkey=mRNA;gene=LOC100651512;product=B-cell receptor CD22;transcript_id=XM_003393124.2
	CM001169.1_1942490	CM001169.1	CM001169.1:1942490	1942490	1	T	C	0,107	-0,07498477	0,02209899	125,8278	1e-05	1e-05	0,0008488066	7,812224e-04	0,0011326510	B01	ID=id0;Dbxref=taxon:30195;Name=LG B01;gbkey=Src;genome=chromosome;linkage-group=LG B01;mol_type=genomic DNA;note=haploid drones;sex=male
14	CM001178.1_6141226	CM001178.1	CM001178.1:6141226	6141226	2	A	G	0,052	-0,10027910	0,02967192	125,7842	1e-05	1e-05	0,0008890909	8,187896e-04	0,0011809010	B10	ID=gene5692;Dbxref=GeneID:100649387;Name=LOC100649387;gbkey=Gene;gene=LOC100649387
	CM001178.1_6141226	CM001178.1	CM001178.1:6141226	6141226	2	A	G	0,052	-0,10027910	0,02967192	125,7842	1e-05	1e-05	0,0008890909	8,187896e-04	0,0011809010	B10	ID=rna11281;Parent=gene5692;Dbxref=GeneID:100649387,Genbank:XR_001099031.1;Name=XR_001099031.1;gbkey=misc_RNA;gene=LOC100649387;product=protein vein%2C transcript variant X3;transcript_id=XR_001099031.1
	CM001178.1_6141226	CM001178.1	CM001178.1:6141226	6141226	2	A	G	0,052	-0,10027910	0,02967192	125,7842	1e-05	1e-05	0,0008890909	8,187896e-04	0,0011809010	B10	ID=rna11282;Parent=gene5692;Dbxref=GeneID:100649387,Genbank:XM_012312609.1;Name=XM_012312609.1;gbkey=mRNA;gene=LOC100649387;product=protein vein%2C transcript variant X2;transcript_id=XM_012312609.1
	CM001178.1_6141226	CM001178.1	CM001178.1:6141226	6141226	2	A	G	0,052	-0,10027910	0,02967192	125,7842	1e-05	1e-05	0,0008890909	8,187896e-04	0,0011809010	B10	ID=rna11283;Parent=gene5692;Dbxref=GeneID:100649387,Genbank:XM_003398251.2;Name=XM_003398251.2;gbkey=mRNA;gene=LOC100649387;product=protein vein%2C transcript variant X1;transcript_id=XM_003398251.2
	CM001178.1_6141226	CM001178.1	CM001178.1:6141226	6141226	2	A	G	0,052	-0,10027910	0,02967192	125,7842	1e-05	1e-05	0,0008890909	8,187896e-04	0,0011809010	B10	ID=id94318;Dbxref=taxon:30195;Name=LG B10;gbkey=Src;genome=chromosome;linkage-group=LG B10;mol_type=genomic DNA;note=haploid drones;sex=male
15	CM001175.1_12265455	CM001175.1	CM001175.1:12265455	12265455	0	A	T	0,112	-0,07315837	0,02169645	125,7596	1e-05	1e-05	0,0009127604	8,408729e-04	0,0012091680	B07	ID=gene4122;Dbxref=GeneID:100652120;Name=LOC100652120;gbkey=Gene;gene=LOC100652120
	CM001175.1_12265455	CM001175.1	CM001175.1:12265455	12265455	0	A	T	0,112	-0,07315837	0,02169645	125,7596	1e-05	1e-05	0,0009127604	8,408729e-04	0,0012091680	B07	ID=rna8144;Parent=gene4122;Dbxref=GeneID:100652120,Genbank:XM_012310570.1;Name=XM_012310570.1;gbkey=mRNA;gene=LOC100652120;product=protein cortex;transcript_id=XM_012310570.1
	CM001175.1_12265455	CM001175.1	CM001175.1:12265455	12265455	0	A	T	0,112	-0,07315837	0,02169645	125,7596	1e-05	1e-05	0,0009127604	8,408729e-04	0,0012091680	B07	ID=id61180;Dbxref=taxon:30195;Name=LG B07;gbkey=Src;genome=chromosome;linkage-group=LG B07;mol_type=genomic DNA;note=haploid drones;sex=male
16	CM001183.1_10215596	CM001183.1	CM001183.1:10215596	10215596	4	T	C	0,117	0,07257733	0,02158821	125,7275	1e-05	1e-05	0,0009444563	8,704562e-04	0,0012469290	B15	ID=gene9004;Dbxref=GeneID:100644701;Name=LOC100644701;gbkey=Gene;gene=LOC100644701
	CM001183.1_10215596	CM001183.1	CM001183.1:10215596	10215596	4	T	C	0,117	0,07257733	0,02158821	125,7275	1e-05	1e-05	0,0009444563	8,704562e-04	0,0012469290	B15	ID=rna17755;Parent=gene9004;Dbxref=GeneID:100644701,Genbank:XM_003401524.2;Name=XM_003401524.2;gbkey=mRNA;gene=LOC100644701;product=headcase protein;transcript_id=XM_003401524.2
	CM001183.1_10215596	CM001183.1	CM001183.1:10215596	10215596	4	T	C	0,117	0,07257733	0,02158821	125,7275	1e-05	1e-05	0,0009444563	8,704562e-04	0,0012469290	B15	ID=gene9005;Dbxref=GeneID:100644462;Name=LOC100644462;gbkey=Gene;gene=LOC100644462
	CM001183.1_10215596	CM001183.1	CM001183.1:10215596	10215596	4	T	C	0,117	0,07257733	0,02158821	125,7275	1e-05	1e-05	0,0009444563	8,704562e-04	0,0012469290	B15	ID=rna17756;Parent=gene9005;Dbxref=GeneID:100644462,Genbank:XM_012317005.1;Name=XM_012317005.1;gbkey=mRNA;gene=LOC100644462;product=facilitated trehalose transporter Tret1-like%2C transcript variant X3;transcript_id=XM_012317005.1
	CM001183.1_10215596	CM001183.1	CM001183.1:10215596	10215596	4	T	C	0,117	0,07257733	0,02158821	125,7275	1e-05	1e-05	0,0009444563	8,704562e-04	0,0012469290	B15	ID=rna17757;Parent=gene9005;Dbxref=GeneID:100644462,Genbank:XM_003401197.2;Name=XM_003401197.2;gbkey=mRNA;gene=LOC100644462;product=facilitated trehalose transporter Tret1-like%2C transcript variant X1;transcript_id=XM_003401197.2
	CM001183.1_10215596	CM001183.1	CM001183.1:10215596	10215596	4	T	C	0,117	0,07257733	0,02158821	125,7275	1e-05	1e-05	0,0009444563	8,704562e-04	0,0012469290	B15	ID=rna17758;Parent=gene9005;Dbxref=GeneID:100644462,Genbank:XM_003401198.2;Name=XM_003401198.2;gbkey=mRNA;gene=LOC100644462;product=facilitated trehalose transporter Tret1-like%2C transcript variant X2;transcript_id=XM_003401198.2
	CM001183.1_10215596	CM001183.1	CM001183.1:10215596	10215596	4	T	C	0,117	0,07257733	0,02158821	125,7275	1e-05	1e-05	0,0009444563	8,704562e-04	0,0012469290	B15	ID=id145077;Dbxref=taxon:30195;Name=LG B15;gbkey=Src;genome=chromosome;linkage-group=LG B15;mol_type=genomic DNA;note=haploid drones;sex=male
17	CM001178.1_6530212	CM001178.1	CM001178.1:6530212	6530212	0	T	C	0,085	-0,08095903	0,02412364	125,7087	1e-05	1e-05	0,0009635905	8,883211e-04	0,0012696750	B10	ID=gene5703;Dbxref=GeneID:100647861;Name=LOC100647861;gbkey=Gene;gene=LOC100647861
	CM001178.1_6530212	CM001178.1	CM001178.1:6530212	6530212	0	T	C	0,085	-0,08095903	0,02412364	125,7087	1e-05	1e-05	0,0009635905	8,883211e-04	0,0012696750	B10	ID=rna11303;Parent=gene5703;Dbxref=GeneID:100647861,Genbank:XM_003398238.2;Name=XM_003398238.2;gbkey=mRNA;gene=LOC100647861;product=fasciculation and elongation protein zeta-2;transcript_id=XM_003398238.2
	CM001178.1_6530212	CM001178.1	CM001178.1:6530212	6530212	0	T	C	0,085	-0,08095903	0,02412364	125,7087	1e-05	1e-05	0,0009635905	8,883211e-04	0,0012696750	B10	ID=id94318;Dbxref=taxon:30195;Name=LG B10;gbkey=Src;genome=chromosome;linkage-group=LG B10;mol_type=genomic DNA;note=haploid drones;sex=male
18	CM001178.1_4995527	CM001178.1	CM001178.1:4995527	4995527	0	A	G	0,087	-0,07920999	0,02383580	125,6042	1e-05	1e-05	0,0010770900	9,943825e-04	0,0014038950	B10	ID=gene5658;Dbxref=GeneID:100642851;Name=LOC100642851;gbkey=Gene;gene=LOC100642851
	CM001178.1_4995527	CM001178.1	CM001178.1:4995527	4995527	0	A	G	0,087	-0,07920999	0,02383580	125,6042	1e-05	1e-05	0,0010770900	9,943825e-04	0,0014038950	B10	ID=rna11211;Parent=gene5658;Dbxref=GeneID:100642851,Genbank:XM_012312659.1;Name=XM_012312659.1;gbkey=mRNA;gene=LOC100642851;product=uncharacterized LOC100642851%2C transcript variant X4;transcript_id=XM_012312659.1
	CM001178.1_4995527	CM001178.1	CM001178.1:4995527	4995527	0	A	G	0,087	-0,07920999	0,02383580	125,6042	1e-05	1e-05	0,0010770900	9,943825e-04	0,0014038950	B10	ID=rna11212;Parent=gene5658;Dbxref=GeneID:100642851,Genbank:XM_012312657.1;Name=XM_012312657.1;gbkey=mRNA;gene=LOC100642851;product=uncharacterized LOC100642851%2C transcript variant X2;transcript_id=XM_012312657.1
	CM001178.1_4995527	CM001178.1	CM001178.1:4995527	4995527	0	A	G	0,087	-0,07920999	0,02383580	125,6042	1e-05	1e-05	0,0010770900	9,943825e-04	0,0014038950	B10	ID=rna11213;Parent=gene5658;Dbxref=GeneID:100642851,Genbank:XM_012312658.1;Name=XM_012312658.1;gbkey=mRNA;gene=LOC100642851;product=uncharacterized LOC100642851%2C transcript variant X3;transcript_id=XM_012312658.1
	CM001178.1_4995527	CM001178.1	CM001178.1:4995527	4995527	0	A	G	0,087	-0,07920999	0,02383580	125,6042	1e-05	1e-05	0,0010770900	9,943825e-04	0,0014038950	B10	ID=rna11214;Parent=gene5658;Dbxref=GeneID:100642851,Genbank:XM_003398279.2;Name=XM_003398279.2;gbkey=mRNA;gene=LOC100642851;product=uncharacterized LOC100642851%2C transcript variant X1;transcript_id=XM_003398279.2
	CM001178.1_4995527	CM001178.1	CM001178.1:4995527	4995527	0	A	G	0,087	-0,07920999	0,02383580	125,6042	1e-05	1e-05	0,0010770900	9,943825e-04	0,0014038950	B10	ID=id94318;Dbxref=taxon:30195;Name=LG B10;gbkey=Src;genome=chromosome;linkage-group=LG B10;mol_type=genomic DNA;note=haploid drones;sex=male
19	CM001178.1_5631600	CM001178.1	CM001178.1:5631600	5631600	0	T	C	0,090	-0,07819114	0,02355127	125,5943	1e-05	1e-05	0,0010884660	1,005021e-03	0,0014172850	B10	ID=rna11234;Parent=gene5670;Dbxref=GeneID:100651767,Genbank:XM_012312641.1;Name=XM_012312641.1;gbkey=mRNA;gene=LOC100651767;product=uncharacterized LOC100651767%2C transcript variant X11;transcript_id=XM_012312641.1
	CM001178.1_5631600	CM001178.1	CM001178.1:5631600	5631600	0	T	C	0,090	-0,07819114	0,02355127	125,5943	1e-05	1e-05	0,0010884660	1,005021e-03	0,0014172850	B10	ID=gene5670;Dbxref=GeneID:100651767;Name=LOC100651767;gbkey=Gene;gene=LOC100651767
	CM001178.1_5631600	CM001178.1	CM001178.1:5631600	5631600	0	T	C	0,090	-0,07819114	0,02355127	125,5943	1e-05	1e-05	0,0010884660	1,005021e-03	0,0014172850	B10	ID=rna11243;Parent=gene5670;Dbxref=GeneID:100651767,Genbank:XM_012312637.1;Name=XM_012312637.1;gbkey=mRNA;gene=LOC100651767;product=uncharacterized LOC100651767%2C transcript variant X7;transcript_id=XM_012312637.1
	CM001178.1_5631600	CM001178.1	CM001178.1:5631600	5631600	0	T	C	0,090	-0,07819114	0,02355127	125,5943	1e-05	1e-05	0,0010884660	1,005021e-03	0,0014172850	B10	ID=rna11244;Parent=gene5670;Dbxref=GeneID:100651767,Genbank:XM_012312634.1;Name=XM_012312634.1;gbkey=mRNA;gene=LOC100651767;product=uncharacterized LOC100651767%2C transcript variant X4;transcript_id=XM_012312634.1
	CM001178.1_5631600	CM001178.1	CM001178.1:5631600	5631600	0	T	C	0,090	-0,07819114	0,02355127	125,5943	1e-05	1e-05	0,0010884660	1,005021e-03	0,0014172850	B10	ID=rna11239;Parent=gene5670;Dbxref=GeneID:100651767,Genbank:XM_012312639.1;Name=XM_012312639.1;gbkey=mRNA;gene=LOC100651767;product=uncharacterized LOC100651767%2C transcript variant X9;transcript_id=XM_012312639.1
	CM001178.1_5631600	CM001178.1	CM001178.1:5631600	5631600	0	T	C	0,090	-0,07819114	0,02355127	125,5943	1e-05	1e-05	0,0010884660	1,005021e-03	0,0014172850	B10	ID=rna11240;Parent=gene5670;Dbxref=GeneID:100651767,Genbank:XM_012312640.1;Name=XM_012312640.1;gbkey=mRNA;gene=LOC100651767;product=uncharacterized LOC100651767%2C transcript variant X10;transcript_id=XM_012312640.1
	CM001178.1_5631600	CM001178.1	CM001178.1:5631600	5631600	0	T	C	0,090	-0,07819114	0,02355127	125,5943	1e-05	1e-05	0,0010884660	1,005021e-03	0,0014172850	B10	ID=rna11241;Parent=gene5670;Dbxref=GeneID:100651767,Genbank:XM_012312630.1;Name=XM_012312630.1;gbkey=mRNA;gene=LOC100651767;product=uncharacterized LOC100651767%2C transcript variant X1;transcript_id=XM_012312630.1
	CM001178.1_5631600	CM001178.1	CM001178.1:5631600	5631600	0	T	C	0,090	-0,07819114	0,02355127	125,5943	1e-05	1e-05	0,0010884660	1,005021e-03	0,0014172850	B10	ID=rna11242;Parent=gene5670;Dbxref=GeneID:100651767,Genbank:XM_012312635.1;Name=XM_012312635.1;gbkey=mRNA;gene=LOC100651767;product=uncharacterized LOC100651767%2C transcript variant X5;transcript_id=XM_012312635.1
	CM001178.1_5631600	CM001178.1	CM001178.1:5631600	5631600	0	T	C	0,090	-0,07819114	0,02355127	125,5943	1e-05	1e-05	0,0010884660	1,005021e-03	0,0014172850	B10	ID=rna11238;Parent=gene5670;Dbxref=GeneID:100651767,Genbank:XM_012312638.1;Name=XM_012312638.1;gbkey=mRNA;gene=LOC100651767;product=uncharacterized LOC100651767%2C transcript variant X8;transcript_id=XM_012312638.1
	CM001178.1_5631600	CM001178.1	CM001178.1:5631600	5631600	0	T	C	0,090	-0,07819114	0,02355127	125,5943	1e-05	1e-05	0,0010884660	1,005021e-03	0,0014172850	B10	ID=rna11237;Parent=gene5670;Dbxref=GeneID:100651767,Genbank:XM_012312633.1;Name=XM_012312633.1;gbkey=mRNA;gene=LOC100651767;product=uncharacterized LOC100651767%2C transcript variant X3;transcript_id=XM_012312633.1
	CM001178.1_5631600	CM001178.1	CM001178.1:5631600	5631600	0	T	C	0,090	-0,07819114	0,02355127	125,5943	1e-05	1e-05	0,0010884660	1,005021e-03	0,0014172850	B10	ID=rna11236;Parent=gene5670;Dbxref=GeneID:100651767,Genbank:XM_012312632.1;Name=XM_012312632.1;gbkey=mRNA;gene=LOC100651767;product=uncharacterized LOC100651767%2C transcript variant X2;transcript_id=XM_012312632.1
	CM001178.1_5631600	CM001178.1	CM001178.1:5631600	5631600	0	T	C	0,090	-0,07819114	0,02355127	125,5943	1e-05	1e-05	0,0010884660	1,005021e-03	0,0014172850	B10	ID=rna11235;Parent=gene5670;Dbxref=GeneID:100651767,Genbank:XM_012312636.1;Name=XM_012312636.1;gbkey=mRNA;gene=LOC100651767;product=uncharacterized LOC100651767%2C transcript variant X6;transcript_id=XM_012312636.1
	CM001178.1_5631600	CM001178.1	CM001178.1:5631600	5631600	0	T	C	0,090	-0,07819114	0,02355127	125,5943	1e-05	1e-05	0,0010884660	1,005021e-03	0,0014172850	B10	ID=id94318;Dbxref=taxon:30195;Name=LG B10;gbkey=Src;genome=chromosome;linkage-group=LG B10;mol_type=genomic DNA;note=haploid drones;sex=male
20	CM001178.1_5807731	CM001178.1	CM001178.1:5807731	5807731	0	T	C	0,093	-0,07636327	0,02329698	125,4615	1e-05	1e-05	0,0012542730	1,160235e-03	0,0016112890	B10	ID=id94318;Dbxref=taxon:30195;Name=LG B10;gbkey=Src;genome=chromosome;linkage-group=LG B10;mol_type=genomic DNA;note=haploid drones;sex=male
