# Supplementary material for: Genetic variation and microbiota in bumble bees cross-infected by different strains of C. bombi
Source: PLoS One. 2022 Nov 28;17(11):e0277041. doi: 10.1371/journal.pone.0277041 (PMC9704641; doi:10.1371/journal.pone.0277041)
Supplement: S6 File — The file contains data from the top 20 SNPs associated with Axis.2 of MDS-ordination of OTUs. Values for Axis.2 were LD-pruned with LD > 0.75. (XLSX) [file pone.0277041.s006.xlsx]

## Sheet: Sheet 1
top20_lmm_res_wuf4.Axis.2
Rank	Location	chr	rs	ps	n_miss	allele1	allele0	af	beta	se	logl_H1	l_remle	l_mle	p_wald	p_lrt	p_score	X1	Annotation
1	CM001172.1_5856822	CM001172.1	CM001172.1:5856822	5856822	1	T	C	0,080	-0,05059425	0,013495800	236,9984	1e-05	1e-05	0,0002388013	0,0002161978	0,0003671101	B04	ID=gene2195;Dbxref=GeneID:100643927;Name=LOC100643927;gbkey=Gene;gene=LOC100643927
	CM001172.1_5856822	CM001172.1	CM001172.1:5856822	5856822	1	T	C	0,080	-0,05059425	0,013495800	236,9984	1e-05	1e-05	0,0002388013	0,0002161978	0,0003671101	B04	ID=rna4275;Parent=gene2195;Dbxref=GeneID:100643927,Genbank:XM_012308230.1;Name=XM_012308230.1;gbkey=mRNA;gene=LOC100643927;product=uncharacterized LOC100643927%2C transcript variant X2;transcript_id=XM_012308230.1
	CM001172.1_5856822	CM001172.1	CM001172.1:5856822	5856822	1	T	C	0,080	-0,05059425	0,013495800	236,9984	1e-05	1e-05	0,0002388013	0,0002161978	0,0003671101	B04	ID=rna4276;Parent=gene2195;Dbxref=GeneID:100643927,Genbank:XM_012308231.1;Name=XM_012308231.1;gbkey=mRNA;gene=LOC100643927;product=uncharacterized LOC100643927%2C transcript variant X3;transcript_id=XM_012308231.1
	CM001172.1_5856822	CM001172.1	CM001172.1:5856822	5856822	1	T	C	0,080	-0,05059425	0,013495800	236,9984	1e-05	1e-05	0,0002388013	0,0002161978	0,0003671101	B04	ID=rna4277;Parent=gene2195;Dbxref=GeneID:100643927,Genbank:XM_012308229.1;Name=XM_012308229.1;gbkey=mRNA;gene=LOC100643927;product=uncharacterized LOC100643927%2C transcript variant X1;transcript_id=XM_012308229.1
	CM001172.1_5856822	CM001172.1	CM001172.1:5856822	5856822	1	T	C	0,080	-0,05059425	0,013495800	236,9984	1e-05	1e-05	0,0002388013	0,0002161978	0,0003671101	B04	ID=rna4278;Parent=gene2195;Dbxref=GeneID:100643927,Genbank:XR_001098687.1;Name=XR_001098687.1;gbkey=misc_RNA;gene=LOC100643927;product=uncharacterized LOC100643927%2C transcript variant X5;transcript_id=XR_001098687.1
	CM001172.1_5856822	CM001172.1	CM001172.1:5856822	5856822	1	T	C	0,080	-0,05059425	0,013495800	236,9984	1e-05	1e-05	0,0002388013	0,0002161978	0,0003671101	B04	ID=rna4279;Parent=gene2195;Dbxref=GeneID:100643927,Genbank:XM_012308232.1;Name=XM_012308232.1;gbkey=mRNA;gene=LOC100643927;product=uncharacterized LOC100643927%2C transcript variant X4;transcript_id=XM_012308232.1
	CM001172.1_5856822	CM001172.1	CM001172.1:5856822	5856822	1	T	C	0,080	-0,05059425	0,013495800	236,9984	1e-05	1e-05	0,0002388013	0,0002161978	0,0003671101	B04	ID=gene2196;Dbxref=GeneID:100644364;Name=LOC100644364;gbkey=Gene;gene=LOC100644364
	CM001172.1_5856822	CM001172.1	CM001172.1:5856822	5856822	1	T	C	0,080	-0,05059425	0,013495800	236,9984	1e-05	1e-05	0,0002388013	0,0002161978	0,0003671101	B04	ID=rna4280;Parent=gene2196;Dbxref=GeneID:100644364,Genbank:XM_012308239.1;Name=XM_012308239.1;gbkey=mRNA;gene=LOC100644364;product=uncharacterized LOC100644364%2C transcript variant X8;transcript_id=XM_012308239.1
	CM001172.1_5856822	CM001172.1	CM001172.1:5856822	5856822	1	T	C	0,080	-0,05059425	0,013495800	236,9984	1e-05	1e-05	0,0002388013	0,0002161978	0,0003671101	B04	ID=id35171;Dbxref=taxon:30195;Name=LG B04;gbkey=Src;genome=chromosome;linkage-group=LG B04;mol_type=genomic DNA;note=haploid drones;sex=male
2	CM001172.1_5997818	CM001172.1	CM001172.1:5997818	5997818	1	T	C	0,118	-0,04241697	0,011651890	236,6214	1e-05	1e-05	0,0003551748	0,0003232227	0,0005208051	B04	ID=gene2209;Dbxref=GeneID:100651796;Name=LOC100651796;gbkey=Gene;gene=LOC100651796
	CM001172.1_5997818	CM001172.1	CM001172.1:5997818	5997818	1	T	C	0,118	-0,04241697	0,011651890	236,6214	1e-05	1e-05	0,0003551748	0,0003232227	0,0005208051	B04	ID=rna4305;Parent=gene2209;Dbxref=GeneID:100651796,Genbank:XM_012308224.1;Name=XM_012308224.1;Note=The sequence of the model RefSeq transcript was modified relative to this genomic sequence to represent the inferred CDS: deleted 1 base in 1 codon;exception=unclassified transcription discrepancy;gbkey=mRNA;gene=LOC100651796;product=organic cation transporter protein-like;transcript_id=XM_012308224…
	CM001172.1_5997818	CM001172.1	CM001172.1:5997818	5997818	1	T	C	0,118	-0,04241697	0,011651890	236,6214	1e-05	1e-05	0,0003551748	0,0003232227	0,0005208051	B04	ID=id35171;Dbxref=taxon:30195;Name=LG B04;gbkey=Src;genome=chromosome;linkage-group=LG B04;mol_type=genomic DNA;note=haploid drones;sex=male
3	CM001172.1_557122	CM001172.1	CM001172.1:557122	557122	0	A	G	0,492	-0,13867820	0,038927560	236,3568	1e-05	1e-05	0,0004696750	0,0004289772	0,0006672391	B04	ID=id35171;Dbxref=taxon:30195;Name=LG B04;gbkey=Src;genome=chromosome;linkage-group=LG B04;mol_type=genomic DNA;note=haploid drones;sex=male
4	CM001172.1_5132495	CM001172.1	CM001172.1:5132495	5132495	0	A	T	0,489	-0,11696820	0,033873500	235,9936	1e-05	1e-05	0,0006900651	0,0006334218	0,0009405776	B04	ID=gene2151;Dbxref=GeneID:100646409;Name=LOC100646409;gbkey=Gene;gene=LOC100646409
	CM001172.1_5132495	CM001172.1	CM001172.1:5132495	5132495	0	A	T	0,489	-0,11696820	0,033873500	235,9936	1e-05	1e-05	0,0006900651	0,0006334218	0,0009405776	B04	ID=rna4218;Parent=gene2151;Dbxref=GeneID:100646409,Genbank:XM_012308263.1;Name=XM_012308263.1;gbkey=mRNA;gene=LOC100646409;product=mannosyl-oligosaccharide 1%2C2-alpha-mannosidase IA%2C transcript variant X1;transcript_id=XM_012308263.1
	CM001172.1_5132495	CM001172.1	CM001172.1:5132495	5132495	0	A	T	0,489	-0,11696820	0,033873500	235,9936	1e-05	1e-05	0,0006900651	0,0006334218	0,0009405776	B04	ID=rna4228;Parent=gene2151;Dbxref=GeneID:100646409,Genbank:XM_012308265.1;Name=XM_012308265.1;gbkey=mRNA;gene=LOC100646409;product=mannosyl-oligosaccharide 1%2C2-alpha-mannosidase IA%2C transcript variant X2;transcript_id=XM_012308265.1
	CM001172.1_5132495	CM001172.1	CM001172.1:5132495	5132495	0	A	T	0,489	-0,11696820	0,033873500	235,9936	1e-05	1e-05	0,0006900651	0,0006334218	0,0009405776	B04	ID=rna4229;Parent=gene2151;Dbxref=GeneID:100646409,Genbank:XM_012308266.1;Name=XM_012308266.1;gbkey=mRNA;gene=LOC100646409;product=mannosyl-oligosaccharide 1%2C2-alpha-mannosidase IA%2C transcript variant X3;transcript_id=XM_012308266.1
	CM001172.1_5132495	CM001172.1	CM001172.1:5132495	5132495	0	A	T	0,489	-0,11696820	0,033873500	235,9936	1e-05	1e-05	0,0006900651	0,0006334218	0,0009405776	B04	ID=id35171;Dbxref=taxon:30195;Name=LG B04;gbkey=Src;genome=chromosome;linkage-group=LG B04;mol_type=genomic DNA;note=haploid drones;sex=male
5	CM001174.1_3397028	CM001174.1	CM001174.1:3397028	3397028	0	G	C	0,475	0,07827630	0,022919930	235,8701	1e-05	1e-05	0,0007867571	0,0007234033	0,0010579620	B06	ID=id54493;Dbxref=taxon:30195;Name=LG B06;gbkey=Src;genome=chromosome;linkage-group=LG B06;mol_type=genomic DNA;note=haploid drones;sex=male
6	CM001172.1_5991379	CM001172.1	CM001172.1:5991379	5991379	0	T	C	0,199	0,03453800	0,010122250	235,8600	1e-05	1e-05	0,0007952541	0,0007313176	0,0010682180	B04	ID=gene2209;Dbxref=GeneID:100651796;Name=LOC100651796;gbkey=Gene;gene=LOC100651796
	CM001172.1_5991379	CM001172.1	CM001172.1:5991379	5991379	0	T	C	0,199	0,03453800	0,010122250	235,8600	1e-05	1e-05	0,0007952541	0,0007313176	0,0010682180	B04	ID=rna4305;Parent=gene2209;Dbxref=GeneID:100651796,Genbank:XM_012308224.1;Name=XM_012308224.1;Note=The sequence of the model RefSeq transcript was modified relative to this genomic sequence to represent the inferred CDS: deleted 1 base in 1 codon;exception=unclassified transcription discrepancy;gbkey=mRNA;gene=LOC100651796;product=organic cation transporter protein-like;transcript_id=XM_012308224…
	CM001172.1_5991379	CM001172.1	CM001172.1:5991379	5991379	0	T	C	0,199	0,03453800	0,010122250	235,8600	1e-05	1e-05	0,0007952541	0,0007313176	0,0010682180	B04	ID=id35171;Dbxref=taxon:30195;Name=LG B04;gbkey=Src;genome=chromosome;linkage-group=LG B04;mol_type=genomic DNA;note=haploid drones;sex=male
7	CM001177.1_14456202	CM001177.1	CM001177.1:14456202	14456202	0	A	G	0,077	0,04684413	0,013771180	235,8261	1e-05	1e-05	0,0008244619	0,0007585308	0,0011034030	B09	ID=gene5329;Dbxref=GeneID:100647778;Name=LOC100647778;gbkey=Gene;gene=LOC100647778
	CM001177.1_14456202	CM001177.1	CM001177.1:14456202	14456202	0	A	G	0,077	0,04684413	0,013771180	235,8261	1e-05	1e-05	0,0008244619	0,0007585308	0,0011034030	B09	ID=rna10569;Parent=gene5329;Dbxref=GeneID:100647778,Genbank:XM_012312294.1;Name=XM_012312294.1;gbkey=mRNA;gene=LOC100647778;product=fatty acid-binding protein%2C liver-like;transcript_id=XM_012312294.1
	CM001177.1_14456202	CM001177.1	CM001177.1:14456202	14456202	0	A	G	0,077	0,04684413	0,013771180	235,8261	1e-05	1e-05	0,0008244619	0,0007585308	0,0011034030	B09	ID=gene5328;Dbxref=GeneID:100647661;Name=LOC100647661;gbkey=Gene;gene=LOC100647661
	CM001177.1_14456202	CM001177.1	CM001177.1:14456202	14456202	0	A	G	0,077	0,04684413	0,013771180	235,8261	1e-05	1e-05	0,0008244619	0,0007585308	0,0011034030	B09	ID=rna10567;Parent=gene5328;Dbxref=GeneID:100647661,Genbank:XM_012312296.1;Name=XM_012312296.1;gbkey=mRNA;gene=LOC100647661;product=kinesin-related protein 4-like%2C transcript variant X2;transcript_id=XM_012312296.1
	CM001177.1_14456202	CM001177.1	CM001177.1:14456202	14456202	0	A	G	0,077	0,04684413	0,013771180	235,8261	1e-05	1e-05	0,0008244619	0,0007585308	0,0011034030	B09	ID=rna10568;Parent=gene5328;Dbxref=GeneID:100647661,Genbank:XM_012312295.1;Name=XM_012312295.1;gbkey=mRNA;gene=LOC100647661;product=kinesin-related protein 4-like%2C transcript variant X1;transcript_id=XM_012312295.1
	CM001177.1_14456202	CM001177.1	CM001177.1:14456202	14456202	0	A	G	0,077	0,04684413	0,013771180	235,8261	1e-05	1e-05	0,0008244619	0,0007585308	0,0011034030	B09	ID=id82619;Dbxref=taxon:30195;Name=LG B09;gbkey=Src;genome=chromosome;linkage-group=LG B09;mol_type=genomic DNA;note=haploid drones;sex=male
8	CM001184.1_5011987	CM001184.1	CM001184.1:5011987	5011987	5	A	G	0,059	-0,05241751	0,015593620	235,6970	1e-05	1e-05	0,0009458248	0,0008717338	0,0012485570	B16	ID=rna18480;Parent=gene9382;Dbxref=GeneID:100649948,Genbank:XM_012317863.1;Name=XM_012317863.1;gbkey=mRNA;gene=LOC100649948;product=uncharacterized LOC100649948%2C transcript variant X13;transcript_id=XM_012317863.1
	CM001184.1_5011987	CM001184.1	CM001184.1:5011987	5011987	5	A	G	0,059	-0,05241751	0,015593620	235,6970	1e-05	1e-05	0,0009458248	0,0008717338	0,0012485570	B16	ID=rna18481;Parent=gene9382;Dbxref=GeneID:100649948,Genbank:XM_012317864.1;Name=XM_012317864.1;gbkey=mRNA;gene=LOC100649948;product=uncharacterized LOC100649948%2C transcript variant X14;transcript_id=XM_012317864.1
	CM001184.1_5011987	CM001184.1	CM001184.1:5011987	5011987	5	A	G	0,059	-0,05241751	0,015593620	235,6970	1e-05	1e-05	0,0009458248	0,0008717338	0,0012485570	B16	ID=gene9382;Dbxref=GeneID:100649948;Name=LOC100649948;gbkey=Gene;gene=LOC100649948
	CM001184.1_5011987	CM001184.1	CM001184.1:5011987	5011987	5	A	G	0,059	-0,05241751	0,015593620	235,6970	1e-05	1e-05	0,0009458248	0,0008717338	0,0012485570	B16	ID=rna18468;Parent=gene9382;Dbxref=GeneID:100649948,Genbank:XM_012317850.1;Name=XM_012317850.1;gbkey=mRNA;gene=LOC100649948;product=uncharacterized LOC100649948%2C transcript variant X1;transcript_id=XM_012317850.1
	CM001184.1_5011987	CM001184.1	CM001184.1:5011987	5011987	5	A	G	0,059	-0,05241751	0,015593620	235,6970	1e-05	1e-05	0,0009458248	0,0008717338	0,0012485570	B16	ID=rna18469;Parent=gene9382;Dbxref=GeneID:100649948,Genbank:XM_012317855.1;Name=XM_012317855.1;gbkey=mRNA;gene=LOC100649948;product=uncharacterized LOC100649948%2C transcript variant X6;transcript_id=XM_012317855.1
	CM001184.1_5011987	CM001184.1	CM001184.1:5011987	5011987	5	A	G	0,059	-0,05241751	0,015593620	235,6970	1e-05	1e-05	0,0009458248	0,0008717338	0,0012485570	B16	ID=rna18470;Parent=gene9382;Dbxref=GeneID:100649948,Genbank:XM_012317851.1;Name=XM_012317851.1;gbkey=mRNA;gene=LOC100649948;product=uncharacterized LOC100649948%2C transcript variant X2;transcript_id=XM_012317851.1
	CM001184.1_5011987	CM001184.1	CM001184.1:5011987	5011987	5	A	G	0,059	-0,05241751	0,015593620	235,6970	1e-05	1e-05	0,0009458248	0,0008717338	0,0012485570	B16	ID=rna18471;Parent=gene9382;Dbxref=GeneID:100649948,Genbank:XM_012317854.1;Name=XM_012317854.1;gbkey=mRNA;gene=LOC100649948;product=uncharacterized LOC100649948%2C transcript variant X5;transcript_id=XM_012317854.1
	CM001184.1_5011987	CM001184.1	CM001184.1:5011987	5011987	5	A	G	0,059	-0,05241751	0,015593620	235,6970	1e-05	1e-05	0,0009458248	0,0008717338	0,0012485570	B16	ID=rna18472;Parent=gene9382;Dbxref=GeneID:100649948,Genbank:XM_012317857.1;Name=XM_012317857.1;gbkey=mRNA;gene=LOC100649948;product=uncharacterized LOC100649948%2C transcript variant X7;transcript_id=XM_012317857.1
	CM001184.1_5011987	CM001184.1	CM001184.1:5011987	5011987	5	A	G	0,059	-0,05241751	0,015593620	235,6970	1e-05	1e-05	0,0009458248	0,0008717338	0,0012485570	B16	ID=rna18473;Parent=gene9382;Dbxref=GeneID:100649948,Genbank:XM_012317859.1;Name=XM_012317859.1;gbkey=mRNA;gene=LOC100649948;product=uncharacterized LOC100649948%2C transcript variant X9;transcript_id=XM_012317859.1
	CM001184.1_5011987	CM001184.1	CM001184.1:5011987	5011987	5	A	G	0,059	-0,05241751	0,015593620	235,6970	1e-05	1e-05	0,0009458248	0,0008717338	0,0012485570	B16	ID=rna18474;Parent=gene9382;Dbxref=GeneID:100649948,Genbank:XM_012317861.1;Name=XM_012317861.1;gbkey=mRNA;gene=LOC100649948;product=uncharacterized LOC100649948%2C transcript variant X11;transcript_id=XM_012317861.1
	CM001184.1_5011987	CM001184.1	CM001184.1:5011987	5011987	5	A	G	0,059	-0,05241751	0,015593620	235,6970	1e-05	1e-05	0,0009458248	0,0008717338	0,0012485570	B16	ID=rna18475;Parent=gene9382;Dbxref=GeneID:100649948,Genbank:XM_012317862.1;Name=XM_012317862.1;gbkey=mRNA;gene=LOC100649948;product=uncharacterized LOC100649948%2C transcript variant X12;transcript_id=XM_012317862.1
	CM001184.1_5011987	CM001184.1	CM001184.1:5011987	5011987	5	A	G	0,059	-0,05241751	0,015593620	235,6970	1e-05	1e-05	0,0009458248	0,0008717338	0,0012485570	B16	ID=rna18476;Parent=gene9382;Dbxref=GeneID:100649948,Genbank:XM_012317860.1;Name=XM_012317860.1;gbkey=mRNA;gene=LOC100649948;product=uncharacterized LOC100649948%2C transcript variant X10;transcript_id=XM_012317860.1
	CM001184.1_5011987	CM001184.1	CM001184.1:5011987	5011987	5	A	G	0,059	-0,05241751	0,015593620	235,6970	1e-05	1e-05	0,0009458248	0,0008717338	0,0012485570	B16	ID=rna18477;Parent=gene9382;Dbxref=GeneID:100649948,Genbank:XM_012317858.1;Name=XM_012317858.1;gbkey=mRNA;gene=LOC100649948;product=uncharacterized LOC100649948%2C transcript variant X8;transcript_id=XM_012317858.1
	CM001184.1_5011987	CM001184.1	CM001184.1:5011987	5011987	5	A	G	0,059	-0,05241751	0,015593620	235,6970	1e-05	1e-05	0,0009458248	0,0008717338	0,0012485570	B16	ID=rna18478;Parent=gene9382;Dbxref=GeneID:100649948,Genbank:XM_012317852.1;Name=XM_012317852.1;gbkey=mRNA;gene=LOC100649948;product=uncharacterized LOC100649948%2C transcript variant X3;transcript_id=XM_012317852.1
	CM001184.1_5011987	CM001184.1	CM001184.1:5011987	5011987	5	A	G	0,059	-0,05241751	0,015593620	235,6970	1e-05	1e-05	0,0009458248	0,0008717338	0,0012485570	B16	ID=rna18479;Parent=gene9382;Dbxref=GeneID:100649948,Genbank:XM_012317853.1;Name=XM_012317853.1;gbkey=mRNA;gene=LOC100649948;product=uncharacterized LOC100649948%2C transcript variant X4;transcript_id=XM_012317853.1
	CM001184.1_5011987	CM001184.1	CM001184.1:5011987	5011987	5	A	G	0,059	-0,05241751	0,015593620	235,6970	1e-05	1e-05	0,0009458248	0,0008717338	0,0012485570	B16	ID=id155187;Dbxref=taxon:30195;Name=LG B16;gbkey=Src;genome=chromosome;linkage-group=LG B16;mol_type=genomic DNA;note=haploid drones;sex=male
9	CM001174.1_3396997	CM001174.1	CM001174.1:3396997	3396997	0	G	C	0,481	0,08657619	0,025871960	235,6487	1e-05	1e-05	0,0009957860	0,0009183912	0,0013078680	B06	ID=id54493;Dbxref=taxon:30195;Name=LG B06;gbkey=Src;genome=chromosome;linkage-group=LG B06;mol_type=genomic DNA;note=haploid drones;sex=male
10	CM001175.1_18034978	CM001175.1	CM001175.1:18034978	18034978	0	C	T	0,495	0,15592400	0,047798010	235,3834	1e-05	1e-05	0,0013216000	0,0012233380	0,0016895020	B07	ID=id75211;Parent=rna8501;Dbxref=GeneID:100646468,Genbank:XM_012310795.1;Note=The sequence of the model RefSeq transcript was modified relative to this genomic sequence to represent the inferred CDS: deleted 1 base in 1 codon;exception=unclassified transcription discrepancy;gbkey=mRNA;gene=LOC100646468;product=zinc finger protein 12-like;transcript_id=XM_012310795.1
	CM001175.1_18034978	CM001175.1	CM001175.1:18034978	18034978	0	C	T	0,495	0,15592400	0,047798010	235,3834	1e-05	1e-05	0,0013216000	0,0012233380	0,0016895020	B07	ID=aln419;Target=XM_012310795.1 323 4180 +;for_remapping=2;gap_count=1;num_ident=4180;num_mismatch=0;pct_coverage=100;pct_coverage_hiqual=100;pct_identity_gap=99.9761;pct_identity_ungap=100;rank=1;Gap=M1587 D1 M2271
	CM001175.1_18034978	CM001175.1	CM001175.1:18034978	18034978	0	C	T	0,495	0,15592400	0,047798010	235,3834	1e-05	1e-05	0,0013216000	0,0012233380	0,0016895020	B07	ID=gene4317;Dbxref=GeneID:100646468;Name=LOC100646468;gbkey=Gene;gene=LOC100646468
	CM001175.1_18034978	CM001175.1	CM001175.1:18034978	18034978	0	C	T	0,495	0,15592400	0,047798010	235,3834	1e-05	1e-05	0,0013216000	0,0012233380	0,0016895020	B07	ID=rna8501;Parent=gene4317;Dbxref=GeneID:100646468,Genbank:XM_012310795.1;Name=XM_012310795.1;Note=The sequence of the model RefSeq transcript was modified relative to this genomic sequence to represent the inferred CDS: deleted 1 base in 1 codon;exception=unclassified transcription discrepancy;gbkey=mRNA;gene=LOC100646468;product=zinc finger protein 12-like;transcript_id=XM_012310795.1
	CM001175.1_18034978	CM001175.1	CM001175.1:18034978	18034978	0	C	T	0,495	0,15592400	0,047798010	235,3834	1e-05	1e-05	0,0013216000	0,0012233380	0,0016895020	B07	ID=id61180;Dbxref=taxon:30195;Name=LG B07;gbkey=Src;genome=chromosome;linkage-group=LG B07;mol_type=genomic DNA;note=haploid drones;sex=male
11	CM001172.1_5455837	CM001172.1	CM001172.1:5455837	5455837	1	C	T	0,258	0,03234325	0,009975068	235,3221	1e-05	1e-05	0,0014111510	0,0013073330	0,0017930800	B04	ID=id35171;Dbxref=taxon:30195;Name=LG B04;gbkey=Src;genome=chromosome;linkage-group=LG B04;mol_type=genomic DNA;note=haploid drones;sex=male
12	CM001172.1_5616959	CM001172.1	CM001172.1:5616959	5616959	0	C	G	0,134	0,03614658	0,011231500	235,2477	1e-05	1e-05	0,0015281000	0,0014171290	0,0019276330	B04	ID=gene2186;Dbxref=GeneID:100644717;Name=LOC100644717;gbkey=Gene;gene=LOC100644717
	CM001172.1_5616959	CM001172.1	CM001172.1:5616959	5616959	0	C	G	0,134	0,03614658	0,011231500	235,2477	1e-05	1e-05	0,0015281000	0,0014171290	0,0019276330	B04	ID=rna4265;Parent=gene2186;Dbxref=GeneID:100644717,Genbank:XM_003395217.2;Name=XM_003395217.2;gbkey=mRNA;gene=LOC100644717;product=protein FAM46C;transcript_id=XM_003395217.2
	CM001172.1_5616959	CM001172.1	CM001172.1:5616959	5616959	0	C	G	0,134	0,03614658	0,011231500	235,2477	1e-05	1e-05	0,0015281000	0,0014171290	0,0019276330	B04	ID=id35171;Dbxref=taxon:30195;Name=LG B04;gbkey=Src;genome=chromosome;linkage-group=LG B04;mol_type=genomic DNA;note=haploid drones;sex=male
13	CM001172.1_5769255	CM001172.1	CM001172.1:5769255	5769255	1	T	C	0,058	-0,04931939	0,015625140	235,0588	1e-05	1e-05	0,0018712070	0,0017398400	0,0023184000	B04	ID=id35171;Dbxref=taxon:30195;Name=LG B04;gbkey=Src;genome=chromosome;linkage-group=LG B04;mol_type=genomic DNA;note=haploid drones;sex=male
14	CM001169.1_10924284	CM001169.1	CM001169.1:10924284	10924284	0	A	G	0,497	-0,21256770	0,067540520	235,0312	1e-05	1e-05	0,0019275930	0,0017929490	0,0023821210	B01	ID=rna1037;Parent=gene519;Dbxref=GeneID:100649795,Genbank:XM_012312126.1;Name=XM_012312126.1;gbkey=mRNA;gene=LOC100649795;product=glutamate receptor ionotropic%2C kainate 2-like%2C transcript variant X2;transcript_id=XM_012312126.1
	CM001169.1_10924284	CM001169.1	CM001169.1:10924284	10924284	0	A	G	0,497	-0,21256770	0,067540520	235,0312	1e-05	1e-05	0,0019275930	0,0017929490	0,0023821210	B01	ID=gene519;Dbxref=GeneID:100649795;Name=LOC100649795;gbkey=Gene;gene=LOC100649795
	CM001169.1_10924284	CM001169.1	CM001169.1:10924284	10924284	0	A	G	0,497	-0,21256770	0,067540520	235,0312	1e-05	1e-05	0,0019275930	0,0017929490	0,0023821210	B01	ID=rna1036;Parent=gene519;Dbxref=GeneID:100649795,Genbank:XM_003393272.2;Name=XM_003393272.2;gbkey=mRNA;gene=LOC100649795;product=glutamate receptor ionotropic%2C kainate 2-like%2C transcript variant X1;transcript_id=XM_003393272.2
	CM001169.1_10924284	CM001169.1	CM001169.1:10924284	10924284	0	A	G	0,497	-0,21256770	0,067540520	235,0312	1e-05	1e-05	0,0019275930	0,0017929490	0,0023821210	B01	ID=id0;Dbxref=taxon:30195;Name=LG B01;gbkey=Src;genome=chromosome;linkage-group=LG B01;mol_type=genomic DNA;note=haploid drones;sex=male
15	CM001169.1_11765156	CM001169.1	CM001169.1:11765156	11765156	0	A	G	0,497	-0,21256770	0,067540520	235,0312	1e-05	1e-05	0,0019275930	0,0017929490	0,0023821210	B01	ID=id9313;Parent=rna1061;Dbxref=GeneID:100647251,Genbank:XM_003393328.2;gbkey=mRNA;gene=LOC100647251;product=cytochrome P450 9e2-like;transcript_id=XM_003393328.2
	CM001169.1_11765156	CM001169.1	CM001169.1:11765156	11765156	0	A	G	0,497	-0,21256770	0,067540520	235,0312	1e-05	1e-05	0,0019275930	0,0017929490	0,0023821210	B01	ID=gene532;Dbxref=GeneID:100647251;Name=LOC100647251;gbkey=Gene;gene=LOC100647251
	CM001169.1_11765156	CM001169.1	CM001169.1:11765156	11765156	0	A	G	0,497	-0,21256770	0,067540520	235,0312	1e-05	1e-05	0,0019275930	0,0017929490	0,0023821210	B01	ID=rna1061;Parent=gene532;Dbxref=GeneID:100647251,Genbank:XM_003393328.2;Name=XM_003393328.2;gbkey=mRNA;gene=LOC100647251;product=cytochrome P450 9e2-like;transcript_id=XM_003393328.2
	CM001169.1_11765156	CM001169.1	CM001169.1:11765156	11765156	0	A	G	0,497	-0,21256770	0,067540520	235,0312	1e-05	1e-05	0,0019275930	0,0017929490	0,0023821210	B01	ID=gene533;Dbxref=GeneID:100647368;Name=LOC100647368;gbkey=Gene;gene=LOC100647368
	CM001169.1_11765156	CM001169.1	CM001169.1:11765156	11765156	0	A	G	0,497	-0,21256770	0,067540520	235,0312	1e-05	1e-05	0,0019275930	0,0017929490	0,0023821210	B01	ID=rna1062;Parent=gene533;Dbxref=GeneID:100647368,Genbank:XM_003393329.2;Name=XM_003393329.2;gbkey=mRNA;gene=LOC100647368;product=cytochrome P450 9e2-like;transcript_id=XM_003393329.2
	CM001169.1_11765156	CM001169.1	CM001169.1:11765156	11765156	0	A	G	0,497	-0,21256770	0,067540520	235,0312	1e-05	1e-05	0,0019275930	0,0017929490	0,0023821210	B01	ID=id9314;Parent=rna1062;Dbxref=GeneID:100647368,Genbank:XM_003393329.2;gbkey=mRNA;gene=LOC100647368;product=cytochrome P450 9e2-like;transcript_id=XM_003393329.2
	CM001169.1_11765156	CM001169.1	CM001169.1:11765156	11765156	0	A	G	0,497	-0,21256770	0,067540520	235,0312	1e-05	1e-05	0,0019275930	0,0017929490	0,0023821210	B01	ID=id0;Dbxref=taxon:30195;Name=LG B01;gbkey=Src;genome=chromosome;linkage-group=LG B01;mol_type=genomic DNA;note=haploid drones;sex=male
16	CM001178.1_9108633	CM001178.1	CM001178.1:9108633	9108633	0	T	C	0,497	-0,21256770	0,067540520	235,0312	1e-05	1e-05	0,0019275930	0,0017929490	0,0023821210	B10	ID=id94318;Dbxref=taxon:30195;Name=LG B10;gbkey=Src;genome=chromosome;linkage-group=LG B10;mol_type=genomic DNA;note=haploid drones;sex=male
17	CM001179.1_6778889	CM001179.1	CM001179.1:6778889	6778889	0	T	A	0,497	-0,21256770	0,067540520	235,0312	1e-05	1e-05	0,0019275930	0,0017929490	0,0023821210	B11	ID=id104006;Dbxref=taxon:30195;Name=LG B11;gbkey=Src;genome=chromosome;linkage-group=LG B11;mol_type=genomic DNA;note=haploid drones;sex=male
18	CM001186.1_2699573	CM001186.1	CM001186.1:2699573	2699573	0	C	A	0,495	0,14994380	0,047903610	234,9796	1e-05	1e-05	0,0020375130	0,0018965400	0,0025059850	B18	ID=id163422;Dbxref=taxon:30195;Name=LG B18;gbkey=Src;genome=chromosome;linkage-group=LG B18;mol_type=genomic DNA;note=haploid drones;sex=male
19	CM001172.1_5544776	CM001172.1	CM001172.1:5544776	5544776	0	A	G	0,060	0,04789051	0,015315200	234,9702	1e-05	1e-05	0,0020581380	0,0019159850	0,0025291750	B04	ID=id35171;Dbxref=taxon:30195;Name=LG B04;gbkey=Src;genome=chromosome;linkage-group=LG B04;mol_type=genomic DNA;note=haploid drones;sex=male
20	CM001172.1_6008738	CM001172.1	CM001172.1:6008738	6008738	1	G	A	0,091	0,04043985	0,012964690	234,9469	1e-05	1e-05	0,0021102510	0,0019651280	0,0025877040	B04	ID=id35171;Dbxref=taxon:30195;Name=LG B04;gbkey=Src;genome=chromosome;linkage-group=LG B04;mol_type=genomic DNA;note=haploid drones;sex=male
