# Supplementary material for: Genetic variation and microbiota in bumble bees cross-infected by different strains of C. bombi
Source: PLoS One. 2022 Nov 28;17(11):e0277041. doi: 10.1371/journal.pone.0277041 (PMC9704641; doi:10.1371/journal.pone.0277041)
Supplement: S7 File — The file contains data from the top 20 SNPs associated with cases where Axis.1 < 0 (’permissive’ group, from MDS-ordination of zOTUs. Values for Axis.1 corrected for structure, sqrt-transformed, and LD-pruned. (XLSX) [file pone.0277041.s007.xlsx]

## Sheet: Sheet 1
Top20_group_negative_LD200_50_0.75_lmm_sqrt_res
Rank	Location	chr	rs	ps	n_miss	allele1	allele0	af	beta	se	logl_H1	l_remle	l_mle	p_wald	p_lrt	p_score	X1	Annotation
1	CM001182.1_5686065	CM001182.1	CM001182.1:5686065	5686065	0	G	A	0,092	-84,69310	12,30315	-328,4821	0,00001000	1,000000e-05	3,183837e-09	8,608886e-06	0,0009228936	B14	ID=gene8056;Dbxref=GeneID:100642385;Name=LOC100642385;gbkey=Gene;gene=LOC100642385
	CM001182.1_5686065	CM001182.1	CM001182.1:5686065	5686065	0	G	A	0,092	-84,69310	12,30315	-328,4821	0,00001000	1,000000e-05	3,183837e-09	8,608886e-06	0,0009228936	B14	ID=rna15971;Parent=gene8056;Dbxref=GeneID:100642385,Genbank:XM_003400532.2;Name=XM_003400532.2;gbkey=mRNA;gene=LOC100642385;product=nucleosome assembly protein 1-like 3%2C transcript variant X5;transcript_id=XM_003400532.2
	CM001182.1_5686065	CM001182.1	CM001182.1:5686065	5686065	0	G	A	0,092	-84,69310	12,30315	-328,4821	0,00001000	1,000000e-05	3,183837e-09	8,608886e-06	0,0009228936	B14	ID=rna15972;Parent=gene8056;Dbxref=GeneID:100642385,Genbank:XM_012316138.1;Name=XM_012316138.1;gbkey=mRNA;gene=LOC100642385;product=nucleosome assembly protein 1-like 3%2C transcript variant X4;transcript_id=XM_012316138.1
	CM001182.1_5686065	CM001182.1	CM001182.1:5686065	5686065	0	G	A	0,092	-84,69310	12,30315	-328,4821	0,00001000	1,000000e-05	3,183837e-09	8,608886e-06	0,0009228936	B14	ID=id135014;Dbxref=taxon:30195;Name=LG B14;gbkey=Src;genome=chromosome;linkage-group=LG B14;mol_type=genomic DNA;note=haploid drones;sex=male
2	CM001171.1_11840228	CM001171.1	CM001171.1:11840228	11840228	0	T	C	0,092	-84,46297	12,32824	-328,6145	0,00001000	1,000000e-05	3,628988e-09	9,888476e-06	0,0021128820	B03	ID=id23680;Dbxref=taxon:30195;Name=LG B03;gbkey=Src;genome=chromosome;linkage-group=LG B03;mol_type=genomic DNA;note=haploid drones;sex=male
3	CM001171.1_12218710	CM001171.1	CM001171.1:12218710	12218710	0	A	G	0,092	-84,46297	12,32824	-328,6145	0,00001000	1,000000e-05	3,628988e-09	9,888476e-06	0,0021128820	B03	ID=gene1878;Dbxref=GeneID:100648315;Name=LOC100648315;gbkey=Gene;gene=LOC100648315
	CM001171.1_12218710	CM001171.1	CM001171.1:12218710	12218710	0	A	G	0,092	-84,46297	12,32824	-328,6145	0,00001000	1,000000e-05	3,628988e-09	9,888476e-06	0,0021128820	B03	ID=rna3695;Parent=gene1878;Dbxref=GeneID:100648315,Genbank:XM_012321136.1;Name=XM_012321136.1;gbkey=mRNA;gene=LOC100648315;product=phosphatase and actin regulator 2%2C transcript variant X6;transcript_id=XM_012321136.1
	CM001171.1_12218710	CM001171.1	CM001171.1:12218710	12218710	0	A	G	0,092	-84,46297	12,32824	-328,6145	0,00001000	1,000000e-05	3,628988e-09	9,888476e-06	0,0021128820	B03	ID=rna3696;Parent=gene1878;Dbxref=GeneID:100648315,Genbank:XM_012321134.1;Name=XM_012321134.1;gbkey=mRNA;gene=LOC100648315;product=phosphatase and actin regulator 2%2C transcript variant X4;transcript_id=XM_012321134.1
	CM001171.1_12218710	CM001171.1	CM001171.1:12218710	12218710	0	A	G	0,092	-84,46297	12,32824	-328,6145	0,00001000	1,000000e-05	3,628988e-09	9,888476e-06	0,0021128820	B03	ID=rna3697;Parent=gene1878;Dbxref=GeneID:100648315,Genbank:XM_012321130.1;Name=XM_012321130.1;gbkey=mRNA;gene=LOC100648315;product=phosphatase and actin regulator 2%2C transcript variant X1;transcript_id=XM_012321130.1
	CM001171.1_12218710	CM001171.1	CM001171.1:12218710	12218710	0	A	G	0,092	-84,46297	12,32824	-328,6145	0,00001000	1,000000e-05	3,628988e-09	9,888476e-06	0,0021128820	B03	ID=rna3698;Parent=gene1878;Dbxref=GeneID:100648315,Genbank:XM_012321131.1;Name=XM_012321131.1;gbkey=mRNA;gene=LOC100648315;product=phosphatase and actin regulator 2%2C transcript variant X2;transcript_id=XM_012321131.1
	CM001171.1_12218710	CM001171.1	CM001171.1:12218710	12218710	0	A	G	0,092	-84,46297	12,32824	-328,6145	0,00001000	1,000000e-05	3,628988e-09	9,888476e-06	0,0021128820	B03	ID=rna3699;Parent=gene1878;Dbxref=GeneID:100648315,Genbank:XM_012321133.1;Name=XM_012321133.1;gbkey=mRNA;gene=LOC100648315;product=phosphatase and actin regulator 2%2C transcript variant X3;transcript_id=XM_012321133.1
	CM001171.1_12218710	CM001171.1	CM001171.1:12218710	12218710	0	A	G	0,092	-84,46297	12,32824	-328,6145	0,00001000	1,000000e-05	3,628988e-09	9,888476e-06	0,0021128820	B03	ID=rna3700;Parent=gene1878;Dbxref=GeneID:100648315,Genbank:XM_012321135.1;Name=XM_012321135.1;gbkey=mRNA;gene=LOC100648315;product=phosphatase and actin regulator 2%2C transcript variant X5;transcript_id=XM_012321135.1
	CM001171.1_12218710	CM001171.1	CM001171.1:12218710	12218710	0	A	G	0,092	-84,46297	12,32824	-328,6145	0,00001000	1,000000e-05	3,628988e-09	9,888476e-06	0,0021128820	B03	ID=id23680;Dbxref=taxon:30195;Name=LG B03;gbkey=Src;genome=chromosome;linkage-group=LG B03;mol_type=genomic DNA;note=haploid drones;sex=male
4	CM001171.1_12383573	CM001171.1	CM001171.1:12383573	12383573	0	A	G	0,092	-84,46297	12,32824	-328,6145	0,00001000	1,000000e-05	3,628988e-09	9,888476e-06	0,0021128820	B03	ID=rna3705;Parent=gene1879;Dbxref=GeneID:100648013,Genbank:XM_012321127.1;Name=XM_012321127.1;gbkey=mRNA;gene=LOC100648013;product=putative serine/threonine-protein kinase F31E3.2%2C transcript variant X5;transcript_id=XM_012321127.1
	CM001171.1_12383573	CM001171.1	CM001171.1:12383573	12383573	0	A	G	0,092	-84,46297	12,32824	-328,6145	0,00001000	1,000000e-05	3,628988e-09	9,888476e-06	0,0021128820	B03	ID=rna3704;Parent=gene1879;Dbxref=GeneID:100648013,Genbank:XM_012321123.1;Name=XM_012321123.1;gbkey=mRNA;gene=LOC100648013;product=putative serine/threonine-protein kinase F31E3.2%2C transcript variant X2;transcript_id=XM_012321123.1
	CM001171.1_12383573	CM001171.1	CM001171.1:12383573	12383573	0	A	G	0,092	-84,46297	12,32824	-328,6145	0,00001000	1,000000e-05	3,628988e-09	9,888476e-06	0,0021128820	B03	ID=rna3703;Parent=gene1879;Dbxref=GeneID:100648013,Genbank:XM_012321126.1;Name=XM_012321126.1;gbkey=mRNA;gene=LOC100648013;product=putative serine/threonine-protein kinase F31E3.2%2C transcript variant X4;transcript_id=XM_012321126.1
	CM001171.1_12383573	CM001171.1	CM001171.1:12383573	12383573	0	A	G	0,092	-84,46297	12,32824	-328,6145	0,00001000	1,000000e-05	3,628988e-09	9,888476e-06	0,0021128820	B03	ID=rna3702;Parent=gene1879;Dbxref=GeneID:100648013,Genbank:XM_003394517.2;Name=XM_003394517.2;gbkey=mRNA;gene=LOC100648013;product=putative serine/threonine-protein kinase F31E3.2%2C transcript variant X1;transcript_id=XM_003394517.2
	CM001171.1_12383573	CM001171.1	CM001171.1:12383573	12383573	0	A	G	0,092	-84,46297	12,32824	-328,6145	0,00001000	1,000000e-05	3,628988e-09	9,888476e-06	0,0021128820	B03	ID=gene1879;Dbxref=GeneID:100648013;Name=LOC100648013;gbkey=Gene;gene=LOC100648013
	CM001171.1_12383573	CM001171.1	CM001171.1:12383573	12383573	0	A	G	0,092	-84,46297	12,32824	-328,6145	0,00001000	1,000000e-05	3,628988e-09	9,888476e-06	0,0021128820	B03	ID=rna3701;Parent=gene1879;Dbxref=GeneID:100648013,Genbank:XM_012321125.1;Name=XM_012321125.1;gbkey=mRNA;gene=LOC100648013;product=putative serine/threonine-protein kinase F31E3.2%2C transcript variant X3;transcript_id=XM_012321125.1
	CM001171.1_12383573	CM001171.1	CM001171.1:12383573	12383573	0	A	G	0,092	-84,46297	12,32824	-328,6145	0,00001000	1,000000e-05	3,628988e-09	9,888476e-06	0,0021128820	B03	ID=id23680;Dbxref=taxon:30195;Name=LG B03;gbkey=Src;genome=chromosome;linkage-group=LG B03;mol_type=genomic DNA;note=haploid drones;sex=male
5	CM001171.1_12748227	CM001171.1	CM001171.1:12748227	12748227	0	T	C	0,092	-84,46297	12,32824	-328,6145	0,00001000	1,000000e-05	3,628988e-09	9,888476e-06	0,0021128820	B03	ID=id23680;Dbxref=taxon:30195;Name=LG B03;gbkey=Src;genome=chromosome;linkage-group=LG B03;mol_type=genomic DNA;note=haploid drones;sex=male
6	CM001171.1_13158328	CM001171.1	CM001171.1:13158328	13158328	0	G	A	0,092	-84,46297	12,32824	-328,6145	0,00001000	1,000000e-05	3,628988e-09	9,888476e-06	0,0021128820	B03	ID=rna3764;Parent=gene1911;Dbxref=GeneID:100650315,Genbank:XM_003394613.2;Name=XM_003394613.2;gbkey=mRNA;gene=LOC100650315;product=division abnormally delayed protein%2C transcript variant X1;transcript_id=XM_003394613.2
	CM001171.1_13158328	CM001171.1	CM001171.1:13158328	13158328	0	G	A	0,092	-84,46297	12,32824	-328,6145	0,00001000	1,000000e-05	3,628988e-09	9,888476e-06	0,0021128820	B03	ID=gene1911;Dbxref=GeneID:100650315;Name=LOC100650315;gbkey=Gene;gene=LOC100650315
	CM001171.1_13158328	CM001171.1	CM001171.1:13158328	13158328	0	G	A	0,092	-84,46297	12,32824	-328,6145	0,00001000	1,000000e-05	3,628988e-09	9,888476e-06	0,0021128820	B03	ID=rna3763;Parent=gene1911;Dbxref=GeneID:100650315,Genbank:XR_001099799.1;Name=XR_001099799.1;gbkey=misc_RNA;gene=LOC100650315;product=division abnormally delayed protein%2C transcript variant X2;transcript_id=XR_001099799.1
	CM001171.1_13158328	CM001171.1	CM001171.1:13158328	13158328	0	G	A	0,092	-84,46297	12,32824	-328,6145	0,00001000	1,000000e-05	3,628988e-09	9,888476e-06	0,0021128820	B03	ID=id23680;Dbxref=taxon:30195;Name=LG B03;gbkey=Src;genome=chromosome;linkage-group=LG B03;mol_type=genomic DNA;note=haploid drones;sex=male
7	CM001179.1_9688234	CM001179.1	CM001179.1:9688234	9688234	0	T	A	0,100	-67,58291	15,53652	-329,1335	17,55197000	1,000000e+05	5,080245e-05	1,703686e-05	0,0001623422	B11	ID=rna12883;Parent=gene6496;Dbxref=GeneID:100650970,Genbank:XM_012313714.1;Name=XM_012313714.1;gbkey=mRNA;gene=LOC100650970;product=nephrin%2C transcript variant X1;transcript_id=XM_012313714.1
	CM001179.1_9688234	CM001179.1	CM001179.1:9688234	9688234	0	T	A	0,100	-67,58291	15,53652	-329,1335	17,55197000	1,000000e+05	5,080245e-05	1,703686e-05	0,0001623422	B11	ID=rna12882;Parent=gene6496;Dbxref=GeneID:100650970,Genbank:XM_003398914.2;Name=XM_003398914.2;gbkey=mRNA;gene=LOC100650970;product=nephrin%2C transcript variant X2;transcript_id=XM_003398914.2
	CM001179.1_9688234	CM001179.1	CM001179.1:9688234	9688234	0	T	A	0,100	-67,58291	15,53652	-329,1335	17,55197000	1,000000e+05	5,080245e-05	1,703686e-05	0,0001623422	B11	ID=gene6496;Dbxref=GeneID:100650970;Name=LOC100650970;gbkey=Gene;gene=LOC100650970
	CM001179.1_9688234	CM001179.1	CM001179.1:9688234	9688234	0	T	A	0,100	-67,58291	15,53652	-329,1335	17,55197000	1,000000e+05	5,080245e-05	1,703686e-05	0,0001623422	B11	ID=rna12884;Parent=gene6496;Dbxref=GeneID:100650970,Genbank:XM_012313716.1;Name=XM_012313716.1;gbkey=mRNA;gene=LOC100650970;product=nephrin%2C transcript variant X3;transcript_id=XM_012313716.1
	CM001179.1_9688234	CM001179.1	CM001179.1:9688234	9688234	0	T	A	0,100	-67,58291	15,53652	-329,1335	17,55197000	1,000000e+05	5,080245e-05	1,703686e-05	0,0001623422	B11	ID=id104006;Dbxref=taxon:30195;Name=LG B11;gbkey=Src;genome=chromosome;linkage-group=LG B11;mol_type=genomic DNA;note=haploid drones;sex=male
8	CM001180.1_1233258	CM001180.1	CM001180.1:1233258	1233258	0	T	A	0,062	-97,37812	15,74318	-329,3317	0,46428600	1,000000e+05	5,122906e-08	2,097725e-05	0,0001841291	B12	ID=rna13685;Parent=gene6883;Dbxref=GeneID:100643982,Genbank:XM_012314496.1;Name=XM_012314496.1;gbkey=mRNA;gene=LOC100643982;product=disks large 1 tumor suppressor protein%2C transcript variant X7;transcript_id=XM_012314496.1
	CM001180.1_1233258	CM001180.1	CM001180.1:1233258	1233258	0	T	A	0,062	-97,37812	15,74318	-329,3317	0,46428600	1,000000e+05	5,122906e-08	2,097725e-05	0,0001841291	B12	ID=rna13674;Parent=gene6883;Dbxref=GeneID:100643982,Genbank:XM_012314499.1;Name=XM_012314499.1;gbkey=mRNA;gene=LOC100643982;product=disks large 1 tumor suppressor protein%2C transcript variant X9;transcript_id=XM_012314499.1
	CM001180.1_1233258	CM001180.1	CM001180.1:1233258	1233258	0	T	A	0,062	-97,37812	15,74318	-329,3317	0,46428600	1,000000e+05	5,122906e-08	2,097725e-05	0,0001841291	B12	ID=rna13675;Parent=gene6883;Dbxref=GeneID:100643982,Genbank:XM_012314494.1;Name=XM_012314494.1;gbkey=mRNA;gene=LOC100643982;product=disks large 1 tumor suppressor protein%2C transcript variant X5;transcript_id=XM_012314494.1
	CM001180.1_1233258	CM001180.1	CM001180.1:1233258	1233258	0	T	A	0,062	-97,37812	15,74318	-329,3317	0,46428600	1,000000e+05	5,122906e-08	2,097725e-05	0,0001841291	B12	ID=rna13676;Parent=gene6883;Dbxref=GeneID:100643982,Genbank:XM_012314509.1;Name=XM_012314509.1;gbkey=mRNA;gene=LOC100643982;product=disks large 1 tumor suppressor protein%2C transcript variant X19;transcript_id=XM_012314509.1
	CM001180.1_1233258	CM001180.1	CM001180.1:1233258	1233258	0	T	A	0,062	-97,37812	15,74318	-329,3317	0,46428600	1,000000e+05	5,122906e-08	2,097725e-05	0,0001841291	B12	ID=rna13677;Parent=gene6883;Dbxref=GeneID:100643982,Genbank:XM_012314508.1;Name=XM_012314508.1;gbkey=mRNA;gene=LOC100643982;product=disks large 1 tumor suppressor protein%2C transcript variant X18;transcript_id=XM_012314508.1
	CM001180.1_1233258	CM001180.1	CM001180.1:1233258	1233258	0	T	A	0,062	-97,37812	15,74318	-329,3317	0,46428600	1,000000e+05	5,122906e-08	2,097725e-05	0,0001841291	B12	ID=rna13678;Parent=gene6883;Dbxref=GeneID:100643982,Genbank:XM_012314491.1;Name=XM_012314491.1;gbkey=mRNA;gene=LOC100643982;product=disks large 1 tumor suppressor protein%2C transcript variant X2;transcript_id=XM_012314491.1
	CM001180.1_1233258	CM001180.1	CM001180.1:1233258	1233258	0	T	A	0,062	-97,37812	15,74318	-329,3317	0,46428600	1,000000e+05	5,122906e-08	2,097725e-05	0,0001841291	B12	ID=rna13679;Parent=gene6883;Dbxref=GeneID:100643982,Genbank:XM_012314503.1;Name=XM_012314503.1;gbkey=mRNA;gene=LOC100643982;product=disks large 1 tumor suppressor protein%2C transcript variant X13;transcript_id=XM_012314503.1
	CM001180.1_1233258	CM001180.1	CM001180.1:1233258	1233258	0	T	A	0,062	-97,37812	15,74318	-329,3317	0,46428600	1,000000e+05	5,122906e-08	2,097725e-05	0,0001841291	B12	ID=rna13680;Parent=gene6883;Dbxref=GeneID:100643982,Genbank:XM_012314501.1;Name=XM_012314501.1;gbkey=mRNA;gene=LOC100643982;product=disks large 1 tumor suppressor protein%2C transcript variant X11;transcript_id=XM_012314501.1
	CM001180.1_1233258	CM001180.1	CM001180.1:1233258	1233258	0	T	A	0,062	-97,37812	15,74318	-329,3317	0,46428600	1,000000e+05	5,122906e-08	2,097725e-05	0,0001841291	B12	ID=rna13681;Parent=gene6883;Dbxref=GeneID:100643982,Genbank:XM_012314495.1;Name=XM_012314495.1;gbkey=mRNA;gene=LOC100643982;product=disks large 1 tumor suppressor protein%2C transcript variant X6;transcript_id=XM_012314495.1
	CM001180.1_1233258	CM001180.1	CM001180.1:1233258	1233258	0	T	A	0,062	-97,37812	15,74318	-329,3317	0,46428600	1,000000e+05	5,122906e-08	2,097725e-05	0,0001841291	B12	ID=rna13682;Parent=gene6883;Dbxref=GeneID:100643982,Genbank:XM_012314502.1;Name=XM_012314502.1;gbkey=mRNA;gene=LOC100643982;product=disks large 1 tumor suppressor protein%2C transcript variant X12;transcript_id=XM_012314502.1
	CM001180.1_1233258	CM001180.1	CM001180.1:1233258	1233258	0	T	A	0,062	-97,37812	15,74318	-329,3317	0,46428600	1,000000e+05	5,122906e-08	2,097725e-05	0,0001841291	B12	ID=rna13683;Parent=gene6883;Dbxref=GeneID:100643982,Genbank:XM_012314500.1;Name=XM_012314500.1;gbkey=mRNA;gene=LOC100643982;product=disks large 1 tumor suppressor protein%2C transcript variant X10;transcript_id=XM_012314500.1
	CM001180.1_1233258	CM001180.1	CM001180.1:1233258	1233258	0	T	A	0,062	-97,37812	15,74318	-329,3317	0,46428600	1,000000e+05	5,122906e-08	2,097725e-05	0,0001841291	B12	ID=rna13684;Parent=gene6883;Dbxref=GeneID:100643982,Genbank:XM_012314490.1;Name=XM_012314490.1;gbkey=mRNA;gene=LOC100643982;product=disks large 1 tumor suppressor protein%2C transcript variant X1;transcript_id=XM_012314490.1
	CM001180.1_1233258	CM001180.1	CM001180.1:1233258	1233258	0	T	A	0,062	-97,37812	15,74318	-329,3317	0,46428600	1,000000e+05	5,122906e-08	2,097725e-05	0,0001841291	B12	ID=gene6883;Dbxref=GeneID:100643982;Name=LOC100643982;gbkey=Gene;gene=LOC100643982
	CM001180.1_1233258	CM001180.1	CM001180.1:1233258	1233258	0	T	A	0,062	-97,37812	15,74318	-329,3317	0,46428600	1,000000e+05	5,122906e-08	2,097725e-05	0,0001841291	B12	ID=rna13671;Parent=gene6883;Dbxref=GeneID:100643982,Genbank:XM_012314498.1;Name=XM_012314498.1;gbkey=mRNA;gene=LOC100643982;product=disks large 1 tumor suppressor protein%2C transcript variant X8;transcript_id=XM_012314498.1
	CM001180.1_1233258	CM001180.1	CM001180.1:1233258	1233258	0	T	A	0,062	-97,37812	15,74318	-329,3317	0,46428600	1,000000e+05	5,122906e-08	2,097725e-05	0,0001841291	B12	ID=rna13672;Parent=gene6883;Dbxref=GeneID:100643982,Genbank:XM_012314493.1;Name=XM_012314493.1;gbkey=mRNA;gene=LOC100643982;product=disks large 1 tumor suppressor protein%2C transcript variant X4;transcript_id=XM_012314493.1
	CM001180.1_1233258	CM001180.1	CM001180.1:1233258	1233258	0	T	A	0,062	-97,37812	15,74318	-329,3317	0,46428600	1,000000e+05	5,122906e-08	2,097725e-05	0,0001841291	B12	ID=rna13673;Parent=gene6883;Dbxref=GeneID:100643982,Genbank:XM_012314492.1;Name=XM_012314492.1;gbkey=mRNA;gene=LOC100643982;product=disks large 1 tumor suppressor protein%2C transcript variant X3;transcript_id=XM_012314492.1
	CM001180.1_1233258	CM001180.1	CM001180.1:1233258	1233258	0	T	A	0,062	-97,37812	15,74318	-329,3317	0,46428600	1,000000e+05	5,122906e-08	2,097725e-05	0,0001841291	B12	ID=id118792;Dbxref=taxon:30195;Name=LG B12;gbkey=Src;genome=chromosome;linkage-group=LG B12;mol_type=genomic DNA;note=haploid drones;sex=male
9	CM001178.1_8653227	CM001178.1	CM001178.1:8653227	8653227	0	T	C	0,108	-78,49818	11,76609	-329,3406	0,00001000	1,000000e-05	7,441475e-09	2,117399e-05	0,0048110400	B10	ID=id94318;Dbxref=taxon:30195;Name=LG B10;gbkey=Src;genome=chromosome;linkage-group=LG B10;mol_type=genomic DNA;note=haploid drones;sex=male
10	CM001179.1_6727668	CM001179.1	CM001179.1:6727668	6727668	0	G	A	0,123	-62,14532	14,70574	-329,3725	8,92864500	1,000000e+05	7,821677e-05	2,189546e-05	0,0001889952	B11	ID=rna12382;Parent=gene6263;Dbxref=GeneID:100649546,Genbank:XM_012314081.1;Name=XM_012314081.1;gbkey=mRNA;gene=LOC100649546;product=uncharacterized LOC100649546%2C transcript variant X5;transcript_id=XM_012314081.1
	CM001179.1_6727668	CM001179.1	CM001179.1:6727668	6727668	0	G	A	0,123	-62,14532	14,70574	-329,3725	8,92864500	1,000000e+05	7,821677e-05	2,189546e-05	0,0001889952	B11	ID=rna12383;Parent=gene6263;Dbxref=GeneID:100649546,Genbank:XM_003399144.2;Name=XM_003399144.2;gbkey=mRNA;gene=LOC100649546;product=uncharacterized LOC100649546%2C transcript variant X1;transcript_id=XM_003399144.2
	CM001179.1_6727668	CM001179.1	CM001179.1:6727668	6727668	0	G	A	0,123	-62,14532	14,70574	-329,3725	8,92864500	1,000000e+05	7,821677e-05	2,189546e-05	0,0001889952	B11	ID=rna12385;Parent=gene6263;Dbxref=GeneID:100649546,Genbank:XM_012314079.1;Name=XM_012314079.1;gbkey=mRNA;gene=LOC100649546;product=uncharacterized LOC100649546%2C transcript variant X4;transcript_id=XM_012314079.1
	CM001179.1_6727668	CM001179.1	CM001179.1:6727668	6727668	0	G	A	0,123	-62,14532	14,70574	-329,3725	8,92864500	1,000000e+05	7,821677e-05	2,189546e-05	0,0001889952	B11	ID=gene6263;Dbxref=GeneID:100649546;Name=LOC100649546;gbkey=Gene;gene=LOC100649546
	CM001179.1_6727668	CM001179.1	CM001179.1:6727668	6727668	0	G	A	0,123	-62,14532	14,70574	-329,3725	8,92864500	1,000000e+05	7,821677e-05	2,189546e-05	0,0001889952	B11	ID=rna12381;Parent=gene6263;Dbxref=GeneID:100649546,Genbank:XM_012314077.1;Name=XM_012314077.1;gbkey=mRNA;gene=LOC100649546;product=uncharacterized LOC100649546%2C transcript variant X2;transcript_id=XM_012314077.1
	CM001179.1_6727668	CM001179.1	CM001179.1:6727668	6727668	0	G	A	0,123	-62,14532	14,70574	-329,3725	8,92864500	1,000000e+05	7,821677e-05	2,189546e-05	0,0001889952	B11	ID=id104006;Dbxref=taxon:30195;Name=LG B11;gbkey=Src;genome=chromosome;linkage-group=LG B11;mol_type=genomic DNA;note=haploid drones;sex=male
11	CM001183.1_7927222	CM001183.1	CM001183.1:7927222	7927222	2	T	C	0,024	-123,91880	24,44935	-329,5303	1,92579500	1,000000e+05	3,766181e-06	2,584462e-05	0,0002091782	B15	ID=gene8853;Dbxref=GeneID:100651177;Name=LOC100651177;gbkey=Gene;gene=LOC100651177
	CM001183.1_7927222	CM001183.1	CM001183.1:7927222	7927222	2	T	C	0,024	-123,91880	24,44935	-329,5303	1,92579500	1,000000e+05	3,766181e-06	2,584462e-05	0,0002091782	B15	ID=rna17497;Parent=gene8853;Dbxref=GeneID:100651177,Genbank:XM_012317164.1;Name=XM_012317164.1;gbkey=mRNA;gene=LOC100651177;product=serine proteinase stubble%2C transcript variant X2;transcript_id=XM_012317164.1
	CM001183.1_7927222	CM001183.1	CM001183.1:7927222	7927222	2	T	C	0,024	-123,91880	24,44935	-329,5303	1,92579500	1,000000e+05	3,766181e-06	2,584462e-05	0,0002091782	B15	ID=rna17498;Parent=gene8853;Dbxref=GeneID:100651177,Genbank:XM_003401334.2;Name=XM_003401334.2;gbkey=mRNA;gene=LOC100651177;product=serine proteinase stubble%2C transcript variant X1;transcript_id=XM_003401334.2
	CM001183.1_7927222	CM001183.1	CM001183.1:7927222	7927222	2	T	C	0,024	-123,91880	24,44935	-329,5303	1,92579500	1,000000e+05	3,766181e-06	2,584462e-05	0,0002091782	B15	ID=id145077;Dbxref=taxon:30195;Name=LG B15;gbkey=Src;genome=chromosome;linkage-group=LG B15;mol_type=genomic DNA;note=haploid drones;sex=male
12	CM001179.1_9857303	CM001179.1	CM001179.1:9857303	9857303	0	G	A	0,277	-64,39491	15,33992	-329,7357	48,39618000	1,000000e+05	8,616872e-05	3,208068e-05	0,0002390450	B11	ID=rna12883;Parent=gene6496;Dbxref=GeneID:100650970,Genbank:XM_012313714.1;Name=XM_012313714.1;gbkey=mRNA;gene=LOC100650970;product=nephrin%2C transcript variant X1;transcript_id=XM_012313714.1
	CM001179.1_9857303	CM001179.1	CM001179.1:9857303	9857303	0	G	A	0,277	-64,39491	15,33992	-329,7357	48,39618000	1,000000e+05	8,616872e-05	3,208068e-05	0,0002390450	B11	ID=rna12882;Parent=gene6496;Dbxref=GeneID:100650970,Genbank:XM_003398914.2;Name=XM_003398914.2;gbkey=mRNA;gene=LOC100650970;product=nephrin%2C transcript variant X2;transcript_id=XM_003398914.2
	CM001179.1_9857303	CM001179.1	CM001179.1:9857303	9857303	0	G	A	0,277	-64,39491	15,33992	-329,7357	48,39618000	1,000000e+05	8,616872e-05	3,208068e-05	0,0002390450	B11	ID=gene6496;Dbxref=GeneID:100650970;Name=LOC100650970;gbkey=Gene;gene=LOC100650970
	CM001179.1_9857303	CM001179.1	CM001179.1:9857303	9857303	0	G	A	0,277	-64,39491	15,33992	-329,7357	48,39618000	1,000000e+05	8,616872e-05	3,208068e-05	0,0002390450	B11	ID=rna12884;Parent=gene6496;Dbxref=GeneID:100650970,Genbank:XM_012313716.1;Name=XM_012313716.1;gbkey=mRNA;gene=LOC100650970;product=nephrin%2C transcript variant X3;transcript_id=XM_012313716.1
	CM001179.1_9857303	CM001179.1	CM001179.1:9857303	9857303	0	G	A	0,277	-64,39491	15,33992	-329,7357	48,39618000	1,000000e+05	8,616872e-05	3,208068e-05	0,0002390450	B11	ID=id104006;Dbxref=taxon:30195;Name=LG B11;gbkey=Src;genome=chromosome;linkage-group=LG B11;mol_type=genomic DNA;note=haploid drones;sex=male
13	CM001183.1_7905861	CM001183.1	CM001183.1:7905861	7905861	0	G	A	0,046	-106,64260	20,10741	-329,7419	1,31864500	1,000000e+05	1,555987e-06	3,228986e-05	0,0002400114	B15	ID=gene8851;Dbxref=GeneID:100651422;Name=LOC100651422;gbkey=Gene;gene=LOC100651422
	CM001183.1_7905861	CM001183.1	CM001183.1:7905861	7905861	0	G	A	0,046	-106,64260	20,10741	-329,7419	1,31864500	1,000000e+05	1,555987e-06	3,228986e-05	0,0002400114	B15	ID=rna17495;Parent=gene8851;Dbxref=GeneID:100651422,Genbank:XM_012317469.1;Name=XM_012317469.1;Note=The sequence of the model RefSeq transcript was modified relative to this genomic sequence to represent the inferred CDS: inserted 1 base in 1 codon%3B deleted 1 base in 1 codon;exception=unclassified transcription discrepancy;gbkey=mRNA;gene=LOC100651422;product=uncharacterized LOC100651422;transc…
	CM001183.1_7905861	CM001183.1	CM001183.1:7905861	7905861	0	G	A	0,046	-106,64260	20,10741	-329,7419	1,31864500	1,000000e+05	1,555987e-06	3,228986e-05	0,0002400114	B15	ID=id145077;Dbxref=taxon:30195;Name=LG B15;gbkey=Src;genome=chromosome;linkage-group=LG B15;mol_type=genomic DNA;note=haploid drones;sex=male
14	CM001183.1_8246283	CM001183.1	CM001183.1:8246283	8246283	0	C	A	0,046	-106,64260	20,10741	-329,7419	1,31864500	1,000000e+05	1,555987e-06	3,228986e-05	0,0002400114	B15	ID=id145077;Dbxref=taxon:30195;Name=LG B15;gbkey=Src;genome=chromosome;linkage-group=LG B15;mol_type=genomic DNA;note=haploid drones;sex=male
15	CM001183.1_8914728	CM001183.1	CM001183.1:8914728	8914728	0	A	G	0,046	-106,64260	20,10741	-329,7419	1,31864500	1,000000e+05	1,555987e-06	3,228986e-05	0,0002400114	B15	ID=gene8904;Dbxref=GeneID:100646518;Name=LOC100646518;gbkey=Gene;gene=LOC100646518
	CM001183.1_8914728	CM001183.1	CM001183.1:8914728	8914728	0	A	G	0,046	-106,64260	20,10741	-329,7419	1,31864500	1,000000e+05	1,555987e-06	3,228986e-05	0,0002400114	B15	ID=rna17566;Parent=gene8904;Dbxref=GeneID:100646518,Genbank:XM_003401296.2;Name=XM_003401296.2;gbkey=mRNA;gene=LOC100646518;product=uncharacterized LOC100646518;transcript_id=XM_003401296.2
	CM001183.1_8914728	CM001183.1	CM001183.1:8914728	8914728	0	A	G	0,046	-106,64260	20,10741	-329,7419	1,31864500	1,000000e+05	1,555987e-06	3,228986e-05	0,0002400114	B15	ID=id145077;Dbxref=taxon:30195;Name=LG B15;gbkey=Src;genome=chromosome;linkage-group=LG B15;mol_type=genomic DNA;note=haploid drones;sex=male
16	CM001175.1_8825700	CM001175.1	CM001175.1:8825700	8825700	0	T	C	0,062	-97,02442	15,06166	-329,7772	0,09546135	6,106759e-02	1,857487e-08	3,351106e-05	0,0004224278	B07	ID=gene4020;Dbxref=GeneID:100644761;Name=LOC100644761;gbkey=Gene;gene=LOC100644761
	CM001175.1_8825700	CM001175.1	CM001175.1:8825700	8825700	0	T	C	0,062	-97,02442	15,06166	-329,7772	0,09546135	6,106759e-02	1,857487e-08	3,351106e-05	0,0004224278	B07	ID=rna7946;Parent=gene4020;Dbxref=GeneID:100644761,Genbank:XM_003396679.2;Name=XM_003396679.2;gbkey=mRNA;gene=LOC100644761;product=3-phosphoinositide-dependent protein kinase 1%2C transcript variant X1;transcript_id=XM_003396679.2
	CM001175.1_8825700	CM001175.1	CM001175.1:8825700	8825700	0	T	C	0,062	-97,02442	15,06166	-329,7772	0,09546135	6,106759e-02	1,857487e-08	3,351106e-05	0,0004224278	B07	ID=id61180;Dbxref=taxon:30195;Name=LG B07;gbkey=Src;genome=chromosome;linkage-group=LG B07;mol_type=genomic DNA;note=haploid drones;sex=male
17	CM001170.1_5742310	CM001170.1	CM001170.1:5742310	5742310	0	T	C	0,069	-91,37168	15,34549	-329,7887	0,41070440	1,000000e+05	1,269330e-07	3,392116e-05	0,0002474777	B02	ID=gene942;Dbxref=GeneID:100645822;Name=LOC100645822;gbkey=Gene;gene=LOC100645822
	CM001170.1_5742310	CM001170.1	CM001170.1:5742310	5742310	0	T	C	0,069	-91,37168	15,34549	-329,7887	0,41070440	1,000000e+05	1,269330e-07	3,392116e-05	0,0002474777	B02	ID=rna1891;Parent=gene942;Dbxref=GeneID:100645822,Genbank:XM_012318286.1;Name=XM_012318286.1;gbkey=mRNA;gene=LOC100645822;product=protein dead ringer homolog%2C transcript variant X1;transcript_id=XM_012318286.1
	CM001170.1_5742310	CM001170.1	CM001170.1:5742310	5742310	0	T	C	0,069	-91,37168	15,34549	-329,7887	0,41070440	1,000000e+05	1,269330e-07	3,392116e-05	0,0002474777	B02	ID=rna1892;Parent=gene942;Dbxref=GeneID:100645822,Genbank:XM_012318292.1;Name=XM_012318292.1;gbkey=mRNA;gene=LOC100645822;product=protein dead ringer homolog%2C transcript variant X2;transcript_id=XM_012318292.1
	CM001170.1_5742310	CM001170.1	CM001170.1:5742310	5742310	0	T	C	0,069	-91,37168	15,34549	-329,7887	0,41070440	1,000000e+05	1,269330e-07	3,392116e-05	0,0002474777	B02	ID=rna1897;Parent=gene942;Dbxref=GeneID:100645822,Genbank:XM_012318334.1;Name=XM_012318334.1;gbkey=mRNA;gene=LOC100645822;product=protein dead ringer homolog%2C transcript variant X11;transcript_id=XM_012318334.1
	CM001170.1_5742310	CM001170.1	CM001170.1:5742310	5742310	0	T	C	0,069	-91,37168	15,34549	-329,7887	0,41070440	1,000000e+05	1,269330e-07	3,392116e-05	0,0002474777	B02	ID=rna1896;Parent=gene942;Dbxref=GeneID:100645822,Genbank:XM_012318330.1;Name=XM_012318330.1;gbkey=mRNA;gene=LOC100645822;product=protein dead ringer homolog%2C transcript variant X10;transcript_id=XM_012318330.1
	CM001170.1_5742310	CM001170.1	CM001170.1:5742310	5742310	0	T	C	0,069	-91,37168	15,34549	-329,7887	0,41070440	1,000000e+05	1,269330e-07	3,392116e-05	0,0002474777	B02	ID=rna1895;Parent=gene942;Dbxref=GeneID:100645822,Genbank:XM_012318321.1;Name=XM_012318321.1;gbkey=mRNA;gene=LOC100645822;product=protein dead ringer homolog%2C transcript variant X8;transcript_id=XM_012318321.1
	CM001170.1_5742310	CM001170.1	CM001170.1:5742310	5742310	0	T	C	0,069	-91,37168	15,34549	-329,7887	0,41070440	1,000000e+05	1,269330e-07	3,392116e-05	0,0002474777	B02	ID=rna1894;Parent=gene942;Dbxref=GeneID:100645822,Genbank:XM_012318325.1;Name=XM_012318325.1;gbkey=mRNA;gene=LOC100645822;product=protein dead ringer homolog%2C transcript variant X9;transcript_id=XM_012318325.1
	CM001170.1_5742310	CM001170.1	CM001170.1:5742310	5742310	0	T	C	0,069	-91,37168	15,34549	-329,7887	0,41070440	1,000000e+05	1,269330e-07	3,392116e-05	0,0002474777	B02	ID=rna1893;Parent=gene942;Dbxref=GeneID:100645822,Genbank:XM_012318320.1;Name=XM_012318320.1;gbkey=mRNA;gene=LOC100645822;product=protein dead ringer homolog%2C transcript variant X7;transcript_id=XM_012318320.1
	CM001170.1_5742310	CM001170.1	CM001170.1:5742310	5742310	0	T	C	0,069	-91,37168	15,34549	-329,7887	0,41070440	1,000000e+05	1,269330e-07	3,392116e-05	0,0002474777	B02	ID=rna1898;Parent=gene942;Dbxref=GeneID:100645822,Genbank:XM_012318297.1;Name=XM_012318297.1;gbkey=mRNA;gene=LOC100645822;product=protein dead ringer homolog%2C transcript variant X3;transcript_id=XM_012318297.1
	CM001170.1_5742310	CM001170.1	CM001170.1:5742310	5742310	0	T	C	0,069	-91,37168	15,34549	-329,7887	0,41070440	1,000000e+05	1,269330e-07	3,392116e-05	0,0002474777	B02	ID=rna1899;Parent=gene942;Dbxref=GeneID:100645822,Genbank:XM_012318306.1;Name=XM_012318306.1;gbkey=mRNA;gene=LOC100645822;product=protein dead ringer homolog%2C transcript variant X4;transcript_id=XM_012318306.1
	CM001170.1_5742310	CM001170.1	CM001170.1:5742310	5742310	0	T	C	0,069	-91,37168	15,34549	-329,7887	0,41070440	1,000000e+05	1,269330e-07	3,392116e-05	0,0002474777	B02	ID=rna1900;Parent=gene942;Dbxref=GeneID:100645822,Genbank:XM_012318313.1;Name=XM_012318313.1;gbkey=mRNA;gene=LOC100645822;product=protein dead ringer homolog%2C transcript variant X5;transcript_id=XM_012318313.1
	CM001170.1_5742310	CM001170.1	CM001170.1:5742310	5742310	0	T	C	0,069	-91,37168	15,34549	-329,7887	0,41070440	1,000000e+05	1,269330e-07	3,392116e-05	0,0002474777	B02	ID=rna1901;Parent=gene942;Dbxref=GeneID:100645822,Genbank:XM_012318316.1;Name=XM_012318316.1;gbkey=mRNA;gene=LOC100645822;product=protein dead ringer homolog%2C transcript variant X6;transcript_id=XM_012318316.1
	CM001170.1_5742310	CM001170.1	CM001170.1:5742310	5742310	0	T	C	0,069	-91,37168	15,34549	-329,7887	0,41070440	1,000000e+05	1,269330e-07	3,392116e-05	0,0002474777	B02	ID=id11819;Dbxref=taxon:30195;Name=LG B02;gbkey=Src;genome=chromosome;linkage-group=LG B02;mol_type=genomic DNA;note=haploid drones;sex=male
18	CM001183.1_7466300	CM001183.1	CM001183.1:7466300	7466300	1	G	A	0,023	-129,38330	26,92075	-329,8480	3,05314800	1,000000e+05	9,918989e-06	3,610579e-05	0,0002572937	B15	ID=rna17456;Parent=gene8828;Dbxref=GeneID:100644824,Genbank:XM_012317197.1;Name=XM_012317197.1;gbkey=mRNA;gene=LOC100644824;product=max dimerization protein 1-like%2C transcript variant X7;transcript_id=XM_012317197.1
	CM001183.1_7466300	CM001183.1	CM001183.1:7466300	7466300	1	G	A	0,023	-129,38330	26,92075	-329,8480	3,05314800	1,000000e+05	9,918989e-06	3,610579e-05	0,0002572937	B15	ID=rna17452;Parent=gene8828;Dbxref=GeneID:100644824,Genbank:XM_012317198.1;Name=XM_012317198.1;gbkey=mRNA;gene=LOC100644824;product=max dimerization protein 1-like%2C transcript variant X8;transcript_id=XM_012317198.1
	CM001183.1_7466300	CM001183.1	CM001183.1:7466300	7466300	1	G	A	0,023	-129,38330	26,92075	-329,8480	3,05314800	1,000000e+05	9,918989e-06	3,610579e-05	0,0002572937	B15	ID=rna17453;Parent=gene8828;Dbxref=GeneID:100644824,Genbank:XM_012317196.1;Name=XM_012317196.1;gbkey=mRNA;gene=LOC100644824;product=max dimerization protein 1-like%2C transcript variant X6;transcript_id=XM_012317196.1
	CM001183.1_7466300	CM001183.1	CM001183.1:7466300	7466300	1	G	A	0,023	-129,38330	26,92075	-329,8480	3,05314800	1,000000e+05	9,918989e-06	3,610579e-05	0,0002572937	B15	ID=rna17454;Parent=gene8828;Dbxref=GeneID:100644824,Genbank:XM_012317195.1;Name=XM_012317195.1;gbkey=mRNA;gene=LOC100644824;product=max dimerization protein 1-like%2C transcript variant X5;transcript_id=XM_012317195.1
	CM001183.1_7466300	CM001183.1	CM001183.1:7466300	7466300	1	G	A	0,023	-129,38330	26,92075	-329,8480	3,05314800	1,000000e+05	9,918989e-06	3,610579e-05	0,0002572937	B15	ID=rna17455;Parent=gene8828;Dbxref=GeneID:100644824,Genbank:XM_012317193.1;Name=XM_012317193.1;gbkey=mRNA;gene=LOC100644824;product=max dimerization protein 1-like%2C transcript variant X3;transcript_id=XM_012317193.1
	CM001183.1_7466300	CM001183.1	CM001183.1:7466300	7466300	1	G	A	0,023	-129,38330	26,92075	-329,8480	3,05314800	1,000000e+05	9,918989e-06	3,610579e-05	0,0002572937	B15	ID=rna17451;Parent=gene8828;Dbxref=GeneID:100644824,Genbank:XM_012317199.1;Name=XM_012317199.1;gbkey=mRNA;gene=LOC100644824;product=max dimerization protein 1-like%2C transcript variant X9;transcript_id=XM_012317199.1
	CM001183.1_7466300	CM001183.1	CM001183.1:7466300	7466300	1	G	A	0,023	-129,38330	26,92075	-329,8480	3,05314800	1,000000e+05	9,918989e-06	3,610579e-05	0,0002572937	B15	ID=rna17448;Parent=gene8828;Dbxref=GeneID:100644824,Genbank:XM_012317200.1;Name=XM_012317200.1;gbkey=mRNA;gene=LOC100644824;product=max dimerization protein 1-like%2C transcript variant X10;transcript_id=XM_012317200.1
	CM001183.1_7466300	CM001183.1	CM001183.1:7466300	7466300	1	G	A	0,023	-129,38330	26,92075	-329,8480	3,05314800	1,000000e+05	9,918989e-06	3,610579e-05	0,0002572937	B15	ID=rna17449;Parent=gene8828;Dbxref=GeneID:100644824,Genbank:XM_012317191.1;Name=XM_012317191.1;gbkey=mRNA;gene=LOC100644824;product=max dimerization protein 1-like%2C transcript variant X1;transcript_id=XM_012317191.1
	CM001183.1_7466300	CM001183.1	CM001183.1:7466300	7466300	1	G	A	0,023	-129,38330	26,92075	-329,8480	3,05314800	1,000000e+05	9,918989e-06	3,610579e-05	0,0002572937	B15	ID=rna17450;Parent=gene8828;Dbxref=GeneID:100644824,Genbank:XM_012317192.1;Name=XM_012317192.1;gbkey=mRNA;gene=LOC100644824;product=max dimerization protein 1-like%2C transcript variant X2;transcript_id=XM_012317192.1
	CM001183.1_7466300	CM001183.1	CM001183.1:7466300	7466300	1	G	A	0,023	-129,38330	26,92075	-329,8480	3,05314800	1,000000e+05	9,918989e-06	3,610579e-05	0,0002572937	B15	ID=gene8828;Dbxref=GeneID:100644824;Name=LOC100644824;gbkey=Gene;gene=LOC100644824
	CM001183.1_7466300	CM001183.1	CM001183.1:7466300	7466300	1	G	A	0,023	-129,38330	26,92075	-329,8480	3,05314800	1,000000e+05	9,918989e-06	3,610579e-05	0,0002572937	B15	ID=rna17447;Parent=gene8828;Dbxref=GeneID:100644824,Genbank:XM_012317194.1;Name=XM_012317194.1;gbkey=mRNA;gene=LOC100644824;product=max dimerization protein 1-like%2C transcript variant X4;transcript_id=XM_012317194.1
	CM001183.1_7466300	CM001183.1	CM001183.1:7466300	7466300	1	G	A	0,023	-129,38330	26,92075	-329,8480	3,05314800	1,000000e+05	9,918989e-06	3,610579e-05	0,0002572937	B15	ID=id145077;Dbxref=taxon:30195;Name=LG B15;gbkey=Src;genome=chromosome;linkage-group=LG B15;mol_type=genomic DNA;note=haploid drones;sex=male
19	CM001171.1_14156904	CM001171.1	CM001171.1:14156904	14156904	0	T	G	0,108	-77,54618	11,86585	-329,8895	0,00001000	1,000000e-05	1,281235e-08	3,771696e-05	0,0034514120	B03	ID=id23680;Dbxref=taxon:30195;Name=LG B03;gbkey=Src;genome=chromosome;linkage-group=LG B03;mol_type=genomic DNA;note=haploid drones;sex=male
20	CM001177.1_5694646	CM001177.1	CM001177.1:5694646	5694646	0	G	A	0,023	-128,35860	26,96252	-329,9256	3,11457800	1,000000e+05	1,170749e-05	3,918114e-05	0,0002707882	B09	ID=gene4952;Dbxref=GeneID:100645564;Name=LOC100645564;gbkey=Gene;gene=LOC100645564
	CM001177.1_5694646	CM001177.1	CM001177.1:5694646	5694646	0	G	A	0,023	-128,35860	26,96252	-329,9256	3,11457800	1,000000e+05	1,170749e-05	3,918114e-05	0,0002707882	B09	ID=rna9872;Parent=gene4952;Dbxref=GeneID:100645564,Genbank:XM_012311804.1;Name=XM_012311804.1;gbkey=mRNA;gene=LOC100645564;product=peripheral plasma membrane protein CASK%2C transcript variant X1;transcript_id=XM_012311804.1
	CM001177.1_5694646	CM001177.1	CM001177.1:5694646	5694646	0	G	A	0,023	-128,35860	26,96252	-329,9256	3,11457800	1,000000e+05	1,170749e-05	3,918114e-05	0,0002707882	B09	ID=rna9873;Parent=gene4952;Dbxref=GeneID:100645564,Genbank:XM_012311805.1;Name=XM_012311805.1;gbkey=mRNA;gene=LOC100645564;product=peripheral plasma membrane protein CASK%2C transcript variant X2;transcript_id=XM_012311805.1
	CM001177.1_5694646	CM001177.1	CM001177.1:5694646	5694646	0	G	A	0,023	-128,35860	26,96252	-329,9256	3,11457800	1,000000e+05	1,170749e-05	3,918114e-05	0,0002707882	B09	ID=rna9874;Parent=gene4952;Dbxref=GeneID:100645564,Genbank:XM_012311808.1;Name=XM_012311808.1;gbkey=mRNA;gene=LOC100645564;product=peripheral plasma membrane protein CASK%2C transcript variant X5;transcript_id=XM_012311808.1
	CM001177.1_5694646	CM001177.1	CM001177.1:5694646	5694646	0	G	A	0,023	-128,35860	26,96252	-329,9256	3,11457800	1,000000e+05	1,170749e-05	3,918114e-05	0,0002707882	B09	ID=rna9875;Parent=gene4952;Dbxref=GeneID:100645564,Genbank:XM_012311806.1;Name=XM_012311806.1;gbkey=mRNA;gene=LOC100645564;product=peripheral plasma membrane protein CASK%2C transcript variant X3;transcript_id=XM_012311806.1
	CM001177.1_5694646	CM001177.1	CM001177.1:5694646	5694646	0	G	A	0,023	-128,35860	26,96252	-329,9256	3,11457800	1,000000e+05	1,170749e-05	3,918114e-05	0,0002707882	B09	ID=rna9876;Parent=gene4952;Dbxref=GeneID:100645564,Genbank:XM_012311807.1;Name=XM_012311807.1;gbkey=mRNA;gene=LOC100645564;product=peripheral plasma membrane protein CASK%2C transcript variant X4;transcript_id=XM_012311807.1
	CM001177.1_5694646	CM001177.1	CM001177.1:5694646	5694646	0	G	A	0,023	-128,35860	26,96252	-329,9256	3,11457800	1,000000e+05	1,170749e-05	3,918114e-05	0,0002707882	B09	ID=rna9877;Parent=gene4952;Dbxref=GeneID:100645564,Genbank:XM_012311809.1;Name=XM_012311809.1;gbkey=mRNA;gene=LOC100645564;product=peripheral plasma membrane protein CASK%2C transcript variant X6;transcript_id=XM_012311809.1
	CM001177.1_5694646	CM001177.1	CM001177.1:5694646	5694646	0	G	A	0,023	-128,35860	26,96252	-329,9256	3,11457800	1,000000e+05	1,170749e-05	3,918114e-05	0,0002707882	B09	ID=id82619;Dbxref=taxon:30195;Name=LG B09;gbkey=Src;genome=chromosome;linkage-group=LG B09;mol_type=genomic DNA;note=haploid drones;sex=male
