# Supplementary material for: Genetic variation and microbiota in bumble bees cross-infected by different strains of C. bombi
Source: PLoS One. 2022 Nov 28;17(11):e0277041. doi: 10.1371/journal.pone.0277041 (PMC9704641; doi:10.1371/journal.pone.0277041)
Supplement: S8 File — The file contains data from the top 20 SNPs associated with cases where Axis.1 ≥ 0 (’resistant group’), from MDS-ordination of zOTUs. Values for Axis.1 corrected for structure, sqrt-transformed, and LD-pruned. (XLSX) [file pone.0277041.s008.xlsx]

## Sheet: Sheet 1
Top20_group_positive_LD200_50_0.75_lmm_sqrt_res
Rank	Location	chr	rs	ps	n_miss	allele1	allele0	af	beta	se	logl_H1	l_remle	l_mle	p_wald	p_lrt	p_score	X1	Annotation
1	CM001182.1_10846214	CM001182.1	CM001182.1:10846214	10846214	0	T	C	0,127	60,54053	10,89577	-608,6661	0,6460283	0,5739168	1,780446e-07	4,663951e-06	1,073141e-04	B14	ID=gene8369;Dbxref=GeneID:100646390;Name=LOC100646390;gbkey=Gene;gene=LOC100646390
	CM001182.1_10846214	CM001182.1	CM001182.1:10846214	10846214	0	T	C	0,127	60,54053	10,89577	-608,6661	0,6460283	0,5739168	1,780446e-07	4,663951e-06	1,073141e-04	B14	ID=rna16578;Parent=gene8369;Dbxref=GeneID:100646390,Genbank:XM_012316538.1;Name=XM_012316538.1;gbkey=mRNA;gene=LOC100646390;product=lachesin;transcript_id=XM_012316538.1
	CM001182.1_10846214	CM001182.1	CM001182.1:10846214	10846214	0	T	C	0,127	60,54053	10,89577	-608,6661	0,6460283	0,5739168	1,780446e-07	4,663951e-06	1,073141e-04	B14	ID=id135014;Dbxref=taxon:30195;Name=LG B14;gbkey=Src;genome=chromosome;linkage-group=LG B14;mol_type=genomic DNA;note=haploid drones;sex=male
2	CM001181.1_1802533	CM001181.1	CM001181.1:1802533	1802533	0	T	C	0,055	72,08381	15,52178	-609,6079	2,0563650	2,0600760	9,075930e-06	1,249031e-05	7,557686e-05	B13	ID=id129821;Dbxref=taxon:30195;Name=LG B13;gbkey=Src;genome=chromosome;linkage-group=LG B13;mol_type=genomic DNA;note=haploid drones;sex=male
3	CM001179.1_13129707	CM001179.1	CM001179.1:13129707	13129707	0	G	A	0,178	51,50462	11,44895	-609,7329	3,1029260	3,1530050	1,633575e-05	1,423885e-05	6,057944e-05	B11	ID=gene6609;Dbxref=GeneID:105666237;Name=LOC105666237;gbkey=Gene;gene=LOC105666237
	CM001179.1_13129707	CM001179.1	CM001179.1:13129707	13129707	0	G	A	0,178	51,50462	11,44895	-609,7329	3,1029260	3,1530050	1,633575e-05	1,423885e-05	6,057944e-05	B11	ID=rna13112;Parent=gene6609;Dbxref=GeneID:105666237,Genbank:XM_012313565.1;Name=XM_012313565.1;gbkey=mRNA;gene=LOC105666237;product=uncharacterized LOC105666237;transcript_id=XM_012313565.1
	CM001179.1_13129707	CM001179.1	CM001179.1:13129707	13129707	0	G	A	0,178	51,50462	11,44895	-609,7329	3,1029260	3,1530050	1,633575e-05	1,423885e-05	6,057944e-05	B11	ID=id104006;Dbxref=taxon:30195;Name=LG B11;gbkey=Src;genome=chromosome;linkage-group=LG B11;mol_type=genomic DNA;note=haploid drones;sex=male
4	CM001182.1_9825985	CM001182.1	CM001182.1:9825985	9825985	0	T	G	0,085	63,03196	13,47499	-609,8777	1,6445750	1,6227300	7,908702e-06	1,657419e-05	1,110519e-04	B14	ID=id135014;Dbxref=taxon:30195;Name=LG B14;gbkey=Src;genome=chromosome;linkage-group=LG B14;mol_type=genomic DNA;note=haploid drones;sex=male
5	CM001184.1_3562604	CM001184.1	CM001184.1:3562604	3562604	0	A	G	0,131	-54,70914	11,39651	-610,0350	1,2369180	1,1943350	4,761301e-06	1,954960e-05	1,713511e-04	B16	ID=id155187;Dbxref=taxon:30195;Name=LG B16;gbkey=Src;genome=chromosome;linkage-group=LG B16;mol_type=genomic DNA;note=haploid drones;sex=male
6	CM001180.1_815680	CM001180.1	CM001180.1:815680	815680	0	A	G	0,123	53,41182	11,93556	-610,0905	2,3368790	2,3389590	1,795200e-05	2,072319e-05	9,545220e-05	B12	ID=gene6881;Dbxref=GeneID:100643741;Name=LOC100643741;gbkey=Gene;gene=LOC100643741
	CM001180.1_815680	CM001180.1	CM001180.1:815680	815680	0	A	G	0,123	53,41182	11,93556	-610,0905	2,3368790	2,3389590	1,795200e-05	2,072319e-05	9,545220e-05	B12	ID=rna13666;Parent=gene6881;Dbxref=GeneID:100643741,Genbank:XM_012314481.1;Name=XM_012314481.1;gbkey=mRNA;gene=LOC100643741;product=mucin-12%2C transcript variant X2;transcript_id=XM_012314481.1
	CM001180.1_815680	CM001180.1	CM001180.1:815680	815680	0	A	G	0,123	53,41182	11,93556	-610,0905	2,3368790	2,3389590	1,795200e-05	2,072319e-05	9,545220e-05	B12	ID=rna13667;Parent=gene6881;Dbxref=GeneID:100643741,Genbank:XM_003399573.2;Name=XM_003399573.2;gbkey=mRNA;gene=LOC100643741;product=mucin-12%2C transcript variant X1;transcript_id=XM_003399573.2
	CM001180.1_815680	CM001180.1	CM001180.1:815680	815680	0	A	G	0,123	53,41182	11,93556	-610,0905	2,3368790	2,3389590	1,795200e-05	2,072319e-05	9,545220e-05	B12	ID=rna13668;Parent=gene6881;Dbxref=GeneID:100643741,Genbank:XM_012314483.1;Name=XM_012314483.1;gbkey=mRNA;gene=LOC100643741;product=mucin-12%2C transcript variant X4;transcript_id=XM_012314483.1
	CM001180.1_815680	CM001180.1	CM001180.1:815680	815680	0	A	G	0,123	53,41182	11,93556	-610,0905	2,3368790	2,3389590	1,795200e-05	2,072319e-05	9,545220e-05	B12	ID=rna13669;Parent=gene6881;Dbxref=GeneID:100643741,Genbank:XM_012314482.1;Name=XM_012314482.1;gbkey=mRNA;gene=LOC100643741;product=mucin-12%2C transcript variant X3;transcript_id=XM_012314482.1
	CM001180.1_815680	CM001180.1	CM001180.1:815680	815680	0	A	G	0,123	53,41182	11,93556	-610,0905	2,3368790	2,3389590	1,795200e-05	2,072319e-05	9,545220e-05	B12	ID=id118792;Dbxref=taxon:30195;Name=LG B12;gbkey=Src;genome=chromosome;linkage-group=LG B12;mol_type=genomic DNA;note=haploid drones;sex=male
7	CM001178.1_13330302	CM001178.1	CM001178.1:13330302	13330302	0	A	G	0,364	-57,02668	12,50745	-610,0987	1,8729080	1,8298180	1,279515e-05	2,090086e-05	1,246064e-04	B10	ID=rna11836;Parent=gene5989;Dbxref=GeneID:105666188,Genbank:XM_012313156.1;Name=XM_012313156.1;gbkey=mRNA;gene=LOC105666188;product=CCR4-NOT transcription complex subunit 6-like%2C transcript variant X4;transcript_id=XM_012313156.1
	CM001178.1_13330302	CM001178.1	CM001178.1:13330302	13330302	0	A	G	0,364	-57,02668	12,50745	-610,0987	1,8729080	1,8298180	1,279515e-05	2,090086e-05	1,246064e-04	B10	ID=gene5989;Dbxref=GeneID:105666188;Name=LOC105666188;gbkey=Gene;gene=LOC105666188
	CM001178.1_13330302	CM001178.1	CM001178.1:13330302	13330302	0	A	G	0,364	-57,02668	12,50745	-610,0987	1,8729080	1,8298180	1,279515e-05	2,090086e-05	1,246064e-04	B10	ID=rna11835;Parent=gene5989;Dbxref=GeneID:105666188,Genbank:XM_012313155.1;Name=XM_012313155.1;gbkey=mRNA;gene=LOC105666188;product=CCR4-NOT transcription complex subunit 6-like%2C transcript variant X3;transcript_id=XM_012313155.1
	CM001178.1_13330302	CM001178.1	CM001178.1:13330302	13330302	0	A	G	0,364	-57,02668	12,50745	-610,0987	1,8729080	1,8298180	1,279515e-05	2,090086e-05	1,246064e-04	B10	ID=id94318;Dbxref=taxon:30195;Name=LG B10;gbkey=Src;genome=chromosome;linkage-group=LG B10;mol_type=genomic DNA;note=haploid drones;sex=male
8	CM001182.1_11198348	CM001182.1	CM001182.1:11198348	11198348	0	T	C	0,123	57,09308	11,58517	-610,1129	0,9875084	0,9168363	2,787187e-06	2,121485e-05	2,025409e-04	B14	ID=gene8394;Dbxref=GeneID:100649033;Name=LOC100649033;gbkey=Gene;gene=LOC100649033
	CM001182.1_11198348	CM001182.1	CM001182.1:11198348	11198348	0	T	C	0,123	57,09308	11,58517	-610,1129	0,9875084	0,9168363	2,787187e-06	2,121485e-05	2,025409e-04	B14	ID=rna16624;Parent=gene8394;Dbxref=GeneID:100649033,Genbank:XM_012316571.1;Name=XM_012316571.1;gbkey=mRNA;gene=LOC100649033;product=cyclin-dependent kinase-like 4%2C transcript variant X1;transcript_id=XM_012316571.1
	CM001182.1_11198348	CM001182.1	CM001182.1:11198348	11198348	0	T	C	0,123	57,09308	11,58517	-610,1129	0,9875084	0,9168363	2,787187e-06	2,121485e-05	2,025409e-04	B14	ID=rna16625;Parent=gene8394;Dbxref=GeneID:100649033,Genbank:XM_012316573.1;Name=XM_012316573.1;gbkey=mRNA;gene=LOC100649033;product=cyclin-dependent kinase-like 4%2C transcript variant X3;transcript_id=XM_012316573.1
	CM001182.1_11198348	CM001182.1	CM001182.1:11198348	11198348	0	T	C	0,123	57,09308	11,58517	-610,1129	0,9875084	0,9168363	2,787187e-06	2,121485e-05	2,025409e-04	B14	ID=rna16626;Parent=gene8394;Dbxref=GeneID:100649033,Genbank:XM_012316572.1;Name=XM_012316572.1;gbkey=mRNA;gene=LOC100649033;product=cyclin-dependent kinase-like 4%2C transcript variant X2;transcript_id=XM_012316572.1
	CM001182.1_11198348	CM001182.1	CM001182.1:11198348	11198348	0	T	C	0,123	57,09308	11,58517	-610,1129	0,9875084	0,9168363	2,787187e-06	2,121485e-05	2,025409e-04	B14	ID=rna16627;Parent=gene8394;Dbxref=GeneID:100649033,Genbank:XM_003400911.2;Name=XM_003400911.2;gbkey=mRNA;gene=LOC100649033;product=cyclin-dependent kinase-like 4%2C transcript variant X4;transcript_id=XM_003400911.2
	CM001182.1_11198348	CM001182.1	CM001182.1:11198348	11198348	0	T	C	0,123	57,09308	11,58517	-610,1129	0,9875084	0,9168363	2,787187e-06	2,121485e-05	2,025409e-04	B14	ID=rna16628;Parent=gene8394;Dbxref=GeneID:100649033,Genbank:XM_012316574.1;Name=XM_012316574.1;gbkey=mRNA;gene=LOC100649033;product=cyclin-dependent kinase-like 4%2C transcript variant X5;transcript_id=XM_012316574.1
	CM001182.1_11198348	CM001182.1	CM001182.1:11198348	11198348	0	T	C	0,123	57,09308	11,58517	-610,1129	0,9875084	0,9168363	2,787187e-06	2,121485e-05	2,025409e-04	B14	ID=rna16629;Parent=gene8394;Dbxref=GeneID:100649033,Genbank:XM_012316575.1;Name=XM_012316575.1;gbkey=mRNA;gene=LOC100649033;product=cyclin-dependent kinase-like 4%2C transcript variant X6;transcript_id=XM_012316575.1
	CM001182.1_11198348	CM001182.1	CM001182.1:11198348	11198348	0	T	C	0,123	57,09308	11,58517	-610,1129	0,9875084	0,9168363	2,787187e-06	2,121485e-05	2,025409e-04	B14	ID=rna16630;Parent=gene8394;Dbxref=GeneID:100649033,Genbank:XM_012316576.1;Name=XM_012316576.1;gbkey=mRNA;gene=LOC100649033;product=cyclin-dependent kinase-like 4%2C transcript variant X7;transcript_id=XM_012316576.1
	CM001182.1_11198348	CM001182.1	CM001182.1:11198348	11198348	0	T	C	0,123	57,09308	11,58517	-610,1129	0,9875084	0,9168363	2,787187e-06	2,121485e-05	2,025409e-04	B14	ID=id144790;Parent=rna16624;Dbxref=GeneID:100649033,Genbank:XM_012316571.1;gbkey=mRNA;gene=LOC100649033;product=cyclin-dependent kinase-like 4%2C transcript variant X1;transcript_id=XM_012316571.1
	CM001182.1_11198348	CM001182.1	CM001182.1:11198348	11198348	0	T	C	0,123	57,09308	11,58517	-610,1129	0,9875084	0,9168363	2,787187e-06	2,121485e-05	2,025409e-04	B14	ID=id144797;Parent=rna16625;Dbxref=GeneID:100649033,Genbank:XM_012316573.1;gbkey=mRNA;gene=LOC100649033;product=cyclin-dependent kinase-like 4%2C transcript variant X3;transcript_id=XM_012316573.1
	CM001182.1_11198348	CM001182.1	CM001182.1:11198348	11198348	0	T	C	0,123	57,09308	11,58517	-610,1129	0,9875084	0,9168363	2,787187e-06	2,121485e-05	2,025409e-04	B14	ID=id144804;Parent=rna16626;Dbxref=GeneID:100649033,Genbank:XM_012316572.1;gbkey=mRNA;gene=LOC100649033;product=cyclin-dependent kinase-like 4%2C transcript variant X2;transcript_id=XM_012316572.1
	CM001182.1_11198348	CM001182.1	CM001182.1:11198348	11198348	0	T	C	0,123	57,09308	11,58517	-610,1129	0,9875084	0,9168363	2,787187e-06	2,121485e-05	2,025409e-04	B14	ID=id144810;Parent=rna16627;Dbxref=GeneID:100649033,Genbank:XM_003400911.2;gbkey=mRNA;gene=LOC100649033;product=cyclin-dependent kinase-like 4%2C transcript variant X4;transcript_id=XM_003400911.2
	CM001182.1_11198348	CM001182.1	CM001182.1:11198348	11198348	0	T	C	0,123	57,09308	11,58517	-610,1129	0,9875084	0,9168363	2,787187e-06	2,121485e-05	2,025409e-04	B14	ID=id144816;Parent=rna16628;Dbxref=GeneID:100649033,Genbank:XM_012316574.1;gbkey=mRNA;gene=LOC100649033;product=cyclin-dependent kinase-like 4%2C transcript variant X5;transcript_id=XM_012316574.1
	CM001182.1_11198348	CM001182.1	CM001182.1:11198348	11198348	0	T	C	0,123	57,09308	11,58517	-610,1129	0,9875084	0,9168363	2,787187e-06	2,121485e-05	2,025409e-04	B14	ID=id144822;Parent=rna16629;Dbxref=GeneID:100649033,Genbank:XM_012316575.1;gbkey=mRNA;gene=LOC100649033;product=cyclin-dependent kinase-like 4%2C transcript variant X6;transcript_id=XM_012316575.1
	CM001182.1_11198348	CM001182.1	CM001182.1:11198348	11198348	0	T	C	0,123	57,09308	11,58517	-610,1129	0,9875084	0,9168363	2,787187e-06	2,121485e-05	2,025409e-04	B14	ID=cds15630;Parent=rna16627;Dbxref=GeneID:100649033,Genbank:XP_003400959.1;Name=XP_003400959.1;gbkey=CDS;gene=LOC100649033;product=cyclin-dependent kinase-like 4 isoform X1;protein_id=XP_003400959.1
	CM001182.1_11198348	CM001182.1	CM001182.1:11198348	11198348	0	T	C	0,123	57,09308	11,58517	-610,1129	0,9875084	0,9168363	2,787187e-06	2,121485e-05	2,025409e-04	B14	ID=cds15631;Parent=rna16624;Dbxref=GeneID:100649033,Genbank:XP_012171961.1;Name=XP_012171961.1;gbkey=CDS;gene=LOC100649033;product=cyclin-dependent kinase-like 4 isoform X1;protein_id=XP_012171961.1
	CM001182.1_11198348	CM001182.1	CM001182.1:11198348	11198348	0	T	C	0,123	57,09308	11,58517	-610,1129	0,9875084	0,9168363	2,787187e-06	2,121485e-05	2,025409e-04	B14	ID=cds15632;Parent=rna16626;Dbxref=GeneID:100649033,Genbank:XP_012171962.1;Name=XP_012171962.1;gbkey=CDS;gene=LOC100649033;product=cyclin-dependent kinase-like 4 isoform X1;protein_id=XP_012171962.1
	CM001182.1_11198348	CM001182.1	CM001182.1:11198348	11198348	0	T	C	0,123	57,09308	11,58517	-610,1129	0,9875084	0,9168363	2,787187e-06	2,121485e-05	2,025409e-04	B14	ID=cds15633;Parent=rna16625;Dbxref=GeneID:100649033,Genbank:XP_012171963.1;Name=XP_012171963.1;gbkey=CDS;gene=LOC100649033;product=cyclin-dependent kinase-like 4 isoform X1;protein_id=XP_012171963.1
	CM001182.1_11198348	CM001182.1	CM001182.1:11198348	11198348	0	T	C	0,123	57,09308	11,58517	-610,1129	0,9875084	0,9168363	2,787187e-06	2,121485e-05	2,025409e-04	B14	ID=id144827;Parent=rna16630;Dbxref=GeneID:100649033,Genbank:XM_012316576.1;gbkey=mRNA;gene=LOC100649033;product=cyclin-dependent kinase-like 4%2C transcript variant X7;transcript_id=XM_012316576.1
	CM001182.1_11198348	CM001182.1	CM001182.1:11198348	11198348	0	T	C	0,123	57,09308	11,58517	-610,1129	0,9875084	0,9168363	2,787187e-06	2,121485e-05	2,025409e-04	B14	ID=cds15634;Parent=rna16628;Dbxref=GeneID:100649033,Genbank:XP_012171964.1;Name=XP_012171964.1;gbkey=CDS;gene=LOC100649033;product=cyclin-dependent kinase-like 4 isoform X2;protein_id=XP_012171964.1
	CM001182.1_11198348	CM001182.1	CM001182.1:11198348	11198348	0	T	C	0,123	57,09308	11,58517	-610,1129	0,9875084	0,9168363	2,787187e-06	2,121485e-05	2,025409e-04	B14	ID=cds15635;Parent=rna16629;Dbxref=GeneID:100649033,Genbank:XP_012171965.1;Name=XP_012171965.1;gbkey=CDS;gene=LOC100649033;product=cyclin-dependent kinase-like 4 isoform X2;protein_id=XP_012171965.1
	CM001182.1_11198348	CM001182.1	CM001182.1:11198348	11198348	0	T	C	0,123	57,09308	11,58517	-610,1129	0,9875084	0,9168363	2,787187e-06	2,121485e-05	2,025409e-04	B14	ID=cds15636;Parent=rna16630;Dbxref=GeneID:100649033,Genbank:XP_012171966.1;Name=XP_012171966.1;gbkey=CDS;gene=LOC100649033;product=cyclin-dependent kinase-like 4 isoform X2;protein_id=XP_012171966.1
	CM001182.1_11198348	CM001182.1	CM001182.1:11198348	11198348	0	T	C	0,123	57,09308	11,58517	-610,1129	0,9875084	0,9168363	2,787187e-06	2,121485e-05	2,025409e-04	B14	ID=id135014;Dbxref=taxon:30195;Name=LG B14;gbkey=Src;genome=chromosome;linkage-group=LG B14;mol_type=genomic DNA;note=haploid drones;sex=male
9	CM001184.1_2728789	CM001184.1	CM001184.1:2728789	2728789	2	G	T	0,302	44,60546	10,19036	-610,1369	4,2338110	4,4056150	2,644597e-05	2,175670e-05	8,131646e-05	B16	ID=id155187;Dbxref=taxon:30195;Name=LG B16;gbkey=Src;genome=chromosome;linkage-group=LG B16;mol_type=genomic DNA;note=haploid drones;sex=male
10	CM001178.1_10428051	CM001178.1	CM001178.1:10428051	10428051	0	G	A	0,114	-61,73553	13,53729	-610,1522	1,8135820	1,7420410	1,274436e-05	2,211036e-05	1,269997e-04	B10	ID=id94318;Dbxref=taxon:30195;Name=LG B10;gbkey=Src;genome=chromosome;linkage-group=LG B10;mol_type=genomic DNA;note=haploid drones;sex=male
11	CM001171.1_11841846	CM001171.1	CM001171.1:11841846	11841846	0	T	G	0,186	57,57408	10,91109	-610,5879	0,5116282	0,3453991	6,196837e-07	3,496198e-05	8,512577e-04	B03	ID=id23680;Dbxref=taxon:30195;Name=LG B03;gbkey=Src;genome=chromosome;linkage-group=LG B03;mol_type=genomic DNA;note=haploid drones;sex=male
12	CM001184.1_2967795	CM001184.1	CM001184.1:2967795	2967795	5	G	T	0,155	54,00515	12,70374	-610,7020	2,9905120	3,0082810	4,323202e-05	3,942637e-05	1,342645e-04	B16	ID=id155187;Dbxref=taxon:30195;Name=LG B16;gbkey=Src;genome=chromosome;linkage-group=LG B16;mol_type=genomic DNA;note=haploid drones;sex=male
13	CM001184.1_2991827	CM001184.1	CM001184.1:2991827	2991827	0	G	A	0,097	-65,27019	14,86355	-610,7468	1,8763940	1,7940820	2,502062e-05	4,133522e-05	2,082990e-04	B16	ID=id155187;Dbxref=taxon:30195;Name=LG B16;gbkey=Src;genome=chromosome;linkage-group=LG B16;mol_type=genomic DNA;note=haploid drones;sex=male
14	CM001184.1_3277554	CM001184.1	CM001184.1:3277554	3277554	0	G	A	0,186	-58,82662	13,43024	-610,8116	1,8511710	1,7362340	2,614173e-05	4,425766e-05	2,300856e-04	B16	ID=id157712;Parent=rna18234;Dbxref=GeneID:100642943,Genbank:XM_003401670.2;gbkey=mRNA;gene=LOC100642943;product=nuclear RNA export factor 1-like%2C transcript variant X1;transcript_id=XM_003401670.2
	CM001184.1_3277554	CM001184.1	CM001184.1:3277554	3277554	0	G	A	0,186	-58,82662	13,43024	-610,8116	1,8511710	1,7362340	2,614173e-05	4,425766e-05	2,300856e-04	B16	ID=id157714;Parent=rna18235;Dbxref=GeneID:100642943,Genbank:XM_012317697.1;gbkey=mRNA;gene=LOC100642943;product=nuclear RNA export factor 1-like%2C transcript variant X2;transcript_id=XM_012317697.1
	CM001184.1_3277554	CM001184.1	CM001184.1:3277554	3277554	0	G	A	0,186	-58,82662	13,43024	-610,8116	1,8511710	1,7362340	2,614173e-05	4,425766e-05	2,300856e-04	B16	ID=gene9251;Dbxref=GeneID:100642943;Name=LOC100642943;gbkey=Gene;gene=LOC100642943
	CM001184.1_3277554	CM001184.1	CM001184.1:3277554	3277554	0	G	A	0,186	-58,82662	13,43024	-610,8116	1,8511710	1,7362340	2,614173e-05	4,425766e-05	2,300856e-04	B16	ID=rna18234;Parent=gene9251;Dbxref=GeneID:100642943,Genbank:XM_003401670.2;Name=XM_003401670.2;gbkey=mRNA;gene=LOC100642943;product=nuclear RNA export factor 1-like%2C transcript variant X1;transcript_id=XM_003401670.2
	CM001184.1_3277554	CM001184.1	CM001184.1:3277554	3277554	0	G	A	0,186	-58,82662	13,43024	-610,8116	1,8511710	1,7362340	2,614173e-05	4,425766e-05	2,300856e-04	B16	ID=rna18235;Parent=gene9251;Dbxref=GeneID:100642943,Genbank:XM_012317697.1;Name=XM_012317697.1;gbkey=mRNA;gene=LOC100642943;product=nuclear RNA export factor 1-like%2C transcript variant X2;transcript_id=XM_012317697.1
	CM001184.1_3277554	CM001184.1	CM001184.1:3277554	3277554	0	G	A	0,186	-58,82662	13,43024	-610,8116	1,8511710	1,7362340	2,614173e-05	4,425766e-05	2,300856e-04	B16	ID=cds17132;Parent=rna18234;Dbxref=GeneID:100642943,Genbank:XP_003401718.1;Name=XP_003401718.1;gbkey=CDS;gene=LOC100642943;product=nuclear RNA export factor 1-like;protein_id=XP_003401718.1
	CM001184.1_3277554	CM001184.1	CM001184.1:3277554	3277554	0	G	A	0,186	-58,82662	13,43024	-610,8116	1,8511710	1,7362340	2,614173e-05	4,425766e-05	2,300856e-04	B16	ID=cds17133;Parent=rna18235;Dbxref=GeneID:100642943,Genbank:XP_012173087.1;Name=XP_012173087.1;gbkey=CDS;gene=LOC100642943;product=nuclear RNA export factor 1-like;protein_id=XP_012173087.1
	CM001184.1_3277554	CM001184.1	CM001184.1:3277554	3277554	0	G	A	0,186	-58,82662	13,43024	-610,8116	1,8511710	1,7362340	2,614173e-05	4,425766e-05	2,300856e-04	B16	ID=id155187;Dbxref=taxon:30195;Name=LG B16;gbkey=Src;genome=chromosome;linkage-group=LG B16;mol_type=genomic DNA;note=haploid drones;sex=male
15	CM001184.1_2553260	CM001184.1	CM001184.1:2553260	2553260	0	G	T	0,119	57,63049	13,83425	-610,9466	4,4860080	4,5997580	5,997563e-05	5,102598e-05	1,580805e-04	B16	ID=id156455;Parent=rna18090;Dbxref=GeneID:100648917,Genbank:XM_003401874.2;gbkey=mRNA;gene=LOC100648917;product=sorting nexin-13-like%2C transcript variant X1;transcript_id=XM_003401874.2
	CM001184.1_2553260	CM001184.1	CM001184.1:2553260	2553260	0	G	T	0,119	57,63049	13,83425	-610,9466	4,4860080	4,5997580	5,997563e-05	5,102598e-05	1,580805e-04	B16	ID=id156465;Parent=rna18091;Dbxref=GeneID:100648917,Genbank:XM_012317606.1;gbkey=mRNA;gene=LOC100648917;product=sorting nexin-13-like%2C transcript variant X2;transcript_id=XM_012317606.1
	CM001184.1_2553260	CM001184.1	CM001184.1:2553260	2553260	0	G	T	0,119	57,63049	13,83425	-610,9466	4,4860080	4,5997580	5,997563e-05	5,102598e-05	1,580805e-04	B16	ID=cds17004;Parent=rna18090;Dbxref=GeneID:100648917,Genbank:XP_003401922.1;Name=XP_003401922.1;gbkey=CDS;gene=LOC100648917;product=sorting nexin-13-like;protein_id=XP_003401922.1
	CM001184.1_2553260	CM001184.1	CM001184.1:2553260	2553260	0	G	T	0,119	57,63049	13,83425	-610,9466	4,4860080	4,5997580	5,997563e-05	5,102598e-05	1,580805e-04	B16	ID=cds17005;Parent=rna18091;Dbxref=GeneID:100648917,Genbank:XP_012172996.1;Name=XP_012172996.1;gbkey=CDS;gene=LOC100648917;product=sorting nexin-13-like;protein_id=XP_012172996.1
	CM001184.1_2553260	CM001184.1	CM001184.1:2553260	2553260	0	G	T	0,119	57,63049	13,83425	-610,9466	4,4860080	4,5997580	5,997563e-05	5,102598e-05	1,580805e-04	B16	ID=gene9175;Dbxref=GeneID:100648917;Name=LOC100648917;gbkey=Gene;gene=LOC100648917
	CM001184.1_2553260	CM001184.1	CM001184.1:2553260	2553260	0	G	T	0,119	57,63049	13,83425	-610,9466	4,4860080	4,5997580	5,997563e-05	5,102598e-05	1,580805e-04	B16	ID=rna18090;Parent=gene9175;Dbxref=GeneID:100648917,Genbank:XM_003401874.2;Name=XM_003401874.2;gbkey=mRNA;gene=LOC100648917;product=sorting nexin-13-like%2C transcript variant X1;transcript_id=XM_003401874.2
	CM001184.1_2553260	CM001184.1	CM001184.1:2553260	2553260	0	G	T	0,119	57,63049	13,83425	-610,9466	4,4860080	4,5997580	5,997563e-05	5,102598e-05	1,580805e-04	B16	ID=rna18091;Parent=gene9175;Dbxref=GeneID:100648917,Genbank:XM_012317606.1;Name=XM_012317606.1;gbkey=mRNA;gene=LOC100648917;product=sorting nexin-13-like%2C transcript variant X2;transcript_id=XM_012317606.1
	CM001184.1_2553260	CM001184.1	CM001184.1:2553260	2553260	0	G	T	0,119	57,63049	13,83425	-610,9466	4,4860080	4,5997580	5,997563e-05	5,102598e-05	1,580805e-04	B16	ID=id155187;Dbxref=taxon:30195;Name=LG B16;gbkey=Src;genome=chromosome;linkage-group=LG B16;mol_type=genomic DNA;note=haploid drones;sex=male
16	CM001178.1_10745738	CM001178.1	CM001178.1:10745738	10745738	1	T	C	0,145	50,06929	12,06903	-610,9890	4,0168540	4,1136390	6,403446e-05	5,336325e-05	1,593340e-04	B10	ID=gene5904;Dbxref=GeneID:100647933;Name=LOC100647933;gbkey=Gene;gene=LOC100647933
	CM001178.1_10745738	CM001178.1	CM001178.1:10745738	10745738	1	T	C	0,145	50,06929	12,06903	-610,9890	4,0168540	4,1136390	6,403446e-05	5,336325e-05	1,593340e-04	B10	ID=rna11680;Parent=gene5904;Dbxref=GeneID:100647933,Genbank:XM_003398157.2;Name=XM_003398157.2;gbkey=mRNA;gene=LOC100647933;product=leucine-rich repeat-containing protein 15;transcript_id=XM_003398157.2
	CM001178.1_10745738	CM001178.1	CM001178.1:10745738	10745738	1	T	C	0,145	50,06929	12,06903	-610,9890	4,0168540	4,1136390	6,403446e-05	5,336325e-05	1,593340e-04	B10	ID=id94318;Dbxref=taxon:30195;Name=LG B10;gbkey=Src;genome=chromosome;linkage-group=LG B10;mol_type=genomic DNA;note=haploid drones;sex=male
17	CM001178.1_10615741	CM001178.1	CM001178.1:10615741	10615741	1	C	T	0,107	-45,23302	10,85306	-610,9934	3,0682660	3,1846190	5,952373e-05	5,360900e-05	1,664428e-04	B10	ID=gene5901;Dbxref=GeneID:100651334;Name=LOC100651334;gbkey=Gene;gene=LOC100651334
	CM001178.1_10615741	CM001178.1	CM001178.1:10615741	10615741	1	C	T	0,107	-45,23302	10,85306	-610,9934	3,0682660	3,1846190	5,952373e-05	5,360900e-05	1,664428e-04	B10	ID=rna11674;Parent=gene5901;Dbxref=GeneID:100651334,Genbank:XM_003398182.2;Name=XM_003398182.2;gbkey=mRNA;gene=LOC100651334;product=solute carrier organic anion transporter family member 2A1;transcript_id=XM_003398182.2
	CM001178.1_10615741	CM001178.1	CM001178.1:10615741	10615741	1	C	T	0,107	-45,23302	10,85306	-610,9934	3,0682660	3,1846190	5,952373e-05	5,360900e-05	1,664428e-04	B10	ID=id94318;Dbxref=taxon:30195;Name=LG B10;gbkey=Src;genome=chromosome;linkage-group=LG B10;mol_type=genomic DNA;note=haploid drones;sex=male
18	CM001172.1_6651056	CM001172.1	CM001172.1:6651056	6651056	0	G	T	0,106	-42,94144	10,38723	-611,0425	4,1165840	4,3007800	6,766184e-05	5,646105e-05	1,675756e-04	B04	ID=id39199;Parent=rna4369;Dbxref=GeneID:100648473,Genbank:XM_012308194.1;gbkey=mRNA;gene=LOC100648473;product=2-acylglycerol O-acyltransferase 1-like%2C transcript variant X4;transcript_id=XM_012308194.1
	CM001172.1_6651056	CM001172.1	CM001172.1:6651056	6651056	0	G	T	0,106	-42,94144	10,38723	-611,0425	4,1165840	4,3007800	6,766184e-05	5,646105e-05	1,675756e-04	B04	ID=id39205;Parent=rna4370;Dbxref=GeneID:100648473,Genbank:XM_003395085.2;gbkey=mRNA;gene=LOC100648473;product=2-acylglycerol O-acyltransferase 1-like%2C transcript variant X3;transcript_id=XM_003395085.2
	CM001172.1_6651056	CM001172.1	CM001172.1:6651056	6651056	0	G	T	0,106	-42,94144	10,38723	-611,0425	4,1165840	4,3007800	6,766184e-05	5,646105e-05	1,675756e-04	B04	ID=cds4130;Parent=rna4370;Dbxref=GeneID:100648473,Genbank:XP_003395133.1;Name=XP_003395133.1;gbkey=CDS;gene=LOC100648473;product=2-acylglycerol O-acyltransferase 1-like isoform X2;protein_id=XP_003395133.1
	CM001172.1_6651056	CM001172.1	CM001172.1:6651056	6651056	0	G	T	0,106	-42,94144	10,38723	-611,0425	4,1165840	4,3007800	6,766184e-05	5,646105e-05	1,675756e-04	B04	ID=cds4131;Parent=rna4369;Dbxref=GeneID:100648473,Genbank:XP_012163584.1;Name=XP_012163584.1;gbkey=CDS;gene=LOC100648473;product=2-acylglycerol O-acyltransferase 1-like isoform X2;protein_id=XP_012163584.1
	CM001172.1_6651056	CM001172.1	CM001172.1:6651056	6651056	0	G	T	0,106	-42,94144	10,38723	-611,0425	4,1165840	4,3007800	6,766184e-05	5,646105e-05	1,675756e-04	B04	ID=gene2233;Dbxref=GeneID:100648473;Name=LOC100648473;gbkey=Gene;gene=LOC100648473
	CM001172.1_6651056	CM001172.1	CM001172.1:6651056	6651056	0	G	T	0,106	-42,94144	10,38723	-611,0425	4,1165840	4,3007800	6,766184e-05	5,646105e-05	1,675756e-04	B04	ID=rna4366;Parent=gene2233;Dbxref=GeneID:100648473,Genbank:XM_003395210.2;Name=XM_003395210.2;gbkey=mRNA;gene=LOC100648473;product=2-acylglycerol O-acyltransferase 1-like%2C transcript variant X1;transcript_id=XM_003395210.2
	CM001172.1_6651056	CM001172.1	CM001172.1:6651056	6651056	0	G	T	0,106	-42,94144	10,38723	-611,0425	4,1165840	4,3007800	6,766184e-05	5,646105e-05	1,675756e-04	B04	ID=rna4367;Parent=gene2233;Dbxref=GeneID:100648473,Genbank:XM_012308193.1;Name=XM_012308193.1;gbkey=mRNA;gene=LOC100648473;product=2-acylglycerol O-acyltransferase 1-like%2C transcript variant X2;transcript_id=XM_012308193.1
	CM001172.1_6651056	CM001172.1	CM001172.1:6651056	6651056	0	G	T	0,106	-42,94144	10,38723	-611,0425	4,1165840	4,3007800	6,766184e-05	5,646105e-05	1,675756e-04	B04	ID=rna4368;Parent=gene2233;Dbxref=GeneID:100648473,Genbank:XM_012308195.1;Name=XM_012308195.1;gbkey=mRNA;gene=LOC100648473;product=2-acylglycerol O-acyltransferase 1-like%2C transcript variant X6;transcript_id=XM_012308195.1
	CM001172.1_6651056	CM001172.1	CM001172.1:6651056	6651056	0	G	T	0,106	-42,94144	10,38723	-611,0425	4,1165840	4,3007800	6,766184e-05	5,646105e-05	1,675756e-04	B04	ID=rna4369;Parent=gene2233;Dbxref=GeneID:100648473,Genbank:XM_012308194.1;Name=XM_012308194.1;gbkey=mRNA;gene=LOC100648473;product=2-acylglycerol O-acyltransferase 1-like%2C transcript variant X4;transcript_id=XM_012308194.1
	CM001172.1_6651056	CM001172.1	CM001172.1:6651056	6651056	0	G	T	0,106	-42,94144	10,38723	-611,0425	4,1165840	4,3007800	6,766184e-05	5,646105e-05	1,675756e-04	B04	ID=rna4370;Parent=gene2233;Dbxref=GeneID:100648473,Genbank:XM_003395085.2;Name=XM_003395085.2;gbkey=mRNA;gene=LOC100648473;product=2-acylglycerol O-acyltransferase 1-like%2C transcript variant X3;transcript_id=XM_003395085.2
	CM001172.1_6651056	CM001172.1	CM001172.1:6651056	6651056	0	G	T	0,106	-42,94144	10,38723	-611,0425	4,1165840	4,3007800	6,766184e-05	5,646105e-05	1,675756e-04	B04	ID=id35171;Dbxref=taxon:30195;Name=LG B04;gbkey=Src;genome=chromosome;linkage-group=LG B04;mol_type=genomic DNA;note=haploid drones;sex=male
19	CM001171.1_7486034	CM001171.1	CM001171.1:7486034	7486034	0	G	A	0,038	78,05782	18,23422	-611,0641	1,9940860	2,0041120	3,853522e-05	5,776697e-05	2,401518e-04	B03	ID=id23680;Dbxref=taxon:30195;Name=LG B03;gbkey=Src;genome=chromosome;linkage-group=LG B03;mol_type=genomic DNA;note=haploid drones;sex=male
20	CM001171.1_7515414	CM001171.1	CM001171.1:7515414	7515414	0	A	G	0,038	78,05782	18,23422	-611,0641	1,9940860	2,0041120	3,853522e-05	5,776697e-05	2,401518e-04	B03	ID=id23680;Dbxref=taxon:30195;Name=LG B03;gbkey=Src;genome=chromosome;linkage-group=LG B03;mol_type=genomic DNA;note=haploid drones;sex=male
