# Supplementary material for: Genetic variation and microbiota in bumble bees cross-infected by different strains of C. bombi
Source: PLoS One. 2022 Nov 28;17(11):e0277041. doi: 10.1371/journal.pone.0277041 (PMC9704641; doi:10.1371/journal.pone.0277041)
Supplement: S9 File — The file contains the nucleotide sequences of all identified zOTUs in the project. (FA) [file pone.0277041.s009.fa]

>ZOTU1
GTGGGGAATTTTGGACAATGGGGGGAACCCTGATCCAGCCATGCCGCGTGTCTGAAGAAGGCCTTCGGGTTGTAAAGGAC
TTTTGTTAGGGAAGAAAAGCTGGGTGCTAATACCATCTAGTGCTGACGGTACCTAAAGAATAAGCACCGGCTAACTACGT
GCCAGCAGCCGCGGTAATACGTAGGGTGCGAGCGTTAATCGGAATTACTGGGCGTAAAGCGAGCGCAGACGGTTAAATAA
GTCAGATGTGAAATCCCCGAGCTCAACTTGGGACGTGCATTTGAAACTGTGTAACTAGAGTGTGTCAGAGGGAGGTAGAA
TTCCACGTGTAGCAGTGAAATGCGTAGAGATGTGGAGGAATACCGATGGCGAAGGCAGCCTCCTGGGATAACACTGACGT
TCATGCTCGAAAGCGTGGGTAGCAAACAG
>ZOTU2
GTGGGGAATATTGCACAATGGGGGGAACCCTGATGCAGCCATGCCGCGTGTATGAAGAAGGCCTTCGGGTTGTAAAGTAC
TTTCGGTGATGAGGAAGGTAATGAATCTAATAGGTTTATTAATTGACGTTAATCACAGAAGAAGCACCGGCTAACTCCGT
GCCAGCAGCCGCGGTAATACGGAGGGTGCGAGCGTTAATCGGAATGACTGGGCGTAAAGGGCATGTAGGCGGATAATTAA
GTTAGGTGTGAAAGCCCTGGGCTCAACCTAGGAATTGCACTTAAAACTGGTTAACTAGAGTATTGTAGAGGAAGGTAGAA
TTCCACGTGTAGCGGTGAAATGCGTAGAGATGTGGAGGAATACCGGTGGCGAAGGCGGCCTTCTGGACAGATACTGACGC
TGAGATGCGAAAGCGTGGGGAGCAAACAG
>ZOTU3
GTAGGGAATCTTCCACAATGGACGAAAGTCTGATGGAGCAACGCCGCGTGAGTGAAGAAGGTTTTCGGATCGTAAAGCTC
TGTTGTTGGTGAAGAAAGACAAGGATAGTAACTGATTCATGTTTGACGGTAATCAACCAGAAAGTCACGGCTAACTACGT
GCCAGCAGCCGCGGTAATACGTAGGTGGCAAGCGTTGTCCGGATTTATTGGGCGTAAAGCGAACGCAGGCGGGAAGATAA
GTCAGCTGTGAAAGCCCTCGGCTCAACCGGGGAACGGCAACTGAAACTATTTTTCTTGAGTGCAGAAGAGGAGAGTGGAA
CTCCATGTGTAGCGGTGGAATGCGTAGATATATGGAAGAACACCAGTGGCGAAGGCGGCTCTCTGGTCTGTAACTGACGC
TGAGGTTCGAAAGCATGGGTAGCGAACAG
>ZOTU4
GTGGGGAATATTGCACAATGGGGGGAACCCTGATGCAGCCATGCCGCGTGTATGAAGAAGGCCTTCGGGTTGTAAAGTAC
TTTCGGTGATGAGGAAGGTGATGAATCTAATAGGTTTATTAATTGACGTTAATCACAGAAGAAGCACCGGCTAACTCCGT
GCCAGCAGCCGCGGTAATACGGAGGGTGCGAGCGTTAATCGGAATGACTGGGCGTAAAGGGCATGTAGGCGGATAATTAA
GTTAGGTGTGAAAGCCCTGGGCTCAACCTAGGAATTGCACTTAAAACTGGTTAACTAGAGTATTGTAGAGGAAGGTAGAA
TTCCACGTGTAGCGGTGAAATGCGTAGAGATGTGGAGGAATACCGGTGGCGAAGGCGGCCTTCTGGACAGATACTGACGC
TGAGATGCGAAAGCGTGGGGAGCAAACAG
>ZOTU5
GTGGGGAATTTTCCGCAATGGGCGAAAGCCTGACGGAGCAATGCCGCGTGGAGGTAAAAGGCCTACGGGTCATGAACTTC
TTTTCCCGGAGAAGAAACAATGACGGTATCCGGGGAATAAGCATCGGCTAACTCTGTGCCAGCAGCCGCGGTAAGACAGA
GGATGCAAGCGTTATCCGGAATGATTGGGCGTAAAGCGTCTGTAGGTGGCTTTTTAAGTTCGCCGTCAAATCCCAGGGCT
CAACCCTGGACAGGTGGTGGAAACTACCAAGCTAGAGTACGGTAGGGGCAGAGGGAATTTCCGGTGGAGCGATGAAATGC
GTAGAGATCGGAAGGAACACCCAAGGCGAAAGCACTCTGCTGGGCCGACACTGACACTGAGAGACGAAAGCTAGGGGAGC
AAATGG
>ZOTU6
GTAGGGAATCTTCCACAATGGACGCAAGTCTGATGGAGCAACGCCGCGTGGATGAAGAAGGTTTTCGGATCGTAAAATCC
TGTTGTTGAAGAAGAACGGGTGTGAGAGTAACTGCTCACATCGTGACGGTAATCAACCAGAAAGTCACGGCTAACTACGT
GCCAGCAGCCGCGGTAATACGTAGGTGGCAAGCGTTGTCCGGATTTATTGGGCGTAAAGGGAGCGCAGGCGGTCTGTTAA
GTCTGAATGTGAAAGCCCTCAGCTTAACTGAGGAAGAGCATCAGAAACTGGCAGACTTGAGTGCAGAAGAGGAGAGTGGA
ACTCCATGTGTAGCGGTGAAATGCGTAGATATATGGAAGAACACCAGTGGCGAAGGCGGCTCTCTGGTCTGTAACTGACG
CTGAGGCTCGAAAGCATGGGTAGCGAACAG
>ZOTU7
GTGGGGAATATTGCACAATGGGGGGAACCCTGATGCAGCCATGCCGCGTGTATGAAGAAGGCCTTCGGGTTGTAAAGTAC
TTTCGGTGATGAGGAAGGTAGTGTATTTAATAGATGCACTAATTGACGTTAATTACAGAAGAAGCACCGGCTAACTCCGT
GCCAGCAGCCGCGGTAATACGGAGGGTGCAAGCGTTAATCGGAATGACTGGGCGTAAAGGGCATGTAGGCGGATGATTAA
GTTAGGTGTGAAAGCCCCGGGCTCAACCTGGGAATTGCATTTAAAACTGGTCGTCTGGAGTATTGTAGAGGAAGGTAGAA
TTCCACGTGTAGCGGTGAAATGCGTAGAGATGTGGAGGAATACCGGTGGCGAAGGCGGCCTTCTGGACAGATACTGACGC
TGAGATGCGAAAGCGTGGGGAGCAAACAG
>ZOTU8
GTGGGGAATATTGCACAATGGGCGAAAGCCTGATGCAGCGACGCCGCGTGCGGGATGACGGCCTTCGGGTTGTAAACCGC
TTTTAGCAAGGAGCAAGCGAGAGTGAGTGTACTTGTTGAATAAGCGCCGGCTAACTACGTGCCAGCAGCCGCGGTAATAC
GTAGGGCGCAAGCGTTATCCGGAATTATTGGGCGTAAAGAGCTCGTAGGCGGTTTGTCGCGTCTGGTGTGAAAGTCCACT
GCTTAACGGTGGATTGGCGCCGGGTACGGGCAGGCTAGAGTGCAGTAGGGGAGACTGGAATTCCCGGTGTAACGGTGGAA
TGTGTAGATATCGGGAAGAACACCAATGGCGAAGGCAGGTCTCTGGGCTGTTACTGACGCTGAGGAGCGAAAGCGTGGGG
AGCGAACAG
>ZOTU9
GTGGGGAATCTTGGACAATGGGCGCAAGCCTGATCCAGCAATATTGCGTGAGTGAAGAAGGGCAATTCCGCTCGTAAAGC
TCTTTCGTCGAGTGCGCGATCATGACATGACTCGAGGAAGAAGCCCCGGCTAACTCCGTGCCAGCAGCCGCGGTAAAACG
GGGGGGGCAAGTGTTCTTCGGAATGACTAGGCGTAAAGGGCACGTAGGCGGTTCATCGGGTTGAAAGTGAAAGTCGTCAA
AAAGTGGCGGAATGCTTTCGAAACCACTGAACTTGAGTGAGACAGAGGAGAGTGGAATTTCGTGTGGAGGGGTGAAATCT
ACGGATCTACGAAGGAACGCCAAAAGCGAAGGCAGCTCTCTGGGTCTCTACCGACGCTGGTGTGCGAAAGCATGGGGAGC
GAACGG
>ZOTU10
GTGGGGAATTTTCCGCAATGGGCGAAAGCCTGACGGAGCAATGCCGCGTGGAGGTAGAGGGCCTGCGGGTCGTGAACTTC
TTTTCCCGGAGAAGAAGCAATGACGGTATCTGGGGAATAAGCATCGGCTAACTCTGTGCCAGCAGCCGCGGTAAGACAGA
GGATGCAAGCGTTATCCGGAATGATTGGGCGTAAAGCGTCTGTAGGTGGCTTTTCAAGTCCGCCGTCAAATCCCAGGGCT
CAACCCTGGACAGGCGGTGGAAACTGCCAAGCTGGAGTACGGTAGGGGCAGAGGGAATTTCCGGTGGAGCGGTGAAATGC
GTAGAGATCGGAAAGAACACCAACGGCGAAAGCACTCTGCTGGGCCGACACTGACACTGAGAGACGAAAGCTAGGGGAGC
GAATGG
>ZOTU11
GTGGGGAATTTTCCGCAATGGGCGAAAGCCTGACGGAGCAATGCCGCGTGGAGGTAGAAGGCCCACGGGTCGTGAACTTC
TTTTCCCAGAGAAGAAGCAATGACGGTATCTGGGGAATAAGCATCGGCTAACTCTGTGCCAGCAGCCGCGGTAAGACAGA
GGATGCAAGCGTTATCCGGAATGATTGGGCGTAAAGCGTCTGTAGGTGGCTTTTTAAGTCCGCCGTCAAATCCCAGGGCT
CAACCCTGGACAGGCGGTGGAAACTACCAAGCTGGAGTACGGTAGGGGCAGAGGGAATTTCCGGTGGAGCGGTGAAATGC
GCTGAGATCGGAAAGAACACCAACGGCGAAAGCACTCTGCTGGGCCGACACTGACACTGAGAGACGAAAGCTAGGGGAGC
GAATGG
>ZOTU12
GTGGGGAATTTTCCGCAATGGGCGAAAGCCTGACGGAGCAATGCCGCGTGGAGGTAGAAGGCCTACGGGTCGTGAACTTC
TTTTCCCGGAGAAGAAGCAATGACGGTATCTGGGGAATAAGCATCGGCTAACTCTGTGCCAGCAGCCGCGGTAATACAGA
GGATGCAAGCGTTATCCGGAATGATTGGGCGTAAAGCGTCTGTAGGTGGCTTTTTAAGTCCGCCGTCAAATCCCAGGGCT
CAACCCTGGACAGGCGGTGGAAACTACCAAGCTGGAGTACGGTAGGGGCAGAGGGAATTTCCGGTGGAGCGGTGAAATGC
GTAGAGATCGGAAAGAACACCAACGGCGAAAGCACTCTGCTGGGCCGACACTGACACTGAGAGACGAAAGCTAGGGGAGC
AAATGG
>ZOTU13
GTAGGGAATCTTCCACAATGGACGCAAGTCTGATGGAGCAACGCCGCGTGAGTGAAGAAGGTTTTCGGATCGTAAAGCTC
TGTTGTTGGTGAAGAAGGACATGGATAGTAACTGATCTATGTTTGACGGTAATCAACCAGAAAGTCACGGCTAACTACGT
GCCAGCAGCCGCGGTAATACGTAGGTGGCAAGCGTTGTCCGGATTTATTGGGCGTAAAGCGAACGCAGGCGGGAGAACAA
GTCAGCTGTGAAAGCCCTCGGCTTAACCGAGGAACGGCAACTGAAACTGTTTTTCTTGAGTGCAGAAGAGGAGAGTGGAA
CTCCATGTGTAGCGGTGAAATGCGTAGATATATGGAAGAACACCAGTGGCGAAGGCGGCTCTCTGGTCTGTAACTGACGC
TGAGGTTCGAAAGCATGGGTAGCGAACAG
>ZOTU14
GTGGGGAATTTTCCGCAATGGGCGAAAGCCTGACGGAGCAATGCCGCGTGGAGGTAGAAGGCCTACGGGTCGTTAACTTC
TTTTCCCGGAGAAGAAGTAATGACGGTATCTGGGGAATAAGCATCGGCTAACTCTGTGCCAGCAGCCGCGGTAAGACAGA
GGATGCAAGCGTTATCCGGAATGATTGGGCGTAAAGCGTCTGTAGGTGGCTTTTTAAGTTCGCCGTCAAATCCCAGGGCT
CAACCCTGGACAGGCGGTGGAAACTACCAAGCTGGAGTACGGTAGGGGCAGAGGGAATTTCCGGTGGAGCGGTGAAATGC
GTAGAGATCGGAAAGAACACCAACGGCGAAAGCACTCTGCTGGGCCGACACTGACACTGAGAGACGAAAGCTAGGGGAGC
GAATGG
>ZOTU15
GTGGGGAATTTTCCGCAATGGGCGAAAGCCTGACGGAGCAATGCCGCGTGGAGGTAAAAGGCCCACGGGTCGTAAACTTC
TTTTCCCGGAGAAGAAGCAATGACGGTATCTGGGGAATAAGCATCGGCTAACTCTGTGCCAGCAGCCGCGGTAAGACAGA
GGATGCAAGCGTTATCCGGAATGATTGGGCGTAAAGCGTCTGTAGGTGGCTTTTTAAGTCCGCCGTCAAATCCCAGGGCT
CAACCCTGGACAGGCGGTGGAAACTACCAAGCTGGAGTACGGTAGGGGCAGAGGGAATTTCCGGTGGAGCGGTGAAATGC
GTAGAGATCGGAAAGAACACCAACGGCGAAAGCACTCTGCTGGGCCGACACTGACACTGAGAGACGAAAGCTAGGGGAGC
GAATGG
>ZOTU16
GTGGGGAATTTTCCGCAATGGGCGAAAGCCTGACGGAGCAATGCCGCGTGGAGGTAGAAGGCCCACGGGTCATGAACTTC
TTTTCCCGGAGAAGAAGCAATGACGGTATCTGGGGAATAAGCATCGGCTAACTCTGTGCCAGCAGCCGCGGTAAGACAGA
GGATGCAAGCGTTATCCGGAATGATTGGGCGTAAAGCGTCTGTAGGTGGCTTTTCAAGTCCGCTGTCAAATCCCAGGGCT
CAACCCTGGACAGGCGGTGGAAACTACCAAGCTGGAGTACGGTAGGGGCAGAGGGAATTTCCGGTGGAGCGGTGAAATGC
GTAGAGATCGGAAAGAACACCAACGGCGAAAGCACTCTGCTGGGCCGACACTGACACTGAGAGACGAAAGCTAGGGGAGC
GAATGG
>ZOTU17
GTGGGGAATTTTCCGCAATGGGCGAAAGCCTGACGGAGCAATGCCGCGTGGAGGTAGAAGGCCCACGGGTCGTGAACTTC
TTTTCCCGGAGAAGAAGCAATGACGGTATCTGGGGAATAAGCATCGGCTAACTCTGTGCCAGCAGCCGCGGTAATACAGA
GGATGCAAGCGTTATCCGGAATGATTGGGCGTAAAGCGTCTGTAGGTGGCTTTTTAAGTCCGCCGTCAAATCCCAGGGCT
CAACCCTGGACAGGCGGTGGAAACTACCAAGCTGGAGTACGGTAGGGGCAGAGGGAATTTCCGGTGGAGCGGTGAAATGC
GTAGAGATCGGAAAGAACACCAACGGCGAAAGCACTCTGCTGGGCCGACACTGACACTGAGAGACGAAAGCTAGGGGAGC
GAATGG
>ZOTU18
GTGAGGAATATTGGACAATGGGTGAGAGCCTGATCCAGCCATCCCGCGTGAAGGACGACAGCCCTATGGGTTTTAAACTT
CTTTTGTATGGGAATAAACCACATTACGAGTAATGTTCTGAAGGTACCATACGAATAAGCATCGGCTAACTCCGTGCCAG
CAGCCGCGGTAATACGGAGGATGCGAGCGTTATCCGGATTTATTGGGTTTAAAGGGTCCGTAGGCGGGTTAATAAGTCAG
CGGTGAAAACCTGCAGCTTAACTGTAGAACTGCCGTTGATACTGTTAATCTTGAATAGTATTGAAGTAGCTGGAATGTGT
AGTGTAGCGGTGAAATGCATAGATATTACACAGAACCCCGATTGCGAAGGCAGGTTACTAAATACCGATTGACGCTGATG
GACGAAAGCGTGGGGAGCGAACAG
>ZOTU19
GTGGGGAATTTTCCGCAATGGGCGAAAGCCTGACGGAGCAATGCCGCGTGAAGGCAGAAGGCCCACGGGTCATGAACTTC
TTTTCTCGGAGAAGAAAAAATGACGGTATCTGAGGAATAAGCATCGGCTAACTCTGTGCCAGCAGCCGCGGTAAGACAGA
GGATGCAAGCGTTATCCGGAATGATTGGGCGTAAAGCGTCTGTAGGTGGCTTTTCAAGTCCGCCGTCAAATCCCAGGGCT
CAACCCTGGACAGGCGGTGGAAACTACCAAGCTGGAGTACGGTAGGGGCAGAGGGAATTTCCGGTGGAGCGGTGAAATGC
GTTGAGATCGGAAAGAACACCAACGGCGAAAGCACTCTGCTGGGCCGACACTGACACTGAGAGACGAAAGCTAGGGGAGC
AAATGG
>ZOTU20
GTGGGGAATCTTGGACAATGGGCGAAAGCCCGATCCAGCAATATCGCGTGAGTGAAGAAGGGCAATGCCGCTTGTAAAGC
TCTTTCGTCGAGTGCGCGATCATGACAGGACTCGAGGAAGAAGCCCCGGCTAACTCCGTGCCAGCAGCCGCGGTAAGACG
GGGGGGGCAAGTGTTCTTCGGAATGACTGGGCGTAAAGGGCACGTAGGCGGTGAATCGGGTTGAAAGTGAAAGTCGCCAA
AAACTGGCGGAATGCTCTCGAAACCAATTCACTTGAGTGAGACAGAGGAGAGTGGAATTTCGTGTGTAGGGGTGAAATCC
GGAGATCTACGAAGGAACGCCAAAAGCGAAGGCAGCTCTCTGGGTCCCTACCGACGCTGGAGTGCGAAAGCATGGGGAGC
GAACGG
>ZOTU21
GTGGGGAATTTTCCGCAATGGGCGAAAGCCTGACGGAGCAATGCCGCGTGGAGGTAGAAGGCCCACGGGTCGTGAACTTC
TTTTCCCGGAGAAGAAGCAATGACGGTATCTGAGGAATAAGCATCGGCTAACTCTGTGCCAGCAGCCGCGGTAAGACAGA
GGATGCAAGCGTTATCCGGAATGATTGGGCGTAAAGCGTCTGTAGGTGGCTTTTCAAGTCCGCCGTCAAATCCCAGGGCT
CAACCCTGGACAGGCGGTGGAAACTACCAAGCTGGAGTACGGTAGGGGCAGAGGGAATTTCCGGTGGAGCGGTGAAATGC
GTAGAGATCGGAAAGAACACCAACGGCGAAAGCACTCTGCTGGGCCGACACTGACACTGAGAGACGAAAGCTAGGGGAGC
GAATGG
>ZOTU22
GTGGGGAATTTTCCGCAATGGGCGAAAGCCTGACGGAGCAATGCCGCGTGGAGGTAGAAGGCCCACGGGTCATGAACTTC
TTTTCTCAGAGAAGAAGCAATGACGGTATCTGAGGAATAAGCATCGGCTAACTCTGTGCCAGCAGCCGCGGTAAGACAGA
GGATGCAAGCGTTATCCGGAATGATTGGGCGTAAAGCGTCTGTAGGTGGCTTTTCAAGTCCGCCGTCAAATCCCAGGGCT
CAACCCTGGACAGGCGGTGGAAACTACCAAGCTGGAGTACGGTAGGGGCAGAGGGAATTTCCGGTGGAGCGGTGAAATGC
GTAGAGATCGGGAAGAACACCAACGGCGAAAGCACTCTGCTGGGCCGACACTGACACTGAGAGACGAAAGCTAGGGGAGC
AAATGG
>ZOTU23
GTGGGGAATTTTCCGCAATGGGCGAAAGCCTGACGGAGCAATGCCGCGTGGAGGTAGAAGGCCTACGGGTCGTGAACTTC
TTTTCCCGGAGAAGAAGCAATGACGGTATCTGGGGAATAAGCATCGGCTAACTCTGTGCCAGCAGCCGCGGTAATACAGA
GGATGCAAGCGTTATCCGGAATGATTGGGCGTAAAGCGTCTGTAGGTGGCTTTTTAAGTCCGCCGTCAAATCCCAGGGCT
CAACCCTGGACAGGCGGTGGAAACTACCAAGCTGGAGTACGGTAGGGGCAGAGGGAATTTCCGGTGGAGCGGTGAAATGC
GTAGAGATCGGAAAGAACACCAACGGCGAAAGCACTCTGCTGGGCCGACACTGACACTGAGAGACGAAAGCTAGGGGAGC
GAATGG
>ZOTU24
GTGGGGAATTTTCCGCAATGGGCGAAAGCCTGACGGAGCAATGCCGCGTGGAGGTGGAAGGCCTACGGGTCGTCAACTTC
TTTTCTCGGAGAAGAAACAATGACGGTATCTGAGGAATAAGCATCGGCTAACTCTGTGCCAGCAGCCGCGGTAAGACAGA
GGATGCAAGCGTTATCCGGAATGATTGGGCGTAAAGCGTCTGTAGGTGGCTTTTCAAGTCCGCCGTCAAATCCCAGGGCT
CAACCCTGGACAGGCGGTGGAAACTACCAAGCTGGAGTACGGTAGGGGCAGAGGGAATTTCCGGTGGAGCGGTGAAATGC
ATTGAGATCGGAAAGAACACCAACGGCGAAAGCACTCTGCTGGGCCGACACTGACACTGAGAGACGAAAGCTAGGGGAGC
AAATGG
>ZOTU25
GTGGGGAATTTTCCGCAATGGGCGAAAGCCTGACGGAGCAATGCCGCGTGGAGGTAGAAGGCCCACGGGTCGTGAACTTC
TTTTCCCGGAGAAGAAGCAATGACGGTATCTGGGGAATAAGCATCGGCTAACTCTGTGCCAGCAGCCGCGGTAAGACAGA
GGATGCAAGCGTTATCCGGAATGATTGGGCGTAAAGCGTCTGTAGGTGGCTTTTTAAGTCCGCCGTCAAATCCCAGGGCT
CAACCCTGGACAGGCGGTGGAAACTACCAAGCTGGAGTACGGTAGGGGCAGAGGGAATTTCCGGTGGAGCGGTGAAATGC
GTAGAGATCGGAAAGAACACCAACGGCGAAAGCACTCTGCTGGGCCGACACTGACACTGAGAGACGAAAGCTAGGGGAGC
GAATGG
>ZOTU26
GTGGGGAATATTGCACAATGGGCGCAAGCCTGATGCAGCGACGCCGCGTGCGGGATGAAGGCCTTCGGGTTGTAAACCGC
TTTTGTTGGGGAGCAAGCGAGAGTGAGTGTACCCTTCGAATAAGGACCGGCTAACTACGTGCCAGCAGCCGCGGTAATAC
GTAGGGTCCAAGCGTTATCCGGATTTATTGGGCGTAAAGAGCTCGTAGGCGGCTCGTCGCGTCCGGTGTGAAAGTCCATC
GCTCAACGGTGGATTCGCGCCGGGTACGGGCGGGCTGGAGTGCGGTAGGGGAGACTGGAATTCCCGGTGTAACGGTGGAA
TGTGTAGATATCGGGAAGAACACCAATGGCGAAGGCAGGTCTCTGGGCCGTTACTGACGCTGAGGAGCGAAAGCGTGGGG
AGCGAACAG
>ZOTU27
GTAGGGAATTTTCCACAATGGACGAAAGTCTGATGGAGCAACGCCGCGTGAGTGAAGAAGGTTTTCGGATTGTAAAGCTC
TGTTGTTAAAGAAGAAGGATATGTATAGTAACTGATATATATTTGACGGTATTTAACGAGGAAGTCACGGCTAACTACGT
GCCAGCAGCCGCGGTAATACGTAGGTGGCGAGCGTTGTCCGGAATTATTGGGCGTAAAGGGAGCGCAGGCGGTCTAATAA
GTCTGATGTGAAAGGTCATAGCTCAACTATGGACGTGCATCAGAAACTGTAAGACTTGAGTACTAGAGAGGGCAGTGGAA
CTCCATGTGTAGCGGTGAAATGCGTAGATATATGGAAGAACATCAGTGGCGAAGGCGGCTGTCTGGCTAGTAACTGACGC
TGAGGCTCGAAAGCGTGGGGAGCGAACAG
>ZOTU28
GTGGGGAATCTTGGACAATGGGCGAAAGCCCGATCCAGCAATATCGCGTGAGTGAAATTTAAGAAGGGCAATGCCGCTTG
TAAAGCTCTTTCGTCGAGTGCGCGATCATGACAGGACTCGAGGAAGAAGCCCCGGCTAACTCCGTGCCAGCAGCCGCGGT
AAGACGGGGGGGGCAAGTGTTCTTCGGAATGACTGGGCGTAAAGGGCACGTAGGCGGTGAATCGGGTTGAAAGTGAAAGT
CGCCAAAAACTGGCGGAATGCTCTCGAAACCAATTAACTTGAGTGAGACAGAGGAGAGTGGAATTTCGTGTGTAGGGGTG
AAATCCGGAGATCTACGAAGGAACGCCAAAAGCGAAGGCAGCTCTCTGGGTCCCTACCGACGCTGGGGTGCGAAAGCATG
GGGAGCGAACAG
>ZOTU29
GTGGGGAATCTTGGACAATGGGCGAAAGCCCGATCCAGCAATATCGCGTGAGTGAAGAAGGGCAATGCCGCTTGTAAAGC
TCTTTCGTCGAGTGCGCGATCATGACAGGACTCGAGGAAGAAGCCCCGGCTAACTCCGTGCCAGCAGCCGCGGTAAGACG
GGGGGGGCAAGTGTTCTTCGGAATGACTGGGCGTAAAGGGCACGTAGGCGGTGAATCGGGTTGAAAGTTAAAGTCGCCAA
AAACTGGTGGAATGCTCTCGAAACCAATTCACTTGAGTGAGACAGAGGAGAGTGGAATTTCGTGTGTAGGGGTGAAATCC
GCAGATCTACGAAGGAACGCCAAAAGCGAAGGCAGCTCTCTGGGTCCCTACCGACGCTGGAGTGCGAAAGCATGGGGAGC
GAACGG
>ZOTU30
GTGGGGAATATTGCACAATGGGGGGAACCCTGATGCAGCCATGCCGCGTGTATGAAGAAGGCCTTCGGGTTGTAAAGTAC
TTTCGGTGATGAGGAAGGTGATGTATCTAATAGGTGCATTAATTGACGTTAATCACAGAAGAAGCACCGGCTAACTCCGT
GCCAGCAGCCGCGGTAATACGGAGGGTGCGAGCGTTAATCGGAATGACTGGGCGTAAAGGGCATGTAGGCGGATAATTAA
GTTAGGTGTGAAAGCCCTGGGCTCAACCTAGGAATTGCACTTAAAACTGGTTAACTAGAGTATTGTAGAGGAAGGTAGAA
TTCCACGTGTAGCGGTGAAATGCGTAGAGATGTGGAGGAATACCGGTGGCGAAGGCGGCCTTCTGGACAGATACTGACGC
TGAGATGCGAAAGCGTGGGGAGCAAACAG
>ZOTU31
GTGGGGAATTTTCCGCAATGGGCGAAAGCCTGACGGAGCAATGCCGCGTGGAGGTAGAAGGCCTACGGGTCGTGAACTTC
TTTTCCCGGAGAAGAAGCAATGACGGTATCCGGGGAATAAGCATCGGCTAACTCTGTGCCAGCAGCCGCGGTAAGACAGA
GGATGCAAGCGTTATCCGGAATGATTGGGCGTAAAGCGTCTGTAGGTGGCTTTTTAAGTTCGCCGTCAAATCCCAGGGCT
CAACCCTGGACAGGCGGTGGAAACTACCAAGCTGGAGTACGGTAGGGGCAGAGGGAATTTCCGGTGGAGCGGTGAAATGC
GTAGAGATCGGAAAGAACACCAACGGCGAAAGCACTCTGCTGGGCCGACACTGACACTGAGAGACGAAAGCTAGGGGAGC
GAATGG
>ZOTU32
GTAGGGAATCTTCCACAATGGACGAAAGTCTGATGGAGCAACGCCGCGTGAGTGATGAAGGTTTTCGGATCGTAAAACTC
TGTTGTTAAAGAAGAACAAGTGTTAGAGTAACTGTTAACACTTTGACGGTATTTAACCAGAAAGCCACGGCTAACTACGT
GCCAGCAGCCGCGGTAATACGTAGGTGGCAAGCGTTGTCCGGATTTATTGGGCGTAAAGCGAGCGCAGGCGGTTTTGTAA
GTCTGCTGTGAAAGCCCTCAGCTCAACTGAGGAAGTGCAGTGGAAACTACAAAACTTGAGTACAGAAGAGGAAAGTGGAA
CTCCATGTGTAGCGGTGAAATGCGTAGATATATGGAAGAACACCAGTGGCGAAGGCGGCTTTCTGGTCTGTTACTGACGC
TGAGGCTCGAAAGCATGGGTAGCGAACAG
>ZOTU33
GTGGGGAATATTGCACAATGGGGGAAACCCTGATGCAGCCATGCCGCGTGTATGAAGAAGGCCTTAGGGTTGTAAAGTAC
TTTCGGTGATGAGGAAGTTATGTGTGGGATAAGCACATATAATTGACGTTAGTTACAGAAGAAGCACCGGCTAACTCCGT
GCCAGCAGCCGCGGTAATACGGAGGGTGCGAGCGTTAATCGGAATGACTGGGCGTAAAGGGCATGTAGGCGGATGATTAA
GTTAGGTGTGAAAGCCTCGGGCTCAACCTGAGAATAGCATTTAAAACTGGTGATCTGGAGTACTGTAGAGGGAGGTAGAA
TTCCACGTGTAGCGGTGAAATGCGTAGAGATGTGGAGGAATACCGGTGGCGAAGGCGGCCTTCTGGACAGATACTGACGC
TGAGATGCGAAAGCGTGGGGAGCAAACAG
>ZOTU34
GTGGGGAATCTTGGACAATGGGCGAAAGCCCGATCCAGCAATATCGCGTGAGTGAAGAAGGGCAATGCCGCTTGTAAAGC
TCTTTCGTCGAGTGCGCGATCATGACAGGACTCGAGGAAGAAGCCCCGGCTAACTCCGTGCCAGCAGCCGCGGTAAGACG
GGGGGGGCAAGTGTTCTTCGGAATGACTGGGCGTAAAGCGTCTGTAGGTGGCTTTTTAAGTTCGCCGTCAAATCCCAGGG
CTCAACCCTGGACAGGCGGTGGAAACTACCAAGCTGGAGTACGGTAGGGGCAGAGGGAATTTCCGGTGGAGCGGTGAAAT
GCGTAGAGATCGGAAAGAACACCAACGGCGAAAGCACTCTGCTGGGCCGACACTGACACTGAGAGACGAAAGCTAGGGGA
GCGAATGG
>ZOTU35
GTGGGGAATCTTGGACAATGGGCGCAAGCCTGATCCAGCAATATGGCGTGAGTGCAGAAGGGCAATTTCGCTTGTCAAGC
TCTTTCGTCGAGTGCGCGATCATGACATGACTCGAGGAAGAAGCCCCGGCTAACTCCGTGCCAGCAGCCGCGGTAATACG
GGGGGGGCGAGTGTTCTTCAGAATGACTGGGCGTAAAGGGCACGTAGGCCGTTCATCGGGTTGAAAGTGAAAGTCGCCAA
AAAGTGGCGGATTGCTTTTGAAACCAATGAACTTGGGTAAGATAGAGGAGAGTGGAATTTCGTGTGTAGGGGTGAAATCC
GGAGATCTACGAAGGAAGGCCAAAAGCGAAGGCAGCTCTCTGGGTCTCTACCGACGCTGATGTGCGAAAGCATGGGGAGC
AAACAG
>ZOTU36
GTGGGGAATATTGCACAATGGGGGGGACCCTGATGCAGCCATGCCGCGTGTATGAAGAAGGCCTTCGGGTTGTAAAGTAC
TTTCGGTGATGAGGAAGGTGATGTATCTAATAGGTGCATTAATTGACGTTAATCACAGAAGAAGCACCGGCTAACTCCGT
GCCAGCAGCCGCGGTAATACGGAGGGTGCGAGCGTTAATCGGAATGACTGGGCGTAAAGGGCATGTAGGCGGATAATTAA
GTTAGGTGTGAAAGCCCTGGGCTCAACCTAGGAATTGCACTTAAAACTGGTTAACTAGAGTATTGTAGAGGAAGGTAGAA
TTCCACGTGTAGCGGTGAAATGCGTAGAGATGTGGAGGAATACCGGTGGCGAAGGCGGCCTTCTGGACAGATACTGACGC
TGAGATGCGAAAGCGTGGGGAGCAAACAG
>ZOTU37
GTGGGGAATATTGCACAATGGGGGGAACCCTGATGCAGCCATGCCGCGTGTATGAAGAAGGCCTTCGGGTTGTAAAGTAC
TTTCGGTGATGAGGAAGGTGATGTATCTAACAGGTGCATTAATTGACGTTAATCACAGAAGAAGCACCGGCTAACTCCGT
GCCAGCAGCCGCGGTAATACGGAGGGTGCGAGCGTTAATCGGAATGACTGGGCGTAAAGGGCATGTAGGCGGATAATTAA
GTTAGGTGTGAAAGCCCTGGGCTCAACCTAGGAATTGCACTTAAAACTGGTTAACTAGAGTATTGTAGAGGAAGGTAGAA
TTCCACGTGTAGCGGTGAAATGCGTAGAGATGTGGAGGAATACCGGTGGCGAAGGCGGCCTTCTGGACAGATACTGACGC
TGAGATGCGAAAGCGTGGGGAGCAAACAG
>ZOTU38
GTGGGGAATTTTCCGCAATGGGCGAAAGCCTGACGGAGCAATGCCGCGTGGAGGTAGAAGGCCCACGGGTCATGAACTTC
TTTTCCCGGAGAAGAAGCAATGACGGTATCTGGGGAATAAGCATCGGCTAACTCTGTGCCAGCAGCCGCGGTAATACAGA
GGATGCAAGCGTTATCCGGAATGATTGGGCGTAAAGCGTCTGTAGGTGGCTTTTTAAGTCCGCCGTCAAATCCCAGGGCT
CAACTCTGGACAGGCGGTGGAAACTACCAAGCTGGAGTACGGTAGGGGCAGAGGGAATTTCCGGTGGAGCGGTGAAATGC
GTAGAGATCGGAAAGAACACCAACGGCGAAAGCACTCTGCTGGGCCGACACTGACACTGAGAGACGAAAGCTAGGGGAGC
GAATGG
>ZOTU39
GTGGGGAATCTTGGACAATGGGCGAAAGCCCGATCCAGCAATATCGCGTGAGTGAAGAAGGGCAATGCCGCTTGTAAAGC
TCTTTCGTCGAGTGCGCGATCATGACAGGACTCGAGGAAGAAGCCCCGGCTAACTCCGTGCCAGCAGCCGCGGTAAGACG
GGGGGGGCAAGTGTTCTTCGGAATGACTGGGCGTAAAGGGCACGTAGGCGGTGAATCGGGTTGAAAGTGAAAGTCGCCAA
AAAGTGGCGGAATGCTCTCGAAACCAATTCACTTGAGTGAGACAGAGGAGAGTGGAATTTCGTGTGTAGGGGTGAAATCC
GTAGATCTACGAAGGAACGCCAAAAGCGAAGGCAGCTCTCTGGGTCCCTACCGACGCTGGGGTGCGAAAGCATGGGGAGC
GAACAG
>ZOTU40
GTGGGGAATCTTGGACAATGGGCGAAAGCCCGATCCAGCAATATCGCGTGAGTGAAGAAGGGCAATGCCGCTTGTAAAGC
TCTTTCGTCGAGTGCGCGATCATGACAGGACTCGAGGAAGAAGCCCCGGCTAACTCCGTGCCAGCAGCCGCGGTAAGACG
GGGGGGGCAAGTGTTCTTCGGAATGACTGGGCGTAAAGGGCACGTAGGCGGTGAATCGGGTTGAAAGTGAAAGTCGCCAA
AAACTGGTGGAATGCTCTCGAAACCAATTCACTTGAGTGAGACAGAGGAGAGTGGAATTTCGTGTGTTAGGGGTGAAATC
CGCAGATCTACGAAGGAACGCCAAAAGCGAAGGCAGCTCTCTGGGTCCCTACCGACGCTGGAGTGCGAAAGCATGGGGAG
CGAACGG
>ZOTU41
GTGGGGAATATTGCACAATGGGGGGAACCCTGATGCAGCCATGCCGCGTGTATGAAGAAGGCCTTCGGGTTGTAAAGTAC
TTTCGGTGATGAGGAAGGTAGCGTATCTAATAGGTACGTTAATTGACGTTAATTACAGAAGAAGCACCGGCTAACTCCGT
GCCAGCAGCCGCGGTAATACGGAGGGTGCGAGCGTTAATCGGAATGACTGGGCGTAAAGGGCATGTAGGCGGATAATTAA
GTTAGGTGTGAAAGCCCTGGGCTCAACCTAGGAATTGCACTTAAAACTGGTTATCTGGAGTATTGTAGAGGAAGGTAGAA
TTCCACGTGTAGCGGTGAAATGCGTAGAGATGTGGAGGAATACCGGTGGCGAAGGCGGCCTTCTGGACAGATACTGACGC
TGAGATGCGAAAGCGTGGGGAGCAAACAG
>ZOTU42
GTGGGGAATCTTGGACAATGGGCGAAAGCCCGATCCAGCAATATCGCGTGAGTGAAGAAGGGCAATGCCGCTTGTAAAGC
TCTTTCGTCGAGTGCGCGATCATGACAGGACTCGAGGAAGAAGCCCCGGCTAACTCCGTGCCAGCAGCCGCGGTAAGACG
GGGGGGGCAAGTGTTCTTCGGAATGACTGGGCGTAAAGGGCACGTAGGCGGTGAATCGGGTTGAAAGTGAAAGTCGCCAA
AAAGTGGTGGAATGCTCTCGAAACCAATTCACTTGAGTGAGACAGAGGAGAGTGGAATTTCGTGTGTAGGGGTGAAATCC
GAAGATCTACGAAGGAAGGCCAAAAGCGAAGGCAGCTCTCTGGGTCCCTACCGACGCTGGAGTGCGAAAGCATGGGGAGC
GAACGG
>ZOTU43
GTGGGGAATTTTCCGCAATGGGCGAAAGCCTGACGGAGCAATGCCGCGTGAAGGCAGAAGGCCCACGGGTCATGAACTTC
TTTTCTCGGAGAAGAAACAATGACGGTATCTGAGGAATAAGCATCGGCTAACTCTGTGCCAGCAGCCGCGGTAAGACAGA
GGATGCAAGCGTTATCCGGAATGATTGGGCGTAAAGCGTCTGTAGGTGGCTTTTCAAGTCCGCCGTCAAATCCCAGGGCT
CAACCCTGGACAGGCGGTGGAAACTACCAAGCTGGAGTACGGTAGGGGCAGAGGGAATTTCCGGTGGAGCGGTGAAATGC
GTTGAGATCGGAAAGAACACCAACGGCGAAAGCACTCTGCTGGGCCGACACTGACACTGAGAGACGAAAGCTAGGGGAGC
AAATGG
>ZOTU44
GTGGGGAATTTTCCGCAATGGGCGAAAGCCTGACGGAGCAATGCCGCGTGGAGGTAAAAGGCCCACGGGTCATAAACTTC
TTTTCCCGGAGAAGAAGCAATGACGGTATCTGGGGAATAAGCATCGGCTAACTCTGTGCCAGCAGCCGCGGTAATACAGA
GGATGCAAGCGTTATCCGGAATGATTGGGCGTAAAGCGTCTGTAGGTGGCTTTTTAAGTCCGCCGTCAAATCCCAGGGCT
CAACTCTGGACAGGCGGTGGAAACTACCAAGCTGGAGTACGGTAGGGGCAGAGGGAATTTCCGGTGGAGCGGTGAAATGC
GTAGAGATCGGAAAGAACACCAACGGCGAAAGCACTCTGCTGGGCCGACACTGACACTGAGAGACGAAAGCTAGGGGAGC
GAATGG
>ZOTU45
GTGGGGAATTTTCCGCAATGGGCGAAAGCCTGACGGAGCAATGCCGCGTGAAGGCAGAAGGCCCACGGGTCGTGAACTTC
TTTTCTCAGAGAAGAAGCAATGACGGTATCTGAGGAATAAGCATCGGCTAACTCTGTGCCAGCAGCCGCGGTAAGACAGA
GGATGCAAGCGTTATCCGGAATGATTGGGCGTAAAGCGTCTGTAGGTGGCTTTTCAAGTCCGCCGTCAAATCCCAGGGCT
CAACCCTGGACAGGCGGTGGAAACTACCAAGCTGGAGTACGGTAGGGGCAGAGGGAATTTCCGGTGGAGCGGTGAAATGC
GTTGAGATCGGAAAGAACACCAACGGCGAAAGCACTCTGCTGGGCCGACACTGACACTGAGAGACGAAAGCTAGGGGAGC
AAATGG
>ZOTU46
GTGGGGAATTTTCCGCAATGGGCGAAAGCCTGACGGAGCAATGCCGCGTGGAGGTAGAAGGCCTACGGGTCCTGAACTTC
TTTTCCCAGAGAAGAAGCAATGACGGTATCTGGGGAATAAGCATCGGCTAACTCTGTGCCAGCAGCCGCGGTAATACAGA
GGATGCAAGCGTTATCCGGAATGATTGGGCGTAAAGCGTCTGTAGGTGGCTTTTTAAGTCCGCCGTCAAATCCCAGGGCT
CAACCCTGGACAGGCGGTGGAAACTACCAAGCTTGAGTACGGTAGGGGCAGAGGGAATTTCCGGTGGAGCGGTGAAATGC
GTAGAGATCGGAAAGAACACCAACGGCGAAAGCACTCTGCTGGGCCGACACTGACACTGAGAGACGAAAGCTAGGGGAGC
GAATGG
>ZOTU47
GTGGGGAATTTTCCGCAATGGGCGAAAGCCTGACGGAGCAATGCCGCGTGGAGGTAGAAGGCCCACGGGTCGTGAACTTC
TTTTCCCGGAGAAGAAGCAATGACGGTATCCGGGGAATAAGCATCGGCTAACTCTGTGCCAGCAGCCGCGGTAATACAGA
GGATGCAAGCGTTATCCGGAATGATTGGGCGTAAAGCGTCTGTAGGTGGCTTTTTAAGTCCGCCGTCAAATCCCAGGGCT
CAACCCTGGACAGGCGGTGGAAACTACCAAGCTGGAGTACGGTAGGGGCAGAGGGAATTTCCGGTGGAGCGGTGAAATGT
GTAGAGATCGGAAAGAACACCAACGGCGAAAGCACTCTGCTGGGCCGACACTGACACTGAGAGACGAAAGCTAGGGGAGC
GAATGG
>ZOTU48
GTGGGGAATTTTCCGCAATGGGCGAAAGCCTGACGGAGCAATGCCGCGTGGAGGTAGAAGGCCCACGGGTCGTGAACTTC
TTTTCCCAGAGAAGAAGCAATGACGGTATCTGGGGAATAAGCATCGGCTAACTCTGTGCCAGCAGCCGCGGTAAGACAGA
GGATGCAAGCGTTATCCGGAATGATTGGGCGTAAAGCGTCTGTAGGTGGCTTTTTAAGTCCACCGTCAAATCCCAGGGCT
CAACCCTGGACAGGCGGTGGAAACTACCAAGCTGGAGTACGGTAGGGGCAGAGGGAATTTCCGGTGGAGCGGTGAAATGC
GCTGAGATCGGAAAGAACACCAACGGCGAAAGCACTCTGCTGGGCCGACACTGACACTCAGAGACGAAAGCTAGGGGAGC
GAATGG
>ZOTU49
GTGGGGAATATTGCACAATGGGGGGAACCCTGATGCAGCCATGCCGCGTGTATGAAGAAGGCCTTAGGGTTGTAAAGTAC
TTTCGGTGATGAGGAAGTTATGTGTGGGATAAGCACATATAATTGACGTTAGTTACAGAAGAAGCACCGGCTAACTCCGT
GCCAGCAGCCGCGGTAATACGGAGGGTGCGAGCGTTAATCGGAATGACTGGGCGTAAAGGGCATGTAGGCGGATGATTAA
GTTAGGTGTGAAAGCCTCGGGCTCAACCTGAGAATAGCATTTAAAACTGGTGATCTGGAGTACTGTAGAGGGAGGTAGAA
TTCCACGTGTAGCGGTGAAATGCGTAGAGATGTGGAGGAATACCGGTGGCGAAGGCGGCCTTCTGGACAGATACTGACGC
TGAGATGCGAAAGCGTGGGGAGCAAACAG
>ZOTU50
GTGGGGAATTTTCCGCAATGGGCGAAAGCCTGACGGAGCAATGCCGCGTGGAGGTAGAAGGCCCACGGGTCATGAACTTC
TTTTCCCGGAGAAGAAGCAATGACGGTATCCGGGGAATAAGCATCGGCTAACTCTGTGCCAGCAGCCGCGGTAATACAGA
GGATGCAAGCGTTATCCGGAATGATTGGGCGTAAAGCGTCTGTAGGTGGCTTTTTAAGTCCGCCGTCAAATCCCAGGGCT
CAACCCTGGACAGGCGGTGGAAACTACCAAGCTGGAGTACGGTAGGGGCAGAGGGAATTTCCGGTGGAGCGGTGAAATGC
GTAGAGATCGGAAAGAACACCAACGGCGAAAGCACTCTGCTGGGCCGACACTGACACTGAGAGACGAAAGCTAGGGGAGC
GAATGG
>ZOTU51
GTAGGGAATCTTCCACAATGGACGAAAGTCTGATGGAGCAACGCCGCGTGAGTGATGAAGGGTTTCGGCTCGTAAAACTC
TGTTGTTAAAGAAGAACAAGTGTTAGAGTAACTGTTAACACTTTGACGGTATTTAACCAGAAAGCCACGGCTAACTACGT
GCCAGCAGCCGCGGTAATACGTAGGTGGCAAGCGTTGTCCGGATTTATTGGGCGTAAAGCGAGCGCAGGCGGTTTTGTAA
GTCTGCTGTGAAAGCCCTCAGCTCAACTGAGGAAGTGCAGTGGAAACTACAAAACTTGAGTACAGAAGAGGAAAGTGGAA
CTCCATGTGTAGCGGTGAAATGCGTAGATATATGGAAGAACACCAGTGGCGAAGGCGGCTTTCTGGTCTGTTACTGACGC
TGAGGCTCGAAAGCATGGGTAGCGAACAG
>ZOTU52
GTGGGGAATCTTGGACAATGGGCGAAAGCCCGATCCAGCAATATCGCGTGAGTGAAGAAGGGCAATGCCGCTTGTAAAGC
TCTTTCGTCGAGTGCGCGATCATGACAGGACTCGAGGAAGAAGCCCCGGCTAACTCCGTGCCAGCAGCCGCGGTAAGACG
GGGGGGGCAAGTGTTCTTCGGAATGACTGGGCGTAAAGGGCACGTAGGCGGTGAATCGGGTTGAAAGTGAAAGTCGCCAA
AAACTGGCGGAATGCTCTCGAAACCAATTCACTTGAGTGAGACAGAGGAGAGTGGAATTTCGTGTGTAGGGGTGAAATCC
GGAGATCTACGAAGGAACGCCAAAAGCGAAGGCAGCTCTCTGGGTCCCTACCGACGCTGGGGTGCGAAAGCATGGGGAGC
GAACAG
>ZOTU53
GTGGGGAATCTTGGACAATGGGCGAAAGCCCGATCCAGCAATATCGCGTGAGTGAAGAAGGGCAATGCCGCTTGTAAAGC
TCTTTCGTCGAGTGCGCGATCATGACAGGACTCGAGGAAGAAGCCCCGGCTAACTCCGTGCCAGCAGCCGCGGTAAGACG
GGGGGGGCAAGTGTTCTTCGGAATGACTAGGCGTAAAGGGCACGTAGGCGGTGAATCGGGTTGAAAGTGAAAGTCGCCAA
AAACTGGTGGAATGCTCTCGAAACCAATTCACTTGAGTGAGACAGAGGAGAGTGGAATTTCGTGTGTAGGGGTGAAATCC
GAAGATCTACGAAGGAACGCCAAAAGCGAAGGCAGCTCTCTGGGTCCCTACCGACGCTGGAGTGCGAAAGCATGGGGAGC
GAACGG
>ZOTU54
GTGGGGAATCTTGGACAATGGGCGAAAGCCCGATCCAGCAATATCGCGTGAGTGAAGAAGGGCAATGCCGCTTGTAAAGC
TCTTTCGTCGAGTGCGCGATCATGACAGGACTCGAGGAAGAAGCCCCGGCTAACTCCGTGCCAGCAGCCGCGGTAAGACG
GGGGGGGCAAGTGTTCTTCGGAATGACTGGGCGTAAAGGGCACGTAGGCGGTGAATCGGGTTGAAAGTGAAAGTCGCCAA
AAACTGGTGGAATGCTCTCGAAACCAATTCACTTGAGTGAGACAGAGGAGAGTGGAATTTCGTGTGTAGGGGTGAAATCC
GGAGATTTACGAAGGAACGCCAAAAGCGAAGGCAGCTCTCTGGGTCCCTACCGACGCTGGAGTGCGAAAGCATGGGGAGC
GAACGG
>ZOTU55
GTAGGGAATCTTCCACAATGGACGCAAGTCTGATGGAGCAACGCCGCGTGAGTGAAGAAGGTTTTCGGATCGTAAAGCTC
TGTTGTTGGTGAAGAAGGATAGGGGTAGTAACTGATTCTTATTTGACGGTAATCAACCAGAAAGTCACGGCTAACTACGT
GCCAGCAGCCGCGGTAATACGTAGGTGGCAAGCGTTGTCCGGATTTATTGGGCGTAAAGCGAACGCAGGCGGGAGAACAA
GTCAGCTGTGAAAGCCCTCGGCTTAACCGGGGAAGTGCAGCTGAAACTGTTTTTCTTGAGTGCAGAAGAGGAGAGTGGAA
CTCCATGTGTAGCGGTGGAATGCGTAGATATATGGAAGAACACCAGTGGCGAAGGCGGCTCTCTGGTCTGTAACTGACGC
TGAGGTTCGAAAGCATGGGTAGCGAACAG
>ZOTU56
GTGGGGAATCTTGGACAATGGGCTCAAGCCCGATCCAGCAATATCGCGTGAGTGAAGAAGGGCAATGCCGCTTGTAAAGC
TCTTTCGTCGAGTGCGCGATCATGACAGGACTCGAGGAAGAAGCCCCGGCTAACTCCGTGCCAGCAGCCGCGGTAAGACG
GGGGGGGCAAGTGTTCTTCGGAATGACTGGGCGTAAAGGGCACGTAGGCGGTGAATCGGGTTGAAAGTGAAAGTCGCCAA
AAACTGGCGGAATGCTCTCGAAACCAATTCACTTGAGTGAGACAGAGGAGAGTGGAATTTCGTGTGTAAGGGTGAAATCT
CGTCATCTACGAAGGAACGCCAAAAGCGAAGGCAACTCTCTGGGTCCCTACCGACGCTGGGGTGCGAAAGCATGGGGAGC
GAAGAG
>ZOTU57
GTGGGGAATCTTGGACAATGGGCGAAAGCCCGATCCAGCAATATCGCGTGAGTGAAGAAGGGCAATGCCGCTTGTAAAGC
TCTTTCGTCGAGTGCGCGATCATGACAGGACTCGAGGAAGAAGCCCCGGCTAACTCCGTGCCAGCAGCCGCGGTAAGACG
GGGGGGGCAAGTGTTCTTCGGAATGACTGGGCGTAAAGGGCACGTAGGCGGTGAATCGGGTTGAAAGTGAAAGTCGCCAA
AAACTGGCGGAATGCTCTCGAAACCAATTCACTTGAGTGAGACAGAGGAGAGTGGAATTTCGTGTGTAGGGGTGAAATCC
GTAGATCTACGAAGGAACGCCAAAAGCGAAGGCAGCTCTCTGGGTCCCTACCGACGCTGGGGTGCGAAAGCATGGGGAGC
GAACAG
>ZOTU58
GTGGGGAATATTGCACAATGGGGGAAACCCTGATGCAGCCATGCCGCGTGTATGAAGAAGGCCTTAGGGTTGTAAAGTAC
TTTCGGTGATGAGGAAGTTATGTGTGGGATAAGCGCATATAATTGACGTTAGTTACAGAAGAAGCACCGGCTAACTCCGT
GCCAGCAGCCGCGGTAATACGGAGGGTGCGAGCGTTAATCGGAATGACTGGGCGTAAAGGGCATGTAGGCGGATGATTAA
GTTAGGTGTGAAAGCCTCGGGCTCAACCTGAGAATAGCATTTAAAACTGGTGATCTGGAGTACTGTAGAGGGAGGTAGAA
TTCCACGTGTAGCGGTGAAATGCGTAGAGATGTGGAGGAATACCGGTGGCGAAGGCGGCCTTCTGGACAGATACTGACGC
TGAGATGCGAAAGCGTGGGGAGCAAACAG
>ZOTU59
GTGGGGAATTTTCCGCAATGGGCGAAAGCCTGACGGAGCAATGCCGCGTGGAGGTAGAAGGCCCACGGGTCGTGAACTTC
TGTTCCCGGAGAAGAAGCAATGACGGTATCTGGGGAATAAGCATCGGCTAACTCTGTGCCAGCAGCCGCGGTAAGACAGA
GGATGCAAGCGTTATCCGGAATGATTGGGCGTAAAGCGTCTGTAGGTGGCTTTTTAAGTCCGCCGTCAAATCCCAGGGCT
CAACCCTGGACAGGCGGTGGAAACTACCAAGCTGGAGTACGGTAGGGGCAGAGGGAATTTCCGGTGGAGCGGTGAAATGC
GTAGAGATCGGAAAGAACACCAACGGCGAAAGCACTCTGCTGGGCCGACACTGACACTGAGAGACGAAAGCTAGGGGAGC
GAATGG
>ZOTU60
GTGGGGAATCTTGGACAATGGGCGAAAGCCCGATCCAGCAATATCGCGTGAGTGAAGAAGGGCAATGCCGCTTGTAAAGC
TCTTTCGTCGAGTGCGCGATCATGACAAGACTCGAGGAAGAAGCCCCGGCTAACTCCGTGCCAGCAGCCGCGGTAAGACG
GGGGGGGCAAGTGTTCTTCGGAATGACTGGGCGTAAAGGGCACGTAGGCGGTGAATCGGGTTGAAAGTGAAAGTCGCCAA
AAAGTGGCGGAATGCTCTCGAAACCAATTCACTTGAGTGAGACAGAGGAGAGTGGAATTTCGTGTGTAGGGGTGAAATCC
GTAAATATACGAAGGAACGCCAAAAGCGAAGGCAGCTCTCTGGGTCCCTACCGACGCTGGGGTGCGAAAGCATGGGGAGC
GAACAG
>ZOTU61
GTGGGGAATATTGCACAATGGGGGAAACCCTGATGCAGCCATGCCGCGTGTATGAAGAAGGCCTTAGGGTTGTAAAGTAC
TTTCGGTGATGAGGAAGTTATGTGTGGGATAAGCACATATAATTGACGTTAGTTACAGAAGAAGCACCGGCTAACTCCGT
GCCAGCAGCCGCGGTAATACGGAGGGTGCGAGCGTTAATCGGAATGACTGGGCGTAAAGGGCATGTAGGCGGATGATTAA
GTTAGGTGTGAAAGCCTCGGGCTCAACCTGAGAATAGCATTTAAAACTGGTGATCTGGAGTACTGTAGAGGGAGGTAGAA
TTCCACGTGTAGCGGTGAAATGCGTAGAGATGTGGAGGAATACCGGTGGCGAAGGCGGTCTTCTGGACAGATACTGACGC
TGAGATGCGAAAGCGTGGGGAGCAAACAG
>ZOTU62
GTGGGGAATATTGCACAATGGGCGCAAGCCTGATGCAGCCATGCCGCGTGTATGAAGAAGGCCTTCGGGTTGTAAAGTAC
TTTCAGCGGGGAGGAAGGCGACAGGGTTAATAACCCTGTCGATTGACGTTACCCGCAGAAGAAGCACCGGCTAACTCCGT
GCCAGCAGCCGCGGTAATACGGAGGGTGCAAGCGTTAATCGGAATTACTGGGCGTAAAGCGCACGCAGGCGGTCTGTCAA
GTCGGATGTGAAATCCCCGGGCTCAACCTGGGAACTGCATTCGAAACTGGCAGGCTAGAGTCTTGTAGAGGGGGGTAGAA
TTCCAGGTGTAGCGGTGAAATGCGTAGAGATCTGGAGGAATACCGGTGGCGAAGGCGGCCCCCTGGACAAAGACTGACGC
TCAGGTGCGAAAGCGTGGGGAGCAAACAG
>ZOTU63
GTAGGGAATCTTCCACAATGGACGCAAGTCTGATGGAGCAACGCCGCGTGAGTGAAGAAGGTTTTCGGATCGTAAAGCTC
TGTTGTTGGTGAAGAAGGATAAGGATAGTAACTGATTCTTATTTGACGGTAATCAACCAGAAAGTCACGGCTAACTACGT
GCCAGCAGCCGCGGTAATACGTAGGTGGCAAGCGTTGTCCGGATTTATTGGGCGTAAAGCGAACGCAGGCGGGAGAACAA
GTCAGCTGTGAAAGCCCTCGGCTTAACCGGGGAAGTGCAGCTGAAACTGTTTTTCTTGAGTGCAGAAGAGGAGAGTGGAA
CTCCATGTGTAGCGGTGGAATGCGTAGATATATGGAAGAACACCAGTGGCGAAGGCGGCTCTCTGGTCTGTAACTGACGC
TGAGGTTCGAAAGCATGGGTAGCGAACAG
>ZOTU64
GTGGGGAATCTTGGACAATGGGCGAAAGCCCGATCCAGCAATATCGCGTGAGTGAAGAAGGGCAATGCCGCTTGTAAAGC
TCTTTCGTCGAGTGCGCGATCATGACAGGACTCGAGGAAGAAGCCCCGGCTAACTCCGTGCCAGCAGCCGCGGTAAGACG
GGGGGGGCAAGTGTTCTTCGGAATGACTAGGCGTAAAGGGCACGTAGGCGGTGAATCGGGTTGAAAGTGAAAGTCGCCAA
AAACTGGTGGAATGCTCTCGAAACCAATTCACTTGAGTGGGACAGAGGAGAGTGGAATTTCGTGTGGAGGGGTGAAATCC
GAAGATCTACGAAGGAACGCCAAAAGCGAAGGCAGCTCTCTGGGTCCCTACCGACGCTGGAGTGCGAAAGCATGGGGAGC
GAACGG
>ZOTU65
GTGGGGAATATTGCACAATGGGCGCAAGCCTGATGCAGCGACGCCGCGTGCGGGATGACGGCCTTCGGGTTGTAAACCGC
TTTTAGCAGGGAGCAAGCCTTCGGGTGAGTGTACTTGTTGAATAAGCGCCGGCTAACTACGTGCCAGCAGCCGCGGTAAT
ACGTAGGGCGCAAGCGTTATCCGGATTTATTGGGCGTAAAGGGCTCGTAGGCGGTTTGTCGCGTCTGGTGTGAAAGTCCA
CTGCTTAACGGTGGATCGGCGCCGGGTACGGGCAGGCTGGAGTGCGGCAGGGGAGACTGGAATTCCCGGTGTAACGGTGG
AATGTGTAGATATCGGGAAGAACACCGATGGCGAAGGCAGGTCTCTGGGCCGTCACTGACGCTGAGGAGCGAAAGCGTGG
GGAGCGAACAG
>ZOTU66
GTGGGGAATTTTCCGCAATGGGCGAAAGCCTGACGGAGCAATGCCGCGTGGAGGTAGAAGGCCTACGGGTCCTGAACTTC
TTTTCCCAGAGAAGAAGCAATGACGGTATCTGGGGAATAAGCATCGGCTAACTCTGTGCCAGCAGCCGCGGTAATACAGA
GGATGCAAGCGTTATCCGGAATGATTGGGCGTAAAGCGTCTGTAGGTGGCTTTTTAAGTCCGCCGTCAAATCCCAGGGCT
TAACCCTGGACAGGCGGTGGAAACTACCAAGCTTGAGTACGGTAGGGGCAGAGGGAATTTCCGGTGGAGCGGTGAAATGC
GTAGAGATCGGAAAGAACACCAACGGCGAAAGCACTCTGCTGGGCCGACACTGACACTAAGAGACGAAAGCTAGGGGAGC
GAATGG
>ZOTU67
GTGGGGAATCTTGGACAATGGGCTAAAGCCTGATCCAGCAATATTGCGTGAGTGAAGAAGTTGCCTACATTAATGGTAAT
CGATGAAGGGCCATTTCGCTCGTAAAGCTCTTTCAGCGAATGTGACATCATGACAAGAATCGAAGAAGAAGCCCCGGCTA
ACTCCGTGCCAGCAGCCGCGGTAAGACGGAGGGGGCAAGTGTTCTTCGGAATGACTGGGCGTAAAGCGCACGTAGGCTGT
TTATCGTGTAGAATGTGAAAGTCGCCAAAAAGTGGCGGAATGCTTTCTAAACTAGTAGACTTGAGTGAGACAGAGGAGAG
TGGAATTTCGTGTGTAGGGGTGAAATCCTGAGATCTACGAGGGAAGGCCAAAAGCGAAGGCAGCTCTCTGGGTCTTTACT
GACGCTAAGGTGCGAAAGCATGGGTAGCAAACAG
>ZOTU68
GTGGGGAATTTTCCGCAATGGGCGAAAGCCTGACGGAGCAATGCCGCGTGGAGGTAGAAGGCCTACGGGTCCTGAACTTC
TTTTCCCAGAGAAGAAGCAATGACGGTATCTGGGGAATAAGCATCGGCTAACTCTGTGCCAGCAGCCGCGGTAATACAGA
GGATGCAAGCGTTATCCGGAATGATTGGGCGTAAAGCGTCTGTAGGTGGCTTTTTAAGTCCGCCGTCAAATCCCAGGGCT
CAACCCTGGACATGCGGTGGAAACTACCAAGCTTGAGTACGGTAGGGGCAGAGGGAATTTCCGGTGGAGCGGTGAAATGC
GTAGAGATCGGAAAGAACACCAACGGCGAAAGCACTCTGCTGGGCCGACACTGACACTGAGAGACGAAAGCTAGGGGAGC
GAATGG
>ZOTU69
GAGGCGCCAGGCGAGAAAGTGAACAGGGTGCTGCACCTGTTACCACCTTACCGTGCCCGAGCATCGGACGAATAATGACG
AGGAATAATAAAGATCGCCCATGAATCCTCCTTGCGTTTCCTTTTTGTCTTTTCTCCGGTGCCGGCCGGATAGGGAGCGC
AAACGAGAGGGAACCCTTGCTTGGAAGCCTTCGAAACCGGGCGCAACCTATAAATAACCAACCGCCTCTTTGCATCTCTT
TGCGCTTCTTTTCTTTCTCTTCTCTTCCCATTCCAGCGCGCACCTCCGACGCACACGTTTTCGC
>ZOTU70
GTGGGGAATTTTCCGCAATGGGCGAAAGCCTGACGGAGCAATGCCGCGTGGAGGTAGAAGGCCTACGGGTCCTGAACTTC
TTTTCCCAGAGAAGAAGCAATGACGGTATCTGGGGAATAAGCATCGGCTAACTCTGTGCCAGCAGCCGCGGTTATACAGA
GGATGCAAGCGTTATCCGGAATGATTGGGCGTAAAGCGTCTGTAGGTGGCTTTTTAAGTCCGCCGTCAAATCCCAGGGCT
CAACCCTGGACAGGCGGTGGAAACTACCAAGCTTGAGTACGGTAGGGGCAGAGGGAATTTCCGGTGGAGCGGTGAAATGC
GTAGAGATCGGAAAGAACACCAACGGCAAAAGCACTCTGCTGGGCCGACACTGACACTGAGAGACGAAAGCTAGGGGAGC
GAATGG
>ZOTU71
GTGGGGAATTTTCCGCAATGGGCGAAAGCCTGACGGAGCAATGCCGTCATTGCTTCTTCTCTGGGGAATAAGCATCAGCT
AACTCTGTGCCAGCAGCCGCGGTAATACAGAGGATGCAAGCGTTATTCGGAATGATTGGGCGTAAAGCGTCTGTAGGTTG
CTTTTTAAGTCCGCCGTCAAATCCCAGGGCTCAACCCTGGACAGGCGGTGGAAACTACCAAGCTTGAGTACGGTAGGGGC
AGAGGGAATTTCCGGTGGAGCGGTGAAATGCGTAGAGATCGGAAAGAACACCAACGGCGAAAGCACTCTGCTGGGCCGAC
ACTGACACTGAGAGACGAAAGCTAGGGGAGCGAATGG
>ZOTU72
GTGGGGAATTTTCCGCAATGGGCGAAAGCCTGACGGAGCAATGCCGTCATTGCTTCTTCTCTGGGGAATAAGCATCGGCT
AACTCTGTGCCAGCAGCCGCGGTAATACAGAGGATGCAAGCGTTATTCGGAATGATTGGGCGTAAAGCGTCTGTAGGTTG
CTTTTTAAGTCCGCCGTCAAATCCCAGGGCTCAACCCTGGACAGGCGGTGGAAACTACCAAGCTTGAGTACGGTAGGGGC
AGAGGGAATTTCCGGTGGAGCGGTGAAATGCGTAGAGATCGGAAAGAACACCAACGGCGAAAGCACTCTGCTGGGCCGAC
ACTGACACTGAGAGACGAAAGCTAGGGGAGCGAATGG
>ZOTU73
GTGGGGAATCTTGGACAATGGGCGAAAGCCCGATCCAGCAATATCGCGTGAGTGACGACGTGAGTCAAGAAGGGCAATTT
CGCTTGTAAAGCTCTTTCATCGAGTGCGCGATCATGACAAGATTCGAGGAAGAAGCCCCGGCTAACTCCGTGCCAGCAGC
CGCGGTAAGACGGGGGGGGCAAGTGTTCTTCGGAATGACTGGGCGTAAAGGGCACGTAGGCCGTTCATCGGGTGGAAAGT
GAAAGTCGCCAAAAAGTGGCGGAATGCTCTCGAAACCAATGCACTTGAGTGAGACAGAGGAGAGTGGAATTTCGTGTGTA
GGGGTGAAATCCTTAGATCTACGAAGGAAGGCCAAAAGCGAAGGCAGCTCTCTGGGTCCCTACTGACGCTGAGGTGCGAA
AGCATGGGGAGCGAACAG
>ZOTU74
GTGGGGAATATTGGACAATGGGCTCACGCCCGATCCAGCAATATCGCGTGGGTGAAGAAGGGCACTGTCGCTTGTCAAGC
TCTTTCGTCGAGTTTCGATCATGACAGGACTCGAGGAAGAAGCCCCGGCTAACTCCGTGCCAGCAGCCGCGGTAATACGG
GGGGGGCAAGTGTTATTCGGAATGACTGGGCGTAAAGGGCACGTAGGCGGTGAAAAGGGTGGAAAGTGAAAGTCGCCAAA
ACACTGGCGGGGTGCTTTCTTGACCATTTCACTTGAGTGAGATAGGGGAGAGTGGAATTTCGTGTGGAGGGATCAAATCC
TAAGATATACGAAGGAACGCCAACCGCGAAGGCAGCTCTCTGGGTCCCCACTGACGCTGGGGTGCGAAAGCATGGGGAGC
AAACAG
>ZOTU75
GTAACGAATCTTCCGCAATGGGCGAAAGCCTGACGGAGCAATGCCGCGTGTGGGATGAAGCGGCTTCGCCGTGTAAACCA
CTGTCGGGGGATAGAACCAATGATCATCCCCAAAGGAAGAGCCGGCTAACCCTGTGCCAGCAGCCGCGGTAAGACAGGGG
GCTCAAGCGTTAATCGGAATCACTGGGCTTAAAGGGTGCGCAGGCGGCCCGTCAAGCGTTTTGTGAAAGCCCTCGGCTCA
ACCGAGGAACAGCAGGACGAACTGACGGGCTCGAGGCAGGTAGGGGCCGGAAGAACAGTAGGTGGAGCGGTGAAATGCGT
AGATATCTACTGGAATGCCGATGGGGAAGCCGTCCGGCTGGGCCTGTCCTGACGCTCAGGCACGAAAGCGTGGGGATCAA
ACAG
>ZOTU76
GTGGGGAATCTTGGACAATGGGCGAAAGCCCGATCCAGCAATATCGCGTGAGTGAAGAAGGGCAATGCCGCTTGTAAAGC
TCTTTCGTCGAGTGCGCGATCATGACAGGACTCGAGGAAGAAGCCCCGGCTAACTCCGTGCCAGCAGCCGCGGTAAGACG
GGGGGGGCAAGTGTTCTTCGGAATGACTGGGCGTAAAGGGCACGTAGGCGGTGAATCGGGTTGAAGGTGAAAGTCGCCAA
AAAGTGGCGGAATGCTCTCGAAACCAATTCACTTGAGTGAGACAGAGGAGAGTGGAATTTCGTGTGTAGGGGTGAAATCC
GGAGATCTACGAAGGAACGCCAAAAGCGAAGGCAGCTCTCTGGGTCCCTACCGACGCTGGGGTGCGAAAGCATGGGGAGC
GAACAG
>ZOTU77
GTAGGGAATATTGGACAATGGGGGAAACCCTGATCCAGCAATGCCGCGTGAGTGATGAAGGCCTTAGGGTTGTAAAGCTC
TTTTACCCGGGATGATAATGACAGTACCGGGAGAATAAGCTCCGGCTAACTCCGTGCCAGCAGCCGCGGTAATACGGAGG
GAGCTAGCGTTGTTCGGAATTACTGGGCGTAAAGCGCACGTAGGCGGCTATTCAAGTCAGAGGTGAAAGCCCGGGGCTCA
ACCCCGGAACTGCCTTTGAAACTAGATAGCTTGAATCCAGGAGAGGTGAGTGGAATTCCGAGTGTAGAGGTGAAATTCGT
AGATATTCGGAAGAACACCAGTGGCGAAGGCGGCTCACTGGACTGGTATTGACGCTGAGGTGCGAAAGCGTGGGGAGCAA
ACAG
>ZOTU78
GTGGGGAATCTTGGACAATGGGCGCAAGCCTGATCCAGCCATGCCGCGTGGATGATGAAGGCCCTAGGGTTGTAAAATCC
TTTCGTTGGGGACGATAATGACGGTACCCAAAGAAGAAGCTCCGGCTAACTTCGTGCCAGCAGCCGCGGTAATACGAAGG
GGGCTAGCGTTGTTCGGATTTACTGGGCGTAAAGCGCGTGTAGGCGGGTCGTTAAGTTGGGGGTGAAATCCCGAGGCTCA
ACCTCGGAACTGCCTTCAAAACTGGCGACCTGGACTCAAGTAGAGGCAAGTGGAATTGCGAGTGTAGAGGTGAAATTCGT
AGATATTCGCAGGAACACCAGTGGCGAAGGCGACTTGCTGGACTTGTAGTGACGCTGAGACGCGAAAGCGTGGGGAGCAA
ACAG
>ZOTU79
GTGGGGAATATTGCACAATGGGCGCAAGCCTGATGCAGCGACGCCGCGTGGGGGATGACGGCCTTCGGGTTGTAAACCTC
TTTCACCATTGACGAAGGTCCGGGTCTTCTCGGATTGACGGTAGGTGGAGAAGAAGCACCGGCCAACTACGTGCCAGCAG
CCGCGGTAATACGTAGGGTGCGAGCGTTGTCCGGAATTACTGGGCGTAAAGAGCTCGTAGGTGGTTTGTCGCGTTGTTCG
TGAAATCTCACGGCTTAACTGTGAGCGTGCGGGCGATACGGGCAGACTGGAGTACTGCAGGGGAGACTGGAATTCCTGGT
GTAGCGGTGGAATGCGCAGATATCAGGAGGAACACCGGTGGCGAAGGCGGGTCTCTGGGCAGTAACTGACGCTGAGGAGT
GAAAGCGTGGGGAGCGAACAG
>ZOTU80
GTGGGGAATCTTGCGCAATGGGCGAAAGCCTGACGCAGCCATGCCGCGTGAATGATGAAGGTCTTAGGATTGTAAAATTC
TTTCACCGGGGACGATAATGACGGTACCCGGAGAAGAAGCCCCGGCTAACTTCGTGCCAGCAGCCGCGGTAATACGAAGG
GGGCTAGCGTTGCTCGGAATTACTGGGCGTAAAGGGAGCGTAGGCGGACTGTTTAGTCAGAGGTGAAAGCCCAGGGCTCA
ACCTTGGAATTGCCTTTGATACTGGCAGTCTTGAGTACGGAAGAGGTATGTGGAACTCCGAGTGTAGAGGTGAAATTCGT
AGATATTCGGAAGAACACCAGTGGCGAAGGCGACATACTGGTCCGTTACTGACGCTGAGGCTCGAAAGCGTGGGGAGCAA
ACAG
>ZOTU81
GTGGGGAATCTTGGACAATGGGCGAAAGCCCGATCCAGCAATATCGCGTGAGTGAAGAAGGGCAATGCCGCTTGTAAAGC
TCTTTCGTCGAGTGCGCGATCATGACAGGACTCGAGGAAGAAGCCCCGGCTAACTCCGTGCCAGCAGCCGCGGTAAGACG
GGGGGGGCAAGTGTTCTTCGGAATGACTGGGCGTAAAGGGCACGTAGGCGGTGAATCGGGTTGAAAGTGAAAGTCGCCAA
AAACTGGCGGAATGCTCTCGAAACCAATTCACTTGAGTGAGACAGAGGAGAGTGGAATTTCGTGTGTAAGGGTGAAATCT
TTAAATCTACGAAGGAACGCCAAAAGCGAAGGCAGCTCTCTGGGTCCCTACCGACGCTGGGGTGCGAAAGCATGGGGAGC
GAACAG
>ZOTU82
GTGGGGAATTTTCCGCAATGGGCAAAAGCCTGACGGAGCAATGCCGCGTGGAGGTAAAAGGCCCACGGGTCATAAACTTC
TTTTCCCAGAGAAGAAGCAATGACGGTATCTGGGGAATAAGCATCGGCTAACTCTGTGCCAGCAGCCGCGGTAATACAGA
GGATGCAAGCGTTATCCGGAATGATTGGGCGTAAAGCGTCTGTAGGTGGCTTTTTAAGTCCGCCGTCAAATCCCAGGGCT
CAACTCTGGACAGGCGGTGGAAACTACCAAGCTGGAGTACGGTAGGGGCAGAGGGAATTTCCGGTGGAGCGGTGAAATGC
GTAGAGATCGGAAAGAACACCAACGGCGAAAGCGCTCTGCTGGGCCGACACTGACACTGAGAGACGAAAGCTAGGGGAGC
GAATGG
>ZOTU83
GTGGGGAATTTTCCGCAATGGGCGAAAGCCTGACGGAGCAATGCCGCGTGGAGGTAAAAGGACCACGGGTCATAAACTTC
TTTTCCCGGAGAAGAAGCAATGACGGTATCTGGGGAATAAGCATCGGCTAACTCTGTGCCAGCAGCCGCGGTAATACAGA
GGATGCAAGCATTATCCGGAATGATTGGGCGTAAAGCGTCTGTAGGTGGCTTTTTAAGTCCGCCGTCAAATCCCAGGGCT
CAACTCTGGACAGGCGGTGGAAACTACCAAGCTGGAGTACGGTAGGGGCAGAGGGAATTTCCGGTGGAGCGGTGAAATGC
GTAGAGATCGGAAAGAACACCAACGGCGAAAGCACTCTGCTGGGCCGACACTGACACTGAGAGACGAAATCTAGGGGAGC
GAATGG
>ZOTU84
GTAGGGAATATTGGTCAATGGATGGAAGTCTGAACCAGCCATGCCGCGTGCAGGAAGAAGGCCTTCTGGGTTGTAAACTG
CTTTTACCAGGGGATAAAAAGACCGTGCGCGGTTAATTGAAGGTACCTGGTGAATAAGCCACGGCTAACTACGTGCCAGC
AGCCGCGGTAATACGTAGGTGGCAAGCGTTGTCCGGATTTATTGGGTTTAAAGGGTGCGTAGGCGGCCCTGTAAGTCAGT
GGTGAAATATCTCAGCTTAACTGAGAGGGTGCCATTGATACTGCAGGGCTTGAGTACAGATGAGGTAGGCGGAATTGACG
GTGTAGCGGTGAAATGCATAGATATCGTCAAGAACACCGATAGCGAAGGCAGCTTACTAAGCTGTAACTGACGCTGAGGC
ACGAAAGTGTGGGGATCAAACAG
>ZOTU85
GTGGGGAATTTTCCGCAATGGGCGAAATCCTGACGGAGCAATGCCGCGTGGAGGTAGAAGGCCCATGGGTCGTGAACTTC
TTTTCCCAGAGAAGAAGCAATGACGGTATCTGGGGAATAAGCATCGGCTAACTCTGTGCCAGCAGCCGCGGTAAGACAGA
GGATGCAAGCGTTATTCGGAATGATTGGGCGTAAAGTGTCTGTAGGTGGCTTTTTAAGTCCGCCGTCAAATCCCAGGGCT
CAACCCTGGACAGGCGGTGGAAACTACCAAGCTGGAGTACGGTAGGGGCAGAGGGAATTTCCGGTGGAGCGGTGAAATGC
GCTGAGATCGGAAAGAACACCAACGGCGAAAGCACTCTGCTGGGCCGACACTGACACTGAGAGACGAAAGCTAGGGGAGC
GAATGG
>ZOTU86
GTGGGGAATTTTCCGCAATGGGCGAAAGCCTGACGGAGCAATGACGCGTGGAGGTAGAGGGCATTCGGGTCGTGAACTTC
TTTTCCCAGAGAAGAAGCAATAACGGTATCTGGGGAATAAGCATCGGCTAATTCTGTGCCAGCAGTCGCGGTAAGACAGA
GGATGTAAGCGTTATCCAGAATGATTGGGCATAAAGCGTCTGTAGGTGGCTTTTCAAGTCTGCCATCAAATCCCAGGGCT
CAACCCTGGACAGGCGGTGGAAACTGTCAAGCTGGAGTACGGTAGGGGCAGAGGGAATTTTTGGTGGAGCGGTGAAATGC
GTAGAGATCGGAAAGAACACCAATGGCGAAAGCAATCTGCTGGGCCGACACTAACACTGAGAGACGAAAGCTAGGGGAGC
GAATGG
>ZOTU87
GTGGGGAATATTGGACAATGGGCGAAAGCCTGATCCAGCCATGCCGCGTGTGTGAAGAAGGTCTTCGGATTGTAAAGCAC
TTTAAGTTGGGAGGAAGGGTTGTAGATTAATACTCTGCAATTTTGACGTTACCGACAGAATAAGCACCGGCTAACTCTGT
GCCAGCAGCCGCGGTAATACAGAGGGTGCAAGCGTTAATCGGAATTACTGGGCGTAAAGCGCGCGTAGGTGGTTTGTTAA
GTTGGATGTGAAAGCCCCGGGCTCAACCTGGGAACTGCATCCAAAACTGGCAAGCTAGAGTACGGTAGAGGGTGGTGGAA
TTTCCTGTGTAGCGGTGAAATGCGTAGATATAGGAAGGAACACCAGTGGCGAAGGCGACCACCTGGACTGATACTGACAC
TGAGGTGCGAAAGCGTGGGGAGCAAACAG
>ZOTU88
GTGGGGAATATTGGACAATGGGCGCAAGCCTGATCCAGCCATGCCGCGTGAGTGATGAAGGCCCTAGGGTTGTAAAGCTC
TTTCACCGGTGAAGATAATGACGGTAACCGGAGAAGAAGCCCCGGCTAACTTCGTGCCAGCAGCCGCGGTAATACGAAGG
GGGCTAGCGTTGTTCGGATTTACTGGGCGTAAAGCGCACGTAGGCGGATATTTAAGTCAGAGGTGAAATCCCGGGGCTCA
ACCCCGGAACTGCCTTTGATACTGGGTATCTTGAGTATGGAAGAGGTGAGTGGAATTCCGAGTGTAGAGGTGAAATTCGT
AGATATTCGGAGGAACACCAGTGGCGAAGGCGGCTCACTGGTCCATTACTGACGCTGAGGTGCGAAAGCGTGGGGAGCAA
ACAG
>ZOTU89
AGGCAATCTGCGCACGACGTACTGTGCCGAAGAATGCCGAAGATCGGCTCGGGCCTTATACCGGTGATTCGGGCGATCTC
GTTGGGTCGAGTGTTGACTCGTAACGCCGCATTGGCGCTCGATCATAACTCGGCCGTCCTGGATGATAAAAGACCGTTGT
CATTTCCACTGATCAGTTATTGTTCGGCACGCGGCACGCAGAAGAACATATTCCTCTCGAAGAAGACAAATAATACGCTG
GCTTTCCATCGACTATTATTTAGAAGATACTGTTGCAAGAAAGAGACAGAAGACGACAAAACGTTCAAGAT
>ZOTU90
GTGGGGAATTTTCCGCAATGGGCGAAAGCCTGACGGAGCAATGCCGCGTGGAGGTAGAAGGCCCACGGGTCGTAAACTCC
TTTTCTCAGAGAAGAAGCAATGACGGTATCTGAGGAATAAGCATCGGCTAACTCTGTGCCAGCAGCCGCGGTAAGACAGG
GGATGCAAGCGTTATCCGGAATGATTGGGCGTAAAGCGTCTGTAGGTGGCTTTTTAAGTCCGCCGTCAAATCCCAGGGCT
CAACCCTGGACGGGCGGTGGGAACTACCAAGCTGGAGTACGGTAGGGGCAGAGGGAATTTCCGGTGGAGCGGTGAAATGC
GTAGAGATCGGAAAGAACACCAACGGCGAAAGCACTCTGCTGGGCCGACACTGACACTGAGAGACGAAAGCTAGGGGAGC
AAATGG
>ZOTU91
GTGGGGAATTTTCTGTAATGGGTAAAAGCTTGACGGAGCAATGCCGCGTGGAGGTAGAGGGCCTGCGGGTCATGAATTTC
TTTTCCCGAAGAAGAAGCAATGACGGTATCTGGGGAATAAGCATCGGCTAACTCTGTGCCAGCAGTCGCGGTAAGACAGA
GGATGCAAGCGTTATCCGGAATGATTGGGCGTAAAACGTCTGTAGGTGGCTTTTCAAGTCCGCTGTCAAATTCCAGGGCT
CAACCCTAGACAGGCGGTGGAAACTGCCAAGCTGGAGTACGGTAGGGTTAGAGGGAATTTCCGGTGGAGCGGTGAAATGC
GTAGAGATCGGAAAGAACACCAACGGCGAAAGCACTCTGCTGGGCCGACACTGACACTGAGAGAGGAAAGCTAGGGGAGC
GAATGG
>ZOTU92
GTGGGGAATCTTGGACAATGGGCGAAAGCCCGATCCAGCAATATCGCGTGAGTGAAGAAGGGCAATGCCGCTTGTAAAGC
TCTTTCATCGAGTGCGCGATCATGACAAGACTCGAGGAAGAAGCCCCGGCTAACTCCGTGCCAGCAGCCGCGGTAAGACG
GGGGGGGCAAGTGTTCTTCGGAATGACTGGGCGTAAAGGGCACGTAGGCGGTGAATCGGGTTGAAAGTGAAAGTCGCCAA
AAACTGGCGGAATGCTCTCGAAACCAATTCACTTGAGTGAGACAGAGGAGAGTGGAATTTCGTGTGTAGGGGTGAAATCC
GGAGATCTACGAAGGAACGCCAAAAGCGAAGGCAGCTCTCTGGGTCCCTACCGACGCTGGGGTGCGAAAGCATGGGGAGC
GAACAG
>ZOTU93
GTGGGGAATTTTCCGCAATGGGCGAAAGCCTGACGGAGCAATGCCGCGTGGAGGTAAAAGGCCCACGGGTCATAAACTTC
TTTTCCCGGAGAAGAAGCAATGACGGTATCTGGGGAATAAGCATCGGCTAACTCTGTGCCAGCAGCCGCGGTAATACAGA
GGATGCAAGCGTTATCCGAAATGATTGGGCGTAAAGCGTCTGTAGGTGGCTTTTTAAGTCCGCCGTCAAATCCCAGGGCT
CAACTCTGGACAGGCGGTGGAAACTACCAAGCTGGAGTACGGTAGGGGCAGAGGGAATTTCCGGTGGAGCGGTGAAATGC
GTAGAGATCGGAAAGAACGCCAACAGCGAAAGCACTCTGCTGGGCCGACACTGACACTGAGAGACGAAAGTTAGGGGAGC
GAATGG
>ZOTU94
GTGGGGAATATTGCACAATGGGCGCAAGCCTGATGCAGCGACGCCGCGTGAGGGATGACGGCCTTCGGGTTGTAAACCTC
TTTCAGCATGGACGAAGCGCAAGTGACGGTACCTGTAGAAGAAGGACCGGCCAACTACGTGCCAGCAGCCGCGGTAATAC
GTAGGGTCCGAGCGTTGTCCGGAATTACTGGGCGTAAAGAGCTCGTAGGTGGTTTGTCGCGTTGTTCGTGAAAACTCACA
GCTCAACTGTGGGCGTGCGGGCGATACGGGCAGACTTGAGTACTGCAGGGGAGACTGGAATTCCTGGTGTAGCGGTGGAA
TGCGCAGATATCAGGAGGAACACCGGTGGCGAAGGCGGGTCTCTGGGCAGTAACTGACGCTGAGGAGCGAAAGCGTGGGG
AGCGAACAG
>ZOTU95
GTGGGGAATTTTCCGCAATGGGCGAAAGCCTGATGGAACAATGCCGTGTGGAGGTAGAAGGCCTACGGGTCCTGAACTTC
TTTTCCCAGAGAAGAAGCAATGACGGTATCTGGGGAATAAGCATCGGCTAACTCTGTGCCAGCAGCCGCGTTAATACAGA
GGATGCAAGCGTTATCCAGAATGATTGGGCGTAAAGCTTCTGTAGGTGGCTTTTTAAGTCCGCCGTCAAATCCCAGGGCT
CAACCCTGGACAGGCGGTGGAAACTACCAAGCTTGAGTACAGTAGGGGCAGAGGGAATTTCCGGTGGAGCGGTGAAATGC
GTAGAGATCGGAAAGAACACCAACGGCGAAAGCACTCTGCTGGGCCGACACTGACACTGAGAGACGAAAGCTAGGGTAGC
GAATGG
>ZOTU96
GTGGGGAATTTTCCGCAATGGGCGAAAGCCTGACGGGGCAATGCCGCGTGGAGGTAGAAGGCCCACGGGTCGTGAACTTC
TTTTCCCAGAGAAGAAGCAATAACGGTATCTGGGGAATAAGCATCGGCTAACTCTGTGCCAGCAGCCGCGGTAAGACAGA
GGATGCAAGCGTTATCCGGAATGATTGGGCGTAAAGCGTCTGTAGGTGGCTTTTTAAGTCCACCGTCAAATCCCAGGGCT
CAACCCTGGACAGGCGGTGGAAACTACCAAGCTGGAGTACGGTAGGGGCAGAGGGAATTTCCGGTGGATCGGTGAAATGC
GCTGAGATCGGAAAGAACACCAACGGCGAAAGCTCTCTGCTGGGCCGACACTGACACTTAGACACGAAAGCTAGGGGAGC
GAATGG
>ZOTU97
GTAGGGAATATTGGACAATGGGCGAAAGCCTGATCCAGCAATGCCGCGTGAGTGATGAAGGCCTTAGGGTTGTAAAGCTC
TTTTACCCGGGATGATAATGACAGTACCGGGAGAATAAGCTCCGGCTAACTCCGTGCCAGCAGCCGCGGTAATACGGAGG
GAGCTAGCGTTGTTCGGAATTACTGGGCGTAAAGCGCACGTAGGCGGCTATTCAAGTCAGAGGTGAAAGCCCGGGGCTCA
ACCCCGGAACTGCCTTTGAAACTAGATAGCTTGAATCCAGGAGAGGTGAGTGGAATTCCGAGTGTAGAGGTGAAATTCGT
AGATATTCGGAAGAACACCAGTGGCGAAGGCGGCTCACTGGACTGGTATTGACGCTGAGGTGCGAAAGCGTGGGGAGCAA
ACAG
>ZOTU98
GTGGGGAATTTTCCGCAATGGGCGAAAGCCTGACGGAGCAATGCCGCGTGGAGGTAGAAGGCCCGCGGGTCATGAACTTC
TTTTCCCGGAGAAGAAGCAATGACGGTATCTGGGGAATAAGCATCGGCTAACTCTGTGCCAGCAGCCGCGGTAACACGGA
GGATGCAAGCGTTATCCGGAATGATTGGGCGTAAAGCGTCTGTAGGTGGCTTTTTAAGTCCGCCGTCAAATCCCAGGGCT
CAACCCTGGACAGGCGGTGGAAACTACCAAGCTGGAGTACGGTAGGGGCAGAGGGAATTTCCGGTGGAGCGGTGAAATGC
GTTGAGATCGGAAAGAACACCAACGGCGAAAGCACTCTGCTGGGCCGACACTGACACTGAGAGACGAAAGCTAGGGGAGC
GAGAGG
>ZOTU99
GTGGGGAATTTTCTGCAATGGGCGAAAGCCTGACGAAGCAATGCCGCGTGGAGGTAAAAGGCCCACGGGTCATAAACTTC
TTTTCCCGGAGAAGAAGCAATGACGGTATCTGGGGAATAAGCATCGGCTAACTCTGTGCCAGCAGCCGCGGTAATACAGA
GGATGCAAGCGTTATCCGAAATGATTGGGCGTAAAGCGTCTGTAGGTGGCTTTTTAAGTCCGCCGTCAAATCCCAGGGCT
CAACTCTGGACAGGCGGTGGAAACTACCAAGCTGGAGTACGGTAGGGGCAGAGGGAATTTCCGGTGGAGCGGTGAAATGC
GTAGAGATCGGAAAGAACGCCAACAGCGAAAGCACTCTGCTGGGCCGACACTGACACTGAGAGACGAAAGTTAGGGGAGC
GAATGG
>ZOTU100
GTGGGGAATCTTGGACAATGGGCGAAAGCCCGATCCAGCAATATCGCGTGAGTGAAGAAAGGCAATGCCGCTTGTAAAGC
TCTTTCGTCGAGTGCGCGATCATGACACGACTCGAGGAAGAAGCCCCGGCTAACTCCGTGCCAGCAGCCGCGGTAAAACG
GGGGGGGCAAGTGTTCTTCGGAATGACTGGGCGTAAAGGGCACGTAGGCGGTGAATCGGGTTGAAAGTGAAAGTCGCCAA
AAAGTGGCGGAATGCTTTCGAAACCAATTCACTTGAGTGAGACAGAGGAGAGTGGAATTTCGTGTGGAGGGGTGAAATCT
ACAGATCTACGAAGGAACGCCAAAAGCGAAGGCAGCTCTCTGGGTCCCTACCGACGCTGGGGTGCGAAAGCATGGGGAGC
GAACGG
>ZOTU101
GTGGGGAATTTTTCGCAATGGGCGAAAGCCTGACGGGGCAATGCCGCGTGGAGGTAAAAGGCCCACGGGTCATAAACTTC
TTTTACCGGAGAAGAAGCAATGACGGTATCTGGGGAATAAGCATCGGCTAACTCTGTGCCAGCAGCCGCGGTAATACAGA
GGATGCAAGCGTTATCCGGAATGATTGGGCGTAAAGTGTCTGTAGGTGGCTTTTTAAGTCCGCCGTCAAATCCCAGGGCT
CAACTCTGGACAGGCGGTGGAAACTACCAAGCTGGAGTACGATAGGGGCAGAGGGAATTTCCGATGGAGCGGTGAAATGC
GTAGAGATCGGAAAGAACACCAACGGCGAAAGCACTCTGCTGGGCCGACACTGAAACTGAGAGACAAAAGCTAGGAGAGC
GAATGG
>ZOTU102
GTGGGGAATTTTCCGCAATGGGCGAAAGCCTGACGGAGCAATGCCGCGTGGAGGTAAAAGGCCCACGGGTCATAAACTTC
TTTTCTCGGAGAAGAAGCAATGACGGTATCTGGGGAATAAGCATCGGCTAACTCTGTGCCAGCAGTCGCGGTAATATAGA
GGATGCAAGCGTTATCCGGAATGATTGGGCGTAAAGCATCTGTAGGTGGCTTTTTAAGTCCGCCGTCAAAACCTATGGCT
CAACTCTGGACAGGCGGTAGAAACTACCAAGCAGGAGTACGATAGGGGCAGAGGGAATTTCCGGTGGAGCGGTGAAATGC
ATAGAGATCGGAAAGAACACCAACGACGAAAGCACTCTGCTTGGCCGACACTGACACTGAGAGACGAAAGCTAGGGGAGT
GAATGG
>ZOTU103
GTGGGGAATTTTCCGCAATGGGCGAAAGCCTGACGGAGCAATGCCGCGTGGAGGTAGAAGGCCCACGGGTCGTCAACTTC
TTTTCCCAGAGAAGAAGCAATGACGGTATCTGGGGAATAAGCATCGGCTAACTCTGTGCCAGCAGCCGCGGTAAGACAGA
GGATGCAAGCGTTATCCGGAATGATTGGGCGTAAAGCGTCTGTAGGTGGCTTTTTAAGTCCGCCGTCAAATCCCAGGGCT
CAACCCTGGACAGGCGGTGGAAACTACCAAGCTGGAGTACGGTAGGGGCAGAGGGAATTTCCGGTGGAGCGGTGAAATGC
GTAGAGATCGGAAAGAACACCAATGGCGAAAGCACTCTGCTGGGCCGACACTGACACTGAGAGACGAAAGCTAGGGTAGC
GAATGG
>ZOTU104
GTAGGGAATCTTCCACAATGGACGAAAGTCTGATGGAGCAACGCCGCGTGAGTGATGAAGGGTTTCGGCTCGTAAAACTC
TGTTGTTAAAGAAGAACAAGTGTTAGAGTAACTGTTAACACTTTGACGGTATTTAACCAGAAAGCCACGGCTAACTACGT
GCCAGCAGCCGCGGTAATACGTAGGTGGCAAGCGTTGTCCGGATTTATTGGGCGTAAAGCGAGCGCAGGCGGTTTTGTAA
GTCTGCTGTGAAAGTCCTCAGCTCAACTGAGGAAGTGCAGTGGAAACTACAAAACTTGAGTACAGAAGAGGGAAGTGGAA
CTCCATGTGTAGCGGTGAAATGCGTAGATATATGGAAGAACACCAGTGGCGAAGGCGGCTTTCTGGTCTGTTACTGACGC
TGAGGCTCGAAAGCATGGGTAGCGAACAG
>ZOTU105
GTGGGGAATTTTCCGCAATGGGCGAAAGCCTGACGGAGCAATGTCGCGTGGAGGTAAAAGGCCCACGGGTCATAAACTTC
TTTTCCCAGAGAAGAAGCAATGACGGTATATGGGGAATAAGCATCAGCTAACTCTGTGCCAGCAGTCACGGTAATACAGA
GGATGAAAGCGTTATCCGGAATGATTGGGCGTAAAGCGTCTGTAGGTGGCTTTTTAAGTCCGCCGTCAAATCCCAGCGCT
CAACTTTGGACAGGCGGTGGAAACTACCAAGATGGAGTACGGTAGGGGTAGAGGGAATTTCCGGTGGAGTGGTGAAATGC
ATAGAGATCAGAAAGAACACCAACGGCGAAAGCACTCTGCTGGGCCGACACTGACACTAAGAGACGAAAGCTAGGGGAGC
GAATGG
>ZOTU106
GTGGGGAATTTTGGACAATGGGGGGAACCCTGATCCAGCCATGCCGCGTGTCTGAAGAAGGCCTTCGGGTTGTAAAGGAC
TTTTGTTAGGGAAGAAAAGCCGGGTGTTAATACCACCTGGTGCTGACGGTACCTAAAGAATAAGCACCGGCTAACTACGT
GCCAGCAGCCGCGGTAATACGTAGGGTGCGAGCGTTAATCGGAATTACTGGGCGTAAAGCGAGCGCAGACGGTTAATTAA
GTCAGATGTGAAATCCCCGAGCTCAACTTGGGACGTGCATTTGAAACTGGTTAACTAGAGTGTGTCAGAGGGAGGTAGAA
TTCCACGTGTAGCAGTGAAATGCGTAGAGATGTGGAGGAATACCGATGGCGAAGGCAGCCTCCTGGGATAACACTGACGT
TCATGCTCGAAAGCGTGGGTAGCAAACAG
>ZOTU107
GTGGGAATTTTCCGCAATGGGCGAAAGCCTGACGGAGCAATGCTGCGTGGAGGTAAATGGCCCACGGGTCATAAACTTCT
TTTACCGGAGAAGAAGCAATGACGGTATCTGGGGAATAAGCATCGGCTAACTCTGTGCCAGCAGTCGCGGTAATACAGAG
GATGCAAGAGTTATCCGGAATGATTGGGCATAAAGCATCTGTAGGTGGCTTTTTAAGTCCGCCGTCAAATCCTATGGCTC
AACTCTGGACAGGCGGTAGAAACTACCAAGCTGGAGTACGGTAGGGGCAGAGGGAATTTCCGGTGGAGCGGTGAAATGCA
TAGAGATCGGAAAGAACACCAACGGCGAAAGCACTCTGCTGGGCCGACACTGACACTGAGAGACGAAAGCTAAGGGAGTG
AATGG
>ZOTU108
GTGGGGAATTTTTCACAATGGGCGAAAGCCTGACGGAGCAATGTCGCGTGGAGGTAGAAGGCCCACGGGTCGTGAACTTC
TTTTCCCAGAGAAGAAGCAATGACGGTATCTGGGGAATAAGCATCGGCTAACTCTGTGCCAGCAGCCGCGGTAAGACAGA
GGATGCAAGCGTTATCCGGAATGATTGGGCGTAAAGCGTCTGTAGGTGGCTTTTTAAGTCCACCGTCAAATCCCAGGGCT
CAACCCTGGACAGGCGGTGGAAACTACCAAGCTGGAGTACGGTAGGGGCAGAGGGAATTTCCGGTGGAGCGGTGAAATGC
GCTGAGATCGGAAAGAACACCAACGGCGAAAGCACTCTGCTGGGCCGACACTGACACGGAGAGACGAAATCTAGGGGAGC
GAATGG
>ZOTU109
GTGGGGAATTTTCTGCAATGGGCGAAAGCCTGACGGAGCAATGCTGCGTGGAGGTAGAAGGCCCACGGGTCGTAAACTTC
TTTTCCCAGAGAAGAAGCAATGACGGTATCTGGGGAATAAGCATCGGCTAACTCTGTGCCAGCAGCCGCGGTAAGACAGA
GGATGCAAGCGTTATCCGGAATGATTGGGCGTAAAGCGTCTGTAGGTGGCTTTTTAAGTCCACCGTCAAATCCCAGGGCT
CAACCCTGGACAGGCGGTGGAAACTACCAAGCTGGAGTACGGTAGGGGCAGAGGGAATTTTCGGTGGAGCGGTGAAATGC
GCTGAGATCGGAAAGAACACCAACGACGAAAGCACTCTGCTGGGCCGACACTGACACTCAGAGACGAAAGCTAGGGGAGC
GAATGG
>ZOTU110
GTGGGGAATTTTGGACAATGGGCGAAAGCCTGATCCAGCAATGCCGCGTGCAGGATGAAGGCCTTCGGGTTGTAAACTGC
TTTTGTACGGAACGAAAAAGCTCCTTCTAATACAGGGGGCCCATGACGGTACCGTAAGAATAAGCACCGGCTAACTACGT
GCCAGCAGCCGCGGTAATACGTAGGGTGCGAGCGTTAATCGGAATTACTGGGCGTAAAGCGTGCGCAGGCGGTTATGTAA
GACAGATGTGAAATCCCCGGGCTCAACCTGGGAACTGCATTTGTGACTGCATGGCTAGAGTACGGTAGAGGGGGATGGAA
TTCCGCGTGTAGCAGTGAAATGCGTAGATATGCGGAGGAACACCGATGGCGAAGGCAATCCCCTGGACCTGTACTGACGC
TCATGCACGAAAGCGTGGGGAGCAAACAG
>ZOTU111
GTGGGGAATTTTGGACAATGGGCGCAAGCCTGATCCAGCCATGCCGCGTGCAGGAAGAAGGCCTTCGGGTTGTAAACTGC
TTTTGTCAGGGAAGAAATCCTCTGGGTTAATACCTCGGAGGGATGACGGTACCTGAAGAATAAGCACCGGCTAACTACGT
GCCAGCAGCCGCGGTAATACGTAGGGTGCGAGCGTTAATCGGAATTACTGGGCGTAAAGCGTGCGCAGGCGGCTTTGCAA
GACAGATGTGAAATCCCCGGGCTCAACCTGGGAACTGCATTTGTGACTGCAAGGCTAGAGTGCGGCAGAGGGAGATGGAA
TTCCGCGTGTAGCAGTGAAATGCGTAGATATGCGGAGGAACACCGATGGCGAAGGCAATCTCCTGGGCCTGCACTGACGC
TCATGCACGAAAGCGTGGGGAGCAAACAG
>ZOTU112
GTAGGGAATCTTCCACAATGGACGAAAGTCTGATGGAGCAACGCCGCGTGAGTGAAGAAGGGTTTCGGCTCGTAAAACTC
TGTTGTTAAAGAAGAACAAGTGTAAGAGTAACTGTTTACGCTTTGACGGTATTTAACCAGAAAGCCACGGCTAACTACGT
GCCAGCAGCCGCGGTAATACGTAGGTGGCAAGCGTTGTCCGGATTTATTGGGCGTAAAGCGAGCGCAGGTGGTTCTTTAA
GTCTGTTGTGAAAGCCCTCAGCTCAACTGAGGAAGTGCAGCGGAAACTAAAGGACTTGAGTACAGAAGAGGATAGTGGAA
CTCCATGTGTAGCGGTGAAATGCGTAGATATATGGAAGAACACCAGTGGCGAAGGCGGCTATCTGGTCTGTTACTGACAC
TGAGGCTCGAAAGCATGGGTAGCGAACAG
>ZOTU113
GTGGGGAATTTTTCGCAATGGGAGAAAGCCTGACGGAGCAATGCCGCGTGGAGGTAAAAGGCCCACGGGTCATAAACTTC
TTTTACCGGAGAAGAAGCAATGACGGTATCTGGGGAATAAGCATCGGCTAACTCTATGCCAGCAGCCGCGGTAATACAGA
GGATGCAAGCGTTATCCGGAATGATTGGGCGTAAAGATAGGGGCAGAGGGAATTTCCGGTGGAGCGGTGAAATGCGTAGA
GATCGGAAAGAACACCAACGGAGAAATCTGCTGGGCCGACACTGAAACTGAGAGACAAAAGCTAGGGGAGAGAATGG
>ZOTU114
GTGGGAATTTTCCGCAATGGGCGAAAGCCTGACGGAGCAATGCCGCGTGGAGGTAAATGGCCCACGGGTCATAAACTTCT
TTTCCCGGAGAAGAAGCAATGACGGTATCTGGGGAATAAGCATCGGCTAACTCTGTGCCAGCAGTCGCGGTAATACAGAG
GATGCAAGAGTTATCCGGAATGATTGGGCATAAAGCATCTGTAGGTGGCTTTTTAAGTCCGCCGTCAAATCCTATGGCTC
AACTCTGGACAGGCGGTAGAAACTACCAAGCTGGAGTACGGTAGGGGCAGAGGGAATTTCCGGTGGAGCGGTGAAATGCA
TAGAGATCGGAAAGAACACCAACGGCGAAAGCACTCTGCTGGGCCGACACTGACACTGAGAGACGAAAGCTAAGGGAGTG
AATGG
>ZOTU115
GTGGGGAATATTGGACAATGGGCGCAAGCCTGATCCAGCCATGCCGCGTGAGTGATGAAGGCCTTAGGGTTGTAAAGCTC
TTTCACCGGAGAAGATAATGACGGTATCCGGAGAAGAAGCCCCGGCTAACTTCGTGCCAGCAGCCGCGGTAATACGAAGG
GGGCTAGCGTTGTTCGGAATTACTGGGCGTAAAGCGCACGTAGGCGGATATTTAAGTCAGGGGTGAAATCCCAGAGCTCA
ACTCTGGAACTGCCTTTGATACTGGGTATCTTGAGTATGGAAGAGGTAAGTGGAATTCCGAGTGTAGAGGTGAAATTCGT
AGATATTCGGAGGAACACCAGTGGCGAAGGCGGCTTACTGGTCCATTACTGACGCTGAGGTGCGAAAGCGTGGGGAGCAA
ACAG
>ZOTU116
GTGGGGAATTTTCCGCAATGGGCGAAAGCCTGACGGAGCAATGTCGCGTGGAGATAGAAGGCCCACGGGTCATGAACTTC
TTTTCCCGGAGAAGAAGCAATGACGATATCTGGGGAATAAGCATCGGCTAACTCTGTGCCAGCAGCCGCGGTAAGACAGA
GGATGCAAGCGTTATCCGGAATGATTGGGCGTAAAGCGTCTGTAGGTGGCTTTTCAAGTCCGCTGTCAAATCCCAGGGCT
CAACCCTGGACAGGCGGTGGAAACTACCAAGCTGGAGTACGGTAGGGGCAGAGGGAATTTCCGGTGGAGCAGTGAAATGC
ATAGAGATCGGAAAGAACACCAACGACGAAAGCACTCTGCTGGGCCGACACTGACACTGAGAGACGAAATCTAGGGGAGC
GAATGG
>ZOTU117
GTGGGGAATTTTCCGCAATGGGCGAAAGCCTGGCGGAGCAATGCCGCGTGGAGGTAAAAGGCCCACGGGTCATAAACTTC
TTTACCCGAAGAAGAAGCAATGACGGTATCTGGGGAATAAGCATCGGCTAACTCTGTGCCAGCAGCCGCGGTAATACAGA
GGATGCAAGCGTTATCCAGAATGATTGGGCGTAAAGCGTCTGTAGGTGGCTTTTTAAGTCCGCCGTCAAATCCCAGGGCT
CAACTCTGGACACGCGGTGGAAACTACGAAGCTGGAGTACGGTAGGGGCAGAGGGAATTTCCGGTGGAGCGGTGAAATGC
GTAGAGATCGGAAAGAACACCAACAGCGAAAGCACTCTGCTGGGCCGACACTGACACTGAGAGACGAAAGCTAGGGGAGC
GAATGG
>ZOTU118
GTTCGGAATATTCGGCAATGGACGAAAGTCTGACCGAGCGACGCCGCGTGCGGGATGAAGGCCCTTTGGGTTGTAAACCG
CTGTCACAGGTGAGCAAATCATTGTGGGTGAACAATCCATGATGTTGAGTTAAGCTTGAGAGGAAGCCCCCGCTAATCAC
GTGCCAGCAGCGGCGGTAATACGTGAGGGGCGAACGTTGTTCGGTGTCACTGGGCTTAAAGGGCGCGTAGGTGGCTGTGC
AAGTAAGGTGTGAAAGCCCTCGGCTTACCCGGGGAATTGCGCCTTAAACTGCATGGCTTGAGGATTTCAGGGGAAAGGGG
AACTCCAGGTGTAGCGGTGAAATGCGCAGATATCTGGGGGAAGGCCGGCGGCGAAGGCGCCTTTCTGGGAAATTCCTGAC
ACTGAGGCGCGAAAGCGTGGGGAGCAAACAG
>ZOTU119
GTGGGGAATATTGGACAATGGGGGCAACCCTGATCCAGCAATGCCGCGTGTGTGAAGAAGGTCTTCGGATTGTAAAGCAC
TTTCACTAGGGAAGATGATGACGGTACCTAGAGAAGAAGCCCCGGCTAACTTCGTGCCAGCAGCCGCGGTAATACGAAGG
GGGCTAGCGTTGCTCGGAATGACTGGGCGTAAAGGGCGCGTAGGCTGTTTGTACAGTCAGATGTGAAATCCCCGGGCTTA
ACCTGGGAACTGCATTTGATACGTGCAGACTAGAGTCCGAGAGAGGGTTGTGGAATTCCCAGTGTAGAGGTGAAATTCGT
AGATATTGGGAAGAACACCGGTTGCGAAGGCGGCAACCTGGCTCGGAACTGACGCTGAGGCGCGAAAGCGTGGGGAGCGA
ACAG
>ZOTU120
GTGGGGAATTTTCCGCAATGGGCGAAAGCCTGACGGAGCCGCATGGAGGTAAAAGGCCCACGGGTCATAAACTTCTTTTC
CCGGAGAAGAAGAAATGACGGTATCTGGGGAATAAGCATCGACTAACTCTGTGCCAGCAGCCGCGGTAATACAGAGGATG
CAAGCGTTATCCGGAATGATTGGGCGTAAAGCGTCTGTAGGTGGATTTTTACGTCCGCCGTCAAATCCCAGGGGTCAACT
CTGGACAAACGGTGGAAACTACCAAGCTGGAGTACGGTAGGGGCAGGGAGAAATTCCGATGGAGCGGTGAAATGCGTAGA
GATCGGAAAGAACACCAACGGCGAAAGCACTCTGTTGGGCCGACACTGACACTGAGAGACGAAAGATAGAGGAGCTAATG
G
>ZOTU121
GTAACGAATCTTCCGCAATGGGCGAAAGCCTGACGGAGCAATGCCGCGTGTGGGATGAAGCGGCTTCGCCGTGTAAACCA
CTGTCGGGGAACAGAACCAATGATCGTTCCCAAAGGAAGAGCCGGCTAACCCTGTGCCAGCAGCCGCGGTAAGACAGGGG
GCTCAAGCGTTAATCGGAATCACTGGGCTTAAAGGGTGCGCAGGCGGCCCGTCAAGCGTTTTGTGAAAGCCCTCGGCTCA
ACCGAGGAACAGCAGGACGAACTGACGGGCTCGAGGCAGGTAGGGGCCGGAAGAACAGTAGGTGGAGCGGTGAAATGCGT
AGATATCTACTGGAATGCCGATGGGGAAGCCGTCCGGCTGGGCCTGTCCTGACGCTCAGGCACGAAAGCGTGGGGATCAA
ACAG
>ZOTU122
TTGGGGAATTTTTCGCAATGGGCGAAAGCCTGATGGAGCAATGCCGCGTGGAGGTAGAGGGCCTGCGGGTCGTGAACTTC
TTTTCCCGAAGAAGAAGCAATGACAGTAACTGGGGAATAAGCATCGGCTAACTCTGTGCCAGCAGCCGCGGTAAGACAGA
GGATGCAAGCGTTATCCGGAATGATTGGGCGTAAAGCGTCTGTAGGTGGCTTTTCAAGCCCGCCGTCAAATCCCAGGGCT
CAACCCTGGATAGGCGGTGGAAACTGCCAAGCTAGAGTACGGTAGGGGCAGAGGGAATTTCCGGTGGAGCGGTGAAATGC
GTAGAGATCGGAAAGAACACCAACGGCGAAAGTACTCTGCTGGGCCGACACTAACACTGAGAGACGAAAGCTAGGGGAGC
GAATGG
>ZOTU123
GTGGGGAATTTTCCGCAATGGGCAAAAGCCTGACGGAGCAATGCCACGTGGAGGTAGAAGGCCCACGGGTCGTGAACTTC
TTTTCCCGGAGAATAAGCAATGACGGTATCCGGGGAATAAGCATCGGCTAACTCTGTGCCAGCAGCCGCGGTAATACAGA
GGATGCAAGTGTTATCCGGAATGATTGGGCGTAAAGCGTTTGTAGGTGGCTTTTTAAGTCCGCCGTCAAATCCCAGGGCT
CAACCCTAGACAGGCGGTGGAAACTACCAAGCTAGAGTACGATAGGGGCAGAGGGAATTTCCGGTGGAGCGGTGAAATGT
GTAGAGATCGGAAAGAACACCAACGGCGAAAGCACTCTGCTGGGCCGACACTGACACTGAGAGACGAAAGCTAGGGGAGC
GAATGG
>ZOTU124
GTGGGGAATATTGCACAATGGGGGGAACCCTGATGCAGCCATGCCGCGTGTATGAAGAAGGCCTTCGGGTTGTAAAGTAC
TTTCGGTGATGAGGAAGGTAGTGTATCTAATAGGTGCACTAATTGACGTTAATTACAGAAGAAGCACCGGCTAACTCCGT
GCCAGCAGCCGCGGTAATACGGAGGGTGCGAGCGTTAATCGGAATGACTGGGCGTAAAGGGCATGTAGGCGGATAATTAA
GTTAGGTGTGAAAGCCCTGGGCTCAACCTAGGAATTGCACTTAAAACTGGTTATCTGGAGTATTGTAGAGGAAGGTAGAA
TTCCACGTGTAGCGGTGAAATGCGTAGAGATGTGGAGGAATACCGGTGGCGAAGGCGGCCTTCTGGACAAATACTGACGC
TGAGATGCGAAAGCGTGGGGAGCAAACAG
>ZOTU125
GTGGGGAATATTGGACAATGGGCGAAAGCCTGATCCAGCCATGCCGCGTGTGTGAAGAAGGTCTTCGGATTGTAAAGCAC
TTTAAGTTGGGAGGAAGGGTTGTAGATTAATACTCTGCAATTTTGACGTTACCGACAGAATAAGCACCGGCTAACTCTGT
GCCAGCAGCCGCGGTAATACAGAGGGTGCAAGCGTTAATCGGAATTACTGGGCGTAAAGCGCGCGTAGGTGGTTTGTTAA
GTTGGATGTGAAATCCCCGGGCTCAACCTGGGAACTGCATTCAAAACTGACTGACTAGAGTATGGTAGAGGGTGGTGGAA
TTTCCTGTGTAGCGGTGAAATGCGTAGATATAGGAAGGAACACCAGTGGCGAAGGCGACCACCTGGACTAATACTGACAC
TGAGGTGCGAAAGCGTGGGGAGCAAACAG
>ZOTU126
GTGGGGAATTTTCCGCAATGGGCGAAAGCCTGGCGGAGCAATGCCGCGTGGAGGTAAAAGGCCCACGGGTCATAAACTTC
TTTACCCGAAGAAGAAGCAATGACGGTATCTGGGGAATAAGCATCGGCTAACTCTGTGCCAGCAGCCGCGGTAATACAGA
GGATGCAAGCGTTATCCAGAATGATTGGGCGTAAAGCGTCTGTAGGTGGCTTTTTAAGTCCGCCGTCAAATCCCAGGGCT
CAAATCTGGACAGGCGGTGGAAACTACGAAGCTGGAGTACGGTAGGGGCAGAGGGAATTTCTGGTGGAGCGGTGAAATGC
GTAGAGATCGGAAAGAACACCAACAGCGAAAGCACTCTGCTGGGCCGACACTGACACTGAGAGACGAAAGCTAGGGGAGC
GAATGG
>ZOTU127
GTGGGGAATATTGGACAATGGGCGAAAGCCTGATCCAGCAATGCCGCGTGAGTGATGAAGGCCTTCGGGTTGTAAAGCTC
TTTTGCCCGGGACGATAATGACGGTACCGGGAGAATAAGCCCCGGCTAACTCCGTGCCAGCAGCCGCGGTAATACGGAGG
GGGCTAGCGTTGTTCGGAATCACTGGGCGTAAAGCGTACGTAGGCGGCTTGCCAAGTCAGGGGTGAAAGCCTGGGGCTTA
ACCTCAGAACTGCCCTTGAAACTGGCTCGCTTGAACACAGGAGAGGTGAGTGGAATTCCGAGTGTAGAGGTGAAATTCGT
AGATATTCGGAGGAACACCAGTGGCGAAGGCGACTCACTGGACTGTAGTTGACGCTGAGGTACGAAAGCGTGGGGAGCAA
ACAG
>ZOTU128
GTGGGGAATTTTCCGCAATGGGTGAAAGCCTGACGGAGCAATGCCGTGTGGAGGTAGAAGGCCCACGGGTCGTGAACTTC
TTTTCCCGGAGAAGAAGCAATGACGGTATCTAGGGAATAAGCATCAGCTAACTCTGTGCCAGCAGCCGCGGTAATACAGA
GGATGCAAGCGTTATCCGGAATGATTGGGCGTAAAGCGTCTGTAGGTGGCTTTTTAAGTCCGCCGTCAAATCCCAAGGCT
CAACCCTGGACAGGCGGTGGAAACTACCAAGCTGGAGTACGGTAGGGGCAGAGGGAATTTTCGGTGGAGCGGTGAAATGC
GTAGAGATCGGAAAGAACACCAACGGCGAAAGCACTCTGCTGGGCCGACACTGACACTGAGAGACGAAAGCTAGGGGAGC
GAATGG
>ZOTU129
GTAGGGAATCTTCCACAATGGACGCAAGTCTGATGGAGCAACGCCGCGTGAGTGAAGAAGGTTTTCGGATCGTAAAGCTC
TGTTGTTGGTGAAGAAGGACAAGGGTAGTAACTGATTCTTGTTTGACGGTAATCAACCAGAAAGTCACGGCTAACTACGT
GCCAGCAGCCGCGGTAATACGTAGGTGGCAAGCGTTGTCCGGATTTATTGGGCGTAAAGCGAACGCAGGCGGGAGAATAA
GTCAGCTGTGAAAGCCCCCAGCTTAACTGGGGAAGTGCAACTGAAACTATTTTTCTTGAGTGCAGAAGAGGAGAGTGGAA
CTCCATGTGTAGCGGTGGAATGCGTAGATATATGGAAGAACACCAGTGGCGAAGGCGGCTCTCTGGTCTGTAACTGACGC
TGAGGTTCGAAAGCATGGGTAGCGAACAG
>ZOTU130
GTGGGGAATTTTCCATAATGGGCGAAAGCCTGACGGAGCAATGCCGCGTGGAGGTAGAGGGCCTGCGGGTCGTGAACTTC
TTTTCCCGGAGCAGAAGCAATGACGGTATCTGGGGAATAAGCATCGGCTAACTCTGTGCCAGCAGCCGCGGTAAGACAGA
GGATGCAAGTGTTATCCGGAATGATTGGGCGTAAAGCGTCTGTAGGTGGCTTTTCAAGTCCGCCGTCAAATCCCAGGGCT
CAACCCTGGACAGGCGGTGGAAACTGCCAAGCTGGAGTACGGTAGGGGCAGAGGGAATTTCCAGTGGAGCGGTGAAATGC
GTAGAGATCGGAAAGAACACCAACGGCGAAAGCACTCTGCTGGGCCGACACTGACACTGAGAGACGAAAGCTAGGGGAGC
AAATGG
>ZOTU131
GTGGGGAATTTTCTGTAATGGGCAAAAGCCTGACGGAGCAATGCCGCGTGGAGGTAGAGGCCCTGCGGGTCATGAATTTC
TTTTCCCGAAGAAGAAGCAATGACGGTATCTGGGGAATAAGCATCGGCTAACTCTGTGCCAGCAGTCGCGGTAAGACAGA
GGATGCAAGCGTTATCCGGAATGATTGGGCGTAAAACGTCTGTAGGTGGCTTTTCAAGTCCGCTGTCAAATTCCAGGGCT
CAACCCTGGACAGGCAGTGGAAACTGCCAAGCTGGAGTACGGTAGGGTTAGAGGGAATTTCCGGTAGAGCGGTGAAATGC
GTAGAGATCGGAAAGAACACCAACGGCGAAAGCACTCTGCTGGGCCGACACTGACACTGAGAGAGGAAAGCTAGGGGAGC
GAATGG
>ZOTU132
GTGGGGAATTTTGGACAATGGGCGCAAGCCTGATCCAGCCATGCCGCGTGCGGGAAGAAGGCCTTCGGGTTGTAAACCGC
TTTTGTCAGGGAAGAAAAGGTTCTGGCTAATACCTGGGACTCATGACGGTACCTGAAGAATAAGCACCGGCTAACTACGT
GCCAGCAGCCGCGGTAATACGTAGGGTGCAAGCGTTAATCGGAATTACTGGGCGTAAAGCGTGCGCAGGCGGTTATGCAA
GACAGAGGTGAAATCCCCGGGCTCAACCTGGGAACTGCCTTTGTGACTGCATGGCTAGAGTACGGTAGAGGGGGATGGAA
TTCCGCGTGTAGCAGTGAAATGCGTAGATATGCGGAGGAACACCGATGGCGAAGGCAATCCCCTGGACCTGTACTGACGC
TCATGCACGAAAGCGTGGGGAGCAAACAG
>ZOTU133
GTGGGGAATATTGGACAATGGGCTCACGCCCGATCCAGCAATATCGCGTGGGTGAAGAAGGGCACTGTCGCTTGTCAAGC
TCTTTCGTCGAGTTTCGATCATGACAGGACTCGAGGAAGAAGCCCCGGCTAACTCCGTGCCAGCAGCCGCGGTAAGACGG
GGGGGGCAAGTGTTATTCGGAATGACTGGGCGTAAAGGGCACGTAGGCGGTGAAAAGGGTGGAAAGTGAAAGTCGCCAAA
GCACTGGCGGGGTGCTTTCTTGACCATTTCACTTGAGTGAGATAGGGGAGAGTGGAATTTCGTGTGGAGGGATCAAATCC
TAAGATATACGAAGGAACGCCAACCGCGAAGGCAGCTCTCTGGGTCCCCACCGACGCTGGGGTGCGAAAGCATGGGGAGC
AAACAG
>ZOTU134
GTGGGGAATTTTCTGTAATGGGCAAAAGCCTGACGGAGCAATGCCGCGTGGAGGTAGAGGGCCTGCGGGTCATGAATTTC
TTTTCCCGAAGAAGAAGCAATGACGGTATCTGGGGAATAAGCATCGGCTAACTCTGTGCCAGCAGTCGCGGTAAGACAGA
GGATGCAAGCGTTATCCGGAATGATTGGGCGTAAAACGTCTGTAGGTGGCTTTTCAAGTCCGCTGTCAAATTCCAGGGCT
CAACCCTGGACAGGGGGTGGAAACTGCCAAGCTGGAGTACGGTAGGGTTAGAGGGAATTTCCGGTGGAGCGGTGAAATGC
TTAGAGATCGGAAAGAACACCAACGGCGAAAGCACTCTGCTGGGCCGACACTGACACTGAGAGAGGAAAGCTAGGGGAGT
GAATGG
>ZOTU135
GTCGAGAATTTTTCTCAATGGGGGAAACCCTGAAGGAGCGACGCCGCGTGGGGGATGAATGGCTTCGGCCCGTAAACCCC
TGTCATTTGCGATCAAACCTTACGACCTAACACGTCGTAAGCTGATAGTAGCGGAAGAGGAAGGGACGGCTAACTCTGTG
CCAGCAGCCGCGGTAATACAGAGGTCCCAAGCGTTGTTCGGATTCACTGGGCGTAAAGGGTGCGTAGGCGGTCGGGTAAG
TCTGACGTGAAATCTTCAAGCTCAACTTGGAAACTGCGTCGGATACTATTCGGCTAGAGGAATGGAGGGGAGACTGGAAT
ACTTGGTGTAGCAGTGAAATGCGTAGATATCAAGTGGAACACCAGTGGCGAAGGCGAGTCTCTGGACATTTCCTGACGCT
GAGGCACGAAAGCCAGGGGAGCAAACGG
>ZOTU136
GTGGGGAATTTTCTGTAATGGGCAAAAGCCTGACGGAGCAATGCCGCGTGGAGGTAGAGGGCCTGCGGGTCATGAATTTC
TTTTCCCGAAGAAGAAGCAATGACGGTATCTGGGGAATAAGCATCGGCTAACTCTGTGCCAGCAGTCGCGGTAAGACAGA
GGATGCAAGCGTTATCCGGAATGATTGGGCGTAAAACGTCTGTAGGTGGCTTTTCAAGTCCGCTGTCAAATTCCAGGGCT
CAACCCTGGACAGGGGGTGGAAACTGCCAAGCTGGAGTACGGTAGGGTTAGAGGGAATTTCCGGTGGAGCGGTGAAATGC
GTAGAGATCGGAAAGAACACCAACGGCGAAAGCACTCTGCTGGGCCGACACTGACACTGAGAGAGGAAAGCTAGGGGAGT
GAATGG
>ZOTU137
GTGGGGAATTTTCTGCAATGGGAGAAAGCCTGACTGAGCAATGCCGCATGGAGGTAGAGGGCTTGCGGGTCGTGAACTTC
TTTTCCCGGAGAAGAAGCAATGACGGTATCTGGGGAATAAGCATCGGCTAACTCTGTGCCAGCAGCCGCGGTAAGACAAA
GGATGCAAGCGTTATCCGGAATGATTGGGCGTAAAGCATCTGTAGGTGGCTTTTCAAGTCCGCCGTCAAATCCCAGGGCT
CAACCCTGGACAGGCGGTGGAAACTGCCAAGCTGGAGTACGGTAGGGGCAGAGGGAATTTCCGGTGGAGCGGTGAAATGC
GTAGAGATCAGAAAGAACACCAACGGCAAAAGCACTCTGTTGGGCCGACACTGACACTGAGAGACAAAAGCTAAGGGAGC
AAATGG
>ZOTU138
GTAGGGAATCTTCCACAATGGACGAAAGTCTGATGGAGCAACGCCGCGTGAGTGATGAAGGGTTTCGGCTCGTAAAACTC
TGTTGTTAAAGAAGAACAAGCATGAGAGTAACTGTTCATGTTTTGACGGTATTTAACCAGAAAGCCACGGCTAACTACGT
GCCAGCAGCCGCGGTAATACGTAGGTGGCAAGCGTTGTCCGGATTTATTGGGCGTAAAGCGAGCGCAGGCGGTTTTGTAA
GTCTGCTGTGAAAGCCCTCAGCTCAACTGAGGAAGTGCAGTGGAAACTACAAAACTTGAGTACAGAAGAGGAAAGTGGAA
CTCCATGTGTAGCGGTGAAATGCGTAGATATATGGAAGAACACCAGTGGCGAAGGCGGCTTTCTGGTCTGTTACTGACGC
TGAGGCTCGAAAGCATGGGTAGCGAACAG
>ZOTU139
GTGGGGAATTTTCCGCAATGGGCGAAAGCCTGACAGAGCAATGCCGCGTGGAGGTAGAGGGCCTGCGGGTCGTAAACTTC
TTTTCTCGGAGAAGAAGCAATGACGGTATCTGGGGAATAAGCATCGGCTAACTCTGTGCCAGCAGCCGCGGTAAGACAGA
GGATGCAAGCGTTATCCGGAATGATTGGGCGTAAAGCGTTTGTAGGTGGCTTTTCAAGTCCGCCGTAACCCTGGACAGGC
GGTGGAAACTGCCAAGCTGGAGTACAGTAGGGGCAGAGGGAATTTCCGGTGGAGCGGTGAAATGTGTAGAGATCGGAAAG
AACACCAACGGCAAAAGCACTCTGCTGGGCCGACACTGACACTGAGAGACGAAAGCTAGGGGAGCGAATGG
>ZOTU140
GTGGGGAATTTTCCGCAATGGGCGAAAGCCTGACGGAGCAATGCCGCGTGGAGGTGGAAGGCCTACGGGCCGTCAACTTC
TTTTCTCGGAGAAGAAACAATGACGGTATCTGAGGAATAAGCATCGGCTAACTCTGTGCCAGCAGCCGCGGTAAGACAGA
GGATGCAAGCGTTATCCGGAATGATTGGGCGTAAAGCGTCTATAGGTGGCTTTTCAAGTCCGCCGTCAAATCCCAGGGCT
CAACCCTGGACAGGCGGTGGAAACTACCAAGCTGGAGTACGGTAGGGGTAGAGGGAATTTCCGGTGGAGCGGCGAAATGC
ATTGAGATCGGAAAGAACACCAACGGCGAAAGCACTCTGCTGGGCCGACACCGACACTGAGAGACAAAAGCTAGGGGAGC
AAATGG
>ZOTU141
GTGGGGAATTGTTTACAATGGGCGAAAGCCTGATGGAGCAATGCCATGTGAAGGTAAAAGGCCCACGGTCATAAACTTCT
ATTCGCGGAGGATAAGCAATGACGGTATATGGGGAATAAGCATCGGCTAGCTCTGTGCCAGCAACCGTGGTAATACAGAG
GATGCAAGCGTTACCCGGAATGATTGGGCGTAAAGCGTCTGTAGGTGGCTTTTTAAGTCCGCCGCCAAATCCCAGGGATC
AAATCTGGACAAGCGGTGGAAACTACCAAGGAGTACGACAGGGGCAGATGGAATTTCCGGTGGAGGGGTGAAATGCGTAG
ATATCGGAAAGAACACCAACAGCAAAAGAACTTTGTTGGGCCGATACTGACACTAAGAGACGAAAGATAGGGGAGCGAAT
GG
>ZOTU142
GTGGGGAATTTTCCGCAATGGGCGAAAGCCTGACAGAGAAATGCCGCGTGGAGGTAGAGGGCCTGCGGGTCGTGAACTTC
TTTTCCCAGAAAAGAAGCAATGACGGTATCTGGGGAATAAGCATCGACTAACTCTGTGCAAGCAGCCGCGGTAAGACAGA
GGATGCAAGCGTTATCCGGAATGATTGGGCGTAAAGCGTCTGTAGGTAGCTTTTCAAGTCCGCCATCAAATCCCAGGGCT
CAACCCTGGACATGCGGTAGAAACTGCCAAGCTGGAGTATGGTAGGGGCAGAGGGAATTTCCGGTGGAGCGGTGAAATGC
GTAGAGATTGGAAAGAACACTAACGACGAAAGCACTCTGCTGTGCCGAAACTGACACTGAGAAACGAAAGCTAAGGGAGC
GAATGG
>ZOTU143
GTGGGGAATTTTCCATTATGGGCGAAAGCCTGACAGAGCAATGTCGTGTGGAGGTAGAAGGCATTTCGGGTTGGAGAAGA
AGCAATGACGGTATCCGGGGAATAAGCATTGGCTAACTCTGTTCCAGCAACAGCGGTAAGACAGACGATGCAAGTGTTAT
TCAGAATGATTGGTTGTAAAGCGTCTGTAGGTGGCTTTTCAAGTACGCCGCCAAATCCCAGGGCTCAACCCTGGACATGC
GGTGGAAACTGCCAAGCTGGAGTACGGTAAAGGTAGAGGCAAAGGGAAGTTCTGGTGGAGCGGTGAAATGCGTAGAGATC
GAAAAGAACACCAACAGTGAAAGCACTCTGCTGGGCTGACGCTGAGAGGCAAAAGTTAGGGGAGTGAATGG
>ZOTU144
ATGGGGAATTTTCCGCAATGGGCGAAAGCCTGACGGAGCAATTCCGCGTGGAGGTAGAAGGCCCACGGGTCATGAACTTC
TTTTCCTGGAGAAGAAGCAATGACAGTATCTGCGGAATAAGCATCGACTAACTCTGTGCCAGCAGTCGCGGTAAGACAGA
GGATACAAGCGTTATCCGGAATGAGTGGGCGTAAAGCGTCTGTAGGTGGATTTTCAAGTCCGATGTCAAATCCCAGGGCT
CAACCCTGGACAGGCGGTGGAAACTACCAAGCTGGAGTACGGTAGGGGGCAGAGGGAATTTCCGGTGGAGCGGTGAAATG
CGTAGAGATCGAAAAGAACACCAACGGCGAAAGCACTCTGCTGGGCCGACACTGACACTGAGAGACGAAAGCTAGGGGAG
CGAATGG
>ZOTU145
GTGGGGAATATTGGACAATGGGCGAAAGCCTGATCCAGCCATGCCGCGTGTGTGAAGAAGGTCTTCGGATTGTAAAGCAC
TTTAAGTTGGGAGGAAGGGCAGTAAGTTAATACCTTGCTGTTTTGACGTTACCGACAGAATAAGCACCGGCTAACTCTGT
GCCAGCAGCCGCGGTAATACAGAGGGTGCAAGCGTTAATCGGAATTACTGGGCGTAAAGCGCGCGTAGGTGGTTTGTTAA
GTTGGATGTGAAAGCCCCGGGCTCAACCTGGGAACTGCATCCAAAACTGGCAAGCTAGAGTACGGTAGAGGGTGGTGGAA
TTTCCTGTGTAGCGGTGAAATGCGTAGATATAGGAAGGAACACCAGTGGCGAAGGCGACCACCTGGACTGATACTGACAC
TGAGGTGCGAAAGCGTGGGGAGCAAACAG
>ZOTU146
GTGGGGAATTTTGGACAATGGGCGCAAGCCTGATCCAGCCATGCCGCGTGCAGGAAGAAGGCCTTCGGGTTGTAAACTGC
TTTTGTCAGGGAAGAAATCCTCTGGGTTAATACCTCGGAGGGATGACGGTACCTGAAGAATAAGCACCGGCTAACTACGT
GCCAGCAGCCGCGGTAATACGTAGGGTGCGAGCGTTAATCGGAATTACTGGGCGTAAAGCGTGCGCAGGCGGCTTTGCAA
GACAGATGTGAAATCCCCGGGCTCAACCTGGGAACTGCATTTGTGACTGCAAGGCTAGAGTGCGGCAGAGGGAGATGGAA
TTCCGCGTGTAGCAGTGAAATGCGTAGATATGCGGAGGAACACCGATGGCGAAGGCAATCTCCTGGGCCTGCACTGACGC
CCATGCACGAAAGCGTGGGGAGCAAACAG
>ZOTU147
GTGGGGAATTTTTCGCAATGGGCGAAAGCCTGACGGAGCAATGCCGCGTGGAGGTAGAAGGCCCACGGGTCATGAACTTC
TTTTCCCGGAGAATAAGCAATGACGGTATATGGGGAATAAGCATCGGCTAACTCTGTGCCAACAGCCGCGGTAAGACAGA
GGATGCAAGTGTTATCCGGAATGATTGGGCGTAAAGCGTCTATAGGTGGCTTTTCAAGTCCGCTGTCAAATCCCAGGGCT
CAACCCTGGACAGGCGGTGGAAACTACCAAGCTGGAGTACGGTAGGGGCAGAGGGAATTTCTTGTGGAGCGGTGAAATGC
GTAGAGATCGGAAAGAACACCGACGACGAAAGCACTCTGCTGGGCCGATACTGACACTGAGAGACGAAATCTAGGGGAGC
GAATGG
>ZOTU148
GTGGGGAATTTTGGACAATGGGCGAAAGCCTGATCCAGCAATGCCGCGTGCAGGATGAAGGCCTTCGGGTTGTAAACTGC
TTTTGTACGGAACGAAAAAGCTCCTTCTAATACAGGGGGGCCATGACGGTACCGTAAGAATAAGCACCGGCTAACTACGT
GCCAGCAGCCGCGGTAATACGTAGGGTGCGAGCGTTAATCGGAATTACTGGGCGTAAAGCGTGCGCAGGCGGTTATGTAA
GACAGATGTGAAATCCCCGGGCTCAACCTGGGAACTGCATTTGTGACTGCATGGCTAGAGTACGGTAGAGGGGGATGGAA
TTCCGCGTGTAGCAGTGAAATGCGTAGATATGCGGAGGAACACCGATGGCGAAGGCAATCCCCTGGACCTGTACTGACGC
TCATGCACGAAAGCGTGGGGAGCAAACAG
>ZOTU149
GTGGGGAATCTTGGACAATGGGCGAAAGCCCGATCCAGCAATAAAGCGTGAGTGAAGAAGGGCAATGCCGCTTGTAAAGC
TCTTTCATCGAGTGCGCGATCATGACAAGACTCGAGGAAGAAGCCCCGGCTAACTCCGTGCCAGCAGCCGCGGTAAGACG
GGGGGGGCAAGTGTTCTTCGGAATGACTGGGCGTAAAGGGCACGTAGGCGGTGAATCGGGTTGAAAGTGAAAGTCGCCAA
AAACTGGCGGAATGCTCTCGAAACCAATTCACTTGAGTGAGACAGAGGAGAGTGGAATTTCGTGTGTAGGGGTGAAATCC
GGAGATCTACGAAGGAAGGCCAAAAGCGAAGGCAGCTCTCTGGGTCCCTACCGACGCTGGGGTGCGAAAGCATGGGGAGC
GAACAG
>ZOTU150
GTAGGGAATCTTCCACAATGGACGAAAGTCTGATGGAGCAACGCCGCGTGAGTGATGAAGGGTTTCGGCTCGTAAAACTC
TGTTGTTAAAGAAGAACAAGCATGAGAGTAACTGTTCATGCTTTGACGGTATTTAACCAGAAAGCCACGGCTAACTACGT
GCCAGCAGCCGCGGTAATACGTAGGTGGCAAGCGTTGTCCGGATTTATTGGGCGTAAAGCGAGCGCAGGCGGTTTTGTAA
GTCTGCTGTGAAAGCCCTCAGCTCAACTGAGGAAGTGCAGTGGAAACTACAAAACTTGAGTACAGAAGAGGAAAGTGGAA
CTCCATGTGTAGCGGTGAAATGCGTAGATATATGGAAGAACACCAGTGGCGAAGGCGGCTTTCTGGTCTGTTACTGACGC
TGAGGCTCGAAAGCATGGGTAGCGAACAG
>ZOTU151
GTGGGGAATTTTCCGCAATGGGCGAAAGCCTGATGGAGCAATGCCGCGTGGAGGTAGAGGGCCTGCGGGTCGTGAACTTC
TTTTCCCGGAGAAGAAGCAATGACGGTATCTGGGGAATAAACATCGGCTAACTCTGTGCCAGCAGCCGCGGTAAGACAGA
GGATGCAAGCGTTATCCGGAATGATTGGGCGTAAAGCGTCTGTAGGTGGCTTTTCAAGTCCGCCGTCAAATCCCAAGGCT
CAACCCTGGACAGGCGGTGGAAACTGCCAAGCTGGAGTACGGTAGGGGCAGAGGGAATTTCCGGTGGAGCAGTGAAATGC
GTAGAGATCGGAAAGAACACCAACGGCAAAAGCACTCTGCTGGGCCGACACTGACACTGAGAGACGAAAGCTAGGGGAGC
GAATGG
>ZOTU152
GTGGGGAATATTGGACAATGGGCGCAAGCCTGATCCAGCCATGCCGCGTGAGTGATGAAGGCCCTAGGGTTGTAAAGCTC
TTTCACCGGTGAAGATAATGACGGTAACCGGAGAAGAAGCCCCGGCTAACTTCGTGCCAGCAGCCGCGGTAATACGAAGG
GGGCTAGCGTTGTTCGGATTTACTGGGCGTAAAGCGCACGTAGGCGGATATTTAAGTCAGGGGTGAAATCCCGGGGCTCA
ACCCCGGAACTGCCTTTGATACTGGATATCTTGAGTATGGAAGAGGTAAGTGGAATTCCGAGTGTAGAGGTGAAATTCGT
AGATATTCGGAGGAACACCAGTGGCGAAGGCGGCTTACTGGTCCATTACTGACGCTGAGGTGCGAAAGCGTGGGGAGCAA
ACAG
>ZOTU153
GTGGGGAATTTTCTGTAATGGGCAAAAGCCTGATGGAGCAATGCCGCGTGGAGATAGAGGGCCTGCGGGTCATGAATTTC
TTTTCCCGAAGAAGAAGCAATGACGGTATCTGGGGAATAAGCATCGGCTAACTCTGTGCCAGCAGTCGCGGTAAGACAGA
GGATGCAAGCGTTATCCGGAATGATTGGGCGTAAAACGTCTGTAGGTGGCTTTTCAAGTCCGCTGTCAAATTCCAGGGCT
CAACCCTGGACAGGCGGTGGAAACTGCCAAGCTGGAGTACGGTAGGGTTAGAGGGAATTTCCGGTGGAGCGGTGAAATGC
GTAGAGATCGGAAAGAACACCAACGGCGAAAGCACTCTGCTGGGCCGACACTGACACTGAGAGAGGAAAGCTAGGGGAGC
GAATGG
>ZOTU154
GTGGGGAATTTTTCGCAATGGGCGAAAGCCTGACGGAGCAATGCCGCTTGGAGGTAGAGGGCCTACGGGTCGTGAACTTC
TTTTCCCAGAGAAGAAGCAATGACGATATCTGGGGAATAAGCATCGGCTAACTCTGTGCCAGCAGCCGCGGTAAGACAGA
GGATGCAAGCGTTATCCAGAATGATTGGGCGTAAAGCGTCTGTAGGTGGCTTTTAAAGTCCGCCGTCAAATCCCAAGGCT
CAACCCTGGACAGGCGGTGGAAACTTCCAAGCTGGAGTACGGTAGGGGCAGAGAGAATTTCCGGTGGAGCGGTGAAATGC
GTAGAGATCGGAAAGAACACCAACGGTGAAAGCACTCTGCTGGGCCGACACTGACACTGAGAGACGAAAGCTAGGGGAGC
GAATGG
>ZOTU155
TTAGGGAATCTTGGACAATGGGCAAAAACCCGATCCAGCAATATCATGTGAGTGAAATTTAAGAAGGGCAATGCCGCTTG
TAAAGCTCTTTCGTCGAGTGCGCAATCATGACAAGACTCGAGGAAGAAGCCCCAGCTAACTCCGTTGAAAGTGAAAGTTT
CCAAAAACTGGCAGAATGCTCTCCAAACCAATTAACTTGAGTGAGACAGCAGAGAGTGGAATTTCGTGTGTAGGGGTGAA
ATTTGGAGATCTACGAAGGAACGCCAAAAGCGAAGGGAGCTCTCTGGGTCCATACCGACGCTAGGGTGCAAAAGCATGGG
GAGCGAATAT
>ZOTU156
GTGGGGAATTTTCTGCAATGGGCAAAAGCCTGACGGAGCAATGCCGCGTGGAGGTAGAGGGCCTGCGGGTCGTAAACTTC
TTTTCCCAGAGAAGAAGCAATGACGGTATCTGGGGAATAAGCATCGGCTAACTCTGCGCCAGCAGCCGTGGTAAGACATA
GGATGCAAGCGTTATCCGGAATGATTGGGCGTAAAGCGTCTGTAGGTGGCTTTTCAAGTCTGCCGTCAAATCCCAGGGCT
CAACCCTGGACAGGCGGTGGAAACTGCCAAGATGGAGTTTGGTAGGGGCAGAGGGATTTTTGGTGGAGCGGTGAAATACA
TAGAGATCGGAAAGAACAACAACGGCGAAAGCACTCTACTGGGACGACATTGACACTGAGAGACGAAAGCTAGGGGAGCG
AATGG
>ZOTU157
GTGGGGAATTTTCCGCAATGGGCGAAAGCCTGATGGAGCAATGCCGCATGGAGGTAGAGGGCATGTGGGTCGTGAACTTC
TTTTCCCGGAGAAGAAGCAATGACGGTATCTGGGGAATAAGCATCGGCTAACTCTGTGCCAGCAGCCGCGGTAAGACAGA
GGATGCAAGCGTTATCCAGAATGATTGGGCGTAAAGGGTCTGTAGGTGGCTTTTCAAGTCCGCCGTCAAATCCTAGGGCT
CAACCCTGGACAGGCAGTGGAAACTGCCAAGCTGGAGTACGGTAGGGGCAGAGGGAATTTCTGGTGGAGCGGTGAAATGC
GTAGAGATCGGAAAGAACACCAACGGCGAAAGCACTCTGCTGGGCCGACACTGACACTGAGAGACAAAAGCGAGGGGAGC
GAATGG
>ZOTU158
GTGGGGAATTTTCCGCAATGGGCGAAAGCCTGACGGAGCAATGCCGCGTGGAGGTAGAAGGCCCACGGGTCATGAACTTC
TTTTCCCGGAGAAGAAGCAATGACGGTATTTGGGGAATAAGCATCGGCTAACTCTGTGCCAGCAGCCGCGGTAAGACAGA
GGATGCAAGCGTTATCCGGGATGATTGGGCGTAAAGCGTCTGTAGGTGGCTTTTCAAGTCCGGTGTCAAATCCCAGGGCT
CAACCCTGGACAGGCGGTGGAAACTACCAAGCTGGAGTACGGTAGGGGCAGAGGAAATTTCCGGTGGAGCGGTGAAATGC
GTAGAGATCGGAAAGAACACCAACGGCGAAAGCACACTGCTGGGCCGACACTGACACTGAGAGACGAAAGCTAGGGGAGC
GAATGG
>ZOTU159
GTGGGGAATTTTCCGCAATGGGCGAAAGCCTGACGGAGCAATGCCGCGTGGAGGTAGAGGGCCTGCGGGTCGTGAACTTC
TTTTCCCGGAGAAGAAGCAATGACGGTATCTAGGGAATAATCATCGGCTAACTCTGTGCCAACAGCCGCGGTAAGACAGA
GGATGCAAGTGTTATCCAGAATGATTGGGCGTAAAGCGTTTGTAGGTGGCTTTTCAAGTCCGCCGTCAAATCCCAGGGCT
CAACCCTAGACAGGCGGTGGAAACTGCCAAGCTAGAGTACGGTAGGGGCAGAGGGAATTTCCGGTGGAGCGGTGAAATGC
GTAGAGATCAGAAAGAACACCAACGGCGAAAGTAATCTGCTGGGCCGACACTGACACTGAGAGACGAAAGCTAGGGGAGC
GAATGG
>ZOTU160
GTGGGGAATTTTTCGCAATGGGCGAAAGCCTGACGGAGCAATGCCGCGTGGAGGTAGAAGGCCCACGGGTCATGAACTTC
TTTTCCCGGAGAATAAGCAATGACGGTATCTGGGGAATAAGCATCGGCTAACTCTGTGCCAACAGCCGCGGTAAGACAGA
GGATGCAAGCGTTATCCGGAATGATTGGGCGTAAAGCGTCTATAGGTGGCTTTTCAAGTCCGCTGTCAAATCCCAGGGCT
CAACCCTGGACAGGCGGTGGAAACTACCAAGCTGGAGTACGGTAGGGGCAGAGGGAATTTCTGGTGGAGCGGTGAAATGC
TTAGAGATCGGAAAGAACACCGACGACGAAAGCACTCTGCTGGGCCGATACTGACACTGAGAGACGAAATCTAGGGGAGC
GAATGG
>ZOTU161
GTGGGGAATTTTCCGCAATGGGCGAAAGCCTGACGGAGCAATGTCGCGTGGAGATAGAAGGCCCACGGGTCATGAACTTC
TTTTCCCGGAGAAGAAGCAATGACGATATCTGGGGAATAAGCATCGGCTAACTCTGTGCCAGCAGCCGCGGTAAGACAGG
GGATGCAAGCGTTATCCGGAATGATTGGGCGTAAAGCGTCTGTAGGTGGCTTTTCAAGTCCGCTGTCAAATCCCAGGGCT
CAACCCTGGACAGGCGGTGGAAACTACCAAGCTGGAGTACGGTAGGGGCAGAGGGAATTTCCGGTGGAGCAGTGAAATGC
ATAGAGATCGGAAAGAACACCAACGACGAAAGCACTCTGCTGGGCCGACACTGACACTGAGAGACGAAATCTAGGGGAAC
GAATGG
>ZOTU162
GTGGGGAATTTTCCGCAATGGGCGAAAGCCTGACGGAGCAATGCCGCTTGGAGGTAGAGGGCCTACGGGTTGTGAACTTC
TTTTCCCAGAGAAGAAGCAATGACGGTATCTGGGGAATAAGCATCGGCTAAATCTGTGCCAGCAGCCGCGGTAAGACAGA
GGATGCAATCGTTATCCAGAATGATTGGGCGTAAAGCGTCTGTAGGTGGCTTTTCAAGTCCGCCGTCAAATCCCAAGGCT
CAACCCTGGACAGGCGGTGGAAACTGCCAAGCTGGAGTACAGTAGGGGCAGAGGGAATTTCCGGTGGAGCGGTGAAATGC
GTAGAGATCGGAAAGAACACCAACGGCGAAAGCACTCTGCTGGGCCGACACTGACACTGAGAGACGAAAGCTATGGGAGC
GAATGG
>ZOTU163
GTGGGGAATTTTCCGCAATGGGCGGAAGCCTGACGGAGCAATGCCGCGTGGAGGTAGAAGGCCCACGGGTCGTGAACTTC
TTTTCCCAGAGAAGAAGCAATGACAGTATCTGGGGAATAAGCATCGGCTAACTCTGTGCCAGCAGCCGCGGTAAGACAGA
TGATGCAAGCGTTATCCGGAATGATTGGGCGTAAAGCGTCTGTAGGTGGCTTTTTAAGTCCACCGTCAAATCCCAGGGCT
CAACCCTTGACAGGCGGTGGAAACTACCAAGCTGGAGTACGGTAGGGGCAGAGGGAATTTCCGGTGGAGCGGTGAAATGC
GCTGAGATCGGAAAGAACACCAACGGCGAAAGCACTCTGCTGGGCCGACACTGACACTCAGAGACAAAAGCTAGGGGAGC
GAATGG
>ZOTU164
GTTAGGAATCTTCCCCAATGGGCGCAAGCCTGAGGGAGCGATACCGCTTGAAGGACGAAGCGCTTCGGCGTGTAAACTTC
TGAACTAGGGACGATAATGACGGTACCTAGGTAATAGCACCGGCTAACTCCGTGCCAGCAGCCGCGGTAATACGGAGGGT
GCAAGCGTTACCCGGATTCACTGGGTGTAAAGGGCGTGTAGGCGGATGCTTGAGTCCGATGCTAAAGACCGAGGCTCAAC
CTCGGGGATGCGTTGGATACTGGGTGTCTAGACGGTCGGAGAGGGTAGCGGAATTCTCGGAGTAGCGGTGAAATGCGCAG
ATACCGAGAGGAACGCCAATAGCGAAAGCAGCTACCTGGACGATTAGTGACGCTGAGGCGCGAAAGCGTGGGGAGCAAAC
CG
>ZOTU165
GTGGGGAATCTTGGACAATGGGGGAAACCCTGATCCAGCCATGCCGCGTGAATGAAGAAGGCCTTAGGGTTGTAAAGTTC
TTTTAGTGGGGAAGATAATGACGGTACCCACAGAAAAAGCCCCGGCTAACTCCGTGCCAGCAGCCGCGGTAATACGGAGG
GGGCTAGCGTTGTTCGGAATTACTGGGCGTAAAGCGCACGTAGGCGGCTTGAAAAGTTGGGGGTGAAAGCCCGGAGCTCA
ACTCCGGAATTGCCTTCAAAACTCTTAAGCTAGAGTTCGGAAGAGGAGAGTGGAATTCCCAGTGTAGAGGTGAAATTCGT
AGATATTGGGAAGAACACCAGTGGCGAAGGCGGCTCTCTGGTCCGATACTGACGCTGAGGTGCGAAAGCGTGGGGAGCAA
ACAG
>ZOTU166
GTGGGGAATTTTCCGCAATGGGCGAAAGCCTAACGGAGCAATGCCGCGTGGAGGTAGAGGGCCTGCGGGTCGTGAACTTC
TTTTCCTGGAGAAGAAGCAATGACGGTATCTGGGGAATAAGCATCGGCTAACTCTGTGCCAGCAGCCGCGGTAAGACAGA
GGATGCAAGCGTTATCAGGAATGATTGGGCGTAAAGCGTCTGTAGGTGGCTTTTCAAGTCCGCCGTCAAATCCCAGGGCT
CAACCCTGGACAGGCGGTGGAAACTGCCAAGCTAGAGTACGGTAGGGGCAGAGGGAATTTCCGGTGGAGCGGTGAAATGC
GTAGAGATCGGAAAGAACACCAACGACGAAAGCACTCTGCTGGGCCGACACTGACACTGAGAGACGAAAGCTAGGGGAGC
GAATGG
>ZOTU167
GTGGGGAATTTTCCGCAATGGGCGAAAGCCTGACGGAGCAATGCCACGTGGAGGTAGAAGGCCCACGGGTCGTGAACTTC
TTTTCCCAGAGAAGAAGCAATGACGGTATCTGGGGAATAAGCATCGGCTAACTCTGTGCCAGCAGCCGCGGTAAGACAGA
GGATGCAAGCGTTATCCGGAATGATTGGGCGTAAAGCGTCTGTAGGTGGCTTTTTAAGTCCGCCGTCAAATCCCAGGGCT
CAACCCTGGACAGGCGGTGGAAACTACCAAGCTGGAGTACGGTAAGGGCAGAGTGAATTTCCGGTGGAGCGGTGAAATGC
GCTGAGATCGGAAAGAACACCAACGGTGAAAGCACTATGCTGGGCCGACACTGACACTGAGAGACGAAAGCTAGGGGAGC
GAATGG
>ZOTU168
GTGGGGAATTTTCTGCAATGGGCGAAAGCCTGACGGAGCAATGCCGCGTGGAGGTAGAAGGCCCACGGGTCATGAACTTC
TTTTCTCAGAGAAGAAGCAATGACGGTATCTGAGGAATAAGCATCGGCTAACTCTGTGCCAGCAGCCGCGGTAAGACAGA
GGATGCAAGCGTTATCCAGAATGATTGGGCGTAAAGCATCTGTAGGTGGCTTTTCAAGTCCGCCGTCAAATCCCAGGGCT
CAACCCTGGACAGGCGGTGGAAACTACCAAGCTGGAGTACGGTAGGGGCAGAGGGAATTTCCGGTGGAGCGGTGAAATGC
GTAGAGATCGGGAAGAACACCAACGGCGAAAGCACTCTGCTGGGCCGACACAGACACTGAGAGACGAAAGCTAGGGGAGC
AAATGG
>ZOTU169
GTGGGGAATTTTCCGCAATGGGCGAAAGCCTGACGGAGCAATGCCGCGTGGAGGTAGAGGGCCTGCGGGTCGTGAACTTC
TTTTCCCGGAGAAGAAGCAATGACGGTATCTGGGGAATAAGCATCGGCTAACTCTGTGCCAGCAGCCGCGGTAAGACAGA
GGATGCAAGCGTTATCCGGAATGATTGGGAGTAAATCTTCTGTACGTGGCTTTTCAATTCCGCCGTCAAATCCCAGGGCT
CAACCCTGGACAGGCGGTGGAAACTGCCAAGCTGGAGTACGGTAGGGGCAGAGGGAATTTCTGGTGGAGCGGTGAAATGC
GTAGAGATCGGAAAGAACACCAACGGCGAAAGCACTCTGCTGGGCCGACACTGACACTGAGAGACGAAAGCTAGGGGAGC
GAATGG
>ZOTU170
GTGGGGAATCTTGGACAATGGGCGAAAGCCCGATCCAGCAATATCGCGTGAGTGAAATTTAAGAAGGGCAATGCCGCTTG
TAAAGCTCTTTCGTCGAGTGCGCGATCATGACAGGACTCGAGGAAGAAGCCCCGGCTAACTCCATGCCAGCAGCCGCGGT
AAGACGGGGGGCAAGTGTTCTTCGGAATGACTGGGCGTAAAGGGCACGTAGGCGGTGAATCGGGTTGAAAGTGAAAGTCG
CCAAAAACTGGCGGAATGCTCTCGAAACCAATTAACTTGAGTGAGACAGAGGAGAGTGGAATTTCGTGTGTAGGGGTGAA
ATATGGAGATCTACGAAGGAATGCCAAAAGCGAAGGCAGCTCTCTGGGTCCCTACCGACGCTGGGGTGCGAAAGCATGGG
GAGCGAACAT
>ZOTU171
GTCGAGGATCTTCTGCAATGGGGGCAACCCTGACAGAGCGACGCCGCGTGAAGGATGAAGGCCTTCGGGTTGTAAACTTC
TTTAAGCCATTATGAATGTCTGTCGGTGAATAATCGACAGGGTGACAAAGGTGGCAAAATAAGCCCCAGCTAACTACGTG
CCAGCAGCTGCGGTAATACGTAGGGGGCAAACGTTGCTCGGAATCACTGGGCATAAAGCGCACGTAGGTGGCATGGTAAG
TCTGATGTGAAATCCCTCGGCTCAACCGAGGAACTGCGTTGGATACTGCCGTGCTCGAGGACTGGAGGGGAGATTGGAAC
TCCTGGTGTAGCGGTGAAATGCGTAGATATCAGGAGGAACGCCGGTGGCGAAAGCGAATCTCTGGACAGTTTCTGACACT
GAGGTGCGAAAGCTAGGGGAGCAAACGG
>ZOTU172
GTGGGGAATATTGGACAATGGGCTCACGCCCGATCCAGCAATATCGCGTGGGTGAAGAAGGGCACTGTCGCTTGTCAAGC
TCTTTCGTCGAGTTTCGATCATGACAGGACTCGAGGAAGAAGCCCCGGCTAACTCCGTGCCAGCAGCCGCGGTAAGACGG
GGGGGGCAAGTGTTATTCGGAATGACTGGGCGTAAAGGGCACGTAGGCGGTGAAAAGGGTGGAAAGTGAAAGTCGCCAAA
GCACTGGCGGGGTGCTTTCTTTACCATTTCACTTGAGTGAGATAGGGGAGAGTGGAATTTCGTGTGGAGGGATCAAATCC
TAAGATATACGAAGGAACGCCAACCGCGAAGGCAGCTCTCTGGGTCCCCACTGACGCTGGGGTGCGAAAGCATGGGGAGC
AAACAG
>ZOTU173
GTCGAGGATCTTCGGCAATGGGCGCAAGCCTGACCGAGCGACGCCGCGTGTGCGACGAAGGCCTTCGGGTTGTAAAGCAC
TGTCGAGGGGGAGAAAACCGCAAGGTTGATCTATCCCTGGAGGAAGCACGGGCTAAGTTCGTGCCAGCAGCCGCGGTAAG
ACGAACCGTGCGAACGTTGTTCGGAATCACTGGGCTTAAAGGGCGCGTAGGCGGGCTGTCAAGTCCGGGGTGAAATCCTC
CCGCTCAACGGGAGAACGGCCTCGGATACTGACGATCTCGAGGGGGATAGGGGCACGCGGAACTGTGGGTGGAGCGGTGA
AATGCGTTGATATCCATAGGAACTCCGGTGGCGAAGGCGGCGTGCTGGATCCCTTCTGACGCTGAGGCGCGAAAGCCAGG
GGAGCAAACGG
>ZOTU174
GTGGGGAATTTTCCACAATGGGTGAAAGCCTGACGGAGCAATGCCTCGTGGAGGTAGAGGGCCTGCGGGTCGTGAACTTC
TTTTCCCGGAGAAGAAGCAATGACAGTATCTGGGGAATAAGCATCGGCTAACTCTGTGCCAGCAGCCGCGGTAAGACAGA
GGATGCAAGCGTTATCCGGAATGATTGGGCGTAAAGCGTCTGTAGGTGGCTTTTCAAGTCTGCCGACAAATCCCAGGGCT
CAACCCTGGACAGGCAGTGGAAACTGCCAAGATGGAGTACGGTAGGGGCAGAGGGAATTTCCGCTGGAGCGGTGAAATGC
GTAGAGATCGGAAAGAACACCAACGGCGAAAGCACTCTGCTGGGCCGACACTGACACTGAGAGACGAAAGCTAGGGGAGC
GAATGG
>ZOTU175
GTAGGGAATCTTCCACAATGGGCGAAAGCCTGATGGAGCAACGCCGCGTGAGTGAAGAAGGTTTTCGGATCGTAAAACTC
TGTTGTAAGGGAAGAACAAGTACAGTAGTAACTGGCTGTACCTTGACGGTACCTTATTAGAAAGCCACGGCTAACTACGT
GCCAGCAGCCGCGGTAATACGTAGGTGGCAAGCGTTGTCCGGAATTATTGGGCGTAAAGCGCGCGCAGGCGGTCCTTTAA
GTCTGATGTGAAAGCCCACGGCTCAACCGTGGAGGGTCATTGGAAACTGGGGGACTTGAGTGCAGAAGAGGAAAGTGGAA
TTCCAAGTGTAGCGGTGAAATGCGTAGAGATTTGGAGGAACACCAGTGGCGAAGGCGACTTTCTGGTCTGTAACTGACGC
TGAGGCGCGAAAGCGTGGGGAGCAAACAG
>ZOTU176
GTGGGGAATTTTCCGCAATGGGCGAAAGCCTGACGGAGCAATGCCGCTTGGAGGTAGAGGGCCTACGGGTCGTGAACTTC
TTTTCCCAGAGAAGAAGCAATGACGATATCTGGGGAATAAGCATCGGCTAACTCTGTGCCAGCAGCCGCGGTAAGATAGA
GGATGCAAGCGTTATCCAGAATGATTGGGCGTAAAGCGTCTGTAGGTGGCTTTTAAAGTCCGCCGTCAAATCCCAAGGCT
CAACCCTGGACAGGCGGTGGAAACTTCCAAGCTGGAGTACGGTAGGGGCAGAGGGAATTTCCAGTGGAGCGGTGAAATGC
GTAGAGATCGGAAAGAACACCAACGACGAAAGCACTCTGCTGGGCCGACACTGACACTGAGAGACGAAAGCTAAGGGAGC
GAATGG
>ZOTU177
GTGGGGAATATTGCACAATGGGGGAAACCCTGATGCAGCGACGCAGCGTGCGGGATGACGGCCTTCGGGTTGTAAACCGC
TTTCAGCAGGGAAGAAGCGAAAGTGACGGTACCTGCAGAAGAAGTACCGGCTAACTACGTGCCAGCAGCCGCGGTAATAC
GTAGGGTACGAGCGTTGTCCGGAATTATTGGGCGTAAAGAGCTCGTAGGTTGTTGGTCACGTCTGCTGTGGAAACGCAAC
GCTTAACGTTGCGCGTGCAGTGGGTACGGGCTGACTAGAGTGCAGTAGGGGAGTCTGGAATTCCTGGTGTAGCGGTGAAA
TGCGCAGATATCAGGAGGAACACCGGTGGCGAAGGCGGGACTCTGGGCTGTAACTGACACTGAGGAGCGAAAGCATGGGG
AGCGAACAG
>ZOTU178
GTGGGGAATTTTCCGCAATGGGCGAAAGCCTGATGGAGCAATGCCGCGTGGAGGTAGAGGGCATGTGGGTCGTGAACTTC
TTTTCCCGGAGAAGAAGCAATGACGGTATCTGGGGAATAAGCATCGGCTAACTCTGTGCCAGCAGCCGCGGTAAGACAGA
GGATGCAAGCGTTATCCAGAATGATTGGGCGTAAAGCGTCTGTAGGTGGCTTTTCAAGTCCGCCGTCAAATCCTAGGGCT
CAATCCTGGACAGGCAGTGGAAACTGCCAAGCTGGAGTACGGTAGGGGCAGAGGGAATTTCCGGTGGAGCGGTGAAATGC
GTAGAGATCGGAAAGAACACCAACGGCGAAAGCACTCTGCTGGGCCGACACTGACACTGAGAGACAAAAGCGAGGGGAGC
GAATGG
>ZOTU179
GTGGGGAATTTTCCGCAATGGGCGAAAGCCTGACGGAGCAATGCCGCGTGGAGGTAGAAGGCCTACGGGTCCTGAACTTC
TTTTCCCAGAGAAGAAGCAATGACGGTATCTAGGGAATAAGCATCGGCTAACTCTGTACCAGCAGCCGCGGTAATACAGA
GGATGCAAGCGTTATCCGGAATGATTGGGCGTAAAGCGTCTGTAGGTGGCTTTTTAAGTCCGCCGTCAAATCCCAGGGCT
CATCCCTGGACAGGCGGTGGAAACTACCAACCTTGAGTACGGTAGGGGCAGAGGGAATTTCCGGTGGAGCGGTGAAATGC
GTAGAGATCGGAAAGAACACCAACGGCGAAAGCAATCTGCTGGGCCGACACTGACACTGAGAGACGAAAGCTAGGGGAGC
GAATGG
>ZOTU180
GTGGGGAATTTTGGACAATGGGCGAAAGCCTGATCCAGCAATGCCGCGTGCAGGATGAAGGCCTTCGGGTTGTAAACTGC
TTTTGTACGGAACGAAAAAGCTTCTCCTAATACGAGAGGCCCATGACGGTACCGTAAGAATAAGCACCGGCTAACTACGT
GCCAGCAGCCGCGGTAATACGTAGGGTGCGAGCGTTAATCGGAATTACTGGGCGTAAAGCGTGCGCAGGCGGTTATGTAA
GACAGATGTGAAATCCCCGGGCTCAACCTGGGAACTGCATTTGTGACTGCATGGCTAGAGTACGGTAGAGGGGGATGGAA
TTCCGCGTGTAGCAGTGAAATGCGTAGATATGCGGAGGAACACCGATGGCGAAGGCAATCCCCTGGACCTGTACTGACGC
TCATGCACGAAAGCGTGGGGAGCAAACAG
>ZOTU181
GTAACGAATCTTCCGCAATGCACGAAAGTGTGACGGAGCGACGCCGCGTGCAGGATGAAGTCCTTCGGGATGTAAACTGC
TGTCAGGGGAAAGAAAGTTCTGATCTACCCCAGAGGAAGAGGCGGCTAACTCTGTGCCAGCAGCCGCGGTAAGACAGAGG
CCTCGAGCGTTAGACGGAATCACTGGGCTTAAAGCGTGTGTAGGCGGAATGGTAAGTACCTTGTGAAATCCCACGGCTCA
ACCGTGGAACTGCTTGGTATACTGCTTTTCTTGAGCAATCTAGGGGCGAGTGGAACAGATGGTGGAGCGGTGAAATGCGT
AGATATCATCTGGAACGCCAATGGTGAAGACAACTCGCTGGGGATTTGCTGACGCTGAGACACGAAAGCCAGGGGAGCGA
ACGG
>ZOTU182
GTGGGGAATTTTCCGCAATGGGCGAAAGCCTGACGGAACAATGCCGCATGGAGGTAGAGGGCCTGCGGGTCGTGAACTTC
TTTTCCTGGAGAAGAAGCAATGACGGTATCTGGGGAATAAGCATCGGCTAACTCTGTGTCAGCAGCCGCAGTAAGACAGA
GGATGCAAGCGTTATCTGGAATGATTGGGCATAAAGCGTCTGTAGGTGGCTTTTCAAGTCCGCCGTCAAATCCCAGAGCT
CAACCCTGGACAGGCAGTGGAAACTGCCAAGCTGGAGTACGGTAGGGGCAGAGGGAATTTCCAGTGGAGCGGTGAAATGC
GTAGAGATCGGAAAGAACACCAACGGCGAAAGTACTCTGCTGGGCCGACACTAACACTGAGAGACGAAAGCTAGGGGAGC
GAATGG
>ZOTU183
GTGGGGAATTTTCTGCAATGGGCGAAAGCCTGACAGAGCAATGCCGCGTGGAGGTAGAGGGCCTGCGGGTCGTGAACTTC
TTTTCTCTGAGAAGAAGCAATGACGGTATCTGGGGAATAAGCATCGGTTAACTCTGTGCCAGCAGCCGCGGTAAGACAGA
GGATGCAAGCATTATCCGGAATGATAGGGCGTAAAGCGTCTGTAGGTGGCTTTTCAAGTCCGCCGTCAAATCCCAGGGCT
CAACCCTGGACAGGCGGTGGAAACTGCCAAGCTGGAGTACGGTAGGGGCAGAGGGAATTTCCGGTGGAGCGGTGAAATGC
GTAGAGATCGGAAAGAACACCAACGGCAAAAGCACTCTGATGGGCCGACACTGACACTGAGAGACGAAAGCTAGGGGAGC
GAATGG
>ZOTU184
GTGGGGAATTTTCCACAATGGGCGAAAGCCTGACGAAGCAATGCCGCGTGGAGGTAGAGGGCCTGCGGGTCGTGAACTTC
TTTTCCCGGAGAAGAAGAAATGACGGTATCTGGGGAATAAGTATCGGCTAACTCTGTGCCAGCAGCCGCGGTAAGACAGA
GGATGCAAGCGTTATCTGGAATGATTGGGCGTAAAGCGTCTGTAGGTGGCTTTTCAAGTCCGCCGTCAAATCCCAGGGCT
CAACCCTGGACAGGCGGTGGAAACTGCCAAGCTGGAGTACGGTAGGAGTAGAGGGAATTTCCGGTGGAGCGGTGAAATGC
GTAGAGATCGGAAAGAACACCAACGGCGAAAGCACTCTGCTGGGCCGACACTGACACTGAGAGACAAAAGCTAGGGGAGT
GAATGG
>ZOTU185
GTGGGGAATTTTGGACAATGGGCGCAAGCCTGATCCAGCCATGCCGCGTGCGGGAAGAAGGCCTTCGGGTTGTAAACCGC
TTTTGTCAGGGAAGAAACGGTTTGAGCTAATACCTCGAACTAATGACGGTACCTGAAGAATAAGCACCGGCTAACTACGT
GCCAGCAGCCGCGGTAATACGTAGGGTGCAAGCGTTAATCGGAATTACTGGGCGTAAAGCGTGCGCAGGCGGCTTTGCAA
GACAGATGTGAAATCCCCGGGCTCAACCTGGGAACTGCATTTGTGACTGCATCGCTCGAGTGCGGCAGAGGGGGATGGAA
TTCCGCGTGTAGCAGTGAAATGCGTAGATATGCGGAGGAACACCGATGGCGAAGGCAATCCCCTGGGCCTGCACTGACGC
TCATGCACGAAAGCGTGGGGAGCAAACAG
>ZOTU186
GTGGGGAATTTTCCGCAATGGGCGAAAGCCTGACGGAGCAATGACGCATGGAGGTAGAGGGCATTCGGGTCGTGAACTTC
TTTTCCCAGAGAAGAAGCAATAACGGTATCTGGGGAATAAGCATCGGCTAATTCTGTGCCAGCAGTCGCGGTAAGACAGA
GGATGTAAGCGTTATCCAGAATGATTGGGCATAAAGCGTCTGTAGGTGGCTTTTCAAGTCTGCCATCAAATCCCAGGGCT
CAACCCTGGACAGGCGGTGGAAACTGTCAAGCTGGAGTACGGTAGGGGCAGAGGGAATTTTTGGTGGAGCGGTGAAATGC
GTAGAGATCGGAAAGAACACCAATGGCGAAAGCAATCTGCTGGGCCGACACTAACACTGAGAGACGAAAGCTAGGGGAGC
GAATGG
>ZOTU187
GTGGGGAATTTTCCGCAATGGGCGAAAGCCTGACGGAGCAATGCCGCGTGGAGGTAGAGGGCCTGCGGGTCGTGAACTTC
TTTTCCCGGAGAAGAAGCAATGACGGTATCAGGGGAATAAGCATCGGCTAACTCTGTGCCAGCAGCCGCGGTAAGACAGA
GGATACAAGCTTTATCCGGAATGATTGGGCGTAAAGCGTCTGTAGGTCGCTTTTCAAGTCCGCCGTCAAATCCCAGGGCT
CAACCCTGGACAGGCAGTGGAAACTGCCAAGCTGGAGTACGGTTGGGGCAGAGGGAATTTCCGGTGGAGCGGTGAAATGC
GTAGAGATCAGAAAGAACACCAACGGCGAAAGCACTCTGCTGGGCCGACACTGACACTGAGAGACGAAAGCTAGGGGAGC
GAATGG
>ZOTU188
GTGGGGAATTATCCGCAATGGGCGAAAGCCTGACGGAGCAATGCCGCGTGGAGGTAGAGGGCCTGCGGGTCGTGAACTTC
TTTTCCCGGAGAAGAAGCAATGACGGTATCTAGGGAATAATCATCGGCTAACTCTGTGCCAACAGCCGCGGTAAGACAGA
GGATGCAAGTGTTATCCAGAATGATTGGGCGTAAACCGTTTGTAGGTGGCTTTTCAAGTCCGCCGTCAAATCCCAGGGCT
CAACCCTAGACAGGCGGTGGAAACTGCCAAGCTAGAGTACGGTAGGGGCAGAGGGAATTTCCGGTGGAGCGGTGAAATGC
GTAGAGATCGGAAAGAACACCAACGGCGAAAGTAATCTGCTGGGCCGACACTGACACTGAGAGACGAAAGCTAGGGGAAC
GAATGG
>ZOTU189
GTCGAGAATTTTTCACAATGGGCGAAAGCCTGATGGAGCGACGCCGCGTGGGGGATGAAGGGCTTCGGCTCGTAAACCCC
TGTCATTTGCGAACAAAGGCGCCAACCTAATACGTTGTTGTCTGATAGTAGCAGAAGAGGAAGGGACGGCTAACTCTGTG
CCAGCAGCCGCGGTAATACAGAGGTCCCAAGCGTTGTTCGGATTCACTGGGCGTAAAGGGTGCGTAGGTGGTGAATTAAG
TCGGGTGTGAAATCTCCGGGCTCAACCCGGAGCGTGCGCCCGAAACTGATTTGCTAGAGGATAGGAGGGGAGACTGGAAT
TCTCGGTGTAGCAGTGAAATGCGTAGATATCGAGAGGAACACCGGTGGCGAAGGCGAGTCTCTGGACTATTCCTGACACT
GAATCACGAAAGCCGGGGGAGCAAACAG
>ZOTU190
GTGGGGAATTTTCCGCAATGGGCGAAAGCCTGACGGAGCAATGCCGCTTGGAGGTAGAGGGCCTACGGGTCGTGAACTTC
TTTTCCCAGAGAAGAAGCAATGACGATATCTGGGGAATAAGCATCGGCTAACTCTGTGCCAGCAGCCGCGGTAAGACAGA
GGATGCAAGCGTTATCCAGAATGATTGGGCGTAAAGCGTCTGTAGGTGGCTTTTAAAGTCCGCCGTAAAATCCCAAGGCT
CAACCCTGGACAGGCGGTGGAAACTTCCAAGCTGGAGTACGGTAGGGGCAGATGGAATTTCCGGTGGAGCGGTGAAATGC
GTAGAGATCGGAAAGAACACCAACGGCGAAAGCACTCTGCTGGGCCGACACTGACACTGAGAGACGAAAGCTAGGGGAGC
GAATGG
>ZOTU191
GTGGGGAATTTTCCGCAATGGGCGAAAGCCTGACGGAGCAATGCCACGTGGAGGTAGAAGGCCCACGGGTCGTGAACTTC
TTTTCCCGGAGAAGAAGCAATGACGGTATCTGGGGAATAAGCATCAGCTAACTCTGTGCCAGCAGCCGCGGTAATACGGA
GGATGCAAGCGTTATCCGGAATGATTGGGCGTAAAGCGTCTGTAGGTGGCTTTTTAAGTCCGCCGTCAAATCCCAGGGCT
CAACCCTGGACAGGTGGTGGAAACTACCAAGCTGGAGTACGGTAGGGGCAGAGGGAATTTCCGGTGGAGCGGTGAAATGC
GTAGAGATTGGAAAGAACACCAACGGCGAAAGCACTCTGCTGGGCCGACACTGACACTGAGAGACGAAAGCTAGGGGAGC
GAATGG
>ZOTU192
GTGGGGAATTTTCCGCAATGGGCGAAAGCCTGACGGAGCAATGCCGCTTGGAGGTAGAGGGCCTACGAGTTGTGAACTTA
TTTTCCCAGAGAAGAAGAAATGACGGTATCTGGGGAATAAGCATCGGCTAAATCTGTGCCAGCAGCCGCGGTAAGACAGA
GGATGCAAGCGTTATCCAGAATGATTGGGCGTAAAGCGTCTGTAGGTGGCTTTTCAAGTCCGCCGTCAAATCCCAAGGCT
CAACCCTGGACAGGCAGTGGAAACTGCCAAGCTGGAGTACAGTAGGGGCAGAGGGAATTTCCGGTGGAGCGGTGAAATGC
GTAGAGATCGGAAAGAACACCAACGGCGAAAGCACTCTGCTGGGCCGACACTGACACTGGGAGACGAAAGCTATGGGAGC
GAATGG
>ZOTU193
GTAGGGAATCTTCCACAATGGACGCAAGTCTGATGGAGCAACGCCGCGTGAGTGATGAAGGGTTTCGGCTCGTAAAACTC
TGTTGTTAAAGAAGAACAAGTGTAAGAGTAACTGTTTACGCTTTGACGGTATTTAACCAGAAAGCCACGGCTAACTACGT
GCCAGCAGCCGCGGTAATACGTAGGTGGCAAGCGTTGTCCGGATTTATTGGGCGTAAAGCGAGCGCAGGCGGTTTTGTAA
GTCTGCTGTGAAAGCCCTCAGCTTAACTGAGGAAGTGCAGTGGAAACTACAAAACTTGAGTACAGAAGAGGACAGTGGAA
CTCCATGTGTAGCGGTGAAATGCGTAGATATATGGAAGAACACCAGTGGCGAAGGCGGCTGTCTGGTCTGTTACTGACGC
TGAGGCTCGAAAGCATGGGTAGCGAACAG
>ZOTU194
GTGGGGAATTTTCCATTATGGGCGAAAGCCTGACAGAGCAATGTCGTGTGGAGGTAGAAGGCATTTCGGGTTGGAGAAGA
AGCAATGACGGTATCCGGGGAATAAGCATTGGCTAACTCTGTTCCAGCAACAGCGGTAAGACAGACGATGCAAGTGTTAT
TCAAAATGATTGGTTGTAAAGCGTCTGTAGGTGGCTTTTCAAGTACGCCGCCAAATCCCAGGGCTCAACTCTGGACATGC
GGTGGAAACTGCCAAGCTGGAGTACGGTAAAGGTAAAGGCAGAGGGAAGTTCCGGTGGAGCGGTGAAATGCGTAGAGATC
GAAAAGAACACCAACAGTGAAAGCACTCTGCTGGGCCGACACTGACGCTGAGAGGCAAAAGTTAGGGGAGTGAATGG
>ZOTU195
GTGGGGAATTTTCCGCAATGGGCGAAAGCCTGACGGAGCAATGCCGCGTGGAGGTAGAGGGCCTGCGGGTCGTGAACTTC
TTTTCCCGGAGAAGAAGCAATGACGGTATCTGGGGAATAAGCATCGGCTAACTCTGTGCCAACAGCCGCGGTAAGACAGA
GGATGCAAGCGTTATCCGGAATGATTGGGCATAAAGCGTTTGTAGGTGGCTTTTCAAGTCCGCCGTCAAATCCCAGGGCT
CAACCCTGGACAGGCGGTGGAAACTGCCAAGCTAGAGTACGGTAGGGGCAGAGGGAATTTCCGGTGGAGCAGTGAAATGC
GTAGAGATCGGAAAGAACACCAACGGCGAAAGTACTCTGCTGGGCCGACACTGACGCTGAGAGATGAAAGCTAGGGGAGC
GAATGG
>ZOTU196
GTGGGGAATTTTCCGCAATGGATGAAAGCCTGACGGAGCAATGCCGCGTGGAGGTAGAGGGCCTGCGGGTCGTGAACTTC
TTTTCCCAGAGAAGAAGCAATGACGGTATCTGGGGAATAAGCATCGGCTAACTCTGTGCCAGTAGCCGCGGTAAGACAGA
GGATGCAAGCGTTATCCGGAATGATTGGGCGTAAAGCATCTGTAGGTGGCTTTTCAAGTCCGTCGTCAAATCCCAGGGCT
CAACTCTGGACAGGCGGTGGAAACTGCCAAGCTGGAATACGGTAGGGGCAAAGGGAATTTTTGGTGGAGCGGTGAAATGC
GTAGAGATCGGAAAGAACACCAACGGCGAAAGCACTCTGCTGGGCCGACACTGACACTGAGAGACGAAAGCTAAGGGAGC
GAATGG
>ZOTU197
GTGGGGAATTTTCCGCAATGGGCGAAAGCCTGACGGAGCAATGACGCGTGGAGGTAGAGGGCATTCGGGTCGTGAACTTC
TTTTCCCAGAGAAGAAGCAATAACGGTATCTGGGGAATAAGCATCGGCTAATTCTGTGCCAGCAGTCGCGGTAAGACAGA
GGATGTAAGCATTATCCAGAATGATTGGGCATAAAGCGTCTGTAGGTGGCTTTTCAAGTCTGCCATCAAATCCCAGGGCT
CAACCCTGGACAGGCGGTGGAAACTGTCAAGCTGGAGTACGGTAGGGGCAGAGGGAATTTTTGGTGGAGCGGTGAAATGC
GTAGAGATCGGAAAGAACACCAATGGCGAAAGCAATCTGCTGGGCCGACACTAACACTGAGAGACGAAAGCTAGGGGAGC
GAATGG
>ZOTU198
GTGGGGAATTTTCCTCAATGGGTGAAAGCCTGACGGAGCAATACCGCATGGAGGTAGAGGGCCTGTGGGTCGTGAACTTC
TTTTCCCAGAGAAGAATCAATGACGGTATCTGGGGAATAAGCATCGGCTAACTCTATGCCAGCAGCCGTGGTAAGACAGA
GGATGCAAGCGTTATCCAGAATGATTGGGCGTAAAGCATCTGTAGGTGTCTTTTCAAGTCCGCCGTCAAATCCCAGGGCT
CAACCCTGGATAGGCGGTGGAAACTGCCAAGCTGGAGTACGGTAGGGGCAGAGGGAATTTCTGGTGGAGCGGTGAAATGC
GTAGAGATCGGAAAGAATACCAACAGCAAAAGCACTCTGCTGGGCCGACACTGACACTGAGAGACGAAAGCTAGGGGAGC
GAATGG
>ZOTU199
GTGGGGAATATTGGACAATGGGGGAAACCCTGATCCAGCAATACCGCGTGTGTGAAGAAGGCCTTCGGGTTGTAAAGCAC
TTTTAGCAGGAAAGAAAGGCTGTGCGCTAATACCGCATTGCTTTGACGTTACTTGCAGAAAAAGCACCGGCTAACTCCGT
GCCAGCAGCCGCGGTAATACGGAGGGTGCAAGCGTTAATCGGAATTACTGGGCGTAAAGCGTGCGCAGGCGGCTTTGCAA
GACAGATGTGAAATCCCCGGGCTCAACCTAGGAACTGCATTTGTGACTGCATCGCTCGAGTGCGGCAGAGGGGGATGGAA
TTCCGCGTGTAGCAGTGAAATGCGTAGATATGCGGAGGAACACCGATGGCGAAGGCAATCCCCTGGGCCTGCACTGACGC
TCATGCACGAAAGCGTGGGGAGCAAACAG
>ZOTU200
GTGGGGAATTTTCCGCAATTGGCGAAAGCCTGACGGAGCAATGCCGCGTGGAGGTAGAGGGCCTGCGGGTCGTGAACTTC
TTTTCCCGGAGAAGAAGCAATGACGGTATCTGGGGAATAAGCATCGGCTAACTCTGTGCCAACAGCCGCGGTAAGACAGA
GGATGCAAGCGTTATCCAGAATGATTGGGCGTAAAGCGTTTGTAGGTGGCTTTTCAAGTCCGCCGTCAAATCCCAGGGCT
CAACCCTAGACAGGCGGTGGAAACTGCCAAGCTAGAGTACGGTAGGGGCAGAGGGAATTTCCGGTGGAGCGGTGAAATGC
GTAGAGATCGGAAAGAACACCAACGGCGAAAGTACTCTGCTGGGCCGACACTGACACTGAGAGACGAAAGCTAGGGGAGC
GAATGG
>ZOTU201
GTGGGGAATTTTTCGCAATGGGCGAAAGCCTGACGGAGCAATGCCGCTTGGAGGTAGAGGGCCTACGGGTCGTGAACTTC
TTTTCCCAGAGAAGAAGCAATGACGATATCTGGGGAATAAGCATCGGCTAACTCTGTGCCAACAGCCGCGGTAAGACAGA
GGATGCAAGCGTTATCCAGAATGATTGGGCGTAAAGCGTCTGTAGGTGGCTTTTAAAGTCCGCCGTCAAATCCCAAGGCT
CAACCCTGGACAGGCGGTGGAAACTTCCAAGCTGGAGTACGGTAGGGGCAGAGGGAATTTCCGGTGGAGCGGTGAAATGC
GTAGAGATCGGAAAGAACACCAACGGCGAAAGCACTCTGCTGGGCCGACACTGACACTGAGAGACGAAAGCTAGGGGAGC
GAATGG
>ZOTU202
GTGGGGAATTTTCCGCAATGGGCGAAAGCCTGACGGAGCAATGCCGCGTGGAGGTAGAAGGCACACGGGTCATGAACTTA
TTTTTCCGTAGAAGAAGCAATGCCGGTATCTGGGGAATAAGCATCGGCTAACTCTGTGCCAGCAGCCGCGGTAAGACAGA
GGATGCAAGCGTTATCCGAATGATTGGGCGTAAAGCGTCTGTAGGTGGCTTTTCAAGTCCGCTGTCAAATCCCAGGGCTC
AACCCTGGACAGGCGGTGGAAACTACCAAGCTGGAGTACGGTAGGGGCATAGGGAATTTCCGGTGGAGCGGTGAAATTCG
TAGAGATCGGAAAGAACACCAACGGCGAAAGCACTCTGTTGGGCCGATACTGACACTGAGAGACGAAAGCTAGGGGAGCG
AATGG
>ZOTU203
GTGGGGAATTTTCCGCAATGGGCGAAAGCCTGACGGAGCAATGCCGCGTGGATGTAGAAGGCCCACGGGTCATGAACTTC
TTTTCCCGGAGAAGAAGCAATGACGGTATCTGGGGAATAAGCATCGGCTAACTCTGTGCCAGCAGCCGCGATAAGACAGA
GGATGGAAGCGTTATCCGGAATGATTGGGCGTAAAGCGTCTGTAGGTGGCTTTTCAAGTCCGCTGTCAAATCCCAGGGCT
CAACCCTGGACAGGCGGTGGAAACTACCAAGCTGGAGTACGGTAGGGGCAGAGGGAATTTCCGGTGGAGCCGTGAAATGC
GTAGAGATCAGAAAGAACACCAACGACGAAAGCACTCCGCTGGGCCGATACTGACACTAAGAGACGAAAGCTAGGGGAGC
GAATGG
>ZOTU204
GTGGGGAATTTTCCGCAATGGGCGAAAGCCTGACGGAACAATGCCGCATGGAGGTAGAGGGCCTGCGGGTCGTGAACTTC
TTTTCCTGGAGAAGAAGCAATGACGGTATCTGGGGAATAAGCATCGGCTAACTCTGTGTCAGCAGCCGCAGTAAGACAGA
GGATGCAAGCGTTATCTGGAATGATTGGGCATAAAGCGTCTGTAGGTGGCTTTTCAAGTCCGCCGTCAAATCCCAGGGCT
CAACCCTGGACAGGCAGTGGAAACTGCCAAGCTGGAGTACGGTAGGGGCAGAGGGAATTTCTAGTGGAGCGGTGAAATGC
GTAGAGATCGGAAAGAACACCAACGGCGAAAGTACTCTGCTGGGCCGACACTAACACTGAGAGACGAAAGCTAGGGGAGC
GAATGG
>ZOTU205
GTGGGGAATTTTCCGCAATTGGCGAAAGCCTGACGGAGCAATGCCGCGTGGAGGTAGAGGGCCTGCGGGTCGTGAACTTC
TTTTCCCGGAGAAGAAGCAATGACGGTATCTGGGGAATAAGCATCGGCTAACTCTGTGCCAACAGCCGCGGTAAGACAGA
GGATGCAAGCGTTATCCAAAATGATTGGGCGTAAAGCGTTTGTAGGTGGCTTTTCAAGTCCGCCGTCAAATCCCAGGGCT
CAACCCTAGACAGGCGGTGGAAACTGCCAAGCTAGAGTACGGTAGGGGCAGAGGGAATTTCCGGTGGAGCGGTGAAATGC
GTAGAGATCGGAAAGAACACCAACGGCGAAAGTACTCTGCTGGGCCGACACTGACACTGAGAGACGAAAGCTAGGGGAGC
GAATGG
>ZOTU206
GTAGGGAATATTGGACAATGGAGGCAACTCTGATCCAGCCATGCCGCGTGCAGGAAGAAGGCGTTATGCGTTGTAAACTG
CTTTTGACAGGGAATAAAAAGACCATGCGTGGTAAATTGAATGTACCTGTAGAATAAGCCACGGCTAACTACGTGCCAGC
AGCCGCGGTAATACGTAGGTGGCGAGCGTTATCCGGATTTATTGGGTTTAAAGGGAGCGTAGGCGGTTCTGTAAGTCAGT
GGTGAAAGTCGGCCGCTTAACGGTTGGATTGCCATTGATACTGCAGAGCTAGAGTATAGTAGAGGTAGGGAGAATTGACG
GTGTAGCGGTGAAATGCATAGATATCGTCAAGAATACCGATTGCGAAGGCACCTTACTGGACTATAACTGACGCTGAGGC
TCGAAAGTATGGGAATCAAACAG
>ZOTU207
GTGGGGAATATTGCACAATGGGCGGAAGCCTGATGCAGCAACGCCGCGTGCGGGATGACGGCCTTCGGGTTGTAAACCGC
TTTCGCCTGTGACGAAGCGTGAGTGACGGTAATGGGTAAAGAAGCACCGGCTAACTACGTGCCAGCAGCCGCGGTGATAC
GTAGGGTGCGAGCGTTGTCCGGATTTATTGGGCGTAAAGGGCTCGTAGGTGGTTGATCGCGTCGGAAGTGTAATCTTGGG
GCTTAACCCTGAGCGTGCTTTCGATACGGGTTGACTTGAGGAAGGTAGGGGAGAATGGAATTCCTGGTGGAGCGGTGGAA
TGCGCAGATATCAGGAGGAACACCAGTGGCGAAGGCGGTTCTCTGGGCCTTTCCTGACGCTGAGGAGCGAAAGCGTGGGG
AGCGAACAG
>ZOTU208
GTGGGGAATTTTCCGCAATGGGCGAAAGCCTGACGGAGCAATGCCGCGTGGAGGTAGGAGGCCTACGGGTCGTGAACTCC
TTTTCCCGGAGAAGAAGCAATGACGGTATCTGGGGAATAAGCATCGGCTAACTCTGTGCCAGCAGCCGCGGTAATACAGA
GGATGCAAGCGTTATCCGGAATGATTGGGCGTAAAGCGTCTGTAGGTGGCTTTGTAAGTCCGCCGTCAAATCCCAGGGCT
CAACCCTGGACAGGCGGTGGAAACTATCAAGCTAGAGTACGGTAGGGGCAGAGGGAATTTCCGGTGGAGCGGTGAAATGC
GTAGAGATCGGAAAGAACACCAATGGCGAAAGCACTCTGCTGGGCCGACACTGACACTCAGAGACGAAAGCTAGGGGAGC
GAATGG
>ZOTU209
GTGGGGAATTTTCCGCAATGGGCGAAAGCCTGACGGAGCAATGACGCGTGGAGGTAGAGGGCATTCGGGTCGTGAACTTC
TTTTCCCAGAGAAGAAGCAATAACGGTATCTGGGGAATAAGCATCGGCTAATTCTGTGCCAGAAGTCGCGGTAAGACAGA
GGATGTAAGCGTTATCCAGAATGATTGGGCATAAAGCGTCTGTAGGTGGCTTTTCAAGTCTGCCATCAAATCCCAGGGCT
CAACCCTGGACAGGCGGTGGAAACTGTCAAGCTGGAGTACGGTAGGGGCAGAGGGAATTTTTGGTGGAGCGGTGAAATGC
GTAGAGATCGGAAAGAACACCAATGGCGAAAGCAATCTGCTGGGCCGACACTAACACTGAGAGACGAAAGCTAGGGGAGC
GAATGG
>ZOTU210
GTGGGGAATTTTTCGCAATGGGCGAAAGCCTGACGGAGCAATGCCGCTTGGAGGTAGAGGGCCTACGGGTCGTGAACTTC
TTTTCCCAGAGAAGAAGCAATGACGATATCTGGGGAATAAGCATCGGCTAACTCTGTGCCAGCAGCCGCGGTAAGACAGA
GGATGCAAGCGTTATCCAGAATGATTGGGCGTAAAGCGTCTGTAGGTGGCTTTTAAAGTCCGCCGTCAAATCCCAAGGCT
CAACCCTGGACAGGCGGTGGAAACTTCCAAGCTGGAGTACGGTAGGGGCAGAGGGAATTTCCGGTGGAGCGGTGAAATGC
GTAGAGATCGGAAAGAACACCAACGGCGAAAGCACTCTGCTGGGCCGACACTGACACTGAGAGACGAAATCTAGGGGAGC
GAATGG
>ZOTU211
GTGGGGAATTTTCCGCAATGGGCGAAAGCCTGACGGAGCAATGTCGCGTGGAGGTAAAAGGCCCACGGGTCATAAACTTC
TTTTCCCAGAGAAGAAGCAATGACGGTATATGGGGAATAAGCATCAGCTAACTCTGTGCCAGCAGTCACGGTAATACAGA
GGATGAAAGCGTTATCCGGAATGATTGGGCGTAAAGCGTCTGTAGGTGGCTTTTTAAGTCCGCCGTCAAATCCCAGGGCT
CAACTCTGGACAGGCGGTGGAAACTACCAAGATGGAGTACGGTAGGGGTAGAGGGAATTTCCGGTGGAGTGGTGAAATGC
ATAGAGATCAGAAAGAACACCAACGGCGAAAGCACTCTGCTGGGCCGACACTGACCCTAAGAGACGAAAGCTAGGGGAGC
GAATGG
>ZOTU212
GTGGGGAATATTGGACAATGGGCGAAAGCCTGATCCAGCAATGCCGCGTGAGTGATGAAGGCCTTAGGGTTGTAAAGCTC
TTTTACCCGGGATGATAATGACAGTACCGGGAGAATAAGCTCCGGCTAACTCCGTGCCAGCAGCCGCGGTAATACGGAGG
GAGCTAGCGTTATTCGGAATTACTGGGCGTAAAGCGCACGTAGGCGGCTTTGTAAGTAAGAGGTGAAAGCCCAGAGCTCA
ACTCTGGAATTGCCTTTTAGACTGCATCGCTTGAATCATGGAGAGGTCAGTGGAATTCCGAGTGTAGAGGTGAAATTCGT
AGATATTCGGAAGAACACCAGTGGCGAAGGCGGCTGACTGGACATGTATTGACGCTGAGGTGCGAAAGCGTGGGGAGCAA
ACAG
>ZOTU213
GTGGGGAATTTTTCGCAATGGGCGAAAGCCTGACGGAGCAATGCCGCTTGGAGGTAGAGGGCCTACGGGTCGTGAACTTC
TTTTCCCAGAGAAGAAGCAATGACGATATCTGGGGAATAAGCATCGGCTAACTCTGTGCCAGCAGCCGCGGTAAGACAGA
GGATGCAAGCGTTATCCAGAATGATTGGGCGTAAAGCGTCTGTAGGTGGCTTTTAAAGTCCGCCGTCAAATCCCAAGGCT
CAACCCTGGACAGGCGGTGGAAACTTCCAAGCTGGAGTACGGTAGGGGCAGAGAGAATTTCCGGTGGAGCGGTGAAATGC
GTAGAGATCGGAAAGAACACCAACGGCGAAAGCACTCTGCTGGGCCGACACTGACACTAAGAGACGAAAGCTAGGGGAGC
GAATGG
>ZOTU214
GTGGGGAATTTTCCACAATGGGCGAAAGCCTGACGGAGCAATGCCGCGTGGAGGTAGAGGGCCTGCGGGTCGTGAACTTC
TTTTCCCGGAGAAGAAGCAATGACAGTATCTGGGGAATAAGCATCGGCTAACTCTGTGCCAGCAGCCGCGGTAAGACAGA
GGATGCAAGCGTTATCCGGAATGATTGGGCGTAAAGCGTCTGTAGGTGGCTTTTCAAGTCTGCCGACAAATCCCAGGGCT
CAACCCTGGACAGGCAGTGGAAACTGCCAAGATGGAGTACAGTAGGGGCAGAGGGAATTTCCGGTGGAGCGGTGAAATGC
GTAGAGATCGGAAAGAACACCAACGGCGAAAGCACTCTGCTGGGCCGACACTGACACTGAGAGACGAAAGCTAGGGGAAC
GAATGG
>ZOTU215
GTGGGGAATTTTCCGCAATGGGCGAAAGCCTGACGGAGCAATGCCGCGTGGAGGTAGAAGGCCCACGGGTCGTGAACTTC
TTTTCCCGGAGAAGAAGCAATGACGGTATCTGGGGAATAAGAATCGGCTAACTCTGTGCCAGCAGCCGCGGTAATACAGA
GGATACAAGCGTTATCCAGAATGATTGGGCGTAAAGCGTCTGTAGGTGGCTTTTTAAGTTCGCCGTCAAATCCCAGGGCT
CAACCCTGGACAGGCGGCGGAAACTACCAAGCTGGAGTACGGTAGGGGCAGAGGGAATTTCCGGTGGAGCGGTGAAATAC
GTAGAGATCAGAAAGAACACCAACGGTGAAAGCACTCTGCTGGGCCGACACTGACACTGAGAGACGAAAGCTAGGGGAGC
GAATGG
>ZOTU216
GTCGAGAATAATTCACAATGGGGGCAACCCTGATGGTGCAACGCCGCGTGGAGGATGACGGTCTTCGGATTGTAAACTCC
TGTCATCTGGGAGTAAGACCTGGTCGTTAATAGCGGACAGGGTTGATAGTACCAGAAGAGGAAGGGACGGCTAACTTCGT
GCCAGCAGCCGCGGTAATACGAAGGTCCCGAGCGTTGTTCGGAATCACTGGGCGTAAAGGGAGCGTAGGCGGCGTGGTAA
GTCAGATGTGAAATCCCGGGGCTCAACCCCGGAACTGCATCCGATACTGCCGTGCTAGAGGATTGGAGAGGTAGCTGGAA
TTCTTGGTGTAGCAGTGAAATGCGTAGATATCAAGAGGAACACTCGTGGCGAAAGCGAGCTACTGGACAATTTCTGACGC
TGAGGCTCGAAGGCTAGGGTAGCGAAAGG
>ZOTU217
GTGGGGAATTTTCCGCAATGGGCGAAATCCTGACGGAGCAATGCCGCGTGGAGGTAGAAGGCCCACGGGTCATGAACTTA
TTTTCCCGGAGAAGAAGCAATGACGGTATCTGGGGAATAAGCATCGGCTAACTCTGTGCCAGCAGCCGCGGTAATACAGA
GGATGCAAGCGTTATCCGGAATGATTGGGCGTAAAGCGTATGTAGGTGGCTTTTTTAGTCCGCCGTCAAATCCCAGGACT
CAACTCTGGACAGGCGGTGGAAACTACCAAGCTGGAGTACGGTAGGGGCAGAGGGAATTTCCGGTGGAGCGGTGAAATGC
GTAGAGATCGGAAAGAACACCAATGGCGAAAGCACTCTGCTGGGTCGACACTGACACTGAGAGATGAAAGCTAGGGGAGC
GAATGG
>ZOTU218
GTGGGGAATTTTCTGCAATGGGCGAAAGCCTGACAGAGCAATGCCGCGTGGAGGTAGAGGGCCTGCGGGTCGTGAACTTC
TTTTCTCAGAGAAGAAGCAATGACGGTATCTGGGGAATAAGCATCGGTTAACTCTGTGCCAGCAGCCGCGGTAAGACAGA
GGATGCAAGCATTATCCGGAATGATTGGGCGTAAAGCGTCTGTAGGTGGCTTTTCAAGTCCGCCGTCAAATCCCAGGGCT
CAACCCTGGACAGGCGGTGGAAACTGCCAAGCTAGAGTACGGTAGGGGCAGAGGGAATTTCCGGTGGAGCGGTGAAATGC
GTAGAGATCGGAAAGAACACCAACGGCAAAAGCACTCTGATGGGCCGACACTGACACTGAGAGACGAAAGCTAGGGGAGC
GAATGG
>ZOTU219
GTGGGGAATTTTCCGCAATGGGCGAAAGCCTGACGGAACAATGCCGCATGGAGGTAGAGGGCCTGCGGGTCGTGAACTTC
TTTTCCTGGAGAAGAAGCAATGACGGTATCTGGGGAATAAGCATCGGCTAACTCTGTGTCAGCAGCCGCGGTAAGACAGA
GGATGCAAGCGTTATCTGGAATGATTGGGCATAAAGCGTCTGTAGGTGGCTTTTCAAGTCCGCCGTCAAATCCCAGGGCT
CAACCCTGGACAGGCAGTGGAAACTGCCAAGCTGGAGTACGGTAGGGGCAGAGGGAATTTCCAGTGGAGCGGTGAAATGC
GTAGAGATCGGAAAGAACACCAACGGCGAAAGTACTCTGCTGGGCCGACACTAACACTGAGAGACGAAAGCTAGGGGAGC
GAATGG
>ZOTU220
GTGGGGAATTTTTCGCAATGGGCGAAAGCTTGACGGAGCAATGCCGCGTGGAGGTAGAGGGCCTGCGGCTCGTGAACTTC
TTTTCCCGGAGAAGAAGCAATGACAGTATCTGGGGAATAAGCATCGGCTAACTCTGTGCCAGCAGCCGCGGTAAGACAGA
GGATGCAAGCGTTATCCAGAATGATTGGGCGTAAAGCGTCTGTAGGTGGCTTTTCCAGTCCGCCGTCAAATCCCAGGGCT
CAACCCTGGACAGGCGGTGGAAACTGCCAAGATGGAGTACGATAGGGGCAGAGGGAATTTTTGGTGGAGCGGTGAAATGC
GTAGAGATCGGAAAGAACACCAACGGCGAAAGCACTCTGCTGGGCCGACACTGACACTGAGAGACGAAAGCTAGGGGAGC
GAATGG
>ZOTU221
GTGGGGAATATTGCACAATGGGCGGAAGCCTGATGCAGCGACGCCGCGTGAGGGATGACGGCCTTCGGGTTGTAAACCTC
TTTCAGTAGGGAAGAAGCGAAAGTGACGGTACCTGCAGAAGAAGCGCCGGCTAACTACGTGCCAGCAGCCGCGGTAATAC
GTAGGGCGCAAGCGTTATCCGGATTTATTGGGCGTAAAGAGCTCGTAGGCGGTTTGTCGCGTCTGCCGTGAAAGTCCGAG
GCTCAACCTCGGATCTGCGGTGGGTACGGGCAGACTAGAGTGATGTAGGGGAGACTGGAATTCCTGGTGTAGCGGTGAAA
TGCGCAGATATCAGGAGGAACACCGATGGCGAAGGCAGGTCTCTGGGCATTTACTGACGCTGAGGAGCGAAAGCATGGGG
AGCGAACAG
>ZOTU222
TTGGGGAATTTTCCGCAATGGGCAAAAGCCTGACAGAGCAATGCCACGTGGAGGTAGAGGGCCTGCGGGTCGTGAACTTA
TTTTCCCGGAGAAGAAGCAATGACGGTATCTGGGGAATAAGCATCGGTTAACTCTGTGACAGCAGCCGCGGTAAGACAGA
GGATGCAAGCGTTATCTGGAATGATTGGGCGTAAAGCGTCTGTAGGTGGCTTTTCAAGTCCGCCGTCAAATCCCAGGGCT
CAACCCTGGACAGGCAGTGGAAACTGCCAAGCTGGAGTACGGTAGGGGCAGAGGGAATTTCCGGTGGAGCGGTGAAATGC
GTAGAGATCGGAAAGAACACCAACGGCAAAAGCACTCTGCTGGGCCGACACTGACACTGAGAGACGAAAGCTAGGGGAGC
GAATGG
>ZOTU223
GTAAGGAATATTGGTCAATGGTGGGAACACTGAACCAGCCATCCCGCGTGCAGGACGAAGGCCCTCTGGGTCGTAAACTG
CTTTTACCAGGAAAGAAACGCCCCGACGTGTCGGGGCCTGACGGTACCTGGGGAATAAGCACCGGCTAACTCCGTGCCAG
CAGCCGCGGTAATACGGAGGGTGCAAGCGTTATCCTGAATCACTGGGTTTAAAGGGTGCGTAGGCGGCTTGGTAAGTCAG
GGGTGAAAGCTTCCCGCTCAACGGGAGAACTGCCCTTGATACTGCCAGGCTCGAATTGGGTTGAGGCAGGCGGAATGTGG
CATGTAGCGGTGAAATGCTTAGATATGCCATAGAACACCGATTGCGAAGGCAGCTTGCCAAACCTCGATTGACGCTGAGG
CACGAAAGCGTGGGGAGCAAACAG
>ZOTU224
GTGGGGAATTTTCCACAATGGGCGAAAGCCTGACGAAGCAATGCCGCGTGGAGGTAGAGGGCCTGCGGGTCGTGAACTTC
TTTTCCCGGAGAAGAAGCAATGACGGTATCTGGGGAATAAGTATCGGCTAACTCTGTGCCAGCAGCCGCGGTAAGACAGA
GGATGCAAGCGTTATCTGGAATGATTGGGCGTAAAGCGTCTGTAGGTGGCTTTTCAAGTCCGCCGTCAAATCCCAGGGCT
CAACCCTGGACAGGCGGTGGAAACTGCCAAGCTGGAGTACGGTAGGAGTAGAGGGAATTTCCGGTGGAGCGGTGAAATGC
GTAGAGATCGGAAAGAACACCAACGGCGAAAGCACTCTGCTGGGCCGACACTGACACTGAGAGACAAAAGCTAGGGGAGT
GAATGG
>ZOTU225
GTGGGGAATTTTCCGCAATGGGCGAAAGCCTGATGGAGCAATGCCGCGTGGAGGTAGAGGGCCTGCGGGTCGTGAACTTC
TTTTCCCGGAGAAGAAGCAATGACGGTATCTGGGGAATAAGCATCGGCTAACTCTGTGCCAACAGCCGCGGTAAGACAGA
GGATGCAAGCGTTATCCGGAATGATTGGGCGTAAAGCGTCTGTAGGTGGCTTTTCAAATCCGCCGTCAAATCCCAGGGCT
CAACCCTGGACAGGCGGTGGAAACTGCCAAGCTAGAGTACGGTAGGGGCAGAGGGAATTTCCGGTGGAGCGGTGAAATGC
GTAGAGATCGGAAAGAATACCAACGGCGAAAGTACTCTGCTAGGCCGACACTGACACTGAGAGACGAAAGCTAGGGGAGC
GAATGG
>ZOTU226
GTGGGGAATTTTCCACTATGGGCGAAAGCCTGACAGAGCAATGTCGCGTGGAGGTAGAAGGCATTTCAGGTTGGAGAAGA
AGCAATGACGGTATTCGGGGAATAAGCATTGGCTAACTCTGTTCCAGCAATAGCGGTAAGACAGACGATGCAAGGGCTAT
TCAGAATGATTGGTCGTAAAGCGTTTGTAGGTGGCTTTTCAAGTCCGCCGTCAAATCCCAGGGCTCAACCCTGGACATGC
GGTGGAAACTGCCAAGCTGGAGTACGGTAAAGGTAGAGGCAGAGGGAAGTTCCGGTGGAGCGGTGAAATGCGTAGAGATC
GAATAGAACACCAACAGTGAAAGCACCCTGCTGGGCTGACACTGACGCTGAGAGTCGAAAGTTAGGGGAGTGAATGG
>ZOTU227
GTGGGAATTTTCCGCAATGGGCGAAAGCCTGACGGAGCAATGCCGCGTGGAGGTAAATGGCCCACGGGTCATAAACTTCT
TTTCCCGGAGAAGAAGCAATGACAGTATCTGGGGAATAAGCATCGGCTAACTCTGTGCCAGCAGTCGCGGTAATACAGAG
GATGCAAGAGTTATCCGGAATGATTGGGCGTAAAGCATCTGTAGGTGGCTTTTTAAGTCCGCCGTCAAATCCTATGGCTC
AACTCTGGACAGGCGGTAGAAACTACCAAGCTGGAGTACGGTAGGGGCAGAGGGAATTTCCGGTGGAGCGGTGAAATGCA
TAGAGATCAGAAAGAACACCAACGGCGAAAGCACTCTGCTGGGCCGACACTGACACTGAGAGACGGAAGCTAGGGGAGTG
AATGG
>ZOTU228
GTGGGGAATTTTCCGCAATGGGCGAAAGCCTGACGGAGCAATGCCGCGTGGAGGTGGAAGGCCTACGGGCTGTCAACTTC
TTTTCTCGGAGAAGAAACAATGACGGTATCTGAGGAATAAGCATCGGCTAACTCTGTGCCAGTAGCCGCGGTAAGACAGA
GGATGCAAGCGTTATCCGGAATGATTGGGCGTAAAGCGTCTATAGGTGGCTTTTCAAGTCCGCCGTCAAATCCTAGGGCT
CAACCCTGGACAGGCGGTGGAAACTACCAAGCTGGAGTACGGTAGGGGTAGAGGGAATTTCCGGTGGAGCGGCGAAATGC
ATTGAGATCGGAAAGAACACCAATAGCGAAAGCACTCTGCTGGGCCGACACCGACACTGAGAGACAAAAGCTAGGGGAGC
AAATGG
>ZOTU229
GTGGGGAATATTGGACAATGGGGGAAACCCTGATCCAGCAATGCCGCGTGTGTGAAGAAGGCCTGAGGGTTGTAAAGCAC
TTTCAGTGGGGAGGAGGATTGATAGGTTAAGAGCTAATTAATTGGACGTTACCCACAGAAGAAGCACCGGCTAACTCCGT
GCCAGCAGCCGCGGTAATACGGAGGGTGCGAGCGTTAATCGGAATTACTGGGCGTAAAGGGTGCGTAGGTGGTTTGGTAA
GTTATCTGTGAAATTCCTGGGCTTAACCTGGGACGGTCAGATGATACTGCTGAACTCGAGTATGGGAGAGGGTAGTGGAA
TTTCCGGTGTAGCGGTGAAATGCGTAGAGATCGGAAGGAACACCAGTGGCGAAGGCGGCTACCTGGCCCAATACTGACAC
TGAGGCACGAAAGCGTGGGGAGCAAACAG
>ZOTU230
GTGGGGAATTTTCCGCAATGGGCGAAAGCCTGACGGAGCAATGTCGCGTGGAGGTAGAGGGCCTGCGGGTCGTGAACTTC
TTTTCCCGGAGAAGAAGCAATGACGGTATCTGGGGAATAAGCATCGGCTAACTCTGTCCCAGCAGCCGCGGTAAGACAGA
GGATGCAAGCGTTATCCGGAATGATTGGGCGTAAAGCGTCTGTATTTGGCTTTTCAAGTCTGCCGTCAAATCCCAGGGCT
CAACCCTGGACAGGCGGTGGAAACTGCCAAGCTGGAGTACGGTAGGGGCAGAGGGAATTTCCGGTGGAGCGGTGAAATGC
GTAGAGATCGGAAAGAACACCAACGGAGAAAGCACTCTGCTGGGCCGACACTGACACTGAGAGACGAAAGATAGGGGAGC
GAATGG
>ZOTU231
GTGGGGAATTTTCCGCAATGGGCGAAAGCCTGACGGAGCAATGCCGCGTGGAGGTAGAAGGCCCATGGGTCATGAACTTC
TTTTCCCAGAGAAGAAGCAATGACGGTATCTGGGAAATAATCATTGGCTAACTATGTGCCAGCAGCCGCGATAATATAGA
GGATGCAAGCGTTATCTGGAATGATTGGGTGTAAAGCGTCTGTAGGTGGCTTTTTAAGTCCGCCGTCAAATCCCAGGGCT
CAACTCTGGACAGGCGGTGGAAACTACCAAGCTTGAGTACAGTAGGGGCAGAGGGAATTTCCGGTGGAGCGGTGAAATGC
GTAGAGATCGGAAAGAACACTAACGGTGAAAGCACTCTGCTGGGCCGACACTGACACTGAGAGACGAAAGCTAGGGGAGC
GAATGG
>ZOTU232
GTGGGGAATTTTCCACAATGGGCGAAAGCCTGACGGAGCAATGCCGCGTGGAGGTAGAGGGCCTGCGGGTCGTGAACTTC
TTTTCCCGGAGAAGAAGCAATGACAGTATCTGGGGAATAAGCATCGGCTAACTCTGTGCCAGCAGCCGCGGTAAGACAGA
GGATGCAAGCGTTATCCGGAATGATTGGGCGTAAAGCGTCTGTAGGTGGCTTTTCAAGTCTGCCGACAAATCCCAGGGCT
CAACCCTGGACAGGCAGTGGAAACTGCCAAGATGGAGTACGGTAGGGGCAGAGGGAATTTCCGGTGGAGCGGTGAAATGC
GTAGAGATCGGAAAGAACACCAACGGCGAAAGCACTCTGCTGGGCCGACACTGACACTGAGAGACGAAAGCTAGGGGAGC
GAATGG
>ZOTU233
GTGGGGAATTTTCCGCAATGGGCGAAAGCCTGACGGAGCAATGCCGCGTGGAGGTAGAAGGCCCATGGGTCATGAACTTC
TTTTCTTGGAGAAGAAGCAATGACGGTATCTGGGGAATAAGCATTGGCTAACTCTGTGCCAGCAGCCACGGTAATATAGA
GGATGCAAGCGTTATCCGGAATGATTGGGCGTAAAGTGTCTGTAGGTGGCTTTTTAAGTCCGCCGTCAAATCCCAGGGCT
CAACTCTGGACAGGTGGTGGAAACTACCAAGCTTGAGTACAGTAGGGGCAGAGGGAATTTCCGGTGGAGCGGTGAAATGC
GTAGAGATCGGAAAGAACACCAACGGTGAAAGCACTCTGCTGGGCCGACACTGACACTGAGAGACGAAAGCTAGTGGAGC
GAATGG
>ZOTU234
GTAGGGAATCTTCCACAATGGACGAAAGTCTGATGGAGCAACGCCGCGTGAGTGATGAAGGGTTTCGGCTCGTAAAACTC
TGTTGTTAAAGAAGAATAAGCATGAGAGTAACTGTTCATGCTTTGACGGTATTTAACCAGAAAGCCACGGCTAACTACGT
GCCAGCAGCCGCGGTAATACGTAGGTGGCAAGCGTTGTCCGGATTTATTGGGCGTAAAGCGAGCGCAGGCGGTTTTGTAA
GTCTGCTGTGAAAGCCCTCAGCTCAACTGAGGAAGTGCAGTGGAAACTACAAAACTTGAGTACAGAAGAGGAAAGTGGAA
CTCCATGTGTAGCGGTGAAATGCGTAGATATATGGAAGAACACCAGTGGCGAAGGCGGCTTTCTGGTCTGTTACTGACGC
TGAGGCTCGAAAGCATGGGTAGCGAACAG
>ZOTU235
GTGGGGAATATTGGACAATGGGCGCAAGCCTGATCCAGCAATGCCGCGTGAGTGATGAAGGCCTTCGGGTCGTAAAGCTC
TTTTACCAGGGATGATAATGACAGTACCTGGAGAATAAGCTCCGGCTAACTCCGTGCCAGCAGCCGCGGTAATACGGAGG
GAGCTAGCGTTGTTCGGAATTACTGGGCGTAAAGAGTACGTAGGCGGCTATTCAAGTCAGAGGTGAAAGCCCGGGGCTCA
ACCCCGGAACTGCCTTTGAAACTAGGTAGCTAGAATCTTGGAGAGGTCAGTGGAATTCCGAGTGTAGAGGTGAAATTCGT
AGATATTCGGAAGAACACCAGTGGCGAAGGCGACTGACTGGACAAGTATTGACGCTGAGGTACGAAAGCGTGGGGAGCAA
ACAG
>ZOTU236
GTGGGGAATTTTCCGCAATGGGCAAAAGCCTGACTGAGCAATGCCGCGTGGAGGTAGAGGGCCTGCGGGTCATGAACTTC
TTTTCCCGGAGAAGAAGCAATGACGGTATCTGGGGAATAAGCATCGGCTAACTCTGTGCCAGCAGCCGCGGTAAGACAGA
GGATGCAAGCGTTATCCGAAATGATTGGGCGTAAAGCATCTGTAGGTGGCTTTTCAAGTCCGCCGTCAAATCCCAGGGCT
CAACCCTGGACAGGCGGTGGAAACTGCCAAGCTGGAGTACGGTAGGGGCAGAGGGAATTTCTGGTGGAGCGGTGAAATGC
GTAGAGATCGGAAAGAACACCAACGGCGAAAGCACTCTGCTGGGCTGACACTGACACTGAGAGGCGAAAGCTAGGGGAGC
GAATGG
>ZOTU237
GTGGGGAATTTTCCGCAATGGGCGAAAGCCTGACGGAGCAATGCCGCGTGGAGGTAGAGGGCATGCGGGTCGTGAACTTC
TTTTCCCGGAGAAGAAGCAATGACGGTATCAGGGGAATAAGCATCGGCTAACTCTGTGCCAGCAGCCGCGGTAAGACAAA
GGATACAAGCTTTATCCAGAATGATTGGGCGTAAAGCGTCTGTAGGTCGCTTTTCAAGTCCGCCGTCAAATCCCAGGGCT
CAACCCTGGACAGGCAGTGGAAACTGCCAAGCTGGAGTACGGTTGGGGCAGAGGGAATTTCCGGTGGAGCGGTGAAATGC
GTAGAGATCGGAAAGAACACCAACGACAAAAGCACTCTGCTGGGCCGACACTGACACTGAGAGACGAAAGCTAGGGGAGC
GAATGG
>ZOTU238
GTGGGGAATTTTCCGCAATGGGAGAAAGCCTGACGGAGCAATGCCGCGTGGAGGTAAAAGGCCCACGGGTCGTAAACTTC
TTTTCCCAGAGAAGAAGCAATGACGGTATCTAGGGAATAATCATCGGCTAACTCTGTGCCAGTAGCCGCAGTAAGACAGA
GGATGCAAGCGTTATCCGGAATGATTGGGCGTAAAGCATTTGTAGGTGGATTTTTAAGTCCGTCGTCAAATCCCAGGGCT
CAACCCTGGACAGGCGGTGGAAACTACCAAGCTGGAGTACGATAGGGGCAGAGGGAATTTCCGGTGGAGCGGTGAAAAGC
GTAGAGATCGGAAAGAACACCAACGGCGAAAGCACTCTGCTGGGCCGACACTGACACTGAGAGACGAAAGCTAGGGGAGC
GAATGG
>ZOTU239
GTGGGGAATTTTTCGTAATGGGCAAAAGCCTGACGGAGCAATGCCGCGTGGAGGTGGAAGGCCTACGGGTCGTCAACTCC
TTTCCTCGGAGAAGAAACAATGACGGTATCTAAGGAATAAGCATCGGCTAACTCTGTGCCAGCGGCTGCGGTAAGACAGA
GGATGCAAGCGTTATCCGGAATGATTGGGCGTAAAGCGTCTGTAGGTGGCTTTTCAAGTCCGCCGTCAAATCCCAGGGCT
CAACCCTGGACATGCGGTGGAAACTACCAAGCGGGAGTACGGTAGGGGCAGAGGGAATTTCCGGTGGAGCGGTGAAATGC
ATTGAGATCGGAAAGAACACCAACGGCGAAAGCACTCTGCTGGGCCGACACTGACACTGAGAGACGAAATCTAGGGGAGC
AAATGG
>ZOTU240
GTGGGGAATTTTCCGCAATGGGCGAAAGCCTGACGGAGCAATGCCGCGTGGAGGTAGAGGGCCTGCAGGTCGTGAACTTC
TTTTCCCGGAGAAGAAGCAATGACGGTATCTGGGGAATAAGCATCGGCTAACTCTGTGCCAACAGCCGCGGTAAGACAGA
GGATGCAAGCGTTATCCGGAATGATTGGGCATAAAGCGTTTGTAGGTGGCTTTTCAAGTCCGCCGTCAAATCCCAGGGCT
CAACCCTGGACAGGCGGTGGAAACTGCCAAGCTAGAGTACGGTAGGGGCAGAGGGAATTTCCGGTGGAGCAGTGAAATGC
GTAGAGATCGGAAAGATCACCAACGGCGAAAGTACTCTGCTGGGCCGACACTGACACTGAGAGACGAAAGCTAGGGGAGC
GAATGG
>ZOTU241
GTGGGGAATTTTCCGCAATGGGCGAAAGCCTGACGGAGCAATGCCGCGTGGAGGTGGAAGGCCTATGGGTCGTCAACTTC
TTTTCTCGGAGAAGAAACAATGACGGTATCTGAGGAATAAGCATCGGCTAACTCTGTGCCAGCAGCCGCGGTAAGACAGA
GAATGCAAGCGTTATCCGGAATGATTGGGCGTAAAGCGTCTGTAGGTGGCTTTTCAAGTCCGCCGTCAAATCCCAGGGCT
CAACCCTAGACAGGCGGTGGAAACTACCAAGCTGGAGTACGGTAGGGGCATAGGGAATTTCCGGTGGAGCAGTGAAATGC
ATTGAGATCGGAAAGAACACCAACGGCGAAAGCACTCTGCTGGGCCGACACTGACACTGAGAGACGAAAGCTAGGGGAGC
AAATGG
>ZOTU242
GTGGGGACTCTTGGACAATGGGCAAAAGCCCGATCCAGCAATATCGCGTGAGTGAAGAAGGGAAATGCCGCTTGTAAAGC
TCTTTCGTCGAGTGCGCGATCATGACAAGACTCGAGAAAGAAGCCCCGGCTAACTCCGTGCCAGCACTCGTGGTAAGACA
GGGGGGGGAGGCAATTGTTCTTCGGAATGACTGGGCGTAAAGGGCACGTAGGCGGTGAATCGGGTTGAAAGTGAAAGTCG
CCAAAAAGTGGTGGAATGCTCTCAAAACCAATTCACTTGAGTGAGACAAAGGAGAGTGGAATTTCGTGTGTAGGGGTGAA
ATCCGTAAATATACGAAGGAACGCCAAAAGCGAATGCATCTCTCTAGGTCCCTACCGACCCTGGGGTGCGAAATCATGGG
AAGCGAACAT
>ZOTU243
GTGGGGAAGTTTCCGCAATGGACGAAAGCCTGACGGAGCAATGCCGCGTGGAGGTGGAAGGCCTACGGGTCGTCAACTTC
TTTTCTCGGAGAAGAAATAATGACGGTATCTGAGGAATAAGCATTGGCTAACTCTGTGCCAGCAACCGCGGTAAGACAAA
GGATGCAAGCGTTATCCGGAATGATTGGGCGTAAAGCGTCTGTAGGTGGCTTTTCAAGTCCGCCGTCAAATCCCAGGGCT
CAACCCTGGACAGGCGGTGGAAACTACCAAGCTGGAGTACGGTAGGGGCAGAGGGAATTTCCGGTGGAGCGGTGAAATGC
ATTGAGATCGGAAAGAACACCAACGGCGAAAGCACTCTGCTGGGCCAACACTGACACTGAGAGACGAAAGCTAGGGGAGC
AAATGG
>ZOTU244
ATGGAGAATTTTCCGCAATGGGCGAAAGCCTGACGGAGCAATGCCGCGTGGAGGTAGAAGGCCCACGGGTCATGAACTTC
TTTTCCCGGAGAAGAAGCAATGATGGTATCTTGGGAATAAGCATCGGATAACTCTGTGCCAGCAGTCGCGGTAAGATAGA
GGATGCAAGCGTTATCCAGAATGATTGGGCGTAAAACGTCTGTAGGTGGATTTTCAAGTCCGTTGTCAAATCCCAGGGCT
CAACCCTGGACAGGCGGTGGAAACTACCAAGCTGGAGTACGGTAGGGGAAGAGGGAATTTCCGGCGGAGCGGTGAAATGC
GTAGAGATCGGAAAGAACACCAACGGCGAAAGCACTCTGCTGGTCCGACACTGACACTGAGAGACGAAATCTATGGGAGC
GAATGG
>ZOTU245
GTGGGGAATTTTCCGCAATGGGCGAAAGCCTGACGGAGCAATGTCGCGTGGAGATAGAAGGCCCACGGGTCATGAACTTC
TTTTCCCGGAGAAGAAGCAATGACGATATCTGGGGAATAAGCATCGGCTAACTCTGTGCCAGCAGCCGCGGTAAGACAGA
GGATGCAAGCGTTATCCGGAATGATTGGGCGTAAAGCGTCTGTAGGTGGCTTTTCAAGTCCGCTGTCAAATCCCAGGGCT
CAACCCTGGACAGGCGGTGGAAACTACCAAGCTGGAGTACGGTAGGGGCAGAGGGAATTTCCGGTGGAGCAGTAAAATGC
ATAGAGATCGGAAAGAACACCAACGACGAAAGCACTCTGCTGGGCCGACACTGACACTGAGAGACGAAATCTAGGGGAGC
GAATGG
>ZOTU246
GTAGGGAATCTTCCACAATGGGCGAAAGCCTGATGGAGCAACGCCGCGTGAGTGAAGAAGGATTTCGGTTCGTAAAACTC
TGTTGTAAGGGAAGAACAAGTACAGTAGTAACTGGCTGTACCTTGACGGTACCTTATTAGAAAGCCACGGCTAACTACGT
GCCAGCAGCCGCGGTAATACGTAGGTGGCAAGCGTTGTCCGGAATTATTGGGCGTAAAGCGCGCGCAGGTGGTTTCTTAA
GTCTGATGTGAAAGCCCACGGCTCAACCGTGGAGGGTCATTGGAAACTGGGAGACTTGAGTGCAGAAGAGGATAGTGGAA
TTCCAAGTGTAGCGGTGAAATGCGTAGAGATTTGGAGGAACACCAGTGGCGAAGGCGACTATCTGGTCTGTAACTGACAC
TGAGGCGCGAAAGCGTGGGGAGCAAACAG
>ZOTU247
GTGGGGAATTTTCCGCAATGGGCGAAAGCCTGACGGAGCAATGCCGCGTGGAGGTAGAGGGCCTGCGGGTCGTGAACTTC
TTTTCCTGGAGAAGAAGCAATGACGTTATCTGGGGAATAAGCATCGACTAACTCTGTCCCAGCAGCCGCGGTAAGACAGA
GGATGCTAGCGTTATCCGGAATGATTGGGCGTAAAGCGTCTGTAGGTGGCTTTTCAAGTCCGGCGTCAAATCCCAGGGCT
CAACCCTGGACAGGCGGTGGAAACTGCCAAGCTGGAGTACGGTAGGGGCAGAGGGAATTTCCGGTGGAGCGGTGAAATGC
GTAGAGATCGGAAAGAACACCAACGGAGAAAGCACTCTGCTGGACCGACACTGACACTGAGAGACGAAAGCTAGGGGAGC
GAATGG
>ZOTU248
GTGGGGAATTTTCCACAATGGGCGAAAGCCTGACGGAGCAATGCCGCGTGGAGGTAGAGGGCCTGCGGGTCGTGAACTTC
TTTTCCCGGAGAAGAAGCAATGACAGTATCTGGGGAATAAGCATCGGCTAACTCTGTGCCAGCAGCCGCGGTAAGACAGA
GGATGCAAGCGTTATCCGGAATGATTGGGCGTAAAGCGTCTGTAGGTGGCTTTTCAAGTCTGCCGACAAATCCCAGGGCT
CAACCCTGGACAGGCAGTGGAAACTGCCAAGATGGAGTACGGTAGGGGCAGAGGGAATTTCCGGTGGAGCGGTGAAATGC
GTAGAGATCGGAAAGAACACCAACGGCGAAAGCACTCTGCTGGGCCGATACTGACACTGAGAGACGAAAGCTAGGGGAGC
GAATGG
>ZOTU249
GTGGGGAATTTTCCGCAACGGGCGAAAGCCTGACGGAGCAATGCCGCGTGGAGGTAAAAGGCCCACGGGTCGTAAACTTA
TTTTCTCGGAGAAGAAGCAATGACGGTATCTGGGGAATAAGCATCGGTTAACTCTGTGCTAGCAGCCGCGGTAAGACAGA
GGATGCAAGCGTTATCTGGAATGATTGGGCGTAAAGCGTCTGTAGGTGGCTTTTTAAGTCCGCCGTCAAATCCCAGGGCT
CAACCCTAGACAGGCGGTGGAAACTACCAAGCTGGAGTACGGTAGGGACAGAGGGAATTTCCGGTGGAGCGGTGAAATGC
GTAGAATCGGAAAGAACACCAACGGCGAAAGCACTCTGCTGGGCCGACACCGACACTGAGAGACGAAAGCTAGGGGAGCG
AATGG
>ZOTU250
GTGGGGAATTTTCCGCAATGGGCGAAATCCTGACTGAGCAATGCTGCATGGAGGTAGAGGGCTTGCGGGTCGTGAACTTC
TTTTCCCGGAGAAGAAGCAATGACGGTATCTGGGGAATAAGCATCGGCTAACTCTGTGCTAGCAGCCGCGGTAAGACAAA
GGATGCAAGCGTTATCCGGAATGATTGGGCGTAAAGCATCTGTAGGTGGCTTTTCAAGTCCGCCGTCAAATCCCAGGGCT
CAACCCTGGACAGGCGGTGGAAACTGCCAAGCTGGAGTACGGTAGGGGCAGAGGGAATTTCCGGTGGAGCGGTGAAATGC
GTAGAGATCGGAAAGAACACCAACGGTAAAAGCACTCTGCTGGGCCGACACTGACACTGAGAGACGAAAGCTAGGGGAGC
GAATGG
>ZOTU251
GTGGGGAATTTTCCGCAACGGGCGAAAGCCTGACGGAGCAATGCCGCGTGGAGGTAAAAGGCCCACGGGTCGTAAACTTA
TTTTCTCGGAGAAGAAGCAATGACGGTATCTGGGGAATAAGCATCGGCTAACTCTGTGCTAGCAGCCGCGGTAAGACAGA
GGATGCAAGCGTTATCCGGAATGATTGGGCGTAAAGCGTCTGTAGGTGGCTTTTTAAGTCCGCCGTCAAATCCCAGGGCT
CAACCCTAGACAGGCGGTGGAAACTACCAAGCTGGAGTACGGTAGGGACAGAGGGAATTTCCGGTGGAGCGGTGAAATGC
GTAGAATCGGAAAGAACACCAACGGCGAAAGCACTCTGCTGGGCCGACACTGACACTGAGAGACGAAAGCTAGGGGAGCG
AATGG
>ZOTU252
GTGGGGAATTTTCCGCAATGGGCAAAAGCCTGACTGAGCAATGCCGCGTGGAGGTAGAGGGCCTGCGGGTCATGAACTTC
TTTTCCCGGAGAAGAAGCAATGACGGTATCTGGGGAATAAGCATCGGCTAACTCTGTGCCAGCAGCCGCGGTAAGACAGA
GGATGCAAGCGTTATCCGAAATGATTGGGCGTAAAGCATCTGTAGGTGGCTTTTCAAGTCCGCCGTCAAATCCCAGGGCT
CAACCCTGGACAGGCGGTGGAAACTGCCAAGCTGGAGTACGGTAGGGGCAGAGGGAATTTCTGGTGGAGCGGTGAAATGC
GTAGAGATCGGAAATAACACCAACGGCGAAAGCACTCTGCTGGGCTGACACTGACACTGAGAGGCGAAAGCTAGGGGAGC
GAATGG
>ZOTU253
GTGGGGAGTTTTCCGCAATAGGCGAAAGCCTAACGGAGCAATGCCGCGTGGAGGTAAAAGGCCCACGGGTCATAAACTTC
TTTTCCCGGAGAAGAAGCAATGACGGTATCTGGGGAATAAGCATCGGCTAACTCTGTGCCAGCAGTCGCGGTAATACAGA
GGATGCAAGTGTTATCCGGAATGATTGGGCGTAAAGCATCTATAGGTGGCTTTTTAAGTCTGCCGTCAAATCCCAGGGCT
CAACTATGGACAAGCGGTAGAAACTACCAAGCTGGAGTACGGTAGGGGCAGAGGGAATTTCCGGTGGAGCGGTGAAATGC
GTAGAGATCCAAAAGAACACCAACGGCGAAAGCACTCTGTTGGGCTGACACTGACACTGAGAGACGAAAGCTAGGGGAGT
GAATGG
>ZOTU254
GTGGGGAATATTGGACAATGGGGGAAACCCTGATCCAGCAATACCGCGTGTGTGAAGAAGGCCTTCGGGTTGTAAAGCAC
TTTTAGCAGGAAAGAAAGGCTGTGCGCTAATACCGCATTGCTTTGACGTTACTTGCAGAAAAAGCACCGGCTAACTCCGT
GCCAGCAGCCGCGGTAATACGGAGGGTGCAAGCGTTAATCGGAATTACTGGGCGTAAAGCGCGCGTAGGCGGCTTGTTAA
GTCGGATGTGAAATCCCCGGGCTCAACCTGGGAACTGCATTCGATACTGGCTGGCTAGAGTGTGGTAGAGGGAAGTGGAA
TTCCAGGTGTAGCGGTGAAATGCGTAGATATCTGGGGGAACATCAGTGGCGAAGGCGGCTTCCTGGACCAACACTGACGC
TGAGGCGCGAAAGCGTGGGGAGCAAACAG
>ZOTU255
GTGGGGAATTTTTCGCAATGGGCGAAAGCCTGACGGAGCAATGCCGCGTGGAGGTAGAAGGCCCACGGGTCATGAACTTC
TTTTCCTGGAGAATAAGCAATGACGGTATCTGGGGAATAAGCATCGGCTAACTCTGTGCCAACAGCCGCGGTAAGACAGA
GGATGCAAGCGTTATCCGGAATGATTGGGCGTAAAGCGTCTATAGGTGGCTTTTCAAGTCCGCTGTCAAATCCCAGGGCT
CAACCCTGGACAGGCGGTGGAAACTACCAAGCTGGAGTACGGTAGGGGCAGAGGGAATTTCTGGTGGAGCGGTGAAATGC
TTAGAGATCGGAAAGAACACCGACGACGAAAGCACTCTGCTGGGCCGATACTGACACTGAGAGACGAAATCTAGGGGAGC
GAATGG
>ZOTU256
GTGGGGAATTTTCCGCAATAGGCAAAAGCCTGACGGAGCAATGCCGCGTGGAGGTAGAAGGCCCACGGGTGATGAACTTC
TTTTCCCGGAGAAGAAGCAATGATGGTATCTGGGGAATAAGCATCGGCTAACTCTGTGCCAGCAGCCGCAGTAATACAGA
GGATGCAAGCGTTATCCAGAATTATTGGGTGTAAAGCGTCTGTAGGTGGCTTTTTAAGTCCGCCGTCAAATCCCAGGGCT
CAACTCTGGATAGGCGGTGGAAACTACCAAGCTGGAGTACGGTAGGGGCAGAGGGAATTTCTGGTGGAGCGGTGAAATGC
GTAGAGATCGGAAAGAACACCAACGGCAAAAGCACTCTGCTGGGCCGACACTGACACTGAGAGACGAAAGATAGGGGAGC
GAATGG
>ZOTU257
GTGGGGAATTTTCCGTAATGGGCGAAAGCCTGACAGAGCAATGCCGCGTGGAGGTAGAGGGCCTGCGGGTCGTGAACTTC
TTTTCTCGGAGAAGAAGCAATGACGGTATCTGGGGAATAAGCATCGGTTAACTCTGTGCCAGCAGCCGCGGTAAGACAGA
GGATGCAAGCGTTATCCGGAATGATTGGGCGTAAAGCGTCTGTAGGTGGCTTTTCAAGTCCGCCGTCAAATCCCAGGGCT
CAACCCTGGACAGGCGGTGGAAACTGCCAAGCTGGAGTACGGTAGGGGCAGAGGGAATTTCCGGTGGAGCGGTGAAATGC
GTAGAGATCGGAAAGAACACCAACGGCAAAAGCACTCTGCTGGGCCGATACTGACACTGAGAGACGAAAGCTAGGGGAGC
GAATGG
>ZOTU258
GTGGGGAATTTTCCGCAATGGGCGAAAGCCTGACGGAGCAATGTCGCGTGGAGATAGAAGGCCCACGGGTCATGAACTTC
TTTTCCCGGAGAAGAAGCAATGACGATATCTGGGGAATAAGCATCGGCTAACTCTGTGCCAGCAGCCGCGGTAAGACAGA
GGATGCAAGCGTTATCCGGAATGATTGGGCGTAAAGCGTCTGTAGGTGGCTTTTCAAGTCCGCTGTCAAATCCCATGGCT
CAACCCTGGACAGGCGGTGGAAACTACCAAGCTGGAGTACGGTAGGGGCAGAGGGAATTTCCGGTGGAGCAGTGAAATGC
ATAGAGATCGGAAAGAACACCAACGACGAAAGCACTCTGCTGGGCCGACACTGACACTGAGAGACGAAATCTAGGGGAGC
GAATGG
>ZOTU259
GTGGGGAATCTTGGACAATGGGCGCAAGCCTGATCCAGCAATATCGCGTGAGTGAAGAAGGGCAATTCCGCTTGTAAAGC
TCTTTCGTCGAGTGCGCGATCATGACATGACTCGAGGAAGAAGCCCCGGCTAACTCCGTGCCAGCAGCCGCGGTAAGACG
GGGGGGGCAAGTGTTCTTCGGAATGACTGGGCGTAAAGGGCACGTAGGCTGTGAATCGGGTTGAAAGTGAAAGTCGCCAA
AAAGTGGTGGAATGCTATCGAAACCAATTCACTTGAGTGAGACAGAGGAGAGTGGAATTTCGTGTGTAGGGGTGAAATCC
GAAGATCTACGAAGGAAGGCCAAAAGCGAAGGCAGCTCTCTGGGTCTCTACCGACGCTGGAGTGCGAAAGCATGGGGAGC
GAACGG
>ZOTU260
GTGTGGAATTTTCCGCAATGGGCAAAAGCCTGATGGAGCAATGCCGCGTGGAGGTGGAAGGCCTACGGGTTGTCAACTTC
TTTTCTCGGAGAAGAAACAATGACGGTATCTGAGGAATAAGCATCGTCTAACTCTGTTCCAGCAGCCACGGTAAGACAGA
GGATGCAAGCGTTATCCGGAATGATTGGGCGTAAAGCGTCTGTAGGTGGCTTTTCAAGTCCGCCGTCAAATCCCAGGGCT
CAACCCTGGACAGGCGGTGGAAACTACCAAGCTGGAGTATGGTAGGGGCGGAGGGAATTTCCGGTGGAGCGGTGAAATGC
ATTAAGATTGGAAAGAACACCAACGGTGAAAGCACTCTGCTGGGCCGACACTAACACTGAGAGACGAAAGCTAGAGGAGC
AAATGG
>ZOTU261
GTGGGGAATTTTCCGCAATGGGCGAAAGCCTGACGGAGCAATGCCGCGTGGAGGTAGAAGGCCCACGGGTTGTGAACTTC
TTTTCCCGGAAAAGAAGCAATGACGGTATCCGGGGAATAAGCATCGGCTAACTCTGTGCCAGCAGCCGCTGTAATACAGA
GGATGCAAGCGTTATCCGGAATGATTGGGCGTAAAGCGTCTGTAGGTGGCTTTTTAAGTCCGCCGTCAAATCCCAGGGCT
CAACCCTGGACAGGCGGTGGAAACTACCAAGCTGGAGTACGGTAGGGGCAGAGGGAATTTTCGGTGGAGCGGTGAAATGT
GTAGAGATCGGAAAGAACACCAACGGCGAAAGCACTCTGCTCGGCCGACACTGACACTGAGAGACGAAAGCTAGGGGAGC
GAATGG
>ZOTU262
GTGGGGAATATTGGACAATGGGCGCAAGCCTGATCCAGCCATGCCGCGTGTGTGAAGAAGGCCTTTTGGTTGTAAAGCAC
TTTAAGCGAGGAGGAGGCTACTTGGATTAATACTCTAGGATAGTGGACGTTACTCGCAGAATAAGCACCGGCTAACTCTG
TGCCAGCAGCCGCGGTAATACAGAGGGTGCGAGCGTTAATCGGATTTACTGGGCGTAAAGCGTGCGTAGGCGGCTTTTTA
AGTCGGATGTGAAATCCCTGAGCTTAACTTAGGAATTGCATTCGATACTGGGAAGCTAGAGTATGGGAGAGGATGGTAGA
ATTCCAGGTGTAGCGGTGAAATGCGTAGAGATCTGGAGGAATACCGATGGCGAAGGCAGCCATCTGGCCTAATACTGACG
CTGAGGTACGAAAGCATGGGGAGCAAACAG
>ZOTU263
GTGGGGAATTTTCCACAATGGGCGAAAGCCTGACGGAGCAATGCCGCGTGGAGGTAGAAGGCCCACGGGTCGTGAACTTC
TTTTCCCGGAGAAGAAGCAATGACGGTATCTGGGGAATAAGCATCGGATAACTCTGTGCCAGCAGCCGCGGTAAGACAGA
GGATGCAAGCGTTATCCGGAATGATTGGGCGTAAAGCGTCTGTAGGTGGCTTTTTAAGTCCACCGTCAAATCCCAGGGCT
CAACCCTGGATAGGCAGTGGAAACTACCAAGCTGGAGTACGGTAGGGGCAGAGGGAATTTCCGGTGGAGCGATGAAATGC
GTAGAGATCGGAAAGAACACCAACGGCGAAAGCACTCTGCTGGGCCGACACTGACACTGTGAGACGAAAGCTAGGGGAGC
GAATGG
>ZOTU264
GTGGGGAATATTGGACAATGGGCGAAAGCCTGATCCAGCCATGCCGCGTGTGTGAAGAAGGCCTTTTGGTTGTAAAGCAC
TTTAAGCGAGGAGGAGGCTACTTGGATTAATACTCTAGGATAGTGGACGTTACTCGCAGAATAAGCACCGGCTAACTCTG
TGCCAGCAGCCGCGGTAATACAGAGGGTGCGAGCGTTAATCGGATTTACTGGGCGTAAAGCGTGCGTAGGCGGCTTCTTA
AGTCGGATGTGAAATCCCTGAGCTTAACTTAGGAATTGCATTCGATACTGGGAAGCTAGAGTATGGGAGAGGATGGTAGA
ATTCCAGGTGTAGCGGTGAAATGCGTAGAGATCTGGAGGAATACCGATGGCGAAGGCAGCCATCTGGCCTAATACTGACG
CTGAGGTACGAAAGCATGGGGAGCAAACAG
>ZOTU265
GTGGGGAATTTTCCGCAATGGGCGAAAGCCTGACGGAGCAATGCCGCGTGGAGGTAGAGGGCCTGCGGGTCGTGAACTTC
TTTTCCCGGAGAAGAAGCAATGACGGTATCTGGGGAATAAGCATCGGCTAACTCTGTGCCAGCAGCCGCGGTAAGACAGA
GGATGCAAGCGTTATCCGGAATGATTGGGCGTAAAGCGTCTGTAGGTGGCTTTTCAAGTCCGCTGTCAAATCCCAGGGCT
CAACCCTGGACAGGCAGTGGAAACTGCCAAGATGGAGTACGGTAGGGGCAGAGGGAATTTCCGGTGGAGCGGTGAAATGC
GTAGAGATCAGAAAGAACACGAACGGCGAAAGCACTCTGCTGGGCTGACACTGACACTGAGAGACGAAATCTAGGGGAGC
GAATGG
>ZOTU266
GTGGGGAATTTTCTGCAATGGGCAAAAGCCTGACGGAGCAATGCCGCGTGGAGGTAGAGGGCCTGCGGGTCGTAAACTTC
TTTTCCCAGAGAAGAAGCAATGACGGTATCTGGGGAATAAGCATCGGCTAACTCTGCGCCAGCAGCCGCGGTAAGACATA
GGATGCAAGCGTTATCCGGAATGATTGGGCGTAAAGCGTCTGTAGGTGGCTTTTCAAGTCTGCCGTCAAATCCCAGGGCT
CAACCCTGGACAGGCGGTGGAAACTGCCAAGATGGAGTTTGGTAGGGGCAGAGGGAATTTTTGGTGGAGCGGTGAAATAC
ATAGAGATCGGAAAGAACAACAACGGCGAAAGCACTCTACTGGGACGACATTGACACTGAGAGACGAAAGCTAGGGGAGC
GAATGG
>ZOTU267
GTGGGGAATATTGGACAATGGGCGCAAGCCTGATCCAGCCATGCCGCGTGAGTGATGAAGGCCTTAGGGTTGTAAAGCTC
TTTCACCGATGAAGATAATGACGGTAGTCGGAGAAGAAGCCCCGGCTAACTTCGTGCCAGCAGCCGCGGTAATACGAAGG
GGGCTAGCGTTGTTCGGAATTACTGGGCGTAAAGCGCACGTAGGCGGATATTTAAGTCAGGGGTGAAATCCCGCAGCTCA
ACTGCGGAACTGCCTTTGATACTGGGTATCTTGAGTATGGAAGAGGTAAGTGGAATTCCGAGTGTAGAGGTGAAATTCGT
AGATATTCGGAGGAACACCAGTGGCGAAGGCGGCTTACTGGTCCATTACTGACGCTGAGGTGCGAAAGCGTGGGGAGCAA
ACAG
>ZOTU268
GTGGGGAATTTTCTGCAATGGGCGAAAGCCTGACAGAGCAATGCCGCGTGGAGGTAGAGGGCCTGCGGGTCGTGAACTTC
TTTTCTCAGAGAAGAAGCAATGACGGTATCTGGGGAATAAGCATCGGTTAACTCTGTGCCAGCAGCCGCGGTAAGACAGA
GGATGCAAGCATTATCCGGAATGATTGGGCGTAAAGCGTCTGTAGGTGGCTTTTCAAGTCCGCCGTCAAATCCCAGGGCT
CAACCCTGGACAGGCGGTGGAAACTACCAAGCTAGAGTACGGTAGGGGCAGAGGGAATTTCCGGTGGAGCGGTGAAATGC
GTAGAGATCGGAAAGAACACCAACGGCAAAAGCACTCTGATGGGCCGACACTGACACTGAGAGACGAAAGCTAGGGGAGC
GAATGG
>ZOTU269
GTGGGGAATTTTCCGCAATGGGCGAAATCCTAACCGAGCAATGCCGCGTGGAGGTAGAAGGCCCACGGGTCATGAACTTA
TTTTCCCGGAGAAGAAGCAATGACGGTATCTGGGGAATAAGCATCGACTAACTCTGTGCCAGCAGCCGCGGTAATACAGA
GGATGCAAGCGTTATCCGGAATGATTGGGCGTAAAGCGTATGTAGGTCGCTTTTTTAGTCCGCCGTCAAATCCCAGGACT
CAACTCTGGACAGGCGGTGGAAACTACCAAGCTGGAGTACGGTAGGGGCAGAGGGAATTTCCGGTGGAGCGGTGAAATGC
GTAGAAATCGGAAAGAACACCAACGGCGAAAGCACTCTGCTGGGTCGACACTGACACTGAGAGATGAAAGATAGGGGAGC
GAATGG
>ZOTU270
GTGGGGAATTTTCCGCAATGGGCGAAAGCCTGATGGAGCAATGCCGCGTGGAGGTAGAGGGCATGTGGGTCGTGAACTTC
TTTTCCCAGAGAAGAAGCAATGATGGTATTTGGGGAATAAGCATCGGCTAACTCTGTGCCAGCAGCCGCGGTAAGACAGA
GGATGCAAGCGTTATCCAGAATGATTGGGCGTAAAGCATCTGTAGGTGGCTTTTCAAGTCCGCCGTCAAATCCAAGGGTC
AACCCTGGACAGGCAGTGGAAACTGCCAAGCTGGAGTACGGTAGGGGCAGAGGGAATTTCCGGTGGAGCGGTGAAATGCG
TAGAGATCGGAAAGAACACCAACGGCGAAAGCACTCTGCTGGACCGACACTGACACTGAGAGACAAAAGCGAGAGGAGCG
AATGG
>ZOTU271
GTGGGGAATTTTCCGCAATCGGCAAAAGCCTGACGGAACAATGCCGCGTGGAGGTAGAGGGCATGCGGGTCGTGAACTTC
TTTTCCCGGAGAAGAAGCAATGACAGTATCTGGGGAATAAGCATCGGCTAACTCTGCACCAGCAACCGCGGTAAGACAGA
GGATGCAAGCGTTATCCGGAATTATTGGGCGTAAAGCGTCTGTAGGTGGCTTTTCAAGTCTGCCGTCAAATCCCAGGGCT
CAACCCTGGACAGGCGGTGGAAACTGCCAAGCTGGAGTACGGTAGGGGCAGAGGGAATTTCCGGTGGAGTAGTGAAATGC
GTAGAGATCAGAAAGAACACCAACGGCGAAAGCACTCTACTGGGTCGATACTGACACTGAGAGAAGAAAGCTAAGGGAGC
GAATGG
>ZOTU272
GTGGGGAATTTTCCGCAATGGGCGAAAGCCTGACGGAGCAATGCCGCGTGGAGGTGGAAGGCCTACGGGTCGTCAACTTC
TTTTCTTGGAGAGGAAACAATGACGGTATCTGAGGAATAAGCATCGGCTAACTCTATGCCAGCAGCCATGGTAAGACAGT
GGATGCAAGCGTTATCCGGAATGATTGGGCGTAAAGCGTCTGTAGGTGGCTTTTCAAGTCCGCCGTCAAATCCCAGGGCT
CAACCCTGGACAGGCGGTGGAAACTACCAAGCTGGAGTACGGTAGGGGCAGAGGGAATTTCCGGTGGAGCGGTGAAATGC
ATTGAGATCAGAAAGAACACCAACGGCAAAAGCACTCTGCTGGGCCGACACTGACACTGAGAGACGAAAGCTAGGGGAGC
AAATGG
>ZOTU273
GTGGGGAATATTGGACAATGGGCGAAAGCCTGATCCAGCAATGCCGCGTGAGTGATGAAGGCCCTAGGGTTGTAAAGCTC
TTTTACCCGGGAAGATAATGACTGTACCGGGAGAATAAGCCCCGGCTAACTCCGTGCCAGCAGCCGCGGTAATACGGAGG
GGGCTAGCGTTGTTCGGAATTACTGGGCGTAAAGCGCACGTAGGCGGCTTTGTAAGTCAGAGGTGAAAGCCTGGAGCTCA
ACTCCAGAACTGCCTTTGAGACTGCATCGCTTGAATCCAGGAGAGGTCAGTGGAATTCCGAGTGTAGAGGTGAAATTCGT
AGATATTCGGAAGAACACCAGTGGCGAAGGCGGCTGACTGGACTGGTATTGACGCTGAGGTGCGAAAGCGTGGGGAGCAA
ACAG
>ZOTU274
GTGGGGAATTTTCCGCAATGGGCGAAAGCCTGACGGAGCAATGCCGCTTGGAGGTAGAGGGCCTACGGGTCGTGAACTTC
TTTTCCCAGAGAAGAAGCAATGACGATATCTGGGGAATAAGCATCGGCTAACTCTGTGCCAGCAGCCGCGGTAAGACAGA
GGATGCAAGCGTTATCCAGAATGATTGGGCGTAAAGCGTCTGTAGGTGGCTTTTAAAGTCCGCCGTCAAATCCCAAGGCT
CAACCCTGGACAGGTGGTGGAAACTTCCAAGCTGGAGTACGGTAGGGGCAGAGGGAATTTCCAGTGGAGCGGTGAAATGC
GTAGAGATCGGAAAGAACACCAACGGCGAAAGCACTCTGCTGGGCCGACACTGACACTGAGAGACGAAAGCTAAGGGAGC
GAATGG
>ZOTU275
GTGGGGAATTTTTCGCAATGGGCGAAAGCCTGACGGAGCAATGCCGCGTGGAGGTAGAAGGCCCACGGGTCATGAACTTC
TTTTCCCGGAGAATAAGCAATGAAGGTATCTGGGGAATAAGCATCGGCTAACTCTGTGCCAACAGCCGCGGTAAGACAGA
GGATGCAAGCGTTATCCGGAATGATTGGGCGTAAAGCGTCTATAGGTGGCTTTTCAAGTCCGCTGTCAAATCCCAGGGCT
CAACCCTGGACAGGCGGTGGAAACTACCAAGCTGGAGTACGGTAGGGGCAGAGGGAATTTCTGGTGGAGCGGTGAAATGC
TTAGAGATCGGAAAGAACACCGACGACGAAAGCACTCTGCTGGGCCGATACTGACACTGAGAGACGAAATCTAGGGGAGC
GAATGG
>ZOTU276
GTGGGGAATTTTCCGCAATGGGCAAAAGCCTGACTGAGCAATGCCGCGTGGAGGTAGAGGGCCTGCGGGTCATGAACTTA
TTTTCCCGGAGAAGAAGCAATGACGGTATCTGGGGAATAAGCATCGGCTAACTCTGTGCCAGCAGCCGCGGTAAGACAGA
GGATGCAAGCGTTATCCGGAATGATTGGGCGTAAAGCATCTGTAGGTGGCTTTTCAAGTCCGCCGTCAAATCCCAGGGCT
CAACCCTGGACAGGCGGTGGAAACTGCCAAGCTGGAGTACGGTAGGGGCAGAGGGAATTTCTGGTGGAGCGGTGAAATGC
GTAGAGATCGGAAAGAACACCAACGGCGAAAGCACTCTGCTGGGCTGACACTGACACTGAGAGACGAAAGCTAGGGGAGC
GAATGG
>ZOTU277
GTGAGGAATCTTGGACAATGGGCGAAAGCCCGATCCAACAATATCGCGTGAGTGAAGAAGGGAAATGTCGCTTGTAAAGC
TCTTTCGTCGAGTGCGAGATCATGACAGGACTCGAGGAAGAAGCCTCGTCTAACTCCGTGCCAGCAGCCGCGATAAGACG
GGGGAGGCAAGTGTTCTTCGGAATGACTGGGCATAAAGGGCATGTAGGCGGTGAATAAGGTTGAAAGTGAAAGTCGCCAA
AAACTGGTGGAATGCTCTCGAAACCAATTCACTTGAGTGAGACAGAGGAGAGTGGAATTTCGTGTGTAAGGGTGAAATCC
ACATATCTACGAAGGAACACCGAAAGCGAAGGCAGCTCTCTGGGTCCCTACCGACGATGGAGTGCGAAAACATGGGGAGT
GAACGT
>ZOTU278
GTGGGGAATTTTCCGCAATGGGCGAAATCCTGACGGAGCAATGCCGCGTGGAGGTAGAAGGCCCACGGGTCATGAACTTC
TTTTCCCGGAGAAGAAGCGATGACGGTATCTGGGGAATAAGCATCGGCTAACTCTGTGCCAGCAGCCGCGGTAATACAGA
GGATACAAGCGTTATCCGAAATGATTGGGCGTAAAGCGTCTGTAGGTGGCTTTTTAAGTCCTCCGTCAAATCCCAGGGCT
CAACTCTGGACAGGCGGTGGAAACTACCAAGCTGGAGTACGGTAGGGGCAGAGGGAATTTCCGGTGGAGTGGTGAAATGC
GTAGAGATCGGAAAGAACACCAACGGCGAAAGCACTCTGCTGGGCCGACACTGACACTGAGAGACGAAAGCTAGGGGAGC
GAATGG
>ZOTU279
GTGGGGAATTTTCCGCAATGGGCGAAAGCCTGACAGAGCAATGCCGCGTGGAGGTGGAAGGCCTACGGGCTGTCAACTTC
TTTTCTCGGAGAAGAAACAATGACGGTATCTGAGGAATAAGCATCGGCTAACTCTGTGCCAGCAGCCGCGGTAAGACAGA
GGATGCAAGTGTTATCCGGAATGATTGGGCGTAAAGCGTCTATAGGTGGCTTTTCAAGTCCGCCGTCAAATCCTAGGGCT
CAACCCTGGACAGGCGGTGGAAACTACCAAGCTGGATTACGGTAGGGGTAGAGGGAATTTCCGGTGGAGCGGCGAAATGC
ATTGAGGTCGGAAAGAACACCAACAGCGAAAGCACTCTGCTGGGCCGACACCGACACTGAGAGACAAAAGCTAGGGGAGC
AAATGG
>ZOTU280
GTGGGGAATTTTCCACAATGGGCGAAAGCCTGACGAAGCAATGCCGCGTGGAGGTAGAGGGCCTGCGGGTCGTGAACTTC
TTTTCCCGGAGAAGAAGCAATGACGGTATCTGGGGAATAAGCATCGGCTAACTCTGTGCCAGCAGCCGCGATAAGACAGA
GGATGCAAGCGTTATCCGGAATGATTGGGCGTAAAGCGTCTGTAGGTGGCTTTTCAAGTCCGCCGTCAAATCCCAGGGCT
CAACCCTGGACAGGCGGTGGAAACTGCCAAGATGGAGTACGGTAGGAGTAGAGGGAATTTCCGGTGGAGCGGTGAAATGC
GTAGAGATCGGAAAGAACACCAACGGCGAAAGCACTCTGCTGGGCCGACACTGACACTGAGAGACAAAAGCTAGGGGAGT
GAATGG
>ZOTU281
GTGGGGAATTTTCCGCAATGGGCGAAAGCCTGACGGAGCAATGCCGCGTGGAGGTAGAAGGCCCACGGGTCATGAACTTC
TTTTCCCGGAGAAGAAGCAATGACGGTATCTGGGGAATAAGCATCGGCTAACTCTGTGCCAGCAGCCGCAGTAATACAGA
GGATGCAAGCGTTATCCGGAATGATTGGGCGTAAAGCGTCTGTAGGTGGATTTTTAAGTCCGCCGTCAAATCCCAGGGCT
CAACTCTGGACAGGCGGTGGAAACTACCAAGCTGGAGTACGGTAGGGGCAGAGGGAATTTTCAGTGGAGCGGTGAAATGC
GTAGAGATCGGAAAGAACACCAACGGCGAAAGCACTCTGCTGGGCCGACACTGACACTGAGAGACGAAAGCTAGGGGAGC
GAATGG
>ZOTU282
GTGGGGAATTTTCCGCAATGGGCGAACGCCTGACGGAGCAATGCCGCGTGGAGGTAGAGGGCCTGCGGGTCGTGAACTTC
TTTTCCCGGAGAAGAAGCAATGACGGTATCTGGGGAATAAGCATCGGCTAACTCTGTGCCAACAGCCGCGGTAAGACAGA
GGATGCAAGCGTTATCCGGAATGATTGGGCATAAAGCGTTTGTAGGTGGCTTTTCAAGTCCGCCGTCAAATCCCAGGGCT
CAACCCTGGACAGGCGGTGGAAACTGCCAAGCTAGAGTACGGTAGGGGCAGAGGGAATTTCCGGTGGAGCAGTGAAATGC
GTAGAGATTGGAAAGAACACCAACGGCGAAAGTACTCTGCTGGGCCGACACTGACGCTGAGAGACGAAAGCTAGGGGAGC
GAATGG
>ZOTU283
GTGGGGAATATTGCACAATGGGCGCAAGCCTGATGCAGCCATGCCGCGTGTATGAAGAAGGCCTTCGGGTTGTAAAGTAC
TTTCAGCGGGGAGGAAGGCGATGCGGTTAATAACCGCGTCGATTGACGTTACCCGCAGAAGAAGCACCGGCTAACTCCGT
GCCAGCAGCCGCGGTAATACGGAGGGTGCAAGCGTTAATCGGAATTACTGGGCGTAAAGCGCACGCAGGCGGTCTGTTAA
GTCAGATGTGAAATCCCCGGGCTTAACCTGGGAACTGCATTTGAAACTGGCAGGCTTGAGTCTTGTAGAGGGGGGTAGAA
TTCCAGGTGTAGCGGTGAAATGCGTAGAGATCTGGAGGAATACCGGTGGCGAAGGCGGCCCCCTGGACAAAGACTGACGC
TCAGGTGCGAAAGCGTGGGGAGCAAACAG
>ZOTU284
GTGGGGAATTTTCCGCAATGGGCGAAAGCCTGACGGAGCAATGTCGCGTGGAGGTAGAAGGCCCACGGGTCGTGAACTTC
TTTTCCCGGAGAAGAAGCAATGACGGTATCTGGGGAATAAGCATCGGCTAACTCTGTGCCAGCAGCCGCGGTAAGACAGA
GGATGCAAGCGTTATTCGGAATGATTGGGCGTAAAGCGTCTGTAGGTGGCTTTTTAAGTCCGCCGTCAAATCCCAGGGCT
CAACCCTGGACAGGAGGTGGAAACAACCAAGCTGGAGTACGGTAGGGGCAGAGGGAATTTCTGGTGGAGCGGTGAAATGC
GTAGAGATCGGAAAGAACACCAACGGCGAAAGCACTCTGCTGGGCCGACACTGACACTGAGAGACGAAAGCTAGGGGAGC
GAATGG
>ZOTU285
GTGGGGAATTTTCTGCAATGGGCGAAAGCCTGACTGAGCAATGCCGCATGGAGGTAGAGGGCTTGCGGGTCGTGAACTTC
TTTTCTCGGAGAAGAAGCAATGACGGTATCTGGGGAATAAGCATCGGCTAACTCTGTGCCAGCAGCCGCGGTAAGACAAA
GGATGCAAGCGTTATCCGGAATGATTGGGCATAAAGCATCTTTAGGTGGCTTTTCAAGTCCGCCGTCAAATCCCAGGGCT
CAACCCTGGACAGGCGGTGGAAACTGCCAAGCTAGAGTACGGTAGGGGCAGAGGGAATTTCCGGTGGAGCGGTGAAATGC
GTAAAGATCAGAAAGAACACCAACGGCAAAAGCACTCTGCTGAGCCGACACTGACACTGAGAGACAAAAGCTAGGGGAGT
ATATGG
>ZOTU286
GTAGGGAATCTTGGACAATGGGAAAAAACCCGATCCAACAATATCGCGTGAGTGAAACTTAAGAAGGGCAATGTCGCTTG
TAAAGCTCTTTCGTCGAGTGCGCGATCATGACAGGACTCGAAGAAGTAGCCCCGGCTAACTCTGTGCCACCAGACGTGGT
AAGACGGGGGGCAAGTGTTCTTTGGATTGACTGGGTATAAAGGGCATGTAGGCGGTGAATCGGGTTGAAAGTGAATTTCG
CCAAAAACTGGCAGAATACTCTCGAAACCAATTAACTTGAGTGAGACAGAGGAGAGTGAAATTTCGTGTGTAGGGGTGAG
ATCCTGAGATCTACGATGGAACGCCAAAAGTGAAGGCAGCTCTCTGGGTCCCTACCGATGCTGGGGTACGAAAGCATCGA
GAGCGAACAG
>ZOTU287
GTGGGGAATCTTGGACAATGGGCGAAAGCCCGATCCAGCAATATCGCGTGAGTAAAATTTAAGAAGGGCAATGCCGCTTG
TAAAGCTCTTTTGTCGAGTGCGCGATCATGACAGGACTCGATGAAGAAGCCCCGGCTAACTCCATGCCAGCAGCCGCGGT
AAGACAGGGGGCAAGTGTTCTTCGGAATGACTGGGCGTAAAGGGCACGTAGGCGGTGAATCGAGTTGAAAGTGAAAGTCG
CCAAAAACTGGCGGAATGCTCTCGAAACCAATTAACTTGAGTGAGACAGAGGAGAGTGGAATTTCGTGTGTAGGGGTGAA
ATCTGGAGATCTACGAAGGAATTCCAAAAGCGAAGGCAGCTCTCTGGGTCCCTACCGACGCTGGGGTGCGAAAGCATGGG
GAGCGAACAT
>ZOTU288
GTGGGGAATTTTCCACAATGGGCGAAAGCCTGACGGAGCAATGCCGCGTGGAGGTAGAGGGCCTGCGGGTCGTGAACTTC
TTTTCCCGGAGAAGAAGCAATGACGGTATCTGGGGAATAAGCATCGGCTAACTCTATGCCAGCAGCCGCGGTAAGACAGA
GGATGCAAGCGTTATCCGGAATGATTGGGCGTAAAGCGTCTGTAGGTGGCTTTTCAAGTCCGCCGTCAAATCCCAGGGCT
CAACCCTGGACATGCGGTGGAAACTGCCAAGCTGGAGTACGGTAGGGGCAGAGGGAATTTCCGGTGGAGCGGTGAAATGC
GTAGAGATCAGAAAGAACACCAACGCCGAAAGCACTCTGCTGGGCCGACACTGACACTGAGAGATGAAAGCTAGGGGAGC
GAATGG
>ZOTU289
GTGGGGAATTTTTCGCAATGGGCGAAAGCCTGACGGAGCAATGCCGCGTAGAGGTAAAAGGCCCACGGGTCGTAAACTTC
TTTTCCCGGAGAAGAAGCATCGACTAACTCTGTGCCAGCAGCCGCGGTAAGACAGAGGATGCAAGCGTTATCCGGAATGA
TTGGGCGTAAGGCGTCTGTAGGTGGTTTTTAAGTCCGCCGTCAAATCCCAGGGCTCAACCCTGGACAAGCGGTGGAAACT
ACCAAGCTGGAGTACGGTAGGGGCAGAGGGAATTTCCGGTGGAGCGGTGAAATGCGTAGAGATCGGAAAGAACACCAATG
GCGAAAGCACTCTGCTGGGCCGACACTGACACTGAGAGACAAAATCTAGGGGAGCGAATGG
>ZOTU290
GTGGGGAATTTTCCGCAATGGGCGAAAGCTTGACGGAGCAATGCCGCGTGGAGGTAGAAGGCCTACGGGTCGTGAACTTC
TTTTCCCAGAGAAGAAGCAATGACGGTATCTGGGGAATAAGCATCGGCTAACTCTGTGCCAGCAGCCGCGGTAATACAGA
GGATGCAAGCGTTATCCGGAATGATTGGGCGTAAAGCGTCTGTAGGTGGCTTTTTAAGTCCGCCGTCAAATCCCAGGGCT
CAACCCTGGACAGGCGGTGGAAACTGCCAAGCTGGAGTACGGTAGGGGCAGAGGGAATTTCCGGTGGAGCGGTGAAATGC
GTAGAGATCGGAAAGAACACCAACGGTGAAAACACTCTGCTGGGCCGACACTGACACTGAGAGACGAAAGCTAGGGGAGC
GAATGG
>ZOTU291
GTGGGGAATTTTCCGCAATCGGCAAAAGCCTGACGGAACAATGCCGCGTGGAGGTAGAGGGCATGCGGGTCGTGAACTTC
TTTTCCCGGAGAAGAAGCAATGACAGTATCTGGGGAATAAGCATCGGCTAACTCTGCGCCAGCAGCCGCGGTAAGACAGA
GGATGCAAGCGTTATCCGGAATTATTGGGCGTAAAGCGTCTGTAGGTGGCTTTTCAAGTCTGCCGTCAAATCCCAGGGCT
CAACCCTGGACAGGCGGTGGAAACTGCCAAGCTGGAGTACGGTAGGGGCAGAGGGAATTTCCGGTGGAGTAGTGAAATGC
GTAGAGATCAGAAAGAACACCAACGGCGAAAGCACTCTACTGGGTCGATACTGACACTGAGAGAAGAAAGCTAAGGGAGC
GAATGG
>ZOTU292
GTGGGGAATATTGGACAATGGGGGCAACCCTGATCCAGCCATGCCGCGTGAGTGATGAAGGCCCTAGGGTTGTAAAGCTC
TTTTGTGCGGGAAGATAATGACGGTACCGCAAGAATAAGCCCCGGCTAACTTCGTGCCAGCAGCCGCGGTAATACGAAGG
GGGCTAGCGTTGCTCGGAATCACTGGGCGTAAAGGGTGCGTAGGCGGGTCTTTAAGTCAGGGGTGAAATCCTGGAGCTCA
ACTCCAGAACTGCCTTTGATACTGAGGATCTTGAGTCCGGGAGAGGTGAGTGGAACTGCGAGTGTAGAGGTGAAATTCGT
AGATATTCGCAAGAACACCAGTGGCGAAGGCGGCTCACTGGCCCGGTACTGACGCTGAGGCACGAAAGCGTGGGGAGCAA
ACAG
>ZOTU293
GTGGGGAATTTTCCGCAATGGGCGAAAGCCTGACGGAGCAATGCCGCGTGGAGGTAGAAGGCCCACGGGTCGTCAACTTC
TTTTCCCAGAGAAGAAGCAATGACGGTATCTGGGGAATAAGCATCGGCTAACTCTGTGCCAGCAGTCGCGGTAAGACAGA
GGATGCAAGCGTTATCCGGAATGATTGGACGTAAAGCGTCTGTAGGTGGCTTTTTAAGTCCGCCGTCAAATCCCAGGGCT
CAACCCTGGACAGGCGGTGGAAACTACCAAGCTGGAGTACGGTAGGGGCAGAGGGAATTTCCGGTGGAGCGGTGAAATGC
GTAGAGATCGGAAAGAACACCAATGGCGAAAGCACTCTGCTGGGCCGACACTGACACTGAGAGAAGAAAGCTAGGGTAGC
GAATGG
>ZOTU294
GTCGAGGATCTTCGGCAATGGGCGCAAGCCTGACCGAGCGAGGCCGCGTGGGCGATGAAGGCCTTCGGGTTGTAAAGCCC
TGTCGAGGGGGAGAAAAGCCCGCAAGGGTGTGATCTATCCCTGGAGGAAGCACGGGCTAAGTTCGTGCCAGCAGCCGCGG
TAAGACGAACCGTGCGAACGTTGTTCGGAATCACTGGGCTTAAAGGGCGCGTAGGCGGGCTATCAAGTCCGGGGTGAAAT
CCTCCAGCTCAACTGGAGAACTGCCTCGGATACTGATGGTCTCGAGGAGGATAGGGGCACACGGAACTGTGGGTGGAGCG
GTGAAATGCGTTGATATCCATAGGAACTCCGGTGGCGAAAGCGGTGTGCTGGATCCTTTCTGACGCTGAGGCGCGAAAGC
CAGGGGAGCAAACGG
>ZOTU295
GTGGGGAATTTTCCGCAATGGGCGAAAGCCTGACGGAGCAATGCCGCATGGAGGTAGAGGGCCTGCGGGTCGTGAACTTC
TTTTCTCGGAGAAGAAGCAATGACGGTATCTGGGGAATAAGCATCGGCTAACTCTGTGCCAACAGCCACGGTAAGACAGA
GGAGGCAAGCGTTATCCGGAATGATTGGGCGTAAAACGTCTGTAGGTGGCTTTTCAAGTCCGCTGTCAAATCCCAGGGCT
CAACCCTGGACAGGCGGTGGAAACTGCCAAGCTAGAGTACGGTAGGGGCAGAGGGAATTTCCGGTGGAGCGGTGAAATGC
GTAGAGATCGGAAAGAACACCAACAGCGAAAGTACTCTGCTGGGCCGACACTGACACTGAGAGACGAAAGCTAGGGGAGC
GAATGG
>ZOTU296
GTGGGGAATTTTCCGCAATGGGCGAAAGCCTGACGGAGCAATGTCGCGTGGAGGTAGAAGGCCTGCGGGTCGTGAACTTC
TTTTCCCGGAGAAGAAGCAATGACGGTATCTGGGGAATAAGCATCGGCTAACTCTGTCCCAGCAGCCGCGGTAAGACAGA
GGATGCAAGCGTTATCCGGAATGATTGGGCGTAAAGCGTCTGTAGGTGGCTTTTCAAGTCCGCCGTCAAATCCCAGGGCT
CAACCCTGGACAGGCGGTGGAAACTGCCAAGCTGGAGTACGGTAGGGGCAGAGGGAATTTCCGGTGGAGCGGTGAAATGC
GTAGAGATCGGAAAGAACACCAACGGAGAAAGCACTCTGCTGGGCCGATACTGACACTGAGAGACGAAAGATAAGGGAGC
GAATGG
>ZOTU297
GTGGGGAATTTTCCGCAATGGGCGAAAGCCTGACGGAGCAATGCCGCGTGGAGGTAGAGGGCCTGCGGGTCGTGAACTTC
TTTTCTCGGAGAAGAAGCAATGACGGTATCTGGGGAATAAGCATCGGCTAACTCTGTGCCAACAGCCACGGTAAGACAGA
GGAGGCAAGCGTTATCCGGAGTGATTGGGCGTAAAACGTCTGTAGGTGGCTTTTCAAGTCCGCTGTCAAATCCCAGGGCT
CAACCCTGGACAGGCGGTGGAAACTGCCAAGCTAGAGTACGGTAGGGGCAGAGGGAATTTCCGGTGGAGCGGTGAAATGC
GTAGAGATCGGAAAGAACACCAACAGCGAAAGTACTCTGCTGGGCCGACACTGACACTGAGAGACGAAAGCTAGGGGAGC
GAATGG
>ZOTU298
GTGGGGAATTTTCCGCCATGGGCGAAAGCGTGACGGAGCAATGCCGCGTGGAGGTAAAAGGCCCACGGGTCATAAAATTC
TTTTCCCGGAGAAGAAGCAATGACAGTATCTGGGGAATAAGCATCGGCTAACTATGTGCCAGCAGTCGCGGTAATACAGA
GGATGCAAGCGTTATCCGGAATGATTGGGCGTAAAGCGTCTGTAGGTGGCTTTTTAAGTCTGCGGTCGAATCCCAGGGCT
CAACTCTAGACAGGCGGTAGAAACTACCAAGCTGGAGTACGGTAGGGGCAGAGGGAATTTCCGGTGGAGCGGTGAAATGC
GTAGAGATCGGAAAGAACACCAACGGCGAAAGCACTCTGTTGGGCCGACACTGACACTGAGAGACGAAAGCTAGGGGAAC
GAATGG
>ZOTU299
GTGGAGAATTTTCCGCAATGGGCGAAAGCCTGATGGAGCAATGCTGCGTGGAGGTAGAGGGCATGTGGGCCGTGAACTTC
TTTTCCCAGAGAAGAAGCAATGACGGTATCTGGGGAATAACCATCGGCTAACTCTGTGCCAGCAGCCGCGGTAAGACAGA
GGATGCAAGCGTTATCCAGAATGATTGGGCGTAATGCGTCTGTAGGTGGCTTTTCAAGTCCGCCGTCAAATCCTAGGGCT
CAACCCTGGACAAGCAGTGGAAACTGCCAAGCTGGAGTACGGTAGGGGCAGAGGGAATTTCCGGTGGAGCGGTGAAATGC
GTAGAGATCGGAAAGAACACCAACGGCGAAAGCACTCTGCTGGGCCGACACTGACACTGAGAGACAAAAGCGAGGGGAGC
GAATGG
>ZOTU300
GTAAGGAATATTGGACAATGGGCGAGAGCCTGATCCAGCCATGCCGCGTGCAGGAAGAAGGCCCTATGGGTCGTAAACTG
CTTTTGAACGAGAGAAAACCCGAGTACGTGTACTCGGCTGATAGTATCGTTAGAATAAGCATCGGCTAACTTCGTGCCAG
CAGCCGCGGTAAGACGAAGGATGCAAGCGTTATCCGGATTCATTGGGTTTAAAGGGAGCGTAGGCGGACTTGTAAGTCAG
TGGTGAAATCTGTGGGCTTAACCCACAAACTGCCATTGATACTGCAGGTCTAGAGTACAGTTGCCGTTGGCGGAATATGA
CATGTAGTGGTGAAATACTTAGATATGTCATAGAACACCGATTGCGAAGGCAGCTAACGAAGCTGTAACTGACGCTGAGG
CTCGAAAGTGCAGGGATCAAACAG
>ZOTU301
GTGGGGAATTTTCCGCAATGGGCGAAAGCCTGACGGAGCAATGCCGCATGGAGGTGGAAGGTCTACGGGTCGTCAACTTC
TTTTCTCGGAGAAGAAACAATGACGGTATCTGAGGAATAAGCATCGGCTAACTCTGTGCCAACAGCCGCGGTAAGACAGA
GGATGCAAGCGTTATCCGGAATGATTAGGCGTAAAGCGTCTGTAGGTTGCTTTTCAAGTCCGCCGTCAAATCCTAGGGCT
CAACCCTGGACAGGCGGTGGAAACTACCAAGCTGGAGTACGGTAGGGGCAGAGGTAATTTCCGGTGGAGTGGTGAAATGC
ATTGAGATCAGAAAGAACACCAACGGCGAAAGCACTCTGCTGGGCCGACACTGACACTGAGAGATGAAAGCTAGGGGAGC
AAATGG
>ZOTU302
GTGGGGAATTTTTCGCAATGGGCGAAAGCCTGACGGAGCAATGCCGCGTGGAGGTAGAAGGCCCACGGGTCATGAACTTC
TTTTCCCGGAGAATAAGCAATGATGGTATATGGGGAATAAGCATCGGCTAACTCTGTGCCAACAGCCGCGGTAAGACAGA
GGATGCAAGCGTTATCCGGAATGGTTGGGCGTAAAGCGTCTATAGGTGGCTTTTCAAGTCCGCTGTCAAATCCCAGGGCT
CAACCCTGGACAGGCGGTGGAAACTACCAAGCTGGAGTACGGTAGGGGCAGAGGGAATTTCTGGTGGAGCGGTGAAATGC
GTAGAGATCGGAAAGAACACCGACGACGAAAGCACTCTGCTGGGCCGATACTGACACTGAGAGACGAAATCTAGGGGAGC
GAATGG
>ZOTU303
GTGGGGAATTTTTCGCAATGGGCGGAAGCCTGACGGAGCAATGCCGCGTGGAGGTAGAAGGCCCACGGGTCGTGAACTTC
TTTTCCCAGAGAAGAAGCAATGACAGTATCTGGGGAATAAGCATCGGCTAACTCTGTGCCAGCAGCCGCGGTAAGACAGA
TGATGCAAGCGTTATCCGGAATGATTGGGCGTAAAGCGTCCGTAGGTGGCTTTTTAAGTCCACCGTCAAATCCCAGGGCT
CAACCCTTGACAGGCGGTGGAAACTACCAAGCTGGAGTACGGTAGGGGCAGAGGGAATTTCCGGTGGAGCGGTGAAATGC
GCTGAGATCGGAAAGAACACCAACGGCGAAAGCACTCTGCTGGGCCGACACTGACACTCAGAGACAAAAGCTAGGGGAGC
GAATGG
>ZOTU304
GTGGGGAATTTTCCGCAATGGGCGAAAGCCTGACGGAGCAATGCCGCGTGGAGGTAAAAGGCCCACGGGTCATAAACTTC
TTTTCCCGGAGAAGAAGCAATGACGGTATCTGGGGAATAAGCATCGGCTAACTCTGTGCCAACGGTCGCGGTAATACAGA
GGATGCAAGCGTTATCCGGAATGATTGGGCGTAAAGCATCTGTAGGTGGCTTTTTAAGTCCGTCGTCAAATCCCAGGGCT
CAACTATGGACAGGCGGTAGAAACTACCAAGCTGGAGTACGGTAGGGGCAGAGGGAATTTCCGGTGGAGTGGTGAAATGC
GTAGAGATCGGAAAGAACACCAACGGCGAAAGCACTTTGTTGAGCTGACACTGACACTGAGAGACGAAAGCTAGGGGAGT
GAATGG
>ZOTU305
GTCGAGAATCTTCGGCAATGGGCGCAAGCCTGACCGAGCGACGCCGCGTGTGCGATGAAGGCCTTCGGGTTGTAAAGCAC
TGTCAGGGGGGATAAATCAATGATAGATCCCCAGAGGAAGCACGGGCTAAGTTCGTGCCAGCAGCCGCGGTAAGACGAAC
CGTGCGAACGTTGTTCGGAATCACTGGGCTTAAAGGGCGCGTAGGCGGTTTACCAAGTCGGGGGTGAAATCTTTCGGCTC
AACCGGAAAAGGGCCTTCGATACTGGTAAACTTGAGTGAGGTAGGGGCAGATGGAACTTCCGGTGGAGCGGTGAAATGTG
TTGATATCGGAAGGAACGCCGGTGGCGAAAGCGATCTGCTGGACCTCTTCTGACGCTGAGGCGCGAAAGCCAGGGGAGCA
AACGG
>ZOTU306
GTGGGGAATATTGGACAATGGGCGCAAGCCTGATCCAGCCATGCCGCGTGGATGAAGAAGGCCCTAGGGTTGTAAAGTCC
TTTCGTTGGTGACGATAATGACGGTAACCAAAGAAGAAGCCCCGGCTAATTTCGTGCCAGCAGCCGCGGTAATACGAAAG
GGGCTAGCGTTGTTCGGAATTACTGGGCGTAAAGCGCACGTAGGCGGCCTTGTAAGATGGGGGTGAAATCCCCGGGCTCA
ACCCGGGAACTGCCTTCATGACTGCAAAGCTTGAGGATGCGAGAGGATAGCGGAATTCCGAGTGTAGAGGTGAAATTCGT
AGATATTCGGAAGAACACCAGTGGCGAAGGCGGCTATCTGGCGCATTTCTGACGCTGAGGTGCGAAAGCGTGGGGAGCAA
ACAG
>ZOTU307
GTGGGGAATATTGCACAATGGGGGGAACCCTGATGCAGCCATGCCGCGTGTATGAAGAAGGCCTTCGGGTTGTAAAGTAC
TTTCGGTGATGAGGAAGGTAGTGTATCTAATAGGTGCACTAATTGACGTTAATTACAGAAGAAGCACCGGCTAACTCCGT
GCCAGCAGCCGCGGTAATACGGAGGGTGCGAGCGTTAATCGGAATGACTGGGCGTAAAGGGCATGTAGGCGGATAATTAA
GTTAGGTGTGAAAGCCCTGGGCTCAACCTAGGAATTGCACTTAAAACTGGTTATCTGGAGTATTGTAGAGGAAGGTAGAA
TTCCACGTGTAGCGGTGAAATGCGTAGAGATGTGGAGGAATACCGGTGGCGAAGACGGCCTTCTGGACAAATACTGACGC
TGAGATGCGAAAGCGTGGGGAGCAAACAG
>ZOTU308
GTGGGGAATTTTCCGCAATGGGCGAAAGCCTGACGGAGCAATGCCGCGTGGAAGTAGAGGGTTTGCGGGTCGTGAACTTC
TTTTCCCGGAGAAGAAGCAATGACGGCATCTGGGGAATAAGCATCGGCTAACTCTGTGCCAACAGCCGCGGTAAGACAGA
GGATGCAAGCGTTATCCGGAATGATTGGGCGTAAAGCGTCTGTAGGTGGCTTTTCAAGTCCGCCGTCAAATCCCAGGGCT
CAACCCTGGACAGGCGGTGGAAACTGCCAAGCTAGAGTATGGTAGGGGCAGAGGGAATTTCCGGTGGAGCGGTGAAATGC
GTAGAGATCGGAAAGAACACCAACGGTGAAAGTACTCTGCTGGGCCGACACTGACACTGAGAGACGAAAGCTAGGGGAGC
GAATGG
>ZOTU309
TTGGGGAATTTTTCGCAATGGGCGAAAGCCTGATGGAGCAATGCCGCGTGGAGGTAGAGGGCCTGCGGGTCGTGAACTTC
TTTTCCCGGAGAAGAAGCAATGACAGTAACTGGGGAATAAGCATCGGCTAACTCTGTGCCAGCAGCCGCGGTAAGACAGA
GGATGCAAGCGTTATCCGGAATGATTGGGCGTAAAGCGTCTGTAGGTGGCTTTTCAAGCCCGCCGTCAAATCCCAGGGCT
CAACCCTGGATAGGCGGTGGAAACTGCCAAGCTAGAGTACGGTAGGGGCAGAGGGAATTTCCGGTGGAGCGGTGAAATGC
GTAGAGATCGGAAAGAACACCAACGGCGAAAGTACTCTGCTGGGCCGACACTAACACTGAGAGACGAAAGCTAGGGGAGC
GAATGG
>ZOTU310
GTGGGGAATTTTCCGCAATGGGCGAAAGCCTGACGGAGCAATGCCGCTTGGAGGTAGAGGGCCTACGGGTTGTGAACTTA
TTTTCCCAGAGAAGAAGCAATGACGGTATCTGGGGAATAAGCATCGGCTAAATATGTGCCAGCAGCCGCGGTAAGACAGA
GGATGCAAGCGTTATCCAGAATGATTGGGCGTAAAGCGTCTGTAGGTGGCTTTTCAAGTCCGCCGTCAAATCCCAAGGCT
CAACCCTGGACAGGCAGTGGAAACTGCCAAGCTGGAGTACAGTAGGGGCAGAGGGAATTTCCGGTGGAGCGGTGAAATGC
GTAGAGATCGGAAAGAACACCAACGGCGAAAGCACTCTGCTGGGCCGACACTGACACTGGGAGACGAAAGCTATGGGAGC
GAATGG
>ZOTU311
GTGGGGAATCTTCCGCAATGGACGAAAGTCTGACGGAGCAACGCCGCGTGAGTGATGAAGGATTTCGGTCTGTAAAGCTC
TGTTGTTTATGACGAACGTGCAGTGTGTGAACAATGCATTGCAATGACGGTAGTAAACGAGGAAGCCACGGCTAACTACG
TGCCAGCAGCCGCGGTAATACGTAGGTGGCGAGCGTTGTCCGGAATTATTGGGCGTAAAGAGCATGTAGGCGGCTTAATA
AGTCGAGCGTGAAAATGCGGGGCTCAACCCCGTATGGCGCTGGAAACTGTTAGGCTTGAGTGCAGGAGAGGAAAGGGGAA
TTCCCAGTGTAGCGGTGAAATGCGTAGATATTGGGAGGAACACCAGTGGCGAAGGCGCCTTTCTGGACTGTGTCTGACGC
TGAGATGCGAAAGCCAGGGTAGCGAACGG
>ZOTU312
GTGGGGAATATTGGACAATGGGGGCAACCCTGATCCAGCAATGCCGCGTGTATGAAGAAGGTCTTCGGATTGTAAAGTAC
TTTCGGTAGGGACGATGATGACGGTACCTACAGAAGAAGCCCCGGCTAACTTCGTGCCAGCAGCCGCGGTAATACGAAGG
GGGCTAGCGTTGCTCGGAATGACTGGGCGTAAAGGGCGCGCAGGCGGTCTGGACAGTCAGATGTGAAATTCCCGGGCTTA
ACCTGGGGGCTGCATTTGATACGTTCAGACTAGAGTGTGAAAGAGGGTTGTGGAACTCCAAGTGTAGAGGTGAAATTCGT
AGATATTTGGAAGAACACCGGTGGCGAAGGCGGCGACCTGGTTCACAACTGACGCTGAGGCGCGAAAGCGTGGGGAGCAA
ACAG
>ZOTU313
GTGGGGAATATTGGACAATGGGGGCAACCCTGATCCAGCAATGCCGCGTGAGTGATGAAGGCCTTCGGGTTGTAAAGCTC
TTTTGCCAGGGACGATGATGACGGTACCTGGAGAATAAGCCCCGGCTAACTTCGTGCCAGCAGCCGCGGTAATACGAAGG
GGGCAAGCGTTGTTCGGAATTACTGGGCGTAAAGGGCGCGTAGGCGGCTTATCAAGTCAGGCGTGAAATTCCCGGGCTCA
ACCTGGGGGCTGCGCTTGATACTGATGAGCTTGAATGCGGGAGAGGATAGTGGAATTCCCAGTGTAGAGGTGAAATTCGT
AGATATTGGGAAGAACACCGGTGGCGAAGGCGGCTATCTGGCCCGTAATTGACGCTGAGGCGCGAAAGCGTGGGGAGCAA
ACAG
>ZOTU314
GTGGGGAATTTTCCGCAATGGGCGAAAGCCTGACAGAGCAATGCCGCTTGGAGGTAGAGGGCCTACGGGTCGTGAACTTC
TTTTCCCAGAGAAGAAGCAATGACGGTATCTGGGGAATAAGCATCGGCTAAATCTGTGCCAGCAGCCGCGGTAAGACAGA
GGATGCAAGCGTTATCCAGAATGATTGGGCGTAAAGCGTCTGTAGGTGGCTTTTCAAGTCCGCCGTCAAATCCCAAGGCT
CAACCCTGGACAGGCGGTGGAAACTGCCAAGCTGGAGTACGGTAGGGGCAGAGGGAATTTCTGGTGGAGCGGTGAAATGC
GTAGAGATCGGAAAGAACACCAACGGCGAAAGCACTCTGCTAGGCCGACACTGACACTGAGAGACGAAAGCTATGGGAGC
GAATGG
>ZOTU315
TTGGGGAATTTTCCGCAATGGGCAAAAGCCTGACATAGCAATGCCGCGTGGAGGTAGAGGGCCTGCGGGTCGTGAACTTA
TTTTCCCAGAGAAGAAGCAATGACGGTATCTGGGGAATAAGCATCGGTTAACTCTGTGACAGCAGCCGCGGTAAGACAGA
GGATGCAAGCGTTATCTGGAATGATTGGGCGTAAAGTGTCTGTAGGTGGATTTTCAAGTCCGCCATCAAATCCCAGGGCT
CAACCCTGGACAGGCGGTGGAAACTGCCAAGCTGGAGTACGGTAGGGGCAGAGGGAATTTCCGGTAGAGCGGTGAAATGC
GTAGAGATCGGAAAGAACACCAACGGCAAAAGCACTCTGCTGGGCGGACACTGACACTGAGAGACGAAAGCTAGGGGAGC
GAATGG
>ZOTU316
GTGGGGAATTTTCCGCAATGGACGAAAGCCTGACGGAGCAATGCCGCGTGGAGGTAGAGGGCCTGCGGGTCGTGAACTTC
TTTTCCCAAAGAAGAAGCAATGACGGTATCTGGGGAATAAGCATCGGCTAACTCTGTGCCAGTAGCCGCGGTAAGACAGA
GGATGCAAGCGTTATCCGAAATGATTGGGCGTAAAGCGTCTGTAGGTAGCTTTTCAAGTCCGTCGTCAAATCCCAGGGCT
CAACTCTGGACAGGCGGTGGAAACTGCCAAGCTGGAATACGGTAGGGGCAAAGGGAATTTTTGGTGGAGCGGTGAAATGC
GTAGAGATCGGAAAGAACACCAACGGCGAAAGCACTCTGCTGGGCCGACACTGACACTGAGAGACGAAAGCTAAGGGAGC
GAATGG
>ZOTU317
GTGGGGAATTTTCCGCAATGGGCGAAAGCCTGACGGAGAAATGACGAGTGGAGGTAGAGGGCATTCGGGCCGTGAACTTC
TTTTCCCGGAGAAGAAGCAATGACGGTATCTGGGGAATAATAACCGGCTAACTCTGTGCTAGCAGTCGCGGTAAGACAGA
GGATGCAAGCGTTATCCGGAATGATTGGGCGTAAATCGTCTGTAGGTGGCTTTTAAAGTCCGCCATCAAATCCCAGGGCT
CAACCCTGGACAGGCATGGAAACTGCCAAGCTGGAGTACGGTAGGGGCAGAGGGAATTTTCGGTGGAACGGAGAAATGCG
TAGAGATCAGAAAGAACACCAATGGAGAAAGCACTCTGCTGGGCCGACACTAACACTGAGAGATGAAAGCTAGGGGAGCG
AATGG
>ZOTU318
GTGGGGAATTTTCCGCAATGGGCGAAAGCCTGACAGAGCAATGTCGCGTGGAGGTAGAAGGCATTGCGGGTCGGAGAAGA
AGCAATGACAGTATTTGGGGAATAAGCATTGGCTAACTCTGTGCCAGCAACAGCGGTAAGACAGACGATGCAAGGGTTAT
TCAGAATGATTGGGCGTAAAGCGTCTGTAGGTGGCTTTTCAAGTCCGCCGTCAAATCCCAGGGCTCAACCCTGGACATGC
TGTGGAAACTACGAAGCTGGAGTACGGTAGAGGCAGAGGGAAGTTCTGGTGAAGCGGTGAAATGCGTAGAGATCGAAAAG
AACACCAACGGAGAAAACACTCTGCTGGGCCGACACTGACACTAAGAGACGAAAGTTAGGGGAGTGAATGG
>ZOTU319
GTGGGGAATTTTACGCAATGGGGGAAACCCTGACGTAGCGACACCGCGTGAGCGAAGAAGCCCTTTGGGGTGTAAAGCTC
TGTCAACAGGAACGAAACAAATGACGGTACCTGTGGAGGAAGCATCGGCTAACTACGTGCCAGCAGCCGCGGTAAGACGT
AGGATGCAAGCGTTGTCCGGATTTATTGGGCGTAAAGAGTTCGTAGGCGGTTTGTTAAGTCTGATGTTAAAGACCGGGGC
TCAACCTCGGAAATGCATTGGATACTGGCAGACTGGAGTGCAGTAGAGGCTAGTGGAATTCCCAGTGTAGCGGTGAAATG
CGTAGATATTGGGAAGAACACCGGTGGCGTAGGCGACTAGCTGGGCTGTAACTGACGCTGAGGAACGAAAGCCAGGGGAG
CAAATGG
>ZOTU320
GTGGGGAATTTTCCGCAATGGGCGAAAGCCTGACGGAGCAATGCCGCGTGGGGGTAGAAGGCCCATGGGTCATGAACTTC
TTTTCCCAGAGAAGAAGCAATGACGGTATCTGGGAAATAATCATTGGCTAACTATGTGCCAGCAGCCGCGATAATATAGA
GGATGCAAGCGTTATCTGGAATGATTGGGTGTAAAGCGTCTGTAGGTGGCTTTTTAAGTCCGCCGTCAAATCCCAGGGCT
CAACTCTGGACAGGCGGTGGAAACTACCAAGCTTGAGTACAGTAGGGGCAGAGGGAATTTCCGGTGGAGCGGTGAAATGC
GTAGAGATCGGAAAGAACACTAACGGTGAAAGCACTCTGCTGGGCCGACACTGACACTGAGAGACGAAAGCTAGGGGAGC
GAATGG
>ZOTU321
GTGGGGAATTTTCCACTATGGGCGAAAGCCTGACAGAGCAATGTCGCGTGGAGGTAGAAGGCATTTCAGGTTGGAGAAGA
AGCAATGACGGTATTCGGGGAATAAGCATTGGCTAACTCTGTTCCAGCAATAGCGGTAAGACAGACGATGCAAGGGCTAT
TCAGAATGATTGGTCGTAAAGCGTTTGTAGGTGGCTTTTCAAGTCCGCCGTCAAATCCCAGGGCTCAACCCTGGACATGC
GGTGGAAACTGCCAAGCTGGAGTACGGTAAAGGTAGAGGCAGAGGGAAGTTCCGGCGGAGCGGTGAAATGCGTAGAGATC
GAATAGAACACCAACAGTGAAAGCACCCTGCTGGGCCGACACTGACGCTTCGAAAGTTAGGGGAGTGAATGG
>ZOTU322
GTGGGGAATTTTCCACAATGGGCGAAAGCCTGACGGAGCAATGCCTCGTGGAGGTAGAGGGCCTGCGGGTCGTGAACTTC
TTTTCCCGGAGAAGAAGCAATGACAGTATCTGGGGAATAAGCATCGGCTAACTCTGTGCCAGCAGCCGCGGTAAGACAGA
GGATGCAAGCGTTATCCGGAATGATTGGGCGTAAAGCGTCTGTAGGTGGCTTTTCAAGTCTGCCGACAAATCCCAGGGCT
CAACCCTGGACAGGCAGTGGAAACTGCCAAGATGGAGTACGGTAGGGGCAGAGAGAATTTCCGGTGGAGCGGTGAAATGC
GTAGAGATCGGAAAGAACACCAACGGCGAAAGCACTCTGCTGGGCCGACACTGACACTGAGAGACAAAAGCTAGGGGAGC
GAATGG
>ZOTU323
GTGGGGAATTTTCCGCAATGGGCGAAAGCCTGACGGAGCAATGCCGCGTGGAGGTAGAAGGCCCACGGGTCGTGAACTTC
TTTTCCCAGAGAAGAAGCAATGATGGTATCTGGGGAATAAGCATCGGCTAACTCTGTGCCAGCAGCCGCGGTAAGACAGA
GGATGCAAGCGTTATTCGGAATGATTGGGCGTAAAGTGTCTGTAGGTGGCTTTTTAAGTCCGCCGTCAAATCCCAGGGCT
CAACCCTGGACATGCGGTGGAAACTAGCAATCTGGAATACGGTAGGGGCAGAGGGAATTTCCGATGGAGCGGTGAAATGC
GCTGAGATCGGAAAGAACACCAACGGCGAAAGCACTCTGTTGGGCCGACACTGACACTGAGAGACGAAAGCTAGGGGAGC
GAATGG
>ZOTU324
GTGGGGAATTTTCCGCAATGGGCGAAAGCCTGACGGAGCAATGCCGCGTGGAGGTGGAAGGCCTACGGGTCGTCAACTTC
TTTTCTCGGAGAAGAAACAATGACGGTATCTGAGGAATAAGCATCGGCTAACTCTGTGCCAGCAGCCGCGGTAAGACAGA
GGATGCAAGCGTTATCCGGAATGATTGGGCGTAAAGCGTCTGTAGGTGGCTTTTCAAGTCCGCCGTCAAATCCCAGGGCT
CAACCCTGGACAGGCGGTGGAAACTACCAAGCTAGAGTACGGTAGGGGCAGAGGGAATTTCCGGTGGAGCGGTGAAATGC
ATTGAGATCGGAAAGAACACCAACGGTGAAAGCACTCTGCTGGGCCGACACTGATACTGAGAGACGAAAGCTAGGGGAGC
AAGG
>ZOTU325
GTGGGGAATTTTCCGCAATGGGCGAAAGCCTGACGGAGCAATGCCGCGTGGAGGTAGAGGGCCTGCGGGTCGTGAACTTC
TTTTCCCGGAGAAGAAGCAATGATGGTATCTGGGGAATAAGCATCGGCTAACTCTGTGCCAGCAGCCGCGGTAAGACAGA
GGATGCAAGCGTTATCCGGAATGATTGGGCGTAAAGCGTCTGTATGTGGCTTTTCAAGTCTGCCGTCAAATCCCAGGGCT
CAACCCTGGACAGGTGGTGGAAACTGCCAAGCTGGAGTACGGTAGGGGCAGAGGTAATTTCCGGTGGAGCGGTGAAATGC
GTAGAGATCGGAAAGAACACCAACGGAGAAATCACTCTGCTGGGCCGACACTGACACTGAGAGACGAAAGCTAGGGGAGC
GAATGG
>ZOTU326
GTGGGGAATTTTCCGCAATAGGCGAAAGCCTGACGGAGCAATGCCGCGTGGAGGTAGAGGGCCTGCGGGTCGTGAACTTC
TTTTCCCGAAGAAGAAGCAATGACGGTATCTGGGGAATAAGCATCGGCTAACTCTGTGCCAGCAGCCGCGGTAAGACAGA
GGATGCAAGCGTTATCCGGAATGATTGGGAGTAAATCTTCTGTACGTGGCTTTTCAATTCCGCCGTCAAATCCCAGGGCT
CAACCCTGGACAGGCGGTGGAAACTGCCAAGCTGGAGTACGGTAGGGGCAGAGGGAATTTCTGGTGGAGCGGTGAAATGC
GTAGAGATCGGAAAGAACACCAACGGCGAAAGCACTCTGCTGGGCCGACACTGACACTGAGAGACGAAAGCTAGGGGAGC
GAATGG
>ZOTU327
GTGGGGAATTTTCCACTATGGGCGAAAGCCTGACAGAGCAATGTCGCGTGGAGGTAGAAGGCATTTCAGGTTGGAGAAGA
AGCAATGACGGTATTCGGAGAATAAGCATTGGCTAACTCTGTTCCAGCAATAGCGGTAAGACAGACGATGCAAGGGCTAT
TCAGAATGATTGGTCGTAAAGCGTTTGTAGGTGGCTTTTCAAGTCCGCCGTCAAATCCCAGGGCTCAACCCTGGACATGC
GGTGGAAACTGCCAAGCTGGAGTACGGTAAAGGTAGAGGCAGAGGGAAGTTTCGGTGGAGCGGTGAAATGCGTAGAGATC
GAATAGAACACCAACAGTGAAAGCACCCTGCTGGGCCGACACTGACGCTGAGAGTCGAAAGTTAGGGGAGTGAATGG
>ZOTU328
GTGGGGAATTTTCCGCAATGGGCGAAAGCCTGACGGAGCAATGCCGTGTGGAGGTAAAAGGCCCACGGGTCGTAAACTTC
TTTTCCTAGAGAAGAAGCAATGACGGTATCTGGGGAATAAGCATCGTCTAACTCCGTGACAGCAGCCGCGGTAAGACAGA
GGCTGCAAGCGTTATCCAGAATGATTGGGTGTAAAGCGTCTGTAGGTGGCTTTTTAAGTCCGCCGTCAAATCTCAGGGCT
CAACCCCGGACAGGCGGTGGAAACTACCAAGCTGGAGTACGGTAGGGGCAGTGGGAATTTCCGATGGAGTGGTGAAATGC
GTAGAGATCGGAAAGAACACCAACGACGAAAGCACTCTGCTGGGGCGACACTGACACTGAGAGATGAAAGCTAGGGGAGC
GAATGG
>ZOTU329
GTGGGGAATTTTCCGCAATGGGCAAAAGCCTGACGAAACAATGCCGCGTGGAGGTAGAGGGCATGCGGGTCGTGAACTTC
TTTTCCCGGAGAAGAAGCAATGACAGTATCTGGGGAATAAGCATCGGCTAACTCTGCGCCAGCAGCCGCGGTAAGACAGA
GGATGCAAGCGTTATCCGGAATTATTGGGCGTAAAGCGTCTGTAGGTGGCTTTTCAAGTCTGCCGTCAAATCCCAGGGCT
CAACCCTGGACAGGCGGTGGAAACTGCCAAGCTGGAGTACGGTAGGGGCAGAGGGAATTTCCAGTGGAGTAGTGAAATGC
GTAGAGATCGGAAAGAACACCAACGGCGAAAGCACTCTACTGGGTCGATACTGACACTGAGAGAAGAAAGCTAAGGGAGC
GAATGG
>ZOTU330
GTGGGGAATTTTCCACAATGGGCGAAAGCCTGACGGAGCAATGCCTCGTGGAGGTAGAGGGCCTGCGGGTCGTGAACTTC
TTTTCCCGGAGAAGAAGCAATGACAGTATCTGGGGAATAAGCATCGGCTAACTCTGTGCCAGCAGCCGCGGTAAGACAGA
GGATGCAAGCGTTATCCGGAATGATTGGGCGTAAAGCGTCTGTAGGTGGCTTTTCAAGTCTGCCGACAAATCCCAGGGCT
CAACCCTGGACAGGCAGTGGAAACTGCCAAGATGGAGTACGGTAGGGGCAGAGGGAATTTCCGGTGGAGCGGTGAAATGC
GTAGAGATCGGAAAGAACACCAACGGCGAAAGCACTCTGCTGGGCCGACACTGACACTGAGAGACGAAAGCTAGGGGAGC
GAATGG
>ZOTU331
GTAGGGAATCTTCCGCAATGGACGAAAGTCTGACGGAGCAACGCCGCGTGAGTGATGAAGGTTTTCGGATCGTAAAACTC
TGTTGTTAGGGAAGAACAAGTACGAGAGTAACTGCTCGTACCTTGACGGTACCTAACCAGAAAGCCACGGCTAACTACGT
GCCAGCAGCCGCGGTAATACGTAGGTGGCAAGCGTTGTCCGGAATTATTGGGCGTAAAGCGCGCGCAGGCGGTCCTTTAA
GTCTGATGTGAAAGCCCACGGCTCAACCGTGGAGGGTCATTGGAAACTGGGGGACTTGAGTGCAGAAGAGAAGAGTGGAA
TTCCACGTGTAGCGGTGAAATGCGTAGAGATGTGGAGGAACACCAGTGGCGAAGGCGACTCTTTGGTCTGTAACTGACGC
TGAGGCGCGAAAGCGTGGGGAGCAAACAG
>ZOTU332
GTGGGGAATTTTCCGCAATGGGCGAAAGCCTGACGGAGCAATGCCGCGTGGAGGTAGAGGGCCTGCGGGTCGTGAACTTC
TTTTCCCGGAGAAGAAGCAATGACGGTATCAGGGGAATAAGCATCGGCTAACTCTGTGCCAGCAGCCGCGGTAAGACAGA
GGATACAAGCTTTATCCGGAATGATTGGGCGTAAAGCGTCTGTAGGTCGCTTTTCAAATCCGCCGTCAAATCCCAGGGCT
CAACCCTGGACAGGAAGTGGAAACTGCCAAGCTGGAGTACGGTTGGGGCAGAGGGAATTTCCGGTGGAGCGGTGAAATGT
GTAGAGATCGGAAAGAACACCAACGGCGAAAGCACTCTGCTGGGCCGACACTGACACTGAGAGACGAAAGCTAGGGGAGC
GAATGG
>ZOTU333
GTCGAGGATCTTCGGCAATGGGCGCAAGCCTGACCGAGCGACGCCGCGTGAGCGATGAAGGCCTTCGGGTCGTAAAGCTC
TGTCGGGGGGGAGAAAGGGCCGCAAGGCCTTGATCGACCCCCGGAGGAAGCACGGGCTAAGTTCGTGCCAGCAGCCGCGG
TAAGACGAACCGTGCGAACGTTATTCGGAATCACTGGGCTTAAAGGGCGCGTAGGCGGGCCCGCCAGTCAGGGGTGAAAT
CCCACGGCCCAACCGTGGAAGTGCCTCTGATACTGCGGGCCTCGAGGGGGATAGGGGCGTGCGGAACTCAGGGTGGAGCG
GTGAAATGCGTAGATATCCTGAGGAACACCGGTGGCGAAAGCGGCGCGCTGGATCCCTTCTGACGCTGAGGCGCGAAAGC
CAGGGGAGCAAACGG
>ZOTU334
TTGGGGAATTTTCCGCAATGGGCAAAAGCCTGACATAGCAATGCCGCGTGGAGGTAGAGGGCCTGCGGGTCGTGAACTTA
TTTTCCCGGAGAAGAAGCAATGACGGTATCTGGGGAATAAGCATCGGTTAACTCTGTGACAGCAGCCGCGGTAAGACAGA
GGATGCAAGCGTTATCTGGAATGATTGGGCGTAAAGTGTCTGTAGGTGGATTTTCAAGTCCGCCATCAAATCCCAGGGCT
CAACCCTGGACAGGCGGTGGAAACTGCCAAGCTGGAGTACGGTAGGGGCAGAGGGAATTTCCGGTGGAGCGGTGAAATGC
GTAGAGATCGAAAAGAACACCAACGGCAAAAGCACTCTGCTTGGCGGACACTGACACTGAGAGACGAAAGCTAGGGGAGC
GAATGG
>ZOTU335
GTGGGGAATTTTCCGCAATGGGCGAAAGCCTGACGGAGCAATGCCGCGTGGAGGTAGAGGGCCTGCGGGTCGTGAACTTC
TTTTCCCGGAGAAGAAGCAATGACGGTATCTGGGGAATAAGCATCGGCTAACTCTGTGCCAACAGCCACGGTAAGACAGA
GGATGCAAGCGTTATCCGGAATGATTGGGCGTAAAACGTCTGTAGGTGGATTTTCAAGTCCGCTGTCAAATCCCAGGGCT
CAACCCTGGACAGGCGGTGGAAACTGCCAAGCTAGAGTACGGTAGGGGCAGAGGGAATTTCCGGTGGAGCGGTGAAATGC
GTAGAGATCGGAAAGAACACCAACAGCGAAAGTACTCTGCTGGGCCGACACTGACACTGAGAGACGAAAGCTAGGGGAGC
GAATGG
>ZOTU336
GTGGGGAATTTTCCGCAATGGGCGAAAGCCTGACAGAGCAATGTCGCGTGGAGATAGAAGGCCCACGGGTCATGAACTTC
TTTTCCCGGAGAAGAAGCAATGACGATATCTGGGGAATAAGCATCGGCTAACTCTGTGCCAGCAGCCGCGGTAAGACAGA
GGATGCAAGCGTTATCCGGAATGATTGGGCGTAAAGCGTCTGTAGGTGGCTTTTCAAGTCCGCTGTCAAATCCCAGGGCT
CAACCCTGGACAGGCGGTGGAAACTACCAAGCTGGAGTACGGTAGGGGCAGAGGGAATTTCCGGTGGAGCAGTGAAATGC
ATAGAGATCGGAAAGAACACCAACGACGAAAGCACTCTGCTGGGCCGACACTGACACTGAGAGACGAAATCTAGGGGAGC
GAATGG
>ZOTU337
GTGGGGAATCTTGGACAATGGGCGCAAGCCTGATCCAGCAATATGGCGTGAGTGCAGAAGGGAAATTTCGCTTGTCAAGC
TCTTTCGTCGAGTGCGCGATCATGACATGACTCGAGGAAGAAGCCCCGGCTAACTCCGTGCCAGCAGCCGTGGTAATACG
GGTGGGGCGAGTGTTCTTCAGAATGACTGGGCGTAAAGGGCACGTAGGCCGTTCATCGGGTTGAAAGTGAAAGTCGCCAA
AAAGTGGCGGATTGCTTTTGAAACCAATGAACTTGGGTAAGATAGAGGAGAGTGGAATTTCGTGTGTAGGGGTGAAATCC
GGAGATCTACGAAGGAAGTCCAAAAGCAAAGGTAGCTCTCTGGGTATCTACCGACGCTGATGTGCGAAAGCATGGGGAGC
AAACAG
>ZOTU338
GTGGGGAATATTGGACAATGGGCGAAAGCCTGATCCAGCAATGCCGCGTGAGTGATGAAGGCCTTAGGGTTGTAAAGCTC
TTTTACCCGGGATGATAATGACAGTACCGGGAGAATAAGCTCCGGCTAACTCCGTGCCAGCAGCCGCGGTAATACGGAGG
GAGCTAGCGTTGTTCGGAATTACTGGGCGTAAAGCGCACGTAGGCGGCTTTGTAAGTTAGAGGTGAAAGCCTGGAGCTCA
ACTCCAGAATTGCCTTTAAGACTGCATCGCTTGAATCCAGGAGAGGTGAGTGGAATTCCGAGTGTAGAGGTGAAATTCGT
AGATATTCGGAAGAACACCAGTGGCGAAGGCGGCTCACTGGACTGGTATTGACGCTGAGGTGCGAAAGCGTGGGGAGCAA
ACAG
>ZOTU339
GTGGGGAATTTTCCATTATGGGCGAAAGCCTGACAGAGCAATGTCGTGTGGAGGTAGAAGGCATTTCGGGTTGGAGAAGA
AGCAATGACGGTATCCGGGGAATAAGCATTGGCTAACTCTGTTCCAGCAACAGCGGTAAGACAGACGATGCAAGTGTTAT
TCAAAATGATTGGTTGTAAAGCGTCTGTAGGTGGCTTTTCAAGTACGCCGCCAAATCCCAGGGCTCAACTCTGGACATGC
GGTGGAAACTGCCAAGCTGGAGTACGGTAAAGGTAAAGGCAGAGGGAAGTTCCGGTGGAGCGGTGAAATGCGTAGAGATC
TAAAAGAACACCAACAGTGAAAGCACTCTGCTGGGCCGACACTGACGCTGAGAGGCAAAAGTTAGGGGAGTGAATGG
>ZOTU340
GTGGGGAATTTTCCATAATGGGCGAAAGCCTGACGGAGCAATGCCGCGTGGAGGTAGAGGGCCTGCGGGTAGTGAACTTC
TTTTCCCGGAGCAGAAGCAATGACGGTATCTGGGGAATAAGCATCGGCTAACTCTGTGCCAGCAGCCGCGGTAAGACAGA
GGATGCAAGTGTTATCCGGAATGATTGGGCGTAAAGCGTCTGTAGGTGGCTTTTCAAGTCCGCCGTCAAATCCCAGGGCT
CAACCCTGGACAGGCGGTGGAAACTGCCAAGCTAGAGTACGGTAGGGGCAGAGGGAATTTCCAGTGGAGCGGTGAAATGC
GTAGAGATCGGAAAGAACACCAACGGCGAAAGCACTCTGCTGGGCCGACACTGACACTGAGAGACGAAAGCTAGGGGAGC
AAATGG
>ZOTU341
TTGGGGAATTTTCCGCAATGGGCAAAAGCCTGACAGAGCAATGTCGCGTGGAGGTAGAGGGCCTGCGGGTCGTGAACTTA
TTTTCCCGGAGAAGAAGCAATGACGGTATCTGGGGAATAAGCATCGGTTAACTCTGTGACAGCAGCCGCGGTAAGACAGA
GGATGCAAGCGTTATCTGGAATGATTGGGCGTAAAGCGTCTGTAGGTGGCTTTTCAAGTCCGCCGTCAAATCCCAGGGCT
CAACCCTGGACAGGCGGTGGAAACTGCCAAGCTGGAGTACGGTAGGGGCAGAGGTAATTTCCGGTGGAGCGGTGAAATGC
GTAGAGATCGGAAAGAACACCAACGGCAAAAGCACTTTGCTGGGCCGACACTGACACTGAGAGACGAAAGCTAGGGGAGC
GAATGG
>ZOTU342
GTGGGGAATTTTCCGCAATGGGCGAAAGCCTGACGGAGCAATGCCGCATGGAGATGGAAGGCCTACGGGCCGTCAACTTC
TTTTCTCGGAGAAGAAACAATGAGGGTATCTGAGGAATAAGCATCGGCTAACTCTGTGCCAGCAGCCACGGTAAGACAGA
GGATGCAAGCGTTATCCGGAATGATTGGGCGTAAAGCGTCTGTAGGTGGCTTTTCAAGTCCGCCGTCAAATCCCAGGGCT
CAACCCTGGACAGGCGGTGGAAACTACCAAGCTGGAGTACGGTAGGGGCAGAGGGAATTTCTGGTGGAGCGGTGAAATGC
ATTGAGATCGGAAAGAACACCAACGGCGAAAGCACTCTGCTGGGCCGACACTGACACTGAGAGACGAAAGCTAGGGGAGC
AAATGG
>ZOTU343
GTGGGGAATTTTCCGCAATGGGCGGAAGCCTGACGGAGCAATGCCGCGTGGAGGTAGAAGGCCCACGGGTCGTGAACTTC
TTTTCCCAGAGAAGAAGCAATGACAGTATCTGGGGAATAAGCATCGGCTAACTCTGTGCCAGCAGCCGCGGTAAGACAGA
TGATGCAAGCGTTATCCGGAATGATTGGGCGTAAAGCGTCTGTAGGTGGCTTTTTAAGTCCACCGTCAAATCCCAGGGCT
CAACCCTTGACAGGCGGTGGAAACTACCAAGCTGGAGTACGGTAGGGGCAGAGGGAATTTCCGGTGGAGCGGTGAAATGC
GCCGAGATCGGAAAGAACACCAACGGCGAAAGCACTCTGCTGGGCCGACACTGACACTCAGAGACAAAAGCTAGGGGAGC
GAATGG
>ZOTU344
GTGGGGAATTTTCCGCAATGGGCGAAAGCCTGACGGAGCAATGCCGCGTGGAGGTAGAGGGCATGCGGGTCGTGAACTTC
TTTTCTCGGAGAAGAAGCAATGACGGTATCTGGGGAATAAGCATCGGCTAACTCCGTGCCAACAGCCGCGGTAAGACAGA
GGATGCAAGCGTTATCCGGAATGATTGGGCGTAAAGCGTCTGTAGGTGGCTTTTCAAGTCCGCCGTCAAATCCCAGGGCT
CAACCCTGGACAGGCGGTGGAAACTACCAAGCTAGAGTACGGTAGGGGCAGAGGGAATTTCCGGTGGAGCGGTGAAATGC
GTAGAGATCGGAAAGAACACCAACGGCGAAAGTACTCTGCTGGGCCGACACTGACACTGAGAGACGAAAGCTAGGGGAGC
GAATGG
>ZOTU345
GTGGGGAATTTTCCGCAATGGGCGAAAGCCTGACGGAGCAATGCCGCGTGGAGGTAGAGGGCCTGCGGGTTGTGAACTTC
TTTTCCCGGAGAAGAAGCAATGACGGTATCTGGGGAATAAGCATCGGCTAACTCTGTGCCAGCAGCCGCGGTAAGACAGA
GGATGCAAGCGTTATCCGGAATGATAAGCGTAAAGCGTCTGTAGGTGGCTTTTCAAGTCCGCCATCAAATCCCAGGGCTC
AACCCTGGACAGGCGGTGGAAACTGCCAAGCTGGAGTACGGTAGGGCGGAGGGAATTTCCGGTGGAGCGGTGAAATGCGT
AGAGATCGGAAATAACACCAACGGCGAAAGCACTCTGCTGGGCCGACACTGACACTGAGAGACGAAAGCTAGGGGAGCAA
ATGG
>ZOTU346
GTGGGGAATCTTGGACAATGGGCGCAAGCCTGATCCAGCAATATCGCGTGAGTGAAGAAGGGCAATTCCGCTTGTAAAGC
TCTTTCGTCGAGTGCGCGATCATGACAGGACTCGAGGAAGAAGCCCCGGCTAACTCCGTGCCAGCAGCCGCGGTAAGACG
GGGGGGGCAAGTGTTCTTCGGAATGACTGGGCGTAAAGGGCACGTAGGCTGTGAATCGGGTTGAAAGTTAAAGTCGCCAA
AAAGTGGTGGAATGCTATCGAAACCAATTCACTTGAGTGAGACAGAGGAGAGTGGAATTTCGTGTGTAGGGGTGAAATCC
GAAGATCTACGAAGGAAGGCCAAAAGCGAAGGCAGCTCTCTGGGTCTCTACCGACGCTGGAGTGCGAAAGCATGGGGAGC
GAACGG
>ZOTU347
GTGGGGAATTTTCCACAATGGGCGAAAGCCTGACGGAGCAATGCCGCATGGAGGTAGAGGGCCTGCGGGTCGTGAACTTC
TTTTCCTGAAGAAGAAGCAATGACGGTATCTGGGGAATAAGCATCGGCTAACTCTGTGCCAGCAGCCGCGGTAAGATAGA
GGATGCAAGTGTTATCCGGAATGATTGGGCATAAAGCGTCTGTAGGTGGCTTTTCAAGTCCGCCGTCAAATCCCAGGGCT
CAACCCTGGACAGGCGGTGGAAACTGGCAAGCTGGAGTACGGTAGGGGCAGAGGGAATTTCCGGTGGAGCGGTGAAATGC
GTAGAGATCAGAAAGAACACCAACGGCGAAAGCACTCTGCTGGGCCGACACTGACACTGAGAGACGAAAGCTAGGGGAGC
GAATGG
>ZOTU348
GTGGGGAATTTTCCGCAATAGGCGAAAGCCTGACGGAGCAATGCCGCGTGGAGGTAGAGGGCCTGCGGGTCGTGAACTTC
TTTTCCCGGAGAAGAAGCAATGACGGTATCTGGGGAATAAGCATCGGCTAACTCTGTGCCAGCAGCCGCGGTAAGACAGA
GGATGCAAGCGTTATCCGGAATGATTGGGAGTAAATCTTCTGTACGTGGCTTTTCAATTCCGCCGTCAAATCCCAGGGCT
CAACCCTGGACAGGCGGTGGAAACTGCCAAGCTGGAGTACGGTAGGGGCAGAGGGAATTTCTGGTGGAGCGGTGAAATGC
GTAGAGATCGGAAAGAACACCAACGGCGAAAGCACTCTGCTGGGCCGACACTGACACTGAGAGACGAAAGCTAGGGGAGC
GAATGG
>ZOTU349
GTGGGGAATATTGGACAATGGGCGAAAGCCTGATCCAGCAATGCCGCGTGAGTGATGAAGGCCTTAGGGTTGTAAAGCTC
TTTTACCAGGGATGATAATGACAGTACCTGGAGAATAAGCTCCGGCTAACTCCGTGCCAGCAGCCGCGGTAATACGGAGG
GAGCTAGCGTTGTTAGGAATTACTGGGCGTAAAGCGCACGTAGGCGGCGATTCAAGTCAGAGGTGAAAGCCCGGGGCTCA
ACCCCGGAACTGCCTTTGAAACTAGATTGCTAGAATCCTGGAGAGGTGAGTGGAATTCCGAGTGTAGAGGTGAAATTCGT
AGATATTCGGAAGAACACCAGTGGCGAAGGCGACTCACTGGACAGGTATTGACGCTGAGGTGCGAAAGCGTGGGGAGCAA
ACAG
>ZOTU350
GTGGGGAATTTTCCGCAATGGGCGAAAGCCTGACAGAGCAATGTCGCGTGGAGGTAGAAGGCATTGCGGGTCGGAGAAGA
AGCAATGACAGTATTTGGGGAATAAGCATTGGCTAACTCTGTGCCAGCAACAGCGGTAAGACAGACGATGCAAGGGTTAT
TCAGAATGATTGGGCGTAAAGCGTCTGTAGGTGGCTTTTCAAGTCCGCCGTCAAATCCCAGGGCTCAACCCTGGATATGC
GGTGGAAACTACGAAGCTGGAGTACGGTAGAGGCAGAGGTAAGTTCCGGTGAAGCGGTGAAATGCGTAGAGATCAAAAAG
AACACCAACGGAGAAAACACTCTGCTGGGCCGACACTGACACTAAGAGACGAAAGTTAGGGGAGTGGATGG
>ZOTU351
GTGGGGAATTTTCCACAATGGGCGAAAGCCTGACGGAGCAATGCCGCGTGGAGGTAGAGGGCCTGCGGGTCGTGAACTTC
TTTTCCCGGAGAAGAAGCAATGATGGTATCTGGGGAATAAGCACCGGCTAACTCTGTGCCAGCAGCCGCGGTAAGACAGA
GGATGCAAGCGTTATCCGGAATGATTGGGCGTAAAGCGTCTATAGGTGGCTTTTCAAGTCTGCCGACAAATCCCAGGGCT
CAACCCTGGACAGGCAGTGGAAACTGCCAAGATGGAGTACGGTAGGGGCAGAGGGAATTTCCGGTGGAGCGGTGAAATGC
GTAGAGATCGGAAAGAACACCAACGGCGAAAGCACTCTGCTGGGCCAACACTGACACTGAGAGACGAAAGCTAGGGGAGC
GAATGG
>ZOTU352
GTCGAGGATCTTCCGCAATGGGCGAAAGCCTGACGGAGCGACACCGCGTGCAGGATGAAGGCCTTCGGGTTGTAAACTGC
TGTCAAACTCTAGGAAACGCGAGGCGTTAACAGCGCTTCGCCTGACTAAGGTGAGAGGAAGCACCGGCTAACCCTGTGCC
AGCAGCCGCGGTAATACAGGGGGTGCAAACGTTGCTCGGAATCACTGGGCATAAAGCGCACGTAGGCTGTCGACTAAGTC
AGGTGTGAAAGCCCCCGGCTCAACCGGGGAACAGCACCTGATACTGGTTGACTCGAGAATTGTAGGGGTGAGTGGAACTC
CAGGTGGAGCGGTGAAATGCGTAGATATCTGGAGGAACACCGGTGGCGAAAGCGGCTCACTGGACCATTTCTGACGCTGA
GGTGCGAAAGCTAGGGGAGCAAACGG
>ZOTU353
GTGGGGAATTTTCCGCAATGGGCGAAAGCCTGACGGAACAATGCCGCATGGAGGTAGAGGGCCTGCGGGTCGTGAACTTC
TTTTCCTGGAGAAGAAGCAATGACGGTATCTGGGGAATAAGCATCGGCTAACTCTGTGTCAGCAGCCGCAGTAAGACAGA
GGATGCAAGCGTTATCTGGAATGATTGGGCATAAAGCGTCTGTAGGTGGCTTTTCAAGTCCGCCGTCAAATCCCAGGGCT
CAACCCTGGACAGGCAGTGGAAACTGCCAAGCTGGAGTACGGTAGGGGCAGAGGGAATTTCTAGTGGAGCGGTGAAATGC
GTAGAGATCTGAAAGAACACCAACGGCGAAAGTACTCTGCTGGGCCGACACTAACACTGAGAGACGAAAGCTAGGGGAGC
GAATGG
>ZOTU354
GTTAGGAATATTGGACAATGGGGGAAACCCTGATCCAGCCATGCCGCGTGTGTGAAGAAGGCCTTAGGGTTGTAAAGCAC
TTTCAGCTGTGAAGATAATGACAGTAGCAGAAGAAGAAGCTCCGGCTAAATTCGTGCCAGCAGCCGCGGTAATACGAATG
GAGCGAGCGTTGTTCGGAATCACTGGGCGTAAAGGGTGCGCAGGCGGTCATGAAAGTTAGAAGTGAAATCCCAGGGCTTA
ACCCTGGAATGGCTTTTAAAACTCCATGACTAGAGTACTGGAGAGGTTGGCGGAATTCCGAGTGTAGAGGTGAAATTCGC
AGATATTCGGAGGAACACCAATGGCGTAGGCAGCCAACTGGACAGTAACTGACTCTCATGCACGAAAGCGTGGGGATCAA
ACAG
>ZOTU355
GTGGGGAATTTTCCGCAATGGGCGAAAGCCTGACGGAGCAATGCCGCGTGGAGGTAGAGGGCCTGCGGGTCGTGAACTTC
TTTTCCCGGAGAAGAAGCAATGACGGTATCTGGGGAATAAGCATCGGCTAACTCTGTGCCAGCAGCCGCGGTAAGACATA
GGATGCAAGCGTTATCCGGAATGATTGGGCGTAAAGTGTCTGTAGGTGGCTTTTCAAGTTTGCCGTCAAATCCCAGGGCT
CAACCCTGGACAGGCGGTGGAAACTGCCAAGCTAGAGTACGGTAGGGGCAGAGGGAATTTCTGGTGGAGCGGTGAAATGC
GTAGAGATCGGAAAGAACACCAACGGCGAAAGCACTCTGCTGGGCCGACACTGACACTGAGAGATGAAAGCTAGGGGAGC
GAATGG
>ZOTU356
GTGGGGAATTTTCCGCAATGGGTGAAAGCCTGACAGAGCAATGCCGCGTGGAGGTAGAGGGCATGCGGGTCGTGAACTTC
TTTTCTCGGAGAAGAAGCAATGACGGTATCTGGGGAATAAGCATCGGCTAACTCTGTGCCAGCAGCCGCGGTAAGACAGA
GGATGCAAGCGTTATCCGGAATGATTGGGCGTAAAGCGTCTGTAGGTGGCTTTTCAAGTCCGCCGTCAAATCCCAGGGCT
CAACCCTGGACAGGCGGTGGAAACTACCAAGGTGGAGTACGGTAGGGGCAGAGGGAATTTCCGGTGGAGCGGTGAAATGC
GTAGAGATTGGAAAGAACACCAACGGCGAAAGCACTCTGTTGGGCCGACACTGACACTGAGAGACGACAGCTAGGGGAAC
GAATGG
>ZOTU357
GTGGGGAATTTTCTGCAATGGGCGAAAGCCTGACGGAGCAATGCCGCGTGGAGGTAGAGGGCATGCGGGTCGTGAACTTC
TTTTCCCGGAGACGAAGCAATGACGGTATCTGGGGAATAAGCATCGGCTAACTCTGTGCCAGCAGCCGCGGTAAGACAGA
GGATGCAAGCGTTATCCGGAATGATTGGGCGTAAAGCGTCTGTAGGTGGCTTTTCAAGTCCGCCGTCAAATCCCAGGGCT
CAACCCTGGACAGGCGGTGGAAACTGCCAAGCTGGAGTACGGTAGGGGCAGAGGGAATTTCCTGTGGAGCGGTGAAATGC
ATAGAGATCGGAAAGAACACCAACGGCGAAAGCACTCTGCTGGGCCGACACTGACACTGAGAGACGAAAGCTAGGTGAGC
GAATGG
>ZOTU358
TTAGGGAATCTTGGACAATGGGCAAAAACCCGATCCAGCAATATCATGTGAGTGAAATTTAAGAAGGCCAATGCCGCTTG
TAAAGCTCTTTCGTCGAGTGCGCAATCATGACAAGACTCGAGGAAGAAGCCCCAGCTAACTCCGTTGAAAGTGAAAGTTT
CCAAAAACTGGCAGAATGCTCTCCAAACCAATTAACTTGAGTGAGACAGCAGAGAGTGGAATTTCGTGTGTAGGGGTGAA
ATTTGGAGATCTACGAAGGAACGCCAAAAGCGAAGGGAGCTCTCTGGGTCCATACCGACGCTAGGGTGCAAAAGCATGGG
GAGCGAATAT
>ZOTU359
GTGGGGAATTTTCTGCAATGGGCGAAATCCTGACGGAGCAATGCTGCGTGGAGGTAGAGGGCCTGCGGGTCGTGAACTTC
TTTTCTCAGAGAAGAAGCAATGACGGTATCTGGGGAATAAGCATCGGCTAACTCTGTGCCAACAGCCGCGGTAAGACAGA
GGATGCAAGCGTTATCCGGAATGATTGGGCGTAAAGCGTCTGTAGGTGGCTTTTCAAGTCCGCCGTCAAATCCCAGGGCT
CAACCCTGGACAGGCGGTGGAAACTGCCAAGCTAGAGTACGGTAGGGGCAGAGGGAATTTTCGGTGGAGCGGTGAAATGC
GTAGAGATCGGAAAGAACACCAACGACGAAAGTACTCTGCTGGGCCGACACTGACACTGAGAGACGAAAGCTAGGGGAGC
GAATGG
>ZOTU360
GTCGAGGATCTTCGGCAATGAGCGCAAGCTTGACCGAGCGACGCCGCGTGAGCGATGAAGGCCTTCGGGTTGTAAAGCTC
TTTAGTGGGGGAGAAAAGCCCGCAAGGGTGTGATCTATCCCAAAAATAAGCACGGGCTAAGTTCGTGCCAGCAGCCGCGG
TAAGACGAACCGTGCGAACGTTGTTCGGAATCACTGGGCTTAAAGGGCGCGTAGGCGGGCTGACAAGTCTGGGGTGAAAT
GCCGCGGCTCAACCGTGGAACTGCCTCAGATACTGTCGGCCTCGAGGAAGGTAGGGGCATGCGGAACTGTAGGTGGAGCG
GTGAAATGCGTTGATATCTACAGGAACTCCGGTGGCGAAAGCGGCGTGCTGGACCCTTTCTGACGCTGAGGCGCGAAAGC
TAGGGGAGCAAACGG
>ZOTU361
GTGGGGAATTTTGGACAATGGGCGAAAGCCTGATCCAGCAATGCCGCGTGCAGGAAGAAGGCCTTCGGGTTGTAAACTGC
TTTTGTACGGAACGAAACGGTCCTTTCTAATAAAGAGGGCTAATGACGGTACCGTAAGAATAAGCACCGGCTAACTACGT
GCCAGCAGCCGCGGTAATACGTAGGGTGCGAGCGTTAATCGGAATTACTGGGCGTAAAGCGTGCGCAGGCGGTTCTATAA
GACAGATGTGAAATCCCCGGGCTCAACCTGGGAATGGCATTTGTGACTGTAGAGCTAGAGTACGGTAGAGGGGGATGGAA
TTCCGCGTGTAGCAGTGAAATGCGTAGATATGCGGAGGAACACCGATGGCGAAGGCAATCCCCTGGACCTGTACTGACGC
TCATGCACGAAAGCGTGGGGAGCAAACAG
>ZOTU362
GTGGGGAATATTGCACAATGGGGGGAACCCTGATGCAGCCATGCCGCGTGTATGAAGAAGGCCTTCGGGTTGTAAAGTAC
TTTCGGTGATGAGGAAGGTAGTGTATCTAATAGGTGCACTAATTGACGTTAATTACAGAAGAAGCACCGGCTAACTCCGT
GCCAGCAGCCGCGGTAATACGGAGGGTGCGAGCGTTAATCGGAATGACTGGGCGTAAAGGGCATGTAGGCGGATAATTAA
GTTAGGTGTGAAAGCCCTGGGCTCAACCTAGGAATTGCACTTAAAACTGGTTATCTGGAGTATTGTAGAGGAAGGTAGAA
TTCCACGTGTAGCGGTGAAATGCGTAGAGATGTGGAGGAATACCGGTGGCGAAGGCGGCCTTCTGGACAGATACTGACGC
TGAGATGCGAAAGCGTGGGGAGCAAACAG
>ZOTU363
GTGGGGAATATTGCGCAATGGGCGAAAGCCTGACGCAGCGACGCCGCGTGCGGGATGAAGGCCTTCGGGTTGTAAACCGC
TGTCGGGAGGGACGAAGTTCTGACGGTACCTCCAAAGGAAGCACCGGCTAACTCTGTGCCAGCAGCCGCGGTAATACAGA
GGGTGCAAGCGTTGTCCGGAATCACTGGGCGTAAAGGGCGCGTAGGCGGCCTGGTAAGTCGGGGGTGAAACGCTGCGGCT
CAACCGCAGCACTGCCTTCGAGACTGCTGGGCTTGAGCACGGTAGAGGCTGGTAGAATTCCCGGTGTAGCGGTGGAATGC
GTAGAGATCGGGAAGAACATCGGTGGCGAAGGCGGCCAGCTGGGCCGTTGCTGACGCTGAGGCGCGACAGCGTGGGGAGC
AAACAG
>ZOTU364
GTGGGGAATTTTCCGCAATGGGCGAAAGCCTGACGGAACAATGCCGCATGGAGGTAGAGGGCCTGCGGGTCGTGAACTTC
TTTTCCTGGAGAAGAAGCAATGACGGTATCTGGGGAATAAGCATCGGCTAACTCTGTGTCAGCAGCCGCAGTAAGACAGA
GGATGCAAGCGTTATCTGGAATGATTGGGCATAAAGCGTCTGTAGGTGGCTTTTCAAGTCCGCCGTCAAATCCCAGGGCT
CAACCCTGGACAGGCAGTGGAAACTGCCAAGCTGGAGTACGGTAGGGGCAGAGGGAATTTCCAGTGGAGCGGTGAAATGC
GTAGAGATCGGAAAGAACACCAACGGCGAAAGTACTCTGCTGGGCCGACACTAACACTGAGAGACGAAAGCTAGGGGAGC
GAATGG
>ZOTU365
GTGGGGAATTTTCCGCAATGGGCGAAAGCCTGACGGAGCAATGCCGCGTGGAGGTAAAAGGCACACGGGTCGTAAACTTC
TTTTCCTGGAGAAGAAGCAATGACGGTATCTGGGGAATAAGCATCGGCTAACTCTGTGCCAGCAGCCACGGTAAGACAGA
GGATGCAAGCGTTATCCGGAATGATTGGGCGTAAAGCGTCTGTAGGTGGCTTTTTAAGTCCGCCGTCAAATCCCAGGACT
CAACCCTGGACAGGCGGTGGAAACTACCAAGCTGGAGTACAGTAGGGGCAGAGGGAATTTTCGGTGGAGCGGTGAAATGC
GTAGAGATCGGAAAGAACACCAATGGCAAAAGCACTCTGCTGGGCCGACACTGACACTGAGAGACGAAAGCTAGGGGAGC
GAATGG
>ZOTU366
TTGGGGAATTTTCCGCAATGGGCAAAAGCCTGACATAGCAATGCCGCGTGGAGGTAGAGGGCCTGCGGGTCGTGAACTTA
TTTTCCCGGAGAAGAAGCAATGACGGTATCTGGGGAATAAGCATCGGTTAACTCTGTGACAGCAGCCGCGGTAAGGCAGA
GGATGCAAGCGTTATCTGGAATGATTGGGCGTAAAGTGTCTGTAGGTGGATTTTCAAGTCCGCCATCAAATCCCAGGGCT
CAACCCTGGACAGGCGGTGGAAACTGCCAAGCTGGAGTACGGTAGGGGCAGAGGGAATTTCCGGTGGAGCGGTGAAATGT
GTAGAGATCGGAAAGAACACCAACGGCAAAAGCACTCTGCTGGGCGGACACTGACACTGAGAGATGAAAGCTAGGGGAGC
GAATGG
>ZOTU367
GTGGGGAATTTTCCGCAATGGGCGAAAGCCTGACAGAGCAATGCCGCATGGAGGTAGAGGGCCTGCGGGTCGTGAACTTC
TTTTCCCAGAGAAGAAGCAATGACGGTATCTGGGGAATAAGCATCGGCTAACTCTGTGCCAGCAGCCGCGGTAAGACAGA
GGATGCAAGCGTTATCCAGAATGATTAGGCGTAAAGCGTCTGTAGGTGGCTTTTCAAGTCCGCCGTCAAATCCCAGGGCT
CAACCCTGGACAGGCGGTGGAAACTGCCAAGCTGGAGTACGGTAGGGGCAGAGGGAATTTCCGGTGGAGCGGTGAAATGC
GTAGAGATCGGAAAGAACACCAACGAGGAAAGCACTCTGCTGGGCCGACACTGACACTGAGAGACGAAAGCTAGGGGAGC
GAATGG
>ZOTU368
GTGGGGAATTTTCCATTATGGGCGAAAGCCTGACAGAGCAATGTCGTGTGGAGGTAGAAGGCATTTCGGGTTGGAGAAGA
AGCAATGACGGTATCCGGGGAATAAGCATTGGCTAACTCTGTTCCAGCAACAGCGGTAAGACAGACGATGCAAGTGTTAT
TCAGAATGATTGGTTGTAAAGCGTCTGTAGGTGGCTTTTCAAGTACGCCGCCAAATCCCAGGGCTCAACCCTGGACATGC
GGTGGAAACTGCCAAGCTGGAGTACGGTAAAGGTAGAGGCGGAGGGAAGTTCCGGTGGAGCGGTGAAATGCGTAGAGATC
GAAAAGAACACCAACAGTGAAAGCACTCTGCTGGGCCGACACTGACGCTGAGAGGCAAAAGTTAGGGGAGTGAATGG
>ZOTU369
GTGGGGAATATTGGACAATGGGGGCAACCCTGATCCAGCAATGCCGCGTGAGTGATGAAGGCCTTCGGGTTGTAAAGCTC
TTTTGGCGGGGACGATGATGACGGTACCCGCAGAATAAGCCCCGGCTAACTTCGTGCCAGCAGCCGCGGTAATACGAAGG
GGGCAAGCGTTGTTCGGAATTACTGGGCGTAAAGGGCGCGTAGGCGGCTTATCAAGTCAGGCGTGAAATTCCCGGGCTCA
ACCTGGGGGCTGCGCTTGATACCGATGAGCTTGAATGCGGGAGAGGATAGTGGAATTCCCAGTGTAGAGGTGAAATTCGT
AGATATTGGGAAGAACACCGGTGGCGAAGGCGATCATCTGGACCACAACTGACGCTGAGGCGCGAAAGCGTGGGGAGCAA
ACAG
>ZOTU370
GTGGGGAATTTTCCACAATGGGCGAAAGCCTGACGAAGCAATGCCGCGTGGAGGTAGAGGGCCTGCGGGTCGTGAACTTC
TTTTCCCGGAGAAGAAGCAATGACGGTATCTGGGGAATAAGCATCGGCTAACTCTGTGCCAGCAGCCGCGGTAAGACAGA
GGATGCAAGCGTTATCTGGAATGATTGGGCGTAAAGCGTCTGTAGGTGGCTTTTCAAGTCCGCCGTCAAATCCCAGGGCT
CAACCCTGGACAGGCAGTGGAAACTGCCAAGCTGGAGTACGGTAGGAGTAGAGGGAATTTCCGGTGGAGCGGTGAAATGC
GTAGAGATCGGAAAGAACACCAACGGCGAAAGCACTCTGCTGGGCCGACACTGACACTGAGAGACAAAAGCTAGGGGAGT
GAATGG
>ZOTU371
GTGGGGAATTTTCCACTATGGGCGAAAGCCTGACAGAGCAATGTCGCGTGGAGGTAGAAGGCATTTCAGGTTGGAGAAGA
AGCAATGACGGTATTCGGGGAATAAGCATTGGCTAACTCTGTTCCAGCAATAGCGGTAAGACAGACGATGCAAGGGCTAT
TCAGAATGATTGGTCGTAAAGCGTTTGTAGGTGGCTTTTCAAGTCCGCCGTCAAATCCCAGGGCTCAACCCTGGACATGC
GGTGGAAACTGCCAAGCTGGAGTACGGTAAAGGTAGAGGCAGAGGGAAGTTCCGGTGGAGCGGTGAAATGCGTAGAGATC
GAATAGAACACCAACAGTGAAAGCACCCTGCTGGGCCGACACTGACGCTGAGAGTCGAAAGTTAGGGGAGCGAATGG
>ZOTU372
GTAGGGAATTTTCCGCAATGGGTGAAAGCCTGACAGAGCAATGTCGCGTGGAGATAGAAGGCATTGCGGGTCGGAGAAGA
AGCAATGACAGTATTTGGGGAATAAGCATTGGCTAACTCTGTGCCAGCAACAGCGGTAAGACAGACGATGCAAGGGTTAT
TCAGAATGATTGGGCGTAAAGCGTCTGTAGGTGGCTTTTCAAGTCCGCCGTCAAATCCCAGGGCTCAACCCTGGACATGC
GGTGGAAACTACGAAGCTGGAGTACGGTAGAGGCAGAGGGAAGTTCCGGTGAAGCGGTGAAATGCGTAGAGATCGAAAAG
AACACCAACGGAGAAAACACTCTGCTGGGCCGACACTGACACTAAGAGACGAAAGTTAGGGGAGTGAATGG
>ZOTU373
GTGGGGAATTTTCCACAATGGGCGAAAGCCTGACGGAGCAATGACGCGTGGAGGTAGAGGGCCTGCGGGTCGTGAACTTC
TTTTCCCGGAGAAGAAGCAATGACGGTATCTGGGGAATAAGCATCGGCTAACTCTGTGCCAGCAGCCGCGGTAAGACAGA
GGATGCAAGCGTTATCCGGAATGATTGGGCGTAAAGCGTCTGTAGGTGGCTTTTCAAGTCCGCCATCAAATCCCAGGGAT
CAACCCTGGACAGGCGGTGGAAACTGCCAAGATGGAGTATGGTAGGGGCAGAGGGAATTTCCGGTGGAGCGGTGAAATGC
GTAGAGATCGGAAAGAACACCAACGGCGAAAGCACTCTGCTGGGCCGACACTGACACTGAGAGACGAAAGCTAGGGGAGC
GAATGG
>ZOTU374
GTGGGGAATCTTGGACAATGGGGGAAACCCTGATCCAGCCATGCCGCGTGAATGAAGAAGGCCTTAGGGTTGTAAAGTTC
TTTTAGTGGGGAAGATAATGACGGTACCCACAGAAAAAGCCCCGGCTAACTCCGTGCCAGCAGCCGCGGTAATACGGAGG
GGGCTAGCGTTAATCGGAATTACTGGGCGTAAAGCGCGCGTAGGCGGTTTGGTAAGCTGGATGTGAAAGCCCTGGGCTCA
ACCTGGGAACTGCATCCAGAACTGCCAAGCTAGAGTATGGTAGAGGACAGTGGAATTTCCGGTGTAGCGGTGAAATGCGT
AGAGATCGGAAGGAACACCAGTGGCGAAGGCGACTGTCTGGACCAATACTGACGCTGAGGTGCGAAAGCGTGGGGAGCAA
ACAG
>ZOTU375
GTGGGGAATTTTCCACAAGGGGAGAAAGCCTGACGGAGTAATGTCGCGTGGAGGTAGAGGGCCAGCGGGTCGTGAACTTC
TTTTCCGGGAGAAGAAGCAATAACGATATCTGGGGAATAAGCATTGGCTAACTATGTGCAAGCAACCACGGTAAGACAGA
CGATGCAAGTGTTATTCGGAATGATTGGGCGTAAAGCGTCTGTAGGTGGCTTTTCAAGTCCGCCGTCAACAAGCAGTGGA
AACTGCCAAGCTGGAGTACGGTAGAGGCAAAGGGAAGTTCCGGTGGAGCGGTGAAATGTGTAGTGATTGAAAAGAACACC
AATGGCAAAAGCACTATGCTGGGCCGATACTAACACTGAGAGACGAAAGTTAGGGGAGCAAATGG
>ZOTU376
GTGGGGAATTTTCCGCAATGGGCGAAAGCCTGACGGAGCAATGTCGCGTGGAGATAGAAGGCCCACGGGTCATGAACTTC
TTTTCCCGGAGAAGAAGCAATGACGATATCTGGGGAATAAGCATCGGCTAACTCTGTGCCAGCAGCCGCGGTAAGACAGA
GGATGCAAGCGTTATCCGGAATGATTGGGCGTAAAGCGTCTGTAGGTGGCTTTTCAAGTCCGCTGTCAAATCCCAGGGCT
CAACCCTGGACAGGCGGTGGAAACTACCAAGCTGGAGTACGGTAGGGGCAGAGGGAATTTCCGGTGGAGCAGTGAAATGC
ATAGAGATCGGAAAGAACACCAACGACGAAAGCACTCTGCTGGGCCGACACTGACACTGAGAGACTAAATCTAGGGGAGC
GAATGG
>ZOTU377
GTGGGGAATTTTTCGCAATGGGCGAAAGCCTGACGGAGCAATGCCGCGTGGGGGTAGAAGGCCCACGGGTCATGAACTTC
TTTTCCCGGAGAATAAGCAATGACGGTATCTGGGGAATAAGCATCGGCTAACTCTGTGCCAACAGCCGCGGTAAGACAGA
GAATGCAAGCGTTATCCGGAATGATTGGGCGTAAAGCGTCTATAGGTGGCTTTTCAAGTCCGCTGTCAAATCCCAGGGCT
CAACCCTGGACAGGCGGTGGAAACTACCAAGCTGGAGTACGGTAGGGGCAGAGGGAATTTCTGGTGGAGCGGTGAAATGC
TTAGAGATCGGAAAGAACACCGACGACGAAAGCACTCTGCTGGGCCGATACTGACACTGAGAGACGAAATCTAGGGGAGC
GAATGG
>ZOTU378
TTGGGGAATTTTCCGCAATGGGCAAAAGCCTGACATAGCAATGCCGCGTGGAGGTAGAGGGCCTGCGGGTCGTGAACTTA
TTTTCCCGAAGAAGAAGCAATGACGGTATCTGGGGAATAAGCATCGGTTAACTCTGTGACAGCAGCCGCGGTAAGACAGA
GGATGCAAGCGTTATCTGGAATGATTGGGCGTAAAGTGTCTGTAGGTGGATTTTCAAGTCCGCCATCAAATCCCAGGGCT
CAACCCTGGACAGGCGGTGGAAACTGCCAAGCTGGAGTACGGTAGGGGCAGAGGGAATTTCCGGTGGAGCGGTGAAATGC
GTAGAGATCGGAAAGAACACCAACGGCAAAAGCACTCTGCTGGGCGGACACTGACACTGAGAGACGAAAGCTAGGGGAGC
GAATGG
>ZOTU379
GTGGGGAATTTTCCACAATGGGCGAAAGCCTGACGGAGCAATGCCGCGTGGAGGTAGAGGGCATGCGGGTCGTGAACTTC
TTTTCTCGGAGAAGAAGCAATGACGGTATCTGGGGAATAAGCATCGGCTAACTCCGTGCCAACAGCCGCGGTAAGACAGA
GGATGCAAGCGTTATCCGGAATGATTGGGCGTAAAGCGTCTGTAGGTGGCTTTTCAAGTCCGCCGTCAAATCCCAGGGCT
CAACCCTGGACAGGCGGTGGAAACTACCAAGCTAGAGTACGGTAGGGGCAGAGGGAATTTCCGGTGGAGCGGTGAAATGC
GTAGAGATCGGAAAGAACACCAACGGCGAAAGTACTCTGCTGGGCCGACACTGACACTGAGAGACGAAAGCTAGGGGAGC
GAATGG
>ZOTU380
GTGGGGAATTTTCCGCAATGGGCGAAAGCCTGACGGAGCAATGCCGCATGAAGGCAGAAGGCCCACGGGTCATGAACTTC
TTTTCTCGGAGAAGAAAAAATGACGGTATCTGAGGAATAAGCATCGGCTAACTCTGTGCCAACAGCCGCGGTAAGACAGA
GGATGCAAGCGTTATTCAGAATGATTGGGCGTAAAGCGTCTGTAGGTGGCTTTTCAAGTCCGCTGTCAAATCCCAGGGCT
CAACCCTGGACAGGCGGTGGAAACTACCAAGCTGGAGTACGGTAGGGGCAGAGGGAATTTCCGGTGGAGTGGTGAAATGC
GTTGAGATCGGAAAGAACACCAACGGCGAAAGCACTCTGCTGGGCCGACACTGACACTGAGAGACGAAAGCTAGGGGAGC
AAATGG
>ZOTU381
GTGGGGAATTTTCCGCAATGGGCGAAAGCCTGACGGAGCAATGCCGCGTGGAGGTAGAGGGCCTGCGGGTCGTGAACTTC
TTTTCCCAGAGAAGAAGCAATGACGGTATCTGGGGAATAAGCATCGGCTAACTCTGTGCCAGCAGCCGCGGTAAGACAGA
GGATGCAAGCGTTATCCGGAATGATTGGGAGTAAATCGTCTGTACGTGGCTTTTCAAGTCCGCCGTCAAATCCCAGGGCT
CAACCCTGGACAGGCGGTGGAAACTGCCAAGCTGGAGTACGGTAGGGGCAGAGGGAATTTCTGGTGGAGCGGTGAAATGC
GTAGAGATCGGAAATAACACCAACGGCGAAAGCACTCTGCTGGGCCGACACTGACACTGAGAGACGAAAGCTAGGGGAGC
GAATGG
>ZOTU382
GTGGGGAATTTTCCGCAATGGGCGAAAGCCTGACGGAGCAATGCCGCGTGGAGGTGGTAGGCCTACGGGTCGTCAACTTC
TTTTCTCGGAGAAGAAACAATGACGGTATCTGAGGAATAAGCATCGGCTAACTCTGTGCTAGCAGCCGCGGTAAGACAGA
GGATGCAAGCGTTATCCGGAATGATTGGGCGTAAAGCGTCTATAGGTGGCTTTTCATGTCCGCCGTCAAATCCCAGGGCT
CAACCCTGGACAGGCGGTGGAAACTACCAAGCTAGAGTACGGTAGGGGCAGAGGGAATTTCCGGTGGAGCGGTGAAATGC
ATGGAGATCGGAAAGAACACCAACGGCGAAAGCACTCTGCTGGGCCGACACTGACACTGAGAGACGAAAGCTAGGGGAGC
AAATGG
>ZOTU383
GTGGGGAATCTTGGACAATGGGCGAAAGCCCGATCCAGCAATATCGCGTGAGTGAAGAAGGGCAATGCCGCTTGTAAAGC
TCTTTCGTCGAGTGCGCGATCATGACAGGACTCGAGGAAGAAGCCCCGGCTAACTCCGTGCCAGCAGCCGCGGTAAGACG
GGGGGGGCAAGTGTTCTTCGGAATGACTGGGCGTAAAGGGCACGTAGGCGGTGAATCGGGTTTCAAGTTCAAGTCGCCAA
AAAGAGGCGGAATGCTCTCGAAACCAATTCACTTGAGTGAGACAGAGGAGAGTTTCATTTCGTGTGTAGGGGTGAAATCC
TCATATCTACGAAGGAAGGCCAAATGCGAAGGCAGCTCTCTGGGTCCCTACCGACGCTGGGGTGCGAAAGCATGGGGAGC
GAACGG
>ZOTU384
GTGGGGAATATTGCACAATGGGGGGAACCCTGATGCAGCCATGCCGCGTGTATGAAGAAGGCTTTCGGGTTGTAAAGTAC
TTTCGGTGATGAGGAAGGTAGTGTATCTAATAGGTGCACTAATTGACGTTAATTACAGAAGAAGCACCGGCTAACTCCGT
GCCAGCAGCCGCGGTAATACGGAGGGTGCGAGCGTTAATCGGAATGACTGGGCGTAAAGGGCATGTAGGCGGATAATTAA
GTTAGGTGTGAAAGCCCTGGGCTCAACCTAGGAATTGCACTTAAAACTGGTTATCTGGAGTATTGTAGAGGAAGGTAGAA
TTCCACGTGTAGCGGTGAAATGCGTAGAGATGTGGAGGAATACCGGTGGCGAAGGCGGCCTTCTGGACAGATACTGACGC
TGAGATGCGAAAGCGTGGGGAGCAAACAG
>ZOTU385
GTGGGGAATTTTCCGCAATGGGCGAAAGCCTGACGGAGCAATGCCGCGTGGAGGTAGAAGGCCCACGGGTCATGAACTTA
TTTTCTCAGAGAAGAAGCAATGGCGGTATCTAAGGAATAAGCATCGGCTAACTCTGTGCCAGCAGCCGCGGTAAGACAGA
GGATGCAAGCGTTATCCGGAATGATTGGGCGTAAAGCGTCTGTAGGTGGATTTTCAAGTCCGCCGTCAAATCCCAGGGCT
CAACCCTAGACAGGCGGTGGAAACTACCAAGCTGGAGTACGGTAGGGGCAGAGGGAATTTCCGGTGGAGCGGTGAAATGC
GTAGAGATCGGGAAGAACACCAACGGCGAAAGCACTCTGCTGGGCCGACACTGACACTGAGAGACGAAAGCTAGGGGAGC
AAATGG
>ZOTU386
GTGGGGAATTTTCCGCAATGGGCGAAAGCCTGACGGAACAATGCCGCATGGAGGTAGAGGGTCTGCGGCTCGTAAACTTC
TTTTCCCAGAGAAGAAGCAATGACGGTATCTGGGGAATAAGCATCGGCTAACTCTGTGTCAGCAGCCGCGGTAAGATAGA
GGATGCAAGCGTTATCCGGAATGATTGGGCATAAAGCGTCTGTATGTGGCTTTTCAAGTCCGCCGTCAAATCCCAGGGCT
CAACCCTGGACAGGCAGTGGAAACTGCCAAGCTGGAGTACGGTAGGGGCAGAGGGAATTTCCAGTGGAGCGATGAAATGC
GTAGAGATCGGAAAGAACACCAACGGCGAAAGTACTCTGTTGGGCCGACACTAACACTGAGAGACGAAAGCTAGGGGAGC
AAATGG
>ZOTU387
GTGGGGAATATTGGACAATGGGCGAAAGCCTGATCCAGCCATGCCGCGTGTGTGAAGAAGGTCTTCGGATTGTAAAGCAC
TTTAAGTTGGGAGGAAGGGCAGTAACCTAATACGTTATTGTTTTGACGTTACCGACAGAATAAGCACCGGCTAACTCTGT
GCCAGCAGCCGCGGTAATACAGAGGGTGCAAGCGTTAATCGGAATTACTGGGCGTAAAGCGCGCGTAGGTGGTTTGTTAA
GTTGAATGTGAAATCCCCGGGCTCAACCTGGGAACTGCATCCAAAACTGGCAAGCTAGAGTAGGGCAGAGGGTGGTGGAA
TTTCCTGTGTAGCGGTGAAATGCGTAGATATAGGAAGGAACACCAGTGGCGAAGGCGACCACCTGGGCTCATACTGACAC
TGAGGTGCGAAAGCGTGGGGAGCAAACAG
>ZOTU388
GTGGGGAATATTGGACAATGGGCGAAAGCCTGATCCAGCCATGCCGCGTGTGTGAAGAAGGTCTTCGGATTGTAAAGCAC
TTTAAGTTGGGAGGAAGGGCAGTTACCTAATACGTGATTGTTTTGACGTTACCGACAGAATAAGCACCGGCTAACTCTGT
GCCAGCAGCCGCGGTAATACAGAGGGTGCAAGCGTTAATCGGAATTACTGGGCGTAAAGCGCGCGTAGGTGGTTTGTTAA
GTTGGATGTGAAATCCCCGGGCTCAACCTGGGAACTGCATTCAAAACTGACTGACTAGAGTATGGTAGAGGGTGGTGGAA
TTTCCTGTGTAGCGGTGAAATGCGTAGATATAGGAAGGAACACCAGTGGCGAAGGCGACCACCTGGACTAATACTGACAC
TGAGGTGCGAAAGCGTGGGGAGCAAACAG
>ZOTU389
GTGGGGAATCTTGGACAATGGGGGAAACCCTGATCCAGCCATGCCGCGTGAATGAAGAAGGCCTTAGGGTTGTAAAGTTC
TTTTAGTGGGGAAGATAATGACGGTACCCACAGAAAAAGCCCCGGCTAACTCCGTGCCAGCAGCCGCGGTAATACGGAGG
GGGCTAGCGTTGTTCGGAATTACTGGGCGTAAAGCGCACGTAGGCGGCTTGGAAAGTTGGAGGTGAAAGCCCAGAGCTTA
ACTCTGGAACTGCCTTCAAAACTCCCAAGCTAGAGTTCGGAAGAGGAGAGTGGAATTCCCAGTGTAGAGGTGAAATTCGT
AGATATTGGGAAGAACACCAGTGGCGAAGGCGGCTCTCTGGTCCGATACTGACGCTGAGGTGCGAAAGCGTGGGGAGCAA
ACAG
>ZOTU390
GTGGGGAATTTTCCGCAATGGGCGAAAGCCTGACGGAGCAATGTCGCGTGGAGGTAGAGGGCCTACGGGTCGTGAACTTC
TTTTCCCGGAGAAGAAGCAATGACGGTATCTGGGGAATAAGCATCGGCTAACTCTGTCCCAGCAGCCGCGGTAAGACAGA
GGATGCAAGCGTTATCCGGAATGATTGGGCGTAAAGCGTCTGTAGGTGGCTTTTCAAGTCTGCCGTCAAATCCCAGGGCT
CAACCCTGGACAGGCGGTGGAAACTGCCAAGCTGGAGTACGGTAGGGGCAGAGGGAATTTCCGGTGGAGCGGTGAAATGC
GTAGAGATCGGAAAGAACACCAACAGAGAAAGCACTCTGCTGGGCCGACACTGACACTGAGAGACGAAAGATAGGGGAGC
GAATGG
>ZOTU391
GTAGGGAATATTGGTCAATGGATGCAAGTCTGAACCAGCCATGCCGCGTGCAGGAAGAAGGCCTTCTGGGTTGTAAACTG
CTTTTGCCAGGGGATAAAATTTCCTTGCGAGGAAAATTGAAGGTACCTGGTGAATAAGCCACGGCTAACTACGTGCCAGC
AGCCGCGGTAATACGTAGGTGGCAAGCGTTGTCCGGATTTATTGGGTTTAAAGGGTGCGTAGGCGGCTTTGTAAGTCAGT
GGTGAAATATGTCAGCTTAACTGAGAGGGTGCCATTGATACTGCAGAGCTTGAGTACAGATGAGGTAGGCGGAATTGACG
GTGTAGCGGTGAAATGCTTAGATATCGTCAAGAACACCTATAGCGAAGGCAGCTTACTAGGCTGTAACTGACGCTGAGGC
ACGAAAGTGTGGGGATCAAACAG
>ZOTU392
GTGGGGAATTTTCCGTAATGGGCAAAAGCCTGACGAAGCAATGCCGCGTGGAGGTAGAGGGCCTGCGGGTCATGAATTTC
TTTTCCCGGAGAAGAAGCAATGACGGTATCTGGGGAATAAGCATCGGCTAACTCTGTGCCAGCAGTCGCGGTAAGACAGA
GGATGCAAGCGTTATCCGGAATGATTGGGCGTAAAACGTCTGTAGGTGGCTTTTCAAGTCCGTTGTCAAATTCCAGGGCT
CAACCCTGGACAAGCGGTGAAAACTGCCAAGCTGGAGTACGGTAGGGTCAGAGGGAATTTCCGGTGGAGCGGTGAAATGC
GTAGAGATCGAAAAGAACACCAACGGCGAAAGCACTCTGCTGGGCCGACAGTGACACTGATAGACGAAAGCTAGGGGAGC
GAATGG
>ZOTU393
GTGGGGAATCTTGGACAATGGGCGAAAGCCCGATCCAGCAATATCGCGTGAGTGAAGAAGGGCAATGCCGCTTGTAAAGC
TCTTTCGTCGAGTGCGCGATCATGACATGACTCGAGGAAGAAGCCCCGGCTAACTCCGTGCCAGCAGCCGCGGTAAGACG
GGGGGGGCAAGTGTTCTTCGGAATGACTGGGCGTAAAGGGCACGTAGGCGGTGAATCGGGTTGAAAGTGAAAGTCGCCAA
AAACTGGCGGAATGCTCTCGAAACCAATTCACTTGAGTGAGACAGAGGAGAGTGGAATTTCGTGAGGAGGGGTGAAATCC
GAAGATCCACGAAGGAACGCCAAAAGCGAAGGCAGCTCTCTGGGTCCCTACCGACGCTGGGGTGCGAAAGCATGGGGAGC
GAACAG
>ZOTU394
GTGGGGAATTTTCCGCAATGGGCGAAAGCCTGACGGAGCAATGCCGCGTGGAGGTAGAGGGCCTGCTGGTCGTGAACTTC
TTTTCCCGGAGAAGAAGCAATGACGGTATCTGGGGAATAAGCATCGGCTAACTCTGTGCCAACAGCCACGGTAAGACAGA
GGATGCAAGCGTTATCCGGAATGATTGGGCGTAAAACGTCTGTAGGTGGCTTTTCAAGTCCGCTGTCAAATCCCAGGGCT
CAACCCTGGACAGGCGGTGGAAACTGCCAAGCTAGAGTACGGTAGGGGCAGAGGGAATTTCCGGTGGAGCGGTGAAATGC
GTAGAGATCGGAAAGAACACCAACAGCGAAAGTACTCTGCTGGGCCGACACTGACACTGAGAGACGAAAGCTAGGGGAGC
GAATGG
>ZOTU395
TTGGGGAATTTTCCGCAATGGGCAAAAGCCTGACATAGCAATGCCGCGTGGAGGTAGAGGGCATGCGGGTCGTGAACTTA
TTTTCCCGGAGAAGAAGCAATGACGGTATCTGGGGAATAAGCATCGGTTAACTCTGTGACAGCAGCCGCGGTAAGACAGA
GGATGCAAGCGTTATCTGGAATGATTGGGCGTAAAGTGTCTGTAGGTGGATTTTCAAGTCCGCCATCAAATCCCAGGGCT
CAACCCTGGACAGGCGGTGGAAACTGCCAAGCTGGAGTACGGTAGGGGCAGAGGGAATTTCCGGTGGAGCGGTGAAATGC
GTAGAGATCGGAAAGAACACCAACGGCAAAAGCACTCTGCTTGGCGGACACTGACACTGAGAGACGAAAGCTAGGGGAGC
GAATGG
>ZOTU396
GTGGGGAATTTTCCGCAATGGGCGAAAGCCTGACGGAGCAATGCCGCGTGGAGGTGGAAGGCCTACGGGTTGTCAACTTC
TTTTCTCGGAGAAGAAACAATGGCGGTATCTGAGGAATAAGCATCGGCTAACTCTGTTCCAGCAGCCACGGTAAGACAGA
GGATGCAAGCGTTATCCGGAATGATTGGGCGTAAAGCGTCTGTAGGTGGCTTTTCAAGTCCGCCGTCAAATCCCAGGGCT
CAACCCTGGACAGGCGGTGGAAACTACCAAGCTGGAGTATGGTAGGGGCGGAGGGAATTTCCGGTGGAGCGGTGAAATGC
ATTGAGATTAGAAGGAACACCAACGGTGAAAGCACTCTGCTGGGCCGACACTGACACTGAGAGACGAAAGCTAGGGGAGC
AAATGG
>ZOTU397
GTGGGGAATTTTTCGCAATGGGCGAAAGCCTGACGGAGCAATGCCGCTTGGAGGTAGAGGGCCTACGGGTCGTGAACTTC
TTTTCCCAGAGAAGAAGCAATGACGATATCTGGGGAATAAGCATCAGCTAACTCTGTGCCAACAGCCGCGGTAAGACAGA
GGATGCAAGCGTTATCCAGAATGATTGGGCGTAAAGCGTCTGTAGGTGGCTTTTAAAGTCCGCCGTCAAATCCCAAGGCT
CAACCCTGGACAGGCGGTGGAAACTTCCAAGCTGGAGTACGGTAGGGGCAGAGGGAATTTCCGGTGGAGCGGTGAAATGC
GTAGAGATCGGAAAGAACACCAACGGCGAAAGCACTCTGCTGGGCCGACACTGACACTGAGAGACGAAAGCTAGGGGAGC
GAATGG
>ZOTU398
GTGGGGAATCTTGGACAATGGGCGAAAGCCCGATCCAGCAATATCGCGTGAGTGAAATTTAAGAAGGGCAATTCCGCTTG
TAAAGCTCTTTCGTCGAGTGCGCGATCATGACAGGACTCGAGGAAGAAGCCCCGGCTAACTCCATGCCAGCAGCCGCGGT
AAGACAGGGGGGCAAGTGTTCTTCGGAATGACTGGGCGTAAAGGGCACGTAGGCGGTGAATCGGGTTGAAAGTGAAAGTC
GCCAAAAACTGGCGGAATGCTCTCGAAACCAATTAACTTGAGTGAGACAGAGGAGAGTGGAATTTCGTGTGTAGGGGTGA
AATCTGGAGATCTACGAAGGAATGCCAAAAGCGAAGGCAGCTCTCTGGGTCCCTACCGACGCTGGGGTGCGAAAGCATGG
GGAGCGAACAT
>ZOTU399
GTGGGGAATATTGCACAATGGGCGAAAGCCTGATGCAGCGACGCCGCGTGAGGGATGACGGCCTTCGGGTTGTAAACCTC
TTTCAGTAGGGAAGAAGCGAAAGTGACGGTACCTGCAGAAGAAGCACCGGCTAACTACGTGCCAGCAGCCGCGGTAATAC
GTAGGGTGCGAGCGTTATCCGGAATTATTGGGCGTAAAGAGCTCGTAGGCGGTTTGTCGCGTCTGTCGTGAAAGTCCGGG
GCTTAACCCCGGATCTGCGGTGGGTACGGGCAGACTAGAGTGCAGTAGGGGAGACTGGAATTCCTGGTGTAGCGGTGGAA
TGCGCAGATATCAGGAGGAACACCGATGGCGAAGGCAGGTCTCTGGGCTGTAACTGACGCTGAGGAGCGAAAGCATGGGG
AGCGAACAG
>ZOTU400
GTGGGGAATTTTCCGCAATGGGCAAAAGCCTGACGGAGCAATGCCGCTTGGAGGTAGAGGGCCTACGGGTCGTGAACTTC
TTTTCCCAGAGAAGAAGCAATGACGATATCTGGGGAATAAGCATCGGCTAACTCTGTGCCAGCAGCCGCGGTAAGACAGA
GGATGCAAGCGTTATCCAGAATGATTGGGCGTAAAGCGTCTGTAGGTGGCTTTTAAAGTCCGCCGTCAAATCCTAAGGCT
CAACCCTGGACAGGCGGTGGAAACTTCCAAGCTGGAGTACGGTAGGGGCAGAGGGAATTTCCGGTGGAGCGGTGAAATGC
GTAGAGATCGGAAAGAACACCAACGGCGAAAGCACTCTGCTGGGCTGACACTGACACTGAGAGACGAAAGCTAGGGGAGC
GAATGG
>ZOTU401
GTGGGGAATTTTCTGCAATGGGCGAAAGCCTGACGGAGCAATGCCGCGTGAAGGCAGAAGGCCCACGGGTCATGAACTTC
TTTTCTCGGAGAAGAAAAAATGACGGTATCTGAGGAATAAGCATCGGCTAACTCTGTGCCAGCAGCCGCGGTAAGACAGA
GGATGCAAGCGTTATCTGGAATGATTGGGCGTAAAGCGTCTGTAGGTGGCTTTTCAAGTCCGCCGTCAAATCCCAGGGCT
CAACCCTGGACAGGAGGTGGAAACTACCAAGCTGGAGTACGGTAGGGGCAGAGGGAATTTCCGGTGGAGTGGTGAAATGC
GTTGAGATCGAAAAGAACACCAACGGCGAAAGCACTCTGCTGGGCCGACACTGACACTGAGAGACGAAAGCTAGGGGAGC
AAATGG
>ZOTU402
GTGGGGAATTTTCCGTAATGGGCGAAAGCCTGACAGAGCAATGCCGCGTGGAGGTAGAGGGCCTGCGGGTCGTGAACTTC
TTTTCTCGGAGAAGAAGCAATGACGGTATCTGGGGAATAAGCATCGGTTAACTCTGTGCCAGCAGCCGCGGTAAGACAGA
GGATGCAAGCGTTATCCGGAATGATTGGGCGTAAAGCGTCTGTAGGTGGCTTTTCAAGTCCGCCGTCAAATCCCAGGGCT
CAACCCTGGACAGGCGGTGGAAACTGCCAAGCTGGAGTACGGTAGGGGGAGAGGGAATTTCCGGTGGAGCGGTGAAATGC
ATAGAGATCGGAAAGAACACCAACGGCAAAAGCACTCTGCTGGGCCGATACTGACACTGAGAGACGAAAGCTAGGGGAGC
GAATGG
>ZOTU403
GTGGGGAATCTTGGACAATGGGCGAAAGCCCGATCCAGCAATATCGCGTGAGTGAAATTTAAGAAGGGCAATGCCGCTTG
TAAAGCTCTTTCGTCGAGTGCGCGATCATGACAGGACTCGATGAAGAAGCCCCGGCTAACTCCATGCCAGCAGCCGCGGT
AAGACAGGGGGCAAGTGTTCTTCGGAATGACTGGGCGTAAAGGGCACGTAGGCGGTGAATCGAGTTGAAAGTGAAAGTCG
CCAAAAACTGGCGGAATGCTCTCGAAACCAATTAACTTGAGTGAGACAGAGGAGAGTGGAATTTCGTGTGTAGGGGTGAA
ATCTGGAGATCTACGAAGGAATTCCAAAAGCGAAGGCAGCTCTCTGGGTCCCTACCGACGCTGGGGTGCGAAAGCATGGG
GAGCGAACAT
>ZOTU404
GTCGAGGATCTTCTGCAATGGGCGCAAGCCTGACAGAGCGACGCCGCGTGAAGGATGAAGGCCTTCGGGTTGTAAACTTC
TTTTAGCCGTTACGAACACCCATCCGTGAATAACGGATGGGATGACTAAGGCGGCAGAAACAGCCCCAGCTAACTACGTG
CCAGCAGCTGCGGTAATACGTAGGGGGCAAACGTTGCTCGGAATCACTGGGCTTAAAGCGCACGTAGGTGGCATTGTAAG
TCCGATGTGAAATCCCCCGGCTCAACCGGGGAACTGCGTTGGATACTGCTTTGCTTGAGGGTTGGAGGGGAGACTGGAAC
TCCTGGTGTAGCGGTGAAATGCGTAGATATCAGGAGGAACGCCGGTGGCGAAAGCGGGTCTCTGGACAACTTCTGACACT
GAGGTGCGAAAGCTAGGGGAGCAAACGG
>ZOTU405
GTGGGGAATTTTCCGCAATGGGCGAAAGCCTGACGGAGCAATGCCACGTGGAGGTAGAAGGCCCACGGGTCGTGAACTTC
TTTTCCCGGAGAAGAAGCAATAACGGTATTCGGGGAATAAGCATCGGCTAACTCTGTGCCAGCAGCCGCGGTAATACAGA
GGATGCAAGTGTTATCCGGAATGATTGGGCATAAAACGTTTGTAGGTGGCTTTTTAAGTCCGCTGTCAAATCCCAGGGCT
CAACCCTAGACATGCGGTGGAAACTACCAAGCTGGAGTACGATAGGGGCAGAGGGAATTTCCGGTGGAGCGGTGAAATGT
GTAGAGATCGGAAAGAACACTAATGGCGAAAGCACTCTGCTGGGCCGACACTGACACTGAGAGACGAAAGCTAGGGGAGC
GAATGG
>ZOTU406
GTAGGGAATCTTCCACAATGGACGCAAGTCTGATGGAGCAACGCCGCGTGAGTGAAGAAGGTTTTCGGATCGTAAAGCTC
TGTTGTTGGTGAAGAAGGACAGGGAAAGCAACTGATTCTTGTTTGACGGTAATCAACCAGAAAGTCACGGCTAACTACGT
GCCAGCAGCCGCGGTAATACGTAGGTGGCAAGCGTTGTCCGGATTTATTGGGCGTAAAGCGAACGCAGGCGGGAGAATAA
GTCAGCTGTGAAAGCCCTCAGCTTAACTGGGGAACTGCAGCTGAAACTATTTTTCTTGAGTGCAGAAGAGGAGAGTGGAA
CTCCATGTGTAGCGGTGGAATGCGTAGATATATGGAAGAACACCAGTGGCGAAGGCGGCTCTCTGGTCTGTAACTGACGC
TGAGGTTCGAAAGCATGGGTAGCGAACAG
>ZOTU407
TTGGGGAATTTACCGCAATGGGCAAAAGCCTGACATAGCAATGCCGCATGGAGGTAGAGGGCCTGCGGGTCGTGAACTTA
TTTTCCCGGAGAAGAAGCAATGACGGTATCTGGGGAATAAGCATCGGTTAACTCTGTGACAGCAGCCGCGGTAAGACAGA
GGATGCAAGCGTTATCTGGAATGATTGGGCGTAAAGTGTCTGTAGGTGGATTTTCAAGTCCGCCATCAAATCCCAGGGCT
CAACCCTGGACAGGCGGTGGAAACTGCTAAGCTGGAGTACGGTAGGGGCAGAGGGAATTTCCGGTGGAGTGGTGAAATGC
GTAGAGATCGGAAAGAACACCAACGGAAAAAGCACTCTGCTGGGCGGACACTGACACTGAGAGACGAAAGCTAGGGGAGC
GAATGG
>ZOTU408
GTGGGGAATTTTCCGCAATGGGTGAAAGCCTGACGGAGCAATGCCGCGTGGAGGTGGAAGGCCTACGGGTCATCAACTTC
TTTTCTCGGAGAAGAAACAAAGACGGTATCTGAGGAATAAGCATCGGCTAACTCTATGCCAGCAACCGCGGTAAGACAGA
GGATGCAAGCGTTATCCGGAATGATTGGGCGTAAAGCGTCTGTAGGTGGCTTTTCAAGTCTGCCGTCAAATCCCAGGGCT
CAACCCTGGACAGGCGGTGGAAACTACCAAGCTGGAGTACGGTAGGGGCAGAGGGAATTTCCGGTGGAGCGGTGAAATGC
ATTGAGATTGGAAAGAACACCAACGGCGAAAGCACTCTGCTGGGCCGACACTGACACTGAGAGATGAAAGCTAGGGGAGC
AAATGG
>ZOTU409
GTGGGGAATATTGGACAATGGGCGGAAGCCTGATCCAGCAATGCCGCGTGGATGAAGAAGGTCTTCGGATTGTAAAGTCC
TTTCGGCGGGGACGATGATGACGGTACCCGCAGAAGAAGCCCCGGCTAACTTCGTGCCAGCAGCCGCGGTAATACGAAGG
GGGCTAGCGTTGCTCGGAATTACTGGGCGTAAAGGGCGCGTAGGCGGATGATTTAGTCAGGCGTGAAAGCCCCGGGCTCA
ACCTGGGAATTGCGCTTGAGACGGGTCATCTTGAGGACGAGAGAGGGTGGTGGAATTCCCAGTGTAGAGGTGAAATTCGT
AGATATTGGGAAGAACACCGGTGGCGAAGGCGGCCACCTGGCTCGTTTCTGACGCTGAGGAGCGAAAGCGTGGGGAGCAA
ACAG
>ZOTU410
GTGGGGAATTTTCCACAATGGGCGAAAGCCTGACGGAGCAATGTCGCGTGGAGGTAGAAGGCCCACGGGTCATGAACTTC
TTTTCTCAGAGAAGAAGCAATGACGGTATCTGAGGAATAACCATCGGCTAACTCTGTGCCAGCAGCCACGGTAAGATAGA
GGATGCAAGCTTTATCCGGAATGATTCGGCGTAAAGCGTCTGTAGGTGGCTTTTCAAGTCCGCCATCAAATCCCAAGGCT
CAACCCTAGACAGGCGGTGGAAACTACCAAGCTGGAGTATGGTAGGGGTAGAGGGAATTTCCGGTGGAGCGGTGAAATGC
GTAGAGATCGGGAAGAACACTAACGGAGAAAGCACGCTGTTGGACCGACACTGACACTAAGAGACGAAAGATAGGGGATA
AAATGG
>ZOTU411
GTGGGGAATTTTCCGCAATGGGCGAAAGCCTGACGGAGCAATGCCACGTGGAGGTAGAAGGCCCACGGGTCGTGAACTTC
TTTTCCCGGAGAAGAAGCAATGACGGTATCCGGGGAATAAGCATCGGCTAACTCTGTGCCAGCAGCCGCGGTAATACAGA
GGATGCAAGTGTTATCCGGAATGATTGGGCGTAAAGCGTTTGTAGGTGGCTTTTTAAGTCCGCCGTCAAATCCCAGGGCT
CAACCCTAGACAAGCGGTGGAAACTACCAAGCTGGAGTACGATAGGGGCAGAGGGAATTTCCGGTGGAGCGGTGAAATGT
GTAGAGATCGGAAAGAACACTAATGGCGAAAGCACTCTGCTGGGCCGACACTGACACTGAGAGACGAAAGCTAGGGGAGC
GAATGG
>ZOTU412
GTGGGGAATATTGGACAATGGGCGAAAGCCTGATCCAGCAATGCCGCGTGAGTGATGAAGGCCTTAGGGTTGTAAAGCTC
TTTTACCCGGGATGATAATGACAGTACCGGGAGAATAAGCTCCGGCTAACTCCGTGCCAGCAGCCGCGGTAATACGGAGG
GAGCTAGCGTTGTTCGGAATTACTGGGCGTAAAGCGCACGTAGGCGGCTTTGTAAGTCAGAGGTGAAAGCCTGGAGCTCA
ACTCCAGAACTGCCTTTGAGACTGCATCGCTTGAATCCAGGAGAGGTGAGTGGAATTCCGAGTGTAGAGGTGAAATTCGT
AGATATTCGGAAGAACACCAGTGGCGAAGGCGGCTCACTGGACTGGTATTGACGCTGAGGTGCGAAAGCGTGGGGAGCAA
ACAG
>ZOTU413
GTGGGGAATATTGCACAATGGGCTAAAGCCTGATGCAGCGACGCCGCGTGGGGGATGACGGCCTTCGGGTTGTAAACCTC
TTTCACCATCGACGAAGGTCCGGGTTTTCTCGGATTGACGGTAGGTGGAGAAGAAGCACCGGCCAACTACGTGCCAGCAG
CCGCGGTAATACGTAGGGTGCGAGCGTTGTCCGGAATTACTGGGCGTAAAGAGCTCGTAGGTGGTTTGTCGCGTTGTTCG
TGAAATCTCACGGCTTAACTGTGAGCGTGCGGGCGATACGGGCAGACTTGAGTACTGCAGGGGAGACTGGAATTCCTGGT
GTAGCGGTGGAATGCGCAGATATCAGGAGGAACACCGGTGGCGAAGGCGGGTCTCTGGGCAGTAACTGACGCTGAGGAGC
GAAAGCGTGGGGAGCGAACAG
>ZOTU414
GTGGGGAATTTTCCGCAATTGGCGAAAGTCTGACGGAGCAATGCCGCGTGGAGGTAGAGGGCCTGCGGGTCGTGAACTTC
TTTTCCCGGAGAAGAAGCAATGACGGTATCTGGAGAATAAGCATCGGCTAACTCTGTGCCAACAGCCGCGGTAAGACAGA
GGATGCAAGCGTTATCCAGAATGATTGGGCGTAAAGCGTTTGTAGGTGGCTTTTCAAGTCCGCCGTCAAATCCCAGGGCT
CAACCCTAGACAGGCGGTGGAAACTGCCAAGCTAGAGTACGGTAGGGGCAGAGGGAATTTCCGGTGGAGCGGTGAAATGC
GTAGAGATCGGAAAGAACACCAACGGCGAAAGTACTCTGCTGGGCCGACACTGACACTGAGAGACGAAAGCTAGGGGAGC
GAATGG
>ZOTU415
GTGGGGAATTTTCCGCAATGGGCGAAAGCCTGACGGAGCAATGCCGCGTAGAGGTAGAAGGCCCACGGGTCGTAAACTTC
TTTTCCCAGAGAAGAAGCAATGACGGTATCTGGGGAATAAGCATCGGCTAACTCTGTGCCAGCAGCCGCGGTAAGACAGA
GGATGCAAGCGTTATCCGGAATGATTGGGCGTAAAGCGTCTGTAGGTGGCTTTTTAAGTCCACCGGCAAATCCCAGGGCT
CAACCCTGGACAGGCGGTGGAAACTACCAAGCTGGAGTACGGTAGGGGCAGAGGGAATTTCCGGTGGAGCGGTGAAATGC
GCTGAGATCGGAAAGAACACCAACGGCGAAAGCACTCTGTTGGGCCGACACTGACACTCAGAGACGAAAGCTAGGGGAGC
GAATGG
>ZOTU416
GTGGGGAATTTTCTGCAATGGGCGAAAGCCTGACTGAGCAATGCCGCATGGAGGTAGAGGGCTTGCGGGTCGTGAACTTC
TTTTCTCGGAGAAGAAGCAATGACGGTATCTGGGGAATAAGCATCGGCTAACTCTGTGCCAGCAGCCGCGGTAAGACAAA
GGATGCAAGCGTTATCCGGAATGATTGGGCATAAAGCATCTTTAGGTGGCTTTTCAAGTCCGCCGTCAAATCCCAGGGCA
CAACCCTAGACAGGCGGTGGAAACTGCCAAGCTAGAGTACGGTAGGGGCAGAGGGAATTTCCGGTGGAGCGGTGAAATGC
GTAGAGATCAGAAAGAACACCAACGGCAAAAGCACTCTGCTGGGCCGACACTGACACTGAGAGACAAAAGCTAGGGGAGC
AAATGG
>ZOTU417
GTGGGGAATTTTCCGCAATGGGCAAAAGCCTGACAGAGCAATGTCGCATGGAGGTAGATGGCATTGCGGGTCGGAGAAGA
AGCAATGACAGTATTTGGGGAATAAGCATTGGCTAACTCTGTGCCAGCAACAGCGGTAAGACAGACGATGCAAGGGTTAT
TCAGAATGATTGGGCGTAAAGCGTCTGTAGGTGGCTTTTCAAGTCCGCTGCCAAATCCCAGGGCTTAACCCTGGACATGC
GGTGGAAACTACGAAGCTGGAGTACGGTAGAGGCAGAGGGAAGTTCCAGTGAAGCAGTGAAATGTGTAGAGATCGAAAAG
AACACCAACGGCGAAAACACTCTGCTGGGCCGACACTGACACTAAGAGACGAAAGTTAGGGGAGTGAATGG
>ZOTU418
GTGGGGAATTTTCCGCAATGGGCGAAAGCCTGATGGAGCAATGCCGCGTGGAGGTGGTAGGCCTACGGGTCGTCAACTTC
TTTTCTCGGAGAAGAAACAATGACGGTATTTGAGGAATAAGCATCGGCTAACTCTGTGCCAGCAGCCGCGGTAAGACAGA
GGATGCAAGCGTTATCCGGAATGATTGGGCGTAAAGCGTCTGTAGGTGGCTTTTCAAGTCCGCCGTCAAATCCCAGGGCT
CAACCCTGGACAGGCGGTGGAAACTACCAAGCTAGAGTATGGTAGGGGCAGAGGGAATTTCCGGTGGAGCGGTGAAATGC
ATTGAGATCGGAAAGAACACCAACGGCGAAAGCACTCTGCTAGGCCGACACTGACACTGAGAGACGAAAGCTAGGGGAGC
AAATGG
>ZOTU419
GTGGGGAATTTTCCGCAATGGGCAAAAGCCTGACGAAACAATGCCGCATGGAGGTAGAGGGCATGCGGGTCGTGAACTTC
TTTTCCCGGAGAAGAAGCAATGACAGTATCTGGGGAATAAGCATCGGCTAACTCTGCGCCAGCAGCCGCGGTAAGACAGA
GGATGCAAGCGTTATCCGGAATTATTGGGCGTAAAGCGTCTGTAGGTGGCTTTTCAAGTCTGCCGTCAAATCCCAGGGCT
CAACCCTGGACAGGCGGTGGAAACTGCCAAGCTGGAGTACGGTAGGGGCAGAGGGAATTTCCGGTGGAGTAGTGAAATGC
GTAGAGATCGGAAAGAACACCAACGGCGAAAGCACTCTACTGGGTCGATACTGACACTGAGAGAAGAAAGCTAAGGGAGC
GAATGG
>ZOTU420
GTGGGGAATCTTGGACAATGGGCGAAAGCCCGATCCAGCAATATCGCGTGAGTGAAGAAGGGCAATGCCGCTTGTAAAGC
TCTTTCGTCGAGTGCGCGATCATGACAGGACTCGAGGAAGAAGCCCCGACTAACTCCGTGCCAGCATCCGCGATAAGACG
GGGGGGCAAGTGTTCTTCGGAATGACTGGGCGTAAAGGGCACGTAGGCGGTGAATCGGGTTGAAAGTGAAAGTCCCAAAA
AACAGGCGGAATTCTCTCGAAACCAATTCAGTTAAGTAAGACAGAGGAGAGTGGAATTTCGTGTGTAGGGGTGAAATCCG
GAGATCTACGAAGGAACGCCAAAAGCGAAGGCAGCTCTCTGGGTCCCTACCGATGCTGGGGTGCGAAAGCATGGGGAACG
AACAT
>ZOTU421
GTGGGGAATTTTCCGCAATGGGCAAAATCCTGACTGAGCAATGCTGCATGGAGGTAGAGGGCTTGCGGGTCGTGAACTTC
TTTTCCCGGAGAAGAAGCAATGACGGTATCTGGGGAATAAGCATCGGCTAACTCTGTGCCAGCAGCCGCGGTAAGACAAA
GGATGCAAGCGTTATCCGGAATGATTGGGCGTAAAGCATCTGTAGGTGGCTTTTCAAGTCCGCCGTCAAATCCCAGGGCT
CAACCCTGGACAGGCGGTGGAAACTGCCAAGCTGGAGTACGGTAGGGGCAGAGGGAATTTCCGGTGGAGCGGTGAAATGC
GTAGAGATCGGAAAGAACACCAACGGCAAAAGCACTCTGCTGGGCCGACACTGACACTGAGAGACGAAAGCTAGGGGAGC
GAATGG
>ZOTU422
TTGGGGAATTTTCCGCAATGGGCAAAAGCCTGACATAGCAATGTCGCGTGGAGGTAGAGGGCCTGCGGGTCGTGAACTTA
TTTTCCCGGAGAAGAAGCAATGACGGTATCTGGGGAATAAGCATCGGTTAACTCTGTGACAGCAGCCGCGGTAAGACAGA
GGATGCAAGCGTTATCTGGAATGATTGGGCGTAAAGTGTCTGTAGGTGGATTTTCAAGTCCGCCATCAAATCCCAGGGCT
CAACCCTGGACAGGCGGTGGAAACTGCCAAGCTGGAGTACGGTAGGGGCAGAGGGAATTTCCGGTGGAGCGGTGAAATGC
GTAGAGATCGGAAAGAACACCAACGGCAAAAGCACTCTGCTTGGCGGACACTGACACTGAGAGACGAAAGCTAGGGGAGC
GAATGG
>ZOTU423
GTGGGGAATTTTCCGCAATGGGCGAAAGCCTGACAGAGCAATGTCGCGTGGAGGTAGAAGGCATTGCGGGTCGGAGAAGA
AGCAATGACAGTATTTGGGGAATAAGCATTGGCTAACTCTGTGCCAGCAACAGCGGTAAGACAGACGATGCAAGGGTTAT
TCAGAATGATTGGGCGTAAAGAGTCTGTAGGTGGCTTTTCAAGTCCGCCGTCAAATCCCAGGGCTCAACCCTGGACATGC
GGTGGAAACTACAAAGGTGGAGTACGGTAGAGGCAGAGGGAAGTTCCGGTGAAGCGGTGAAATGCGTAGAGATCGAAAAG
AACACCAACGGAGAAAACACTCTGCTGGGCCGACACTGACACTAAGAGACGAAAGTTAGGGGAGTGAATGG
>ZOTU424
GTGGGGAATTTTCCGCAATGGGCGAAAGCCTGACGGAGCAATGACGCATGGAGGTAGAGGGCATTCGGGTCGTGAACTTC
TTTTCCCAGAGAAGAAGCAATAACGGTATCTGGGGAATAAGCATCGGCTAATTCTGTGCCAGCAGTCGCGGTAAGACAGA
GGATGTAAGCGTTATCCAGAATGATTGGGCATAAAGCGTCTGTAGGTGGCTTTTCAAGTCTGCCATCAAATCCCAGGGCT
CAACCCTGGACAGGCGGTGGAAACTGTCAAGCTGGAGTACGGTAGGGGCAGAGGGAATTTTTGGTGGAGCGGTGAAATGC
GTAGAGATCGGAAAGAACACCAATGGAGAAAGCAATCTGCTGGGCCGACACTAACACTGAGAGACGAAAGCTAGGGGAGC
GAATGG
>ZOTU425
ATGGGGAATTTTCTGTAATGGGCAAAAGCCTGATGGAGCAATGCCGCGTGGAGATAGAGGGCCTGCGGGTCATGAATTTC
TTTTCCCGAAGAAGAAGCAATGACGGTATCTGGGGAATAAGCATCGGCTAACTCTGTGCCAGCAGTAGCGGTAAGACAGA
GGATGCAAGCGTTATCCGGAATGATTGGGCGTAAAACGTCTGTAGGTGGCTTTTCAAGTCCGCTGTCAAATTCCAGGGCT
CAACCCTGGACAGGCGGTGGAAACTGCCAAGCTGGAGTACGGTAGGGTTAGAGGGAATTTCCGGTGGAGCGGTGAAATGC
GTAGAGATCGGAAAGAACACCAACGGCGAAAGCACTCTGCTGGGCCGACACTGACACTGAGAGAGGAAAGCTAGGGGAGC
GAATGG
>ZOTU426
GTGGGGAATATTGGACAATGGGCGAAAGCCTGATCCAGCAATACCGAGTGAGTGATGAAGGCCTTAGGGTTGTAAAGCTC
TTTTAGCAAGGAAGATAATGACGTTACTTGCAGAAAAAGCCCCGGCTAACTCCGTGCCAGCAGCCGCGGTAAGACGGAGG
GGGCTAGCGTTGTTCGGAATTACTGGGCGTAAAGAGTGCGTAGGCGGTTTAGTAAGTTGGAAGTGAAAGCCCGGGGCTTA
ACCTCGGAATTGCTTTCAAAACTACTAATCTAGAGTGTAGTAGAGGATGATGGAATTCCTAGTGTAGAGGTGAAATTCTT
AGATATTAGGAGGAACACCGGTGGCGAAGGCGGTCATCTGGGCTACAACTGACGCTGATGCACGAAAGCGTGGGGAGCAA
ACAG
>ZOTU427
GTGGGGAATATTGCACAATGGGCGCAAGCCTGATGCAGCCATGCCGCGTGTATGAAGAAGGCCTTCGGGTTGTAAAGTAC
TTTCAGTCAGGAGGAAGGGTGTGAAATTAATACTTTCATGCATTGACGTTACTGACAGAAGAAGCACCGGCTAACTCCGT
GCCAGCAGCCGCGGTAATACGGAGGGTGCAAGCGTTAATCGGAATTACTGGGCGTAAAGCGCACGCAGGCGGTTTGTTAA
GTCAGATGTGAAATCCCCGGGCTCAACCTGGGAACTGCATTTGAAACTGGCAAGCTTGAGTCTTGTAGAGGGGGGTAGAA
TTCCAGGTGTAGCGGTGAAATGCGTAGAGATCTGGAGGAATACCGGTGGCGAAGGCGGCCCCCTGGACAAAGACTGACGC
TCAGGTGCGAAAGCGTGGGGAGCAAACAG
>ZOTU428
GTGGGGAATTTTCCGCAATGGGCGAAAGCCTGACAGAGCAATGTCGCGTGGAGGTAGAAGGCATTGCGGGTCGGAGAAGA
AACAATGACAGTATTTGGGGAATAAGCATTGGCTAACTCTGTGCCAGCAACAGCGGTAAGACAGACGATGCAAGGGTTAT
TCAGAATGATTGGGCGTAAAGCGTCTGTAGGTGGCTTTTCAAGTCCGCCGCCAAATCCCAGGGCTTAACCCTGGACATGC
GGTGGAAACTACGAAGCTGGAGTACGGTAGAGGCAGAGGGAAGTTCCGGTGAAGCGGTGAAATGTGTAGAGATCGAAAAG
AACACCAACGGCGAAAACACTCTGCTGGGCCGACACTGACACTAAGAGACGAAAGTTAGGGGAGTGAATGG
>ZOTU429
GTGGGGAATTTTCCGCAATGGGCGAAAGCCTGACGGAGCAATGCCGCGTGAAGGCAGAAGGCCCACGGGTCATGAACTTC
TTTTCTCGGAGAAGAAAAAATGACGGTATCTGAGGAATAAGCATCGGCTAACTCTGTGCCAGCAGCCACGGTAAGACAGA
GGATGCAAGCGTTATCCGGAATGATTGGGCGTAAAGCGTCTGTAGGTGGCTTTTCAAGTCCGCCGTCAAATCCCAGGGCT
CAACCCTGGAAAGGTGGTGGAAACTACCAAGCTAGAGTACGGTAGGGGCAGAGGGAATTTCTAGTGGAGCGGTGAAATGC
GTTGAGATCGGAAAGAACACCAATGGCAAAAGCACTCTGCTGGGCCGACACTGACACTGAGAGACGAAAGCTAGGGGAGC
AAATGG
>ZOTU430
GTGGGGAATTTTCTGTAATGGGCAAAAGCCTGACGGAGCAATGCCGCGTGGAGGTAGAGGCCCTGCGGGTCATGAATTTC
TTTTCCCGAAGAAGAAGCAATGACGGTATCTGGGGAATAAGCATCGGCTAACTCTGTGCCAGCAGTCGCGGTAAGACAGA
GGATGCAAGCGTTATCCGGAATGATTGGGCGTAAAACGTCTGTAGGTGGCTTTTCAAGTCCGCTGTCAAATTCCAGGGCT
CAACCCTGGACAGGCAGTGGAAACTGCCAAGCTGGAGTACGGTAGGGTTAGAGGGAATTTCCGGTAGAGCGGTGAAATGC
GTAGAGATTGGAAAGAACACCAACGGCGAAAGCACTCTGCTGGGCCGACACTGACACTGAGAGAGGAAAGCTAGGGGAGC
GAATGG
>ZOTU431
GTAGGGAATATTGGTCAATGGGTGAGAGCCTGAACCAGCCATGCCGCGTGCAGGAAGACGGCCTTCTGGGTTGTAAACTG
CTTTTATTTGGGGATAAAAAGCTCTTGCGAGGGCAATTGAAGGTACCAGATGAATAAGCACCGGCTAACTACGTGCCAGC
AGCCGCGGTAATACGTAGGGTGCAAGCGTTGTCCGGATTTATTGGGTTTAAAGGGTGCGTAAGCGGCCCGTTAAGTCAGT
GGTGAAAACCAGCAGCTCAACTGTTGATGTGCCAATGATACTGGCGGGCTAGAGTACAGACGAGGTAGGCGGAATTGACA
GTGTAGCGGTGAAATGCATAGATATTGTCAAGAACACCGATAGCGAAGGCAGCTTGCTAGCCTGTAACTGACGCTGAGGC
ACGAAAGTGTGGGGATCAAACAG
>ZOTU432
GTGGGGAATTTTCCGCAATGGGCGAAAGCCTGACGGAGCAATGCCGCGTGGAGGTAGAAGGCCCACGGGTCGTGAACTTC
TTTTCCCGGAGAAGAAGCAATGACGGTATCTGGGGAATAAGCATCGGCTAACTCTGTGCCAGCAGCCGCGGTAAGACAGA
GGATGCAAGCGTTATCCGGAATGATTGGGCGTAAAGCGTCTGTAGGTGGCTTTTTAAGTCCGCTGTCAAATCCCAGGGCT
CAACCCTGGACAGGCGGTGGAAACTACTAAGCTGGAGTACGGTAGGGGCAGAGGGAATGCCCGGTGAAGCGGTGAAATGC
GTTGAGATCGGGAAGAACACCAACGGCGAAAGCACTCTGCTGGGCCGACACTGACACTGAGAGACGAAAGCTAGGGTAGC
AAATGG
>ZOTU433
GTGGGGAATATTGGACAATGGGCGAAAGCCTGATCCAGCAATGCCGCGTGAGTGATGAAGGCCTTAGGGTTGTAAAGCTC
TTTTACCCGGGATGATAATGACAGTACCGGGAGAATAAGCTCCGGCTAACTCCGTGCCAGCAGCCGCGGTAATACGGAGG
GAGCTAGCGTTATTCGGAATTACTGGGCGTAAAGCGCACGTAGGCGGCTTTGTAAGTTAGAGGTGAAAGCCTGGAGCTCA
ACTCCAGAATTGCCTTTAAGACTGCATCGCTTGAATCCAGGAGAGGTGAGTGGAATTCCGAGTGTAGAGGTGAAATTCGT
AGATATTCGGAAGAACACCAGTGGCGAAGGCGGCTCACTGGACTGGTATTGACGCTGAGGTGCGAAAGCGTGGGGAGCAA
ACAG
>ZOTU434
GTGGGGAATTTTGGACAATGGGCGCAAGCCTGATCCAGCAATGCCGCGTGCAGGAAGAAGGCCTTCGGGTTGTAAACTGC
TTTTGTACGGAACGAAAAGGCTCTGGTTAATACCTGGGGCACATGACGGTACCGTAAGAATAAGCACCGGCTAACTACGT
GCCAGCAGCCGCGGTAATACGTAGGGTGCGAGCGTTAATCGGAATTACTGGGCGTAAAGCGTGCGCAGGCGGCTTTGCAA
GACAGATGTGAAATCCCCGGGCTCAACCTGGGAACTGCATTTGTGACTGCAAGGCTAGAGTGCGGCAGAGGGAGATGGAA
TTCCGCGTGTAGCAGTGAAATGCGTAGATATGCGGAGGAACACCGATGGCGAAGGCAATCTCCTGGGCCTGCACTGACGC
TCATGCACGAAAGCGTGGGGAGCAAACAG
>ZOTU435
GTGGGGAATTTTCCGCAATGGGCGAAAGCCTGACAGAGCAATGTCGCATGGAGGTAGAAGGCATTGCGGGTCGGAGAAGA
AGCAATGACAGTATTTGGGGAATAAGCATTGGCTAACTCTGTGCCAGCAACAACGGTAAGACAGACGATGCAAGGGTTAT
TCAGAATGATTGGGCGTAAAGCGTCTGTAGGTGGCTTTTCAAGTCCGCCGCCAAATCCCAGGGCTTAACCCTAGACATGC
GGTGGAAACTACGAAGCTGGAGTACGGTAGAGGCAGAGGGAAGTTCCGGTGAAGCGGTGAAATGTGTAGAGATCGAAAAG
AACACCAACGGAGAAAACACTCTGCTGGGCCAACACTGACACTAAGAGACGAAAGTTAGGGGAGTGAATGG
>ZOTU436
GTGGGGAATCTTGCGCAATGGGCGAAAGCCTGACGCAGCCATGCCGCGTGAATGATGAAGGTCTTAGGATTGTAAAATTC
TTTCACCGGGGACGATAATGACGGTACCCGGAGAAGAAGCCCCGGCTAACTTCGTGCCAGCAGCCGCGGTAATACGAAGG
GGGCTAGCGTTGCTCGGAATTACTGGGCGTAAAGGGAGCGTAGGCGGACATTTAAGTCAGGGGTGAAATCCCGGGGCTCA
ACCTCGGAATTGCCTTTGATACTGGGTGTCTTGAGTATGAGAGAGGTGTGTGGAACTCCGAGTGTAGAGGTGAAATTCGT
AGATATTCGGAAGAACACCAGTGGCGAAGGCGACACACTGGCTCATTACTGACGCTGAGGCTCGAAAGCGTGGGGAGCAA
ACAG
>ZOTU437
GTGGGGAATTTTTCGCAATGGGCGAAAGCCTGACGGAGCAATGCCGCTTGGAGGTAGAGGGCCTACGGGTCGTGAACTTC
TTTTCCCAGAGAAGAAGCAATGACGATATCTGGGGAATAAGCATCGGCTAACTCTGTGCCAGCAGTCGCGGTAAGACAGA
GGATGCAAGCGTTATCCAGAATGATTGGGCGTAAAGCGTCTGTAGGTGGTTTAAAGTCCGCCGTCAAATCCCAAGGCTCA
ACCCTGGACAGGCGGTGGAAACTTCCAAGCTGGAGTACGGTAGGGGCAGAGAGAATTTCCGGTGGAGCGGTGAAATGCGT
AGAGATCGGAAAGAACACCAACGGCGAAAGCACTCTGCTGGGCCGACACTGACACTAAGAGACGAAAGCTAGGGGAGCGA
ATGG
>ZOTU438
GTGGGGAATTTTTCCCATGGGCGAAAGCCTGACGGAGAAATGTCGCATGAAGGCAGAAGGCCCATGGGTCATGAACTTAT
TTTCTCGAAGAAGAAACAATAATGGTATGTGAGGAATAGGCATCGGCTAACTCTATGCCAGCAACCACGGTAAGACATAG
GATGGAAGCGTTATCTGAAATGATTGGGCGTAAAGCATCTGTAGGTGGATTTTCAAGTCCGCTGTCAAATCCCAGGGCTC
AACCCTAGACAGGCTGTGGAAACTACCAAGATGGAGTACGGTAGGGGCAGAGGGAATTTTCGGTGGAGCAATGAAATGCT
TTGAGATCGGAAAGAACACCAACAACAAAAGCACTCTGTTGGGCCGATACTGACACTGAGAGATGAAAGCTAGGGGAGAA
AATGG
>ZOTU439
GTGGGGAATCTTGCGCAATGGGCGAAAGCCTGACGCAGCGACGCCGCGTGAAGGATGAAGGTCTTCGGATTGTAAACTTC
TGTTAAGTGGGAAGAAATCTTCATGGTTAATACCCATGAGGGATGACGGTACCATTAGAGAAAGCACCGGCTAAACTCGT
GCCAGCAGCCGCGGTAATACGAGTGGTGCAAACGTTATTCGGATTTACTGGGCGTAAAGGGTGCGTAGACGGTTTAGTAA
GTCAACTGTTAAATTTTCCGGCCTAACCGGAAGCCAGCGGTAGAAACTGCTAAACTAGAGGATGGAAGAGAGAAGTGGAA
TTCTCGGAGTAGCGGTAAAATGCGTAGATCTCGAGAGGAACACCGATGGCGAAAGCAGCTTCTTGGTCCATATCTGACGT
TGAGGCACGAAAGCGTGGGGAGCAAACAG
>ZOTU440
GTGGGGAATTTTCCGCAATGGGCGAAAGCCTGACGGAGCAATGCCGCGTGGAGGTAGAAGGCCCACGGGTCGTCAACTTC
TTTTCCCAGAGAATAAGCAATCACGGTATCTGGGGAATAAGTATCGGCTAACTCTGTGCCAGCAGCCGCGGTAAGACATA
GGATGCAAGCGTTATCCGGAATGATTGGGCGTAAAGCGTCTGTAGGTGGCTTTTTAAGTCCGCCGTCAAATCCCAGGGCT
CAACCCTGGACAGGCGGTGGAAACTACCAAGCTGGAGTACGGTAGGGGCAGAGGGAATTTCCGGTGGAGCGGTGAAATGC
GTAGAGATCGGAAAGAACACCAATGGCGAAAGCACTCTGCTGGGCCGACACTGACACTGAGAGACGAAAGCTAGGGTAGC
GAATGG
>ZOTU441
GTGGGGAATTTTCTGCAATGGGCGAAAGCCTGACGGAGCAATGCCACGTGGAGGTAGAGGGCCTGCGGGTCGTGAACTTC
TTTTCCCGGAGAAGAAGCAATGACGGTATCTGGGGAATAAGCATCAGCTAACTCGGTGCCAGCAGCCGCGGTAAGACAGA
GGATGCAAGCGTTATCCAGAATGATTGGGCGTAAAGCGTTTGTAGGTGGCTTTTCAAGTCCGCCGTCAAATCCCAGGGCT
CAACCCTGGACAGGCGGTAGAAACTGCCAAGCTGGAGTACGGTAGGGGCAGAGGGAATTTCTGGTGGAGCTGTGAAATGC
GTAGAGATCGGAAAGAACACCAACGGCAAAAGCACTCTGCTGGGCCGACACTGACACTGAGAGACGAAAGCTAGGGGAGC
GAATGG
>ZOTU442
GTGGGGAATTTTCCGCAATGGGCGAAAGCCTGACGGAGCAATGCCGCGTGGAGGTAAAAGGCACACGGGTCGTAAACTTC
TTTTCCTGGAGAAGAAGCAATGACGGTATCTGGGGAATAAGCATCGGCTAACTCTGTGCCAGCAGCCACGGTAAGACAGA
GGATGCAAGCGTTATCCGGAATGATTGGGCGTAAAGCGTCTGTAGGTGGCTTTTTAAGTCCGCCGTCAAATCCCAGGACT
CAACCCTGGACAGGCGGTGGAAACTACCAAGCTGGAGTACAGTAGGGGCAGAGGGAATTTTCGGTGGAGCGGTGAAATGC
GTAGAGATCGGAAAGAACACCAATGGCAAAAGCACTCTGCTGGGCCGACACTGACACTGAGAGATGAAAGCTAGGGGAGC
GAATGG
>ZOTU443
GTGGGGAATTTTCCGCAATGGGCGAAAGCCTGACGGAGCAATGCCGCTTGGAGGTAGAGGGCCTACGGGTTGTGAACTTA
TTTTCCCAGAGAAGAAGCAATGACGGTATCTGGGGAATAAGCATCGGCTAAATCTGTGCCAGCAGCCGCGGTAAGACAGA
GGATGCAAGCATTATCCAGAATGATTGGGCGTAAAGCGTCTGTAGGTGGCTTTTCAAGTCCGCCGTCAAATCCCAAGGCT
CAACCCTGGACAGGCAGTGGAAACTGCCAAGCTGGAGTACAGTAGGGGCAGAGGGAATTTCCGGTGGAGCGGTGAAATGC
GTAGAGATCGGAAAGAACACCAACGGCGAAAGCACTCTGCTGGGCCGACACTGACACTGGGAGACGAAAGCTATGGGAGC
GAATGG
>ZOTU444
TTGGGGAATTTTCCACAATGGGCAAAAGCCTGACATAGCAATGCCGCGTGGAGGTAGAGGGCCTGCGGGTCGTGAACTTA
TTTTCCCGGAGAAGAAGAAATGACGGTATCTGGGGAATAAGCATCGGTTAACTCTGTGACAGCAGCCGCGGTAAGACAGA
GGATGCAAGCGTTATCTGGAATGATTGGGCGTAAAGTGTCTGTAGGTGGATTTTCAAGTCCGCCATCAAATCCCAGGGCT
CAACCCTGGACAGGCGGTGGAAACTGCCAAGCTGGAGTACGGTAGGGGCAGAGGGAATTTCCGGTGGAGCGGTGAAATGC
GTAGAGATCGGAAAGAACACCAACGGCAAAAGCACTCTGCTTGGCGGACACTGACACTGAGAGACGAAAGCTAGGGGAGC
GAATGG
>ZOTU445
GTAGGGAATCTTCCACAATGGACGCAAGTCTGATGGAGCAACGCCGCGTGAGTGAAGAAGGTTTTCGGATCGTAAAGCTC
TGTTGTTGGTGAAGAAGGACAAGGATAGTAACTGATTTTTGTTTGACGGTAATCAACCAGAAAGTCACGGCTAACTACGT
GCCAGCAGCCGCGGTAATACGTAGGTGGCAAGCGTTGTCCGGATTTATTGGGCGTAAAGCGAACGCAGGCGGGAAGATAA
GTCAGCTGTGAAAGCCCTCGGCTCAACCGAGGAAGAGCAGCTGAAACTATATTTCTTGAGTGCAGAAGAGGAGAGTGGAA
CTCCATGTGTAGCGGTGGAATGCGTAGATATATGGAAGAACACCAGTGGCGAAGGCGGCTCTCTGGTCTGTAACTGACGC
TGAGGTTCGAAAGCATGGGTAGCGAACAG
>ZOTU446
GTGGGGAATTTTCCACAATGGGCGAAAGCCTGATGGAGCAATGCCTCGTGGAGGTAGAGGGCCTGCGGGTCGTGAACTTC
TTTTCCCGGAGAAGAAGCAATGACAGTATCTGGGGAATAAGTATCGGCTAACTCTGTGCCAGCAGCCGCGGTAAGACAGA
GGATGCAAGCGTTATCCGGAATGATTGGGCGTAAAGTGTCTGTAGGTGGCTTTTCAAGTCTGCCGACAAATCCCAGGGCT
CAACCCTGGACAGGCAGTGGAAACTGCCAAGATGGAGTACGGTAGGGGCAGAGGGAATTTCCGGTGGAGCGGTGAAATGC
ATAGAGATCGAAAAGAACACCAACGGCGAAAGCACTCTGCTGGGCCGACACTGACACTGAGAGACAAAAGCTAGGGGAGC
GAATGG
>ZOTU447
GTAAAAATGGCTAAGGAAAAGGCCAAGATTGCTGAGTCTGCCGAGAATAAGGCTGCTGCCGCGGAGAAGTTCCGAGCATC
GGCCGAACAGAGGTGTACTGACCTCCTGGCCAGGCAAAATGAGACGAAACTTAAACTGGCCGAAGCCCTCAGCCTCAACA
CTTCTCATGCCGAGGAGATAGCTGATCTCAGGGCGGGCTTGGCGGCTGCGGAGCAGAAGTGGTACGACGTGGGCTTCGCC
GACGCCGAGAACTCCGCAGAGCCGGTGGTGGCTTGGGCTCGGCATATGGGTTTCGAGGCCGGGTGGTTTGCTGCTCTTCA
AGCAATGGGAGTTCCTGAAGACTCGCC
>ZOTU448
GTGGGGAATTTTCCGTAATGGGCGAAAGCCTGACGGAGCAATGCCGCGTGGAGGAAGAGGGCCTGCGGGTCGTGAACTTC
TTTTCCCGGAGAAGAAGCAATGACGGTATCTGGGGAATAAGCATCGGCTAACTCTGTGCCAGCAGCCGCGGTAAGACAGA
GGATGCAAGCGTTATCCAAAATGATTGGGCGTAAAGCGTCTGTAGGTGGCTTTTCAAGTCCGCCATCAAATCCCAGGGCT
CAACCCTGGACAGGCAGTAGAAACTGCCAAGCTGGAGTACGGTAGGGGCAGAGGGAATTTCCGGTGGAGCGGTGAAATGC
GTAGAGATCGGAAAGAACACCAACGGCGAAAGCACTCTGCTGGGCCGACACTGACACTGAGAGACGAAAGCTAGGGGAGC
GAATAG
>ZOTU449
GTGGGGAATTTTCCGCAATGGGCGAAAGCCTGACGGAGCAATGCCGCGTGGAGGTAAAAGGCCTACGGGTCATGAACTTC
TTTTCCTGGAGAAGAAACAATGACGGTATCCGGGGAATAAGCATCGGCTAACTCTGTGCCAGCAGCCGCGGTAAGACAGA
GGATGCAAGCGTTATCCGGAATGATTGGGCGTAAAGCGTCTGTAGGTGGCTTTTTAAGTTCGCCGTCAAATCCCAGGGCT
CAACCCTGGACAGGTGGTGAAAACTACTAAGCTAGAGTACGGTAGGAGCAGAGGGAATTTCCGGAGGAGCGATGAAATGC
GTAGAGATCGGAAGGAACACCAACGGCGAAAGCACTCTGCTGGGCCGACACTGACACTGAGAGACGAAAGCTAGGGGAGC
GAATGG
>ZOTU450
GTGGGGAATATTGGACAATGGGCGCAAGCCTGATCCAGCCATGCCGCGTGAGTGATGAAGGCCCTAGGGTTGTAAAGCTC
TTTCACCGGAGAAGATAATGACGGTATCCGGAGAAGAAGCCCCGGCTAACTTCGTGCCAGCAGCCGCGGTAATACGAAGG
GGGCTAGCGTTGTTCGGAATTACTGGGCGTAAAGCGCACGTAGGCGGATCGATCAGTCAGGGGTGAAATCCCAGGGCTCA
ACCCTGGAACTGCCTTTGATACTGTCGATCTGGAGTATGGAAGAGGTGAGTGGAATTCCGAGTGTAGAGGTGAAATTCGT
AGATATTCGGAGGAACACCAGTGGCGAAGGCGGCTCACTGGTCCATTACTGACGCTGAGGTGCGAAAGCGTGGGGAGCAA
ACAG
>ZOTU451
GTGGGGAATTTTCCGCAATGGGCGAAAGCCTGACGGAGCAATGCCGCGTTGAGGTAGAAGGCCCATGGGTCATGAACTTC
TTTTCCTGGAGAAGAAGCAATGACGGTATCTGGGGAATAAGCATTGGCTAACTCTGTGCCAGCAGCCGCGGTAATATAGA
GGATGCAAGCGTTATCCGGAATGATTGGGCGTAAAGCGTCTGTAGGTGGCTTTTTAAGTCCGCCGTCAAATCCCAGGGCT
CAACTCTGGACAGGTGGTGGAAACTACCAAGCTTGAGTACAGTAGGGGCAGAGGGAATTTCTGGTGGAGCGGTGAAATGC
GTAGAGATCGGAAAGAACACCAACGGTGAAAGCACTCTGCTGGGCCGACACTGACACTGAGAGACGAAAGCTAGTGGAGC
GAATGG
>ZOTU452
GTGGGGAATTTTCCGCAATGGGCGAAAGCCTGACGGAGCAATGCCGCGTGGATGTAGAAGGCCCACGGGTCATGAACTTC
TTTTCCCGGAGAAGAAGCAATGACGGTATCTGGGGAATAAGCATCGGCTAACTCTGTGCCAGCAGCCGCGATAAGACAGA
GGATGCAAGCGTTATCCGGAATGATTGGGCGTAAAGCGTCTGTAGGTGGATTTTCAAGTCCGCTGTCAAATCCCAGGGCT
CAACCCTGGACAGGCGGTGGAAACTACCAAGCTGGAGTACGGTAGGGGCAGAGGGAATTTCCGGTGGAGCGGTGAAATGC
GTAGAGATCGGAAAGAACACCAACGACGAAAGCACTCTGCTGGGCCGATACTGACACTAAGAGACGAAAGCTAGGGGAGC
GAATGG
>ZOTU453
TTGGGGAATTTTCCGCAATGGGCAAAAGCCTGACATAGCAATGCCGCGTGGAGGTAGAGGGCCTGCGGGTCGTGAACTTA
TTTTCCCGGAGAAGAAGCAATGACGGTATCTGGGGAATAAGCATCGGTTAACTCTGTGACAGCAGCCGCGGTAAGACAGA
GGATGCAAGCGTTATCTGGAATGATTGGGCGTAAAGTGTCTGTAGGTGGATTTTCAAGTCCGCCATCAAATCCCAGGGCT
CAACCCTGGACAGGCGGTGGAAACTGCCAAGCTGGAGTACGGTAGGGGCAGAGGGAATTTCCGGTGGAGCGGTGAAATGC
GTAGAGATCGGAAAGAACACCAACGGCAAAAGCACTCTGCTTGGCGGACACTGACACTGAGAGACGAAAGCTAGGGGAGC
GAATGG
>ZOTU454
GTGGGGAATTTTCCGCAATGGGCGAAAGCCTGACGGAGCAATGCCGCGTGGAAGTAGAGGGTTTGCGGGTCGTGAACTTC
TTTTCCCGGAGAAGAAGCAATGACGGCATCTGGGGAATAAGCATCGGCTAACTCTGTGCCAACAGCCGCGGTAAGACAGA
GGATGCAAGCGTTATCCGGAATGATTGGGCGTAAAGCGTCTGTAGGTGGCTTTTCAAGTCCGCCGTCAAATCCCAGGGCT
CAACCCTGGACAGGCGGTGGAAACTGCCAAGCTAGAGTATGGTAGGGGCAGAGGGAATTTCCGGTGGAGCGGTGAAATGC
GTAGAGATCGGAAAGAACACCAACGGCGAAAGTACTCTGCTGGGCCGACACTGACACTGAGAGACGAAAGCTAGGGGAGC
GAATGG
>ZOTU455
GCGACGAATCTTCCGCAATGGGCGAAAGCCTGACGGAGCAATGCCGCGTGCAGGATGAAGCGGCTACGCCGTGTAAACTG
CTGTCAGGGGGTAGAAACACTGATCACCCCCAAAGGAAGAGCCGGCTAACCCTGTGCCAGCAGCCGCGGTAATACAGGGG
GCTCGAGCGTTAATCGGAATCATTGGGCTTAAAGGGTGCGTAGGCTGGCCGCGAAGTGTCCTGTGAAATCCCCCGGCTCA
ACCGGGGAATCGCAAGGCATACTGGCGGTCTTGAGGCATGTAGGGGCGGACGGAACTGTAGGTGGAGCGGTGAAATGCGT
AGATATCTACAGGAACGCCGATGGTGAAGACGGTCCGCTGGGCATGTCCTGACGCTGAGGCACGAAAGCGTGGGGAGCAA
ACAG
>ZOTU456
GTAAGGAATATTGGACAATGGGCGAGAGCCTGATCCAGCCATGCCGCGTGCAGGAAGAAGGCCCTATGGGTCGTAAACTG
CTTTTGAACGAGAGAAAACCCGAGTACGTGTACTCGGCTGATAGTATCGTTAGAATAAGCATCGGCTAACTTCGTGCCAG
CAGCCGCGGTAAGACGAAGGATGCAAGCGTTATCCGGATTCATTGGGTTTAAATGGAGCGTAGGCGGACTTGTAAGTCAG
TGGTGAAATCTGTGGGCTTAACCCACAAACTGCCATTGATACTGCAGGTCTAGAGTACAGTTGCCGTTGGCGGAATATGA
CATGTAGTGGTGAAATACTTAGATATGTCATAGAACACCGATTGCGAAGGCAGCTAACGAAGCTGTAACTGACGCTGAGG
CTCGAAAGTGCGGGGATCAAACAG
>ZOTU457
GTGGGGAATTTTCCGCAATGGGCGAAAGCCTGATGGAGCAATGCTGCGTGAAGGCAGAAGGCCCACGGGTCATGAACTTC
TTTTCTCGAAGAAGAAAAAATGACGGTATCTGAGGAATAAGCATCGGCTAACTCTGTGCCAGCAGCCGCGGTAAGACAGA
GGATGCAAGCGTTATCCGGAATAATTGAGCGTAAAGCGTCTATAGGTGGCTTTTCAATTCCGCCGTCAAATCCCAGGGCT
CAACCCTGGACAGGCGGTGGAAACTACCAAGCTAGAGTACGGTAGGGGCAGAGGGAATTTCCGGTGGAGCGGTGAAATGC
GTTGAGATCAGAAAGAACACCAACGGCGAAAGCACTCTGCTGGGCCGACACTGACACTAAGAGACGAAAGCTAGGGGAGC
AAATGG
>ZOTU458
GTGGGGAATTTTCCATAATGGGCGAAAGCCTGACGGAGCAATGCCGCGTGGAGGTAGAGGGCCTGCGGGTCGTGAACTTC
TTTTCCCGGAGCAGAAGCAATGACGGTATCTGGGGAATAAGCATCGACTAACTCTGTGCCAGCAGCCGCGGTAAGACAGA
GGATGCAAGTGTTATCCGGAATGATTGGGCGTAAAGCGTCTGTAGGTGGCTTTTCAAGTCCGCCGTCAAATCCCAGGGCT
CAACCCTGGACAGGCGGTGGAAACTGCCAAGCTGGAGTACGGTAGGGGCAGAGGGAATTTCCAGTGGAGCAGTGAAATGC
GTAGAGATCGGGAAGAACACCAACGGCGAAAGCACTCTGCTGGGCCGACACTGACACTGAGAGACGAAAGCTAGGGGAGC
AAATGG
>ZOTU459
GTGGGGAATATTGGACAATGGGCGAAAGCCTGATCCAGCCATGCCGCGTGTGTGAAGAAGGCCTTCGGGTCGTAAAGCAC
TTTAAGTTGGGAGGAAGGGCTCATAGCGAATACCTGTGAGTTTTGACGTTACCAACAGAATAAGCACCGGCTAACTTCGT
GCCAGCAGCCGCGGTAATACGAAGGGTGCAAGCGTTAATCGGAATTACTGGGCGTAAAGCGCGCGTAGGTGGCTTGATAA
GTTGGATGTGAAATCCCCGGGCTCAACCTGGGAACTGCATCCAAAACTGTCTGGCTAGAGTGCGGTAGAGGGTAGTGGAA
TTTCCAGTGTAGCGGTGAAATGCGTAGATATTGGAAGGAACACCAGTGGCGAAGGCGACTACCTGGACTGACACTGACAC
TGAGGTGCGAAAGCGTGGGGAGCAAACAG
>ZOTU460
ATGGGGAATTTTCTGCAATTGGCAAAAGCCTGACGGAGCAATGCCGCGTGGAGGTAGAGGGCCTACGGGTCGTGAACTTC
TTTTCCCAGAGAAGAAGCAATGACGGTATCTGGGGAATAAGCATCGGCTAACTCTGCGCCAGCAACCGCGGTAAGACATA
GGATGCAAGCGTTATCCGGAATGATTGGGCGTAAAGCGTCTGTAGGTGGCTTTTCAAGTCCGCCGTCAAATCCCAGGGCT
CAACCCTGGACAGGCGGTGGAAACTGCCAAGCTGGAGTATGGTAGGGGCAGAGGGAATTTTGGTGGAGCGGTGAAATACG
TAGAGATCGGAAAGAACACCAACGGCGAAAGCACTCTACTGGGCCGACACTGACACTGAGAGACGAAAGCTAGGGCAGCG
AATGG
>ZOTU461
ATGGGGAATTTTCCGCAATGGGCGAAAGCCTGACGGAGCAATGTCGCGTGGAGGTAGAGGGCCTGCGGTTCGTGAACTTC
TTTTCCCGGAGAAGAAGCAATGACGGTATCTGGGGAATAAGCATCGGCTAACTCTGTCCCAGCAGCTGCGGTAAGATAGA
GGATGCAAGCGTTATCCGGAATGATTGGGCGTAAAGCGTCTGTAGGTGGCTTTTCAAGTCCGCCGTCAAATCCCAGGGCT
CAACCCTGGACAGGCGGTGGAAACTGCCAAGCTGGAGTACGGTAGGGGCAGAGGGAATTTCCGGTGGAGCGGTGAAATGC
GTAGAGATCGGAAAGAACACCAACGGAGAAAGCACTCTGCTGGGCCGACACTGACACTGAGAGACGAAAGATAGGGGAGC
GAATGG
>ZOTU462
GTGGGGAATTTTCCGCAATGGGCAAAAGCCTGGAGGAGCAATGCCGCGTGGAGGAAGAAGGCCCACGAGTCATGAACTTC
TTTTCCCGGAGAAGAAGCAATGACGATATCTGGGGAATAAGCATCAGCTAACTCTGTGCCAGCAGCCACGGTAATACAGA
TGATGCAAGTGTTATCCAGAATGATTGGGCGTAAAGCGTCTGTAGGTGGCTTTTTAAGTCCGCCGTCAAATCCCAGGGCT
CAACTCTGGACAGGCGGTGGAAACTACCAAGCTGGAGTACGGTAGGGGCAGAGGGAATTTTCGGTGGAGCGGTGAAATGC
GTAGAGATCGGAAAGAACACCAACGGCGAAAGCACTCTGCTGGGCCGACACTGACACTGAGAGACGAAAGCTAGGGGAGC
GAATGG
>ZOTU463
GTGGGGAATTTTCCACTATGGGCGAAAGCCTGACAGAGCAATGTCGCGTGGAGGTAGAAGGCATTTCAGGTTGGAGAAGA
AGCAATGACGGTATTCGGAGAATAAGCATTGGCTAACTCTGTTCCAGCAATAGCGGTAAGACAGACGATGCAAGGGCTAT
TCAGAATGATTGGTCGTAAAGCGTTTGTAGGTGGCTTTTCAAGTCCGCCATCAAATCCCAGGGCTCAACCCTGGACATGC
GGTGGAAACTGCCAAGCTGGAGTACGGTAAAGGTAGAGGGAAGTTCCGGTGGAGCGGTGAAATGCGTAGAGATCGAATAG
AACACCAACAGTGAAAGCACCCTGTTGGGCCGACACTGACGCTGAGAGTCGAAAGTTAGGGGAGTGAATGG
>ZOTU464
GTGGGGAATATTGGACAATGGGCGCAAGCCTGATCCAGCCATGCCGCGTGTGTGAAGAAGGCCTTATGGTTGTAAAGCAC
TTTAAGCGAGGAGGAGGCTACTTTAGATAATACCTAGAGATAGTGGACGTTACTCGCAGAATAAGCACCGGCTAACTCTG
TGCCAGCAGCCGCGGTAATACAGAGGGTGCAAGCGTTAATCGGATTTACTGGGCGTAAAGCGCGCGTAGGCGGCTAATTA
AGTCAAATGTGAAATCCCCGAGCTTAACTTGGGAATTGCATTCGATACTGGTTAGCTAGAGTGTGGGAGAGGATGGTAGA
ATTCCAGGTGTAGCGGTGAAATGCGTAGAGATCTGGAGGAATACCGATGGCGAAGGCAGCCATCTGGCCTAACACTGACG
CTGAGGTGCGAAAGCATGGGGAGCAAACAG
>ZOTU465
GTGGGGAATTTTCCGCAATGGGCGAAAGCCTGACGGAGCAATGCCGCGTGGAGGTAAAAGGCCCACGGGTCATAAACTTA
TTTTCTCGGAGAAGAAGCAATGACGGTATCTGGGGAATAAGCATCGGCTAACTCTGTGCTAGCAGCCGCAGTAAGACAGA
GGATGCAAGCGTTATCCGGAATGATTGGGCGTAAAGCGTCTGTAGGTGGCTTTTTAAGTCCGCCGTCAAATCCCAGGGCT
CAACCCTGGACAGGCGGTGGAAACTACCAAGGTGGAGTACGGTAGGGACAGAGGGAATTTTCGGTGGAGCGGTGAAATGC
GTAGAATCGGAAAGAACACCAACGGCGAAAGCACTCTGCTGGGCCGACGCTGACACTGAGAGACGAAAGCTAGGGGAGTG
AATGG
>ZOTU466
GTGGGGAATTTTCCGCAATGGGCGAAAGCCTGACGGAGCAATGCCGCGTGGAGGTAGAGGGCCTGCGGGTCGTGAACTTC
TTTTCCCGGAGAAGAAGCAATGACGGTATCTAGGGAATAATCATTGGCTAACTCTGTGCCAACAGCCGCGGTAAGACAGA
GGATGCAAGTGTTATCCAGAATGATTGGGCGTAAAGCGTTTGTAGGTGGCTTTTCAAGTCCGCCGTCAAATCCCAGGGCT
CAACCCTAGACAGGCGGTGGAAACTGCCAAGCTAGAGTACGGTAGGGGCAGAGGGAATTTCCGGTGGAGCGGTGAAATGC
GTAGAGATCGGAAAGAACACCAACGGCGAAAGTAATCTGCTGGGCCGACACTGACACTGAGAGACGAAAGCTAGGGGAGC
GAATGG
>ZOTU467
GTGGGAATTTTCCGCAATGGGCGAAAGCCTGACGGAGCAATGCCGCGTGGAGGTAAATGGCCCACGGGTCATAAACTTCT
TTTCCCGGAGAAGAAGCAATGACGGTATCTGGGGAATAAGCATCGGCTAACTCTGTGCCAGCAGTCGCGGTAATACAGAG
GATGCAAGAGTTATCCGGAATGATTGGGCGTAAAGCATCTGTAGGTGGCTTTTTAAGTCCGCCGTCAAATCCTATGGCTC
AACTCTGGACAGGCGGTAGAAACTACCAAGCTGGAGTACGGTAGGGGCAGAGGGAATTTCCGGTGGAGCGGTGAAATGCA
TAGAGATCAGAAAGAACACCAACGGCGAAAGCACTCTGCTGGGCCGACACTGACACTGAGAGACGGAAGCTAGGGGAGTG
AATGG
>ZOTU468
GTGGGGAATCTTGGACAATGGGCGAAAGCCCGATCCAGCAATATCGCGTGAGTGAAGAAGGGCAATGCCGCTTGTAAAGC
TCTTTCGTCGAGTGCGCGATCATGACAGGACTCGAGGAAGAAGCCCCGGTTAACTCCGTGCCAGCAGCCGCGGTAAGACG
AGGGGGGGGGGAAGTGTTCTTCGGAATGACTGGGCTTAAAGGGCACGTAGGCGGTGAATCAGGTTGAAAGTGAAAGTCGC
CAAAAACTGGTGGAATGCTCTCGAAACCAATTCACTTGAGTGAGACAGAGGAGAGTGGAATTTCGTGTGTAGGGGTGAAA
TCCGCAGATCTACGAAGGAACGCCAAAAGCGAAGGCAGCTCTCTAGGTCCCTACCGACGCTGGAGTGCGAAAGCATGGGG
AGCGAACGG
>ZOTU469
GTGGGGAATTTTCCGCAATGGGAGAAAGCCTGACGGAGCAATGCCGCGTGGAGGTAGAAGGCCCACGGGTCATGAAATTA
TTTTCTCAAAGAAGAAGCAATGACGGTATCTGAGGAAGAAGCATCGGCTAACTCTGTGCCAGCAGCCGCGGTAAGACAGA
GGATGCAAGCGTTATCCGGAATGATTGGGCGTAAAGCGTCTGTAGGTGGCTTTTCAAGTCCGCCGTCAAATCCCAGGGCT
CAACCCTGGACAGGCGGTGGAAACTACCAAGCTGGAGTACGGTAGGGGCAGAGGGAATTTCCGGTGGAGCGGTGAAATGC
GTAGAGATCGGGAAGAACACCAACGGCGAACGCACTCTGCTGGGCCGACACTGACACTGAGAGACGAAATCATGGGGAGC
AAATGG
>ZOTU470
GTGGGGAATCTTGCGCAATGGGCGAAAGCCTGACGCAGCAACGCCGCGTGGGGGATGACGGCCTTCGGGTTGTAAACCTC
TTTCGACAGGGACGAAGCTTTCGGGTGACGGTACCTGTAGAAGAAGCACCGGCTAACTACGTGCCAGCAGCCGCGGTAAT
ACGTAGGGTGCGAGCGTTGTCCGGATTTATTGGGCGTAAAGAGCTCGTAGGCGGTTTGTCGCGTCGGCCGTGAAAACCTG
CAGCTTAACTGTGGGCGTGCGGTCGATACGGGCAGACTTGAGTTCGGCAGGGGAGACTGGAATTCCTGGTGTAGCGGTGA
AATGCGCAGATATCAGGAGGAACACCGGTGGCGAAGGCGGGTCTCTGGGCCGATACTGACGCTGAGGAGCGAAAGCATGG
GGAGCGAACAG
>ZOTU471
GTGGGGAATTTTCTGTAATGGGCAAAAGCCTGATGGAGCAATGCCGCGTGGAGGTAGAGGGCCTGCGGGTCATGAATTTC
TTTTCCCGAAGAAGAAGCAATGACGGTATCTGGGGAATAAGCATCGGCTAACTCTGTGCCAGCAGTCGCGGTAAGACAGA
GGATGCAAGCGTTATCCGGAATGATTGGGCGTAAAACGTCTGTAGGTGGCTTTTCAAGTCCGCTGTCAAATTCCAGGGCT
CAACCCTGGACAGGCGGTGGAAACTGCCAAGCTGGAGTACGGTAGGGTTAGAGGGAATTTCCGGTGGAGCGGTGAAATGC
GTAGAGATCGGAAAGAACACCAACGGCGAAAGCACTCTGCTGGGCCGACACTGACACTGAGAGAGGAAAGCTAGGGGAGC
GAATGG
>ZOTU472
GTGGGGAATTATCCGCAATGGGCGAAAGCCTGACGGAGCAATGCCGCGTGGAGGTAGAGGGCCTGCGGGTCGTGAACTTC
TTTTCCCGGAGAAGAAGCAATGACGGTATCTAGGGAATAATCATCGGCTAACTCTGTGCCAATAGCCGCGGTAAGACAGA
GGATGCAAGTGTTATCCAGAATGATTGGGCGTAAACCGTTTGTAGGTGGCTTTTCAAGTCCGCCGTCAAATCCCAGGGCT
CAACCCTAGACAGGCGGTGGAAACTGCCAAGCTAGAGTACGGTAGGGGCAGAGGGAATTTCCGGTGGAGCGGTGAAATGC
GTAGAGATCGGAAAGAACACCAACGGCGAAAGTAATCTGCTGGGCCGACACTGACACTGAGAGACGAAAGCTAGGGGAAC
GAATGG
>ZOTU473
GTGGGGAATTTTCCGCAATGGGCGAAAGCCTGACGGAGCAATGTCGCGTGGAGGTAGAGGGCCTGTGGGTCGTGAACTTC
TTTTCCCGGAGAAGAAGCAATGACGGTATCTGGGGAATAAGCATCGGCTAACTCTGTCCCAGCAGCCGCGGTAAGACAGA
GGATGCAAGCGTTATCCGGAATGATTGGGCGTAAAGCGTCTGTAGGTGGCTTTTCAAGTCTGCCGTCAAATCCCAGGGCT
CAACCCTGGACAGGCGGTGGAAACTGCCAAGCTGGAGTACGGTAGGGGCAGAGGGAATTTCCGGTGGAGCGGTAAAATGC
GTAGAGATCGGAAAGAACACCAACGGAGAAAGCACTCTGCTGGGCCGACACTGACACTGAGAGACGAAAGATAGGGGAGC
GAATGG
>ZOTU474
GTGGGGAATTTTCCGCAATGGGCGAAAGCCTGACGGAGCAATGCCGCGTGGACGTAGAAAGCCCACGGGTCATGAACTTC
TTTTCCCGGAGAAGAAGCTATGACGGTATTTGGGGAATAAGCATCGGCTAACTCTGTGCCAGCAGCCACGGTGATACAGA
GGATGCAAGCGTTATCCGGAATGATTGGGCGTAAAGCGTCTGTAGGTGGCTTTTTAAGTCCGCCGTCAAATCCCAGGGCT
CAACTCTGGACAGGCGGTGGAAACTACCAAGCTGGAGTACGGTAGGGGCAGAGGGAATTTTCGGTGGAGCGATGAAATGC
ATAGAGATCGGAAAGAACACCAACGGCGAAAGCACTCTGCTGGGCCGACACTGACACTGAGAGACGAAAGCTAGGGGAGC
GAATGG
>ZOTU475
GTGAGGAATTTTCCGCAATGGGCGAAAGCCTGACGGAGCAATACCGCGTGGAGGTAGAAGGCCCACGGGTTGTAAACTCC
TTTTCCCGGAGAAGAAGGAATGACGGTATCTGGGGAATAAGCATCGGCTAACTCTGTGCCAGCAGCCGCGGTAAGACAGA
GGATGCAAGCGTTATCCGGAATGATTGGGCGTAAAGCGTCTTCAGGTGGCTTTTTAAGTCTTCCGTCAAATCCCAGGGCT
CAACCCTGGACAGGCGTTGGAAACTAAGAAACTGGAGTCCGGTAGGGGCAGAGGGAATTTCCGGTGGAGCGGTGAAATGC
GTAGAGATCGGAAAGAACACCAACGGCGAAAGCACTCTGCTGGGTCGACACTGACACTGATAGACGAAAGCTAGGGGAGC
GAATGG
>ZOTU476
GTGGGGAATTTTCCACAATGGGCGAAAGCCTGACGAAGCAATGCCGCGTGGAGGTAGAGGGCCTGCGGGTCGTGAACTTC
TTTTCCCGGAGAAGAAGCAATGACGGTATCTGGGGAATAAGCATCGGCTAACTCTGTGCCAGCAGCCGCGGTAAGACAGA
GGATGCAAGCGTTATCTGGAATGATTGGGCGTAAAGCGTCTGTAGGTGGCTTTTCAAGTCCGCCGTCAAATCCCAGGGCT
CAACCCTGGACAGGCGGTGGAAACTGCCAAGCTGGAGTACGGTAGGAGTAGAGGGAATTTCCGGTGGAGCGGTGAAATGC
GTAGAGATCGGAAAGAACACCAACGGCGAAAGCACTCTGCTGGGCCGACACTGACACTGAGAGACAAAAGCTAGGGGAGT
GAATGG
>ZOTU477
GTAGGGAATCTTCCGCAATGGACGAAAGTCTGACGGAGCAACGCCGCGTGAGTGATGAAGGCTTTCGGGTCGTAAAACTC
TGTTGTTAGGGAAGAACAAGTACAAGAGTAACTGCTTGTACCTTGACGGTACCTAACCAGAAAGCCACGGCTAACTACGT
GCCAGCAGCCGCGGTAATACGTAGGTGGCAAGCGTTATCCGGAATTATTGGGCGTAAAGCGCGCGCAGGCGGTTTCTTAA
GTCTGATGTGAAAGCCCACGGCTCAACCGTGGAGGGTCATTGGAAACTGGGGAACTTGAGTGCAGAAGAGAAAAGCGGAA
TTCCACGTGTAGCGGTGAAATGCGTAGAGATGTGGAGGAACACCAGTGGCGAAGGCGGCTTTTTGGTCTGTAACTGACGC
TGAGGCGCGAAAGCGTGGGGAGCAAACAG
>ZOTU478
GTGGGGAATTTTCCGCAACGGGCGAAAGCCTGACGGAGCAATGCCGCGTGGAGGTAAAAGGCCCACGGGTCGTAAACTTA
TTTTCTCGGAGAAGAAGCAATGACGGTATCTGGGGAATAAGCATCGGCTAACTCTGTGCTAGCAGCCGCGGTAAGACAGA
GGATGCAAGCGTTATCTGGAATGATTGGGCGTAAAGCGTCTGTAGGTGGCTTTTTAAGTCCGCCGTCAAATCCCAGGGCT
CAACCCTAGACAGGCGGTGGAAACTACCAAGCTGGAGTACGGTAGGGACAGAGGGAATTTCCGGTGGAGCGGTGAAATGC
GTAGAATCGGAAAGAACACCAACGGCGAAAGCACTCTGCTGGGCCGACACCGACACTGAGAGACGAAAGCTAGGGGAGCG
AATGG
>ZOTU479
GTGGGGAATTTTGGACAATGGGCGAAAGCCTGATCCAGCAATGCCGCGTGCAGGAAGAAGGCCTTCGGGTTGTAAACTGC
TTTTGTACGGAACGAAACGGCTCTTTTTAATAAAGAGGGCTAATGACGGTACCGTAAGAATAAGCACCGGCTAACTACGT
GCCAGCAGCCGCGGTAATACGTAGGGTGCGAGCGTTAATCGGAATTACTGGGCGTAAAGCGTGCGCAGGCGGCTTTGCAA
GACAGATGTGAAATCCCCGGGCTCAACCTGGGAACTGCATTTGTGACTGCAAGGCTAGAGTGCGGCAGAGGGAGATGGAA
TTCCGCGTGTAGCAGTGAAATGCGTAGATATGCGGAGGAACACCGATGGCGAAGGCAATCTCCTGGGCCTGCACTGACGC
TCATGCACGAAAGCGTGGGGAGCAAACAG
>ZOTU480
GTGGGGAATTTTCCGCAATGGGCGAAAGCCTAACAGCAATGTCGCGTGGAGGTAGAAGGCATTGCGGGTCGGAGAAGAAG
CAATGACGGTATCTGGGAAATAAGCATTGGCTAACTCTGTGCCAGCAACAGCGGTAAGACAGACGATGCAAGGGTTATTC
GGAATGATTGGGCGTAAAGTGTCTGTAGGTGGCTTTTCAAGTCCGCTGTCAAATCCCAGGGCTCAACCCTGGACGTGCGG
TGGAAACTACGAAGCTGGAGTACGGTGGAGGCAGAGGGAAGTTCCGGTGGAGCGGTGAAATGCGTAGAGATCGAAAAGAA
CACCAACGGCAAAAACACTCTGCTGGGCCGACACTGACACTGAGAGACGAAAGTTAGGGGAGTGAATGG
>ZOTU481
GTGGGGAATTTTCTGTAATGGGCAAAAGCCTGACGGAGCAATGCCGCGTGGAGGTAGAGGGCCTGCGGGTCATGAATTTC
TTTTCCCGAAGAAGAAGCAATGACGGTATCTGGGGAATAAGCATCGGCTAACTCTGTGCCAGCAGTCGCGGTAAGACAGA
GGATGCAAGCGTTATCCGGAATGATTGGGCGTAAAACGTCTGTAGGTGGCTTTTCAAGTCCGCTGTCAAATTCCAGGGCT
CAACCCTGGACAGGGGGTGGAAACTGCCAAGCTGGAGTACGGTAGGGTTAGAGGGAATTTCCGGTGGAGCGGTGAAATGC
GTAGAGATCGGAAAGAACACCAACGGCGAAAGAACTCTGCTGGGCCGACACTGACACTGAGAGAGGAAAGCTAGGGGAGT
GAATGG
>ZOTU482
GTAACGAATCTTCCGCAATGCACGAAAGTGTGACGGAGCGACGCCGCGTGTAGGACGAAGCCCTTCGGGGTGTAAACTAC
TGTCAGGGGAAAGAAAGTTCTGATCTACCCCAGAGGAAGGGACGGCTAACTCTGTGCCAGCAGCCGCGGTAAGACAGAGG
TCCCGAGCGTTAGGCGGAATCACTGGGCTTAAAGCGTGTGTAGGCGGATTTGTAAGTACCTTGTGAAATCCCACGGCTCA
ACCGTGGAACTGCTTGGTATACTGCGAATCTTGGGCCATCTAGGGGCGAGCGGAACAAACGGTGGAGCGGTGAAATGCGT
AGATATCGTTTGGAACGCCAATGGTGAAAACAGCTCGCTGGGGATGTGCCGACGCTGAGACACGAAAGCCAGGGGAGCGA
ACGG
>ZOTU483
GCCCTCACAGTCGTCCGCGAAGACGAGTTTTAGTTTTGCGTGCACCGACTCCAGAACTGAAGGCTGTTTGGCACAATCTT
CTTCAGCGACAGATGTATGTAGCCTTTACTCGCATCGAGATGCCCAAGTTTCGAGGAATTCTGATAGGTACGATTCACGG
ACAGTTTGAATAGCTTTTGAAAGGAACGCTATAAAGATATCGTTTACCGTCACGTACCATGTTCAGAACTCAACGAGACT
CCGACAAGCTCGTCACATCGAAACGTTCGGTAGTTTCGCTTGTCTGTACTAATTCGTTATATTTTAGAATCTATGTAAAT
ACAGGCTATGGTGGAACACCGAGTCAGGACAGTCCAGAAGAAAGTCCCATCACCGGTAGCAATTTCACCAATGCAGC
>ZOTU484
GTGGGGAATTTTCCTCAATGGGCGAAATCCTGACGGAGCAATGCCGCGTGGAGGTAGAAGGCCCACGGGTCATGAACTTC
TTTTCCCGGAGAAGAAGCGATGACGGTATCTGGGGAATAAGCATCGGCTAACTCTGTGCCAGCAGCCGCGGTAATACAGA
GGATACAAGCGTTATCCGAAATGATTGGGCGTAAAGCGTCTGTAGGTGGCTTTTTAAGTCCGCCGTCAAATCCCAGGGCT
CAACTCTGGACAGGCGGTGGAAACTACCAAGCTGGAGTACGGTAGGGGCAGAGGGAATTTCCGGTGGAGTGGTGAAATGC
GTAGAGATCGGAAAGAACACCAACGGCGAAAGCACTCTGCTGGGCCGACACTGACACTGAGAGACGAAAGCTAGGGGAGC
GAATGG
>ZOTU485
GTGGGGAATTTTCCGCAATGGGCGAAAGCCTGACGGAGCAATGCCGCGTGGAGGTAGAAGGCCCACGGGTCATGAACTTC
TTTTCCTGAAGAAGAAGCAATGACGGTATCTGGGGAATAACCATCGGCTAACTCTGTGCCAGCAGCCGCGGTAATACAGA
GGATGCAAGCGTTATCTGGAATGATTGGGCGTAAAGCGTCTGTAGGTGGCTTTTTAAGTCCGCCGTCAAATCCCAGGGCT
CAACTCTGGACAGGCGGTGGAAACTACCAAGCTGGAGTACGGTAGGGGCAGAGGGAATTTCCGGTGGAGCGGTGAAATGC
GTAGAGATCGGAAAGAACACCAATGGCGAAAGCACTCTGCTGGGCCGACACTGACACTGAGAGACGAAAGCTAGGGGAGC
GAATGG
>ZOTU486
GTGGGGAATTTTCCGCAATGGGCGAAAGCCTGACGGAGCAATGCCGCGTGGAGGTAGAAGGCCCACGGGTCGTAAACTCC
TTTTCTCAGAGAAGAAGCAATGACGGTATCTGAGGAATAAGCATCGGCTAACTCTGTGCCAGCAGCCGCGGTAAGACAGA
GGATGCAAGCGTTATCCGGAATGATTGGGCGTAAAGCGTCTGTAGGTGGCTTTTTAAGTCTGCCGTCAAATCCCAGGGCT
CAACCCTGGACAGGCGGTGGAAACTACCAAGCTGGAGTACGGTAGGGGCAGAGGGAATTTCCGGTGGAGCGGTGAAATGC
GTAGAGATCGGAAAGAACACCAACGGCGAAGGCACTCTGCTGGGCCGACACTGACACTGAGAGACGAAAGCTAGGGGAGC
GAATGG
>ZOTU487
GTGGGGAATTTTCCGCAATGGGCGAAAGCCTGACAGAGCAATGTCGCGCGGAGGTAGAAGGCATTGCGGGTCGGAGAAGA
AGCAATGACAGTATTTGGGGAATAAGCATTGGCTAACTCTGTGCCAGCAACAGCGGTAAGACAGACGATGCAAGGGTTAT
TCAGAATGATTGGGCGTAAAGCGTCTGTAGGTGGCTTTTCAAGTCCGCCGTCAAATCCCAGGGCTCAACCCTGGACATGC
GGTGGAAACTACGAAGATGGAGTACGGTAGAGGCAGAGGGAAGTTCCGGTAAAGCGGTGAAATGCGTAGAGATCGAAAAG
AACACCAACGGAGAAAACACTCTGCTGGGCCGACACTGACACTAAGAGACAAAAGTTAGGGGAGTGAATGG
>ZOTU488
GTGGGGAATATTGCACAATGGGCGCAAGCCTGATGCAGCGACGCCGCGTGAGGGATGACGGCCTTCGGGTTGTAAACCTC
TTTCAGTAGGGAAGAAGCGAAAGTGACGGTACCTGCAGAAGAAGCACCGGCTAACTACGTGCCAGCAGCCGCGGTAATAC
GTAGGGTGCGAGCGTTATCCGGAATTATTGGGCGTAAAGAGCTCGTAGGCGGTTTGTCGCGTCTGTCGTGAAAGTCCGGG
GCTTAACCCCGGATCTGCGGTGGGTACGGGCAGACTAGAGTGCAGTAGGGGAGACTGGAATTCCTGGTGTAGCGGTGGAA
TGCGCAGATATCAGGAGGAACACCGATGGCGAAGGCAGGTCTCTGGGCTGTAACTGACGCTGAGGAGCGAAAGCATGGGG
AGCGAACAG
>ZOTU489
GTGGGGAATATTGGACAATGGGCGAAAGCCTGATCCAGCCATGCCGCGTGTGTGAAGAAGGTCTTCGGATTGTAAAGCAC
TTTAAGTTGGGAGGAAGGGCAGTAAGCGAATACCTTGCTGTTTTGACGTTACCGACAGAATAAGCACCGGCTAACTCTGT
GCCAGCAGCCGCGGTAATACAGAGGGTGCAAGCGTTAATCGGAATTACTGGGCGTAAAGCGCGCGTAGGTGGTTTGTTAA
GTTGAATGTGAAATCCCCGGGCTCAACCTGGGAACTGCATCCAAAACTGGCAAGCTAGAGTAGGGCAGAGGGTGGTGGAA
TTTCCTGTGTAGCGGTGAAATGCGTAGATATAGGAAGGAACACCAGTGGCGAAGGCGACCACCTGGGCTCATACTGACAC
TGAGGTGCGAAAGCGTGGGGAGCAAACAG
>ZOTU490
ATCGGACATCTACCAATCTCCATACTTAGAAAGAATGACGAAAGTAATGACGAAAGATAGGAAACCAAATGGAGAACGTA
TAACCTGAAAACCTACCAAAAATATCTGAAACACCTACATAGGAATCTCTACGAAGGCAGGGAATCGTGACAAAGAACGA
ACGGAAGAAATCAAAGGAAGAATGGCGTATAATGTAGAAAAGAGCCAAAAATATTTGAAACACCTACGAGTACCCACGAA
AGCACAGAAGCTGGATGACGAAGTACAAACAAAGGGAACAGAGACCAATCAGACATATTTGGAACACCTACGAACCTCTA
AGAGTGCGCAGGATCGCGAAGACGAAGAATGAAAGAAAGAACGGCGAGAAGAAGGAGAAAGGATGGT
>ZOTU491
GTGGGGAATTTTCCACTATGGGCGAAAGCCTGACAGAGCAATGTCGCGTGGAGGTAGAAGGCATTTCAGGTTGGAGAAGA
AGCAATGACGGTATTCGGGGAATAAGCATTGGCTAACTCTGTTCCAGCAATAGCGGTAAGACAGACGATGCAAGGGCTAT
TCAGAATGATTGGTCGTAAAGCGTTTGTAGGTGGCTTTTCAAGTCCGCCGTCAAATCCCAGGGCTCAACCCTGGACATGC
GGTGGAAACTGCCAAGCTGGAGTACGGTAAAGGTAGAGGCAGAGGGAAGTTCCGGTGGAGCGGTGAAATGCGTAGAGATC
GAATAGAACACCAACAGTGAAAGCACCCTGCTGGGCTGACACTGACGCTGAGAGTCGAAAGTTAGGGGAGTGAAAGG
>ZOTU492
GTGGGGAATTTTCCGCAATGGGCGAAAGCCAGACGGAGAAATGCCGCGTGGAGGTAAAAGGCCCACGGGTCGTAAACTTA
TTTTCCCGGAGAAGAAGCAATGACGGTATCTGGGAATAAGCATAAGCTAACTCTGTGCCAGCAGCCGCAGTAAGACAGAG
GATGCAAGCGTTATCCGGAATGATTGGGCGTAAAGCGTCTGTAGGTGGCTTTTTAAGTCCGCCGTCAAATCCCAGGGCTC
AACCCTGGACAGGCGGTGGAAACTACCAAGCTGGAGTACGGTAGGGGCAGAGGGAATTTCCGGTGGAGCGGTAAAATGCG
TAGAGATCGGAAAGAACACCAACGACGAAAGCACTCTGCTGGGCCAACACTGACACTGAGAGACGAAAGCTAGGGGAGCG
AATGG
>ZOTU493
GTGGGGAATTTTCCGCAATGGGCGAAAGCCTGACAGAGCAATGCCGCGTGGAGGTGGAAGGCCTACGGGTCGTCAACTTC
TTTTCTCGGAGAAGAAACAATGACGGTATCTGAGGAATAAGCATCGGCTAACTCTGTGCCAGCAGCCGCGGTAAGACAGA
GGATGCAAGCGTTATCCGGAATGATTGGGCGTAAAGCGTCTGTAGGTGGTTTTTCAAGTCCGCCGTCAAATCCCAGGGCT
CAACCCTGGACAGGCGGTGGAAACTACCAAGCTGGACTACGGTAGGGGCAGAGGGAATTTCCGGTGGAGCGGTGAAATGC
ATTGAGATCGGAAAGAACACCAACGGCGAAAGCACTCTGCTGGGCCAACACTGACACTGAGAGGCGAAAGCTAGGGGAGC
AAATGG
>ZOTU494
GTGGGGAATTTTGGACAATGGGCGAAAGCCCGATCCAACAATATCGCGTGAGTGAAATTTAAGAAGGGCAATGCCGCTTG
TAAAGCTCTTTCGTCGAGTGCGCGATCATGACAGGACTCGAGGAAGAAGCCCCGGCTAACTCCGTGGGGCAAGTGTTCTT
CGGAATGACTGGGCGTAAAGGGCACGTAGGCGGTGAATCGGGTTGAAAGTGAAAGTCGCCAAAAACTGGCAGAATTCTCT
CGAAACCAATTAACTTGAGTGAGACAGAGGAGAGTGGAATTTCGTGTGTAGGGGTGAAATCTGGAGTTCTACGAAGGAAC
GCCAAAAGCGAAGGCAGCTCTCTGGGTCCCTACCGATGCTGGGGTGCGAAAGCATGGGGAGCGAACAT
>ZOTU495
GTGGAGAATTTTTCATTATGGGCGAAAGCCTGACAGAGCAATGTCGTGTGGAGGTACAAGGCATTTCGGGTTGGAGAAGA
AGCAATGACGGTATCCGGGGAATAAGCATTGGCTAACTCTGTTCCAGCAACAGCGGTAAGACAGACGATGCAAGTGTTAT
TCAGAATGATTGGTTGTAAAGCGTATGTAGGTGGCTTTTCAAGTACGCCGCCAAATCCCAGGGCTCAACCCTGGACATGC
GGTGGAAACTGCCAAGCTGGAGTACGGTAAAGGTAGAGGCAGAGGGAAGTTCCGGTGGAGCGGTGAAATGCGTAGAGATC
GAAAAGAACACCAACAGTGAAAGCACTCTGCTGGGCCGACACTGACGCTGAGCGACAAAAGTTAGGGGAGTGAATGG
>ZOTU496
GTGGGGAATATTGGACAATGGGCGGAAGCCTGATCCAGCAATGCCGCGTGGATGAAGAAGGTCTTCGGATTGTAAAGTCC
TTTCGGCGGGGACGATGATGACGGTACCCGCAGAAGAAGCCCCGGCTAACTTCGTGCCAGCAGCCGCGGTAATACGAAGG
GGGCTAGCGTTGCTCGGAATTACTGGGCGTAAAGGGCGCGTAGGCGGATGATTTAGTCAGGCGTGAAAGCCCCGGGCTCA
ACCTGGGAATTGCGCTTGAGACGGGTCATCTTGAGGACGAGAGAGGGTGGTGGAATTCCCAGTGTAGAGGTGAAATTCGT
AGATATTGGGAAGAACACCGGTGGCGAAGGCGGCCACCTGGCTCGTTTCTGACGCTGAGGCGCGAAAGCGTGGGGAGCAA
ACAG
>ZOTU497
GTAGGGAATCTTCCACAATGGACGCAAGTCTGATGGAGCAACGCCGCGTGAGTGAAGAAGGTTTTCGGATCGTAAAGCTC
TGTTGTTGGTGAAGAAGGACAGGGATAGCAACTGATTCTTGTTTGACGGTAATCAACCAGAAAGTCACGGCTAACTACGT
GCCAGCAGCCGCGGTAATACGTAGGTGGCAAGCGTTGTCCGGATTTATTGGGCGTAAAGCGAACGCAGGCGGGAGAATAA
GTCAGCTGTGAAAGCCCTCAGCTTAACTGGGGAACTGCAGCTGAAACTATTTTTCTTGAGTGCAGAAGAGGAGAGTGGAA
CTCCATGTGTAGCGGTGGAATGCGTAGATATATGGAAGAACACCAGTGGCGAAGGCGGCTCTCTGGTCTGTAACTGACGC
TGAGGTTCGAAAGCATGGGTAGCGAACAG
>ZOTU498
GTGGGGAATTTTCCGCAATGGGTGAAAGCCTGACAGAGCAATGCCGCGTGGAGGTAGAGGGCATGCGGGTCGTGAACTTC
TTTTCTCGGAGAAGAAGCAATGACGGTATCTGGGGAATAAGCATCGGCTAACTCTGTGCCAGCAGCCGCGGTAAGACAGA
GGATGCAAGCGTTATCCGGAATGATTGGGCGTAAAGCGTCTGTAGGTGGCTTTTCAAGTCCGCCGTCAAATCCCAGGGCT
CAACCCTGGACAGGCGGTGGAAACTGCCAAGGTGGAGTACGGTAGGGGCAGAGGGAATTTCCGGTGGAGCGGTGAAATGC
GTAGAGATTGGAAAGAACACCAACGGCGAAAGCACTCTGTTGGGCCGACACTGACACTGAGAGACGACAGCTAGGGGAAC
GAATGG
>ZOTU499
GTGGGGAATTTTCCGCAATGGGCGAAAGCCTGATGAAGCAATGCCGCATGGAGGTAGAGGGCCCGCGGGTCGTGAACTTC
TTTTCCCGAAGAAGAAGCAATGACGGTATCTGGGGAATAAGCATCGGCTAACTCTGTGCCAGCAGCCGCGGTAAGACAGA
GGATGCAAGCGTTATCCGGAATGATTGGGCGTAAAGCGTCTGTAGGTGGCTTTTCAAGTCCGCCGTCAAATCCCAGGGCT
CAACCCTGGACAGGCGGTGGAAACTGCCAAGCTGGAGTACGGTAGGGGGAGAGGGAATTTCCGATGGAGCGGTGAAATGC
GTAGAGATCGGAAAGAACACCAACGGCGAAAGCACTCTGCTGGGCCGACACTGACACTGAGAGACGAAATCTAGGGGAGT
GAATCG
>ZOTU500
GTGGGGAATTTTCTGCAATGGGCGAAAGCCTGATGGAGCAATGCCGCGTGAAGGTAGAAGGCCCACGGGTCATGAACTTC
TTTTCTCGGAGAAGAAAAAATGACGGTATCTGAGGAATAAGCATCGGCTAACTCTGTGCTAGCAGCCGCGGTAAGACAGA
GGATGCAAGCGTTATCCGAAATGATTGGGCGTAAAGCGTCTGTAGGTGGCTTTTCAAGTCCGCCGTCAAATCCCAGGGCT
CAACCCTGGACAGGCGGTGGAAACTACCAAGCTGGAGTACGGTAGGGGCAGAGGGAATTTCCGGTGGAGCGGTGAAATGC
GTTGAGATCGGAAAGAACACCAACGACGAAAGCACTCTGCTGGGCCGACACTGACACTGAGAGACGAAAGCTAGGGGAGC
AAATGG
>ZOTU501
GTGGGGAATTTTCCACAATGGGCGAAATCCTGACGGAGCAATGTTGCGTGAAGGCAAAAGGCCCACGGGTCATGAAATTC
TTTTCTCGGAGAAGAAAAAATGATGGTATCTGAGGAATAAGCATCGGCTAACTCTGTGCTAGCAACCGCGGTAAAACAGA
GGATGCAAGCGTTATCCGGAATGATTGGGCGTAAAGTGTCTGTAGGTGGCTTTTCAAGTCCGCCGTCAAATCCCAGGGCT
CAACCCTGGACAGGCGGTGGAAACTACAAAGATGGAGTATGGTAGGGGCAGAGGGAATTTCTGGTGGAGCGGTGAAATGC
GTTGAGATCGGAAAGAACACCAACGGCGAAATCACTCTGCTGGGCCGACACTGGCATTGAGAGACGAAAGCTAGGGGAGA
AAATGG
>ZOTU502
GTGGGGAATTTTCCGCAATGGGAGAAAGCCTGACGGAGCAATGCCACGTGGAGGTAGAGGGTCTGCGGGTCGTGAACTTC
TTTTCCCGGAGAAGAAGCAATGATGGTATCTGGGGAATAAGCATCGGCTAACTCTGTGCCAACAGCCGCGGTAAGACAGA
GGATGCAAGCGTTATCTGGAATGATTGGGCGTAAAGCGTCTGTAGGTGGCTTTTCAAGTCCGCCGTCAAATCCCAGGGCT
CAACCCTGGACAGGCGGTGGAAACTGCCAAGCTAGAGTATGGTAGGGGCAGAGGGAATTTCCGGTGGAGCGGTGAAATGC
GTAGAGATCGGAAAGAACACCAACGGCGAAAGTACTCTGCTGGGCCGACACTGACACTGAGAAACGAAAGCTAGGGGAGC
GAATGG
>ZOTU503
GTAGGGAATCTTCCACAATGGACGCAAGTCTGATGGAGCAACGCCGCGTGAGTGAAGAAGGTTTTCGGATCGTAAAGCTC
TGTTGTTGGTGAAGAAGGACAAGGAAAGTAACTGATCTTTGTTTGACGGTAATCAACCAGAAAGTCACGGCTAACTACGT
GCCAGCAGCCGCGGTAATACGTAGGTGGCAAGCGTTGTCCGGATTTATTGGGCGTAAAGCGAACGCAGGCGGGAAGATAA
GTCAGCTGTGAAAGCCCCCAGCTTAACTGGGGAACTGCAGCTGAAACTATGTTTCTTGAGTGCAGAAGAGGAGAGTGGAA
CTCCATGTGTAGCGGTGGAATGCGTAGATATATGGAAGAACACCAGTGGCGAAGGCGGCTCTCTGGTCTGTAACTGACGC
TGAGGTTCGAAAGCATGGGTAGCGAACAG
>ZOTU504
GTGGGGAATTTTCCGCAATGGGCGAAAGCCTGACGGAGCAATGCCGCCTGAAGGCAGAAGGCCCACGGGTCATGAACTCC
TTTTCTCGGAGAAGAAAAAATGACGGTATCTGAGGAATAAGCATCGGCTAACTCTGTGCCAGCAGCCGCGGTAAGACAGA
GGATGCAAGCGTTATCCGGAATGATTGGGCGTAAAGCGTCTGTAGGTGGATTTTCAAGTCCGTCGTCAAATCCCAGGGCT
CAACCCTGGACAGGCGGTGGAAACTACCAAGATGGAGTACGGTAGGGGCAGAGGGAATTTCCGGTGGAGCGGTGAAATGC
GTTGAGATCGGAAAGAACACCAACGGCGAAAGCACTCTGCTGGGCCGACACTCACACTGAGAGACGAAAGCTAGGGGAGC
AAATGG
>ZOTU505
GTGGGGAATTTTCCGCAATGGGCGAAAGCCTGACGGAGCAATGCCGCGTGGATGTAGAAGGCCCACGGGTCATGAACTTC
TTTTCCCGGAGAAGAAGCAATGACGGTATCTAGGGAATAAGCATCGGCTAACTCTGTGCCAGCAGCCGCGATAAGACAGA
GGATGCAAGCGTTATCCGGAATGATTGGGCGTAAAGCGTCTGTAGGTGGCTTTTCAAGTCCGCTGTCAAATCCCAGGGCT
AAACCCTGGACAGGCGGTGGAAACTACCAAGCTGGAGTACGGTAGGGGTAGAGGGAATTTCCGGTGGAGCGGTGAAATGC
GTAGAGATCGGAAAGAACACCAACGACGAAAGCACTCTGCTGGGCCGATACTGACACTAAGAGACGAAAGCTAGGGGAGC
GAATGG
>ZOTU506
GTGGGGAATATTGCACAATGGGCGCAAGCCTGATGCAGCGACGCCGCGTGAGGGATGACGGCCTTCGGGTTGTAAACCTC
TTTCAGTAGGGAAGAAGCGAAAGTGACGGTACCTGCAGAAGAAGCGCCGGCTAACTACGTGCCAGCAGCCGCGGTAATAC
GTAGGGCGCAAGCGTTATCCGGAATTATTGGGCGTAAAGAGCTCGTAGGCGGTTTGTCGCGTCTGCCGTGAAAGTCCGGG
GCTCAACTCCGGATCTGCGGTGGGTACGGGCAGACTAGAGTGATGTAGGGGAGACTGGAATTCCTGGTGTAGCGGTGAAA
TGCGCAGATATCAGGAGGAACACCGATGGCGAAGGCAGGTCTCTGGGCATTAACTGACGCTGAGGAGCGAAAGCATGGGG
AGCGAACAG
>ZOTU507
GTGGGGAATTTTCCGCAATGGGCGAAAGCCTAACGGAGCAATGTCGGATGAAGGCAGAAGGCCCATGGGTCATGAACTTC
TTTTCTCGGAGAAGAAAAAATGACGGTATCTGAGGAATAAGCATCGGCTAACTCTGTGCCAGCAGCCGCGGTAAGGCAGA
GGATGCAAGCGTTATTCGGAATTATTGGGTGTAAAGCGTCTGTAGGTGGCTTTTCAAGTCCGCCGTCAAATCTCAGGGCT
CAACCCTGGACAGGCGGTGGAAACTACCAAGCTGGAGTACGGTAGGGGCAGAGGGAATTTCCGGTGGAGTGGTGAAATGC
GTTGAGATCGGAAAGAACACCAATGGCGAAAGCACTCTGCTGGACCGACACTGACACTGAGAGATGAAAGCTAGGGGAGC
AAATGG
>ZOTU508
GTGGGGAATATTGGACAATGGGGGCAACCCTGATCCAGCCATGCCGCGTGAGTGATGAAGGCCCTAGGGTTGTAAAGCTC
TTTTGTGCGGGAAGATAATGACGGTACCGCAAGAATAAGCCCCGGCTAACTTCGTGCCAGCAGCCGCGGTAATACGAAGG
GGGCTAGCGTTGCTCGGAATCACTGGGCGTAAAGGGTGCGTAGGCGGGTTTTTAAGTCAGGGGTGAAATCCTGGAGCTCA
ACTCCAGAACTGCCTTTGATACTGAAGATCTTGAGTCCGGGAGAGGTGAGTGGAACTGCGAGTGTAGAGGTGAAATTCGT
AGATATTCGCAAGAACACCAGTGGCGAAGGCGGCTCACTGGCCCGGTACTGACGCTGAGGCACGAAAGCGTGGGGAGCAA
ACAG
>ZOTU509
GTGGGGAATTTTCCATTATGGGCGAAAGCCTGACAGAGCAATGTCGTGTGGAGGTAGAAGGCATTTCGGGTTGGAGAAGA
AGCAATGACGGTATCCGGGGAATAAGCATTGGCTAACTCTGTTCCAGCAACAGCGGTAAGACAGACGATGCAAGTGTTAT
TCAGAATGATTGGTTGTAAAGCGTCTGTAGGTGGTTTTTCAAGTACGCCGCCAAATCCCAGGGCTCAACCCTGGACATGC
GGTGGAAACTGCCAAGCTGGAGTATGGTAAAGGTAGAGGCAGAGGGAAGTTCCGGTGGAGCGGTGAAATGCGTAGAGATC
GAAAAGAACACCAACAGTGAAATCACTCTGCTGGGCCGACACTGACGCTGAGAGGCAAAAGTTAGGGGAGTGAATGG
>ZOTU510
GTGGGGAATTTTCCGCAATAGGCGAAAGCCTGACAGAGCAATGCCGCGTTGAGGTAGAGGGCCTGCGGGTCGTGAACTTC
TTTTCCTAGAGAAGAAGCAATGACGGTATCTGGGGAATAAGCATCGGCTAACTCTGTGCCAGCAGCTGCGGTAAGACAGA
GGATGCAAGCGTTATCTGGAATAATTGGGCGTAAAGCGTCTGTAGGTGGCTTTTCAAGTCCACCGTCAAATCCCAGGGCT
CAACCCTAGACAGGTGGTGGAAACTGCCAAGCTGGAGTACGGTAGGGGTAGAGGGAATTTCCGGTGGAGTGGTGAAATGC
GTAGAGATCGGAAAGAACACCAACGGCGAAAGCACTCTGCTGGGCTGACACTGACACTAAAAGACGAAAGCTAGGGGAGC
GAATGG
>ZOTU511
GTGGGGAATTTTCCATAATGGGCGAAAGCCTGACGGAGCAATGCCGCGTGGAGGTAGAGGGCCTGCGGGTCGTGAACTTC
TTTTCCCGGAGCAGAAGCAATGACGGTATCTGGGGAATAAGCATCGGCTAACTCTGTGCCAGCAGCCGCGGTAAGACAGA
GGATGCAAGTGTTATCCGGAATGATTGGGCGTAAAGCGTCTGTAGGTGGCTTTTCAAGTCCGCCGTCAAATCCCAGGGCT
CAACCCTGGACAGGCGGTGGAAACTGCCAAGCTAGAGTACGGTAGGGGCAGAGGGAATTTCCAGTGGAGCGGTGAAATGC
GTAGAGATCGAAAAGAACACCAACGGCGAAAGCACTCTGCTGGGCCGACACTGACACTGAGAGACGAAAGCTAGGGGAGC
AAATGG
>ZOTU512
GTGGGGAATTTTCCGCAATGGGCGAAAGCCTGACAGAGCAATGCCGCATGAAGGCAGAAGGCCCACGGGTCATGAACTTC
TTTTCTCGGAGAAGAAAAAATGACGGTATCTGAGGAATAAGCATCGGCTAACTCTGTGCCAACAGCCGCGGTAAGACAGA
GGATGCAAGCGTTATTCGGAATGATTGGGCGTAAAGCGTCTGTAGGTGGCTTTTCAAGTCCGCTGTCAAATCCCAGGGCT
CAACCCTGGACAGGCGGTGGAAACTACCAAGCTGGAGTACGGTAGGGGCAGAGGGAATTTCCGGTGGAGCGGTGAAATGT
GTTGAGATCGGAAAGAACACCAACGGCGAAAGCACTCTGCTGGGCCGACACTGACACTGAGAGACGAAAGCTAGGGGAGC
AAATGG
>ZOTU513
GTGGGGAATTTTCCGCAATGGGCGAAAGCCTGACGGAGCAATGCCGCGTGGAGGTAGAAGGCCCACGGGTCATGAACTTC
TTTTCTCAGAGAAGAAGCAATGACGGTATCTGAGGAAGAAGCATCGGCTAACTCTGTGCCAGCAGCCGCGGTAAGACAGA
GGATGCAAGCGTTATCCGGAATGATTGGGCGTAAAGCGTCTGCAGGTGGCTTTTCAAGTCCGCCGTCAAATCCCAGGGCT
CAACCCTGGACAGGTGGTGGAAACTACCAAGCTGGAGTACGGTAGGGGCAGAGGGAATTTCCAGTGGAGCGGTGAAATGC
GTAGAGATCGGGAAGAACACCAATGGCGAAAGCACTCTGCTGGGCCGACACTGACACTGAGAGACGAAAGCATGGGGAGC
AAATGG
>ZOTU514
GTGGGGAATTTTCCGCAATGGGCGAAAGACTGACGGAGCAATGTCGCGTGGAGGTAGAAGGCCCATGGGTCATGAACTTC
TTTTCCCGGAGAAGAATCAATGACGGTATCTGGGGAATAAGCATTGGCTAACTCTGTGCCAGCAGCCGCGGTAACATAGA
GGATGCAAGCGTTATCTGGAATGATTGGGCGTAAAGCGTCTGTAGGTGGCTTTTTAAGTCCGCCGTCAAATCCCAGGGCT
CAACTCTGGACAGGCGGTGGAAACTACCAAGCTTGAGTACAGTAGGGGCAGAGGGAATTTCCGGTGGAGCGGTGAAATGC
GTAGAGATCGGAAAGAAAACCAACGGTGAAAGCACTCTGCTGGACCGACACTGACACTGAGAGACGAAAGCTAGGGGAGC
GAATGG
>ZOTU515
GTGGGGAATTTTACGCAATGGGCGAAATCCTGACCGAGCAATGCCGCGTGGAGGTAGAAGGCCCACGGGTCATGAACTTA
TTTTCCCGGAGAAGAAGCAATGACGGTATCTGGGGAATAAGCATCGACTAACTCTGTGCCAGCAGCCGCGGTAATACAGA
GGATGCAAGCGTTATCCGGAATGATTGGGCGTAAAGCGTATATAGGTCGCTTTTTTAGTCCGCCGTCAAATCCCAGGACT
CAACTCTGGACAGGCGGTGGAAACTACCAAGCTGGAGTACGGTAGGGGAAGAGGGAATTTCCGGTGGAGCGGTGAAATGC
GTAGAAATCGGAAAGAACACCAACGGCGAAAGCACTCTACTGGGTCGACACTGACACTGAGAGATGAAAGCTAGGGGAGC
GAATGG
>ZOTU516
GTGGGGAATTTTCTGCAATGGGCGAAAGCCTGACGGAGCAATGCCGCGTGGAGGTAGAAGGCCCACGGGTCATGAACTTC
TTTTCCCGGAGAAGAAGCGATGACGGTATCTGGGGAATAAGCATCGGCTAACTCTGTGCCAGCAGCCGCGGTAATACAGA
GGATGCAAGCGTTATCTGGAATGATTGGGCGTAAAGCGTCTGTAGGTGGCTTTTTAAGTCCACCGTCAAATACCAGGGCT
CAACTCTAGACAGGAGGTGGAAACTACCAAGCTGGAGTACGGTAGGGGCAGAGGGAATTTCCGGTGGAGCGGTGAAATAC
GTAGAGATCGGAAAGAACACCAACGGCGAAAGGACTCTGCTGGGCCGACACTGATACTGAGAGACGAAAGCTAGGGGAGC
GAATGG
>ZOTU517
GTGGGGAATTTTCCGCAATGGACGAAAGCCTGACGGAGCAATGCCGCGTGGAGGTAGAAGGCCCACGGGTCGTAAACTTC
TTTTCCCAGAGAAGAAGCAATGACGGTATCTGGGGAATAAGCATCGGCTAACTCTGTGCCAGCAGCCGCGGTAAGACAGA
GGATGCAAGCGTTATCCGGAATGATTGGGCGTAAAGCGTCTGTAGGTGGCTTTTTAAGTCTACCGTCAAATCCCAGGGCT
CAACCCTGGACAGGCGGTGGAAAATACCAAGCTGGAGTACGGTAGGGGCAGAGGGAATTTCCGGTGGAGCAGTAAAATGC
GCTGAGATCGGAAAGAACACCAACGGCGAAAGCACTCTGCTGGGCCGACACTGACACTCAGAGACGAAAGCTAGGGGAGC
GAATGG
>ZOTU518
GTGGGGAATATTGCACAATGGGCGCAAGCCTGATGCAGCCATGCCGCGTGTATGAAGAAGGCCTTCGGGTTGTAAAGTAC
TTTCAGTCGTGAGGAAGGTGTTAAGGTTAATATTCTTAGCAATTGACGTTAGCGACAGAAGAAGCACCGGCTAACTCCGT
GCCAGCAGCCGCGGTAATACGGAGGGTGCGAGCGTTAATCGGAATTACTGGGCGTAAAGGGCACGCAGGCGGTTAATTAA
GTTGGATGTGAAATCCCCGGGCTTAACCTGGGAATGGCATTCAAGACTGGTTAGCTAGAGTCTTGTAGAGGGGGGTAGAA
TTCCATGTGTAGCGGTGAAATGCGTAGAGATGTGGAGGAATACCGGTGGCGAAGGCGGCCCCCTGGACAGAGACTGACGC
TCATGTGCGAAAGCGTGGGGAGCAAACAG
>ZOTU519
GTGGGGAATTTTCCGCAATGGGCGAAAGCCTGACGGAGCAAGACCGCGTGGGGGAAGAAGGCTCTTGGGTTGTAAACCCC
TTTTCTCTGGGAAGAAAGTTGTGAAAGCAACCTGACGGTACCAGAGGAATCAGCATCGGCTAACTCCGTGCCAGCAGCCG
CGGTAAGACGGAGGATGCAAGCGTTATCCGGAATGATTGGGCGTAAAGCGTCCGCAGGTGGCAGTTCAAGTCTGCTGTCA
AAGACCGGGGCTTAACTTCGGAAAGGCAGTGGAAACTGAACAGCTAGAGTATGGTAGGGGCAGAGGGAATTCCTGGTGTA
GCGGTGAAATGCGTAGAGATCAGGAAGAACATCGGTGGCGAAGGCGCTCTGCTGGACCATAACTGACACTCAGGGACGAA
AGCTAGGGGAGCGAATGG
>ZOTU520
GTGGGGAATTTTCTGTAATGGGCAAAAGCCTGACGGAGCAATGCCGCGTGGAGGTAGAGGCCCTGCGGGTCATGAATTTC
TTTTCCCGAAGAAGAAGCAATGACGGTATCTGGGGAATAAGCATCTGCTAACTCTGTGCCAGCAGTCGTGGTAAGACAGA
GGATGCAAGCGTTATCCGGAATGATTGGGCGTAAAACGTCTGTAGGTGGCTTTTCAAGTCCGCTGTCAAATTCCAGGGCT
CAACCCTGGACAGGCGGTGGAAACTGCCAAGCTGGAGTACGGTAGGGTTAGAGGGAATTTCCGGTGGAGCGGTGAAATGC
GTAGAGATCGGAAAGAACACCAACGGCGAAAGCACTCTGCTGGGCCGACACTGACACTGAGAGAGGAAAGCTAGGGGAGC
GAATGG
>ZOTU521
GTGGGGAATTTTCCATTATGGGCGAAAGCCTGACAGAGCAATGTCATGTGGAGGTAGAAGGCATTTCGGGTTGGAGAAGA
AGCAATGACGGTATCCGGGGAATAAGCATTGGCTAACTCTGTTCCAGCAACAGCGGTAAGACAGACGATGCAAGTGTTAT
TCAGAATGATTGGTTGTAAAGCGTCTGTAGGTGGCTTTTCAAGTACGCCGCCAAATCCCAGGGCTCAACCCTGGACATGC
GGTGGAAACTGCCAAGCTGGAGTACGATAAAGGTAGAGGCAGAGGGAAGTTCCGGTGGAGCGGTGAAATGCGTAGAGATC
GAAAAGAACACCAACAGTGAAAGCACTCTGCTGGGCCGACACTGACGCTGAGAGGCAAAAGTTAGGGGAGTGAATGG
>ZOTU522
GTGGGGAATTTTCCGCAGTGGGCGAAAGCCTGACGGAGCAATGCCGCGTGGAGGTAGAAGGCCCACGGGTCATGAACTTC
TTTTCCCGGAGAAGAAGCAATGACGGTATCTGGGGAATAAGCATCGGCTAACTCTGTGCCAGCAGCCACGGTAATACAGA
GGATGCAAGCGTTATCCGGAATGATTGGGCGTAAAGCGTATGTAGGTGGCTTTTTAAGTTCGCCGTCAAATCCCAGGGCT
CAACTCTGGACAGGCGATGGAAACTACCAAGCTGGAGTATGGTAGGGGCAGAGGGAATTTCCGGTGGAGCGGTGAAATGC
GTAGAGATCGGAAAGAACACCAACGGAGAAAGCACTCTGCTGGGCCGACACTGACACTGAGAGACGAAAGCTAGGAGAGA
GAATGG
>ZOTU523
GTGGGGAATTTTCCGCAATGGGCGAAAGCCTGACGGAGCAATGCCGCGTGGAGGTAGAAGGCCCACGGGTCGTAAACTCC
TTTTCTCAGAGAAGAAGCAATGACGGTATCTGAGGAATAAGCATCGGCTAACTCTGTGCCAGCAGCCGCGGTAAGACAGA
GGATGCAAGCGTTATCCGGAATGATTGGGCGTAAAGCGTCTGTAGGTGGCTTTTTAAGTCTGCTGTCAAATCCCAGGGCT
CAACCCTGGACAGGCGGTGGAAACTACCAAGCTGGAGTACGGTAGGGGCAGAGGGAATTTCCGGTGGAGCGGTGAAATGC
GTAGAGATCGGAAAGAACACCAACGGCGAAAGCACTCTGCTGGGCCGACACTGACACTGAGAGACGAAAGCTAGGGGAGC
GAATGG
>ZOTU524
GTGGGGAATTTTCCGCAATGGGCAAAAGCCTGACAGAGCAATGTCGCGTGGAGGTAGAAGGCATTGCGGGTCGGAGAAGA
AGCAATGACAGTATTTGGGGAATAAGCATTGGCTAACTCTGTGCCAGCAACAGCGGTAAGACAGACGATGCAAGGGTTAT
TCAGAATGATTGGGCGTAAAGCGTCTGTAGGTGGCTTTTCAAGTCCGCCGTCAAATCCCAGGGCTCAACCCTGGACATGC
GGTGGAAACTACGAAGCTGGAGTACGGTAGAGGCAGAGGGAAGTTCCGGTAAAGCGGTGAAATGCGTAGAGATCGAAAAG
AACACCAACGGAGAAAACACTCTGCTGGGCCGACACTGACACTAAGAGACGAAAGTTAGGGGAGTGAATGG
>ZOTU525
GTGGGGAATTTTCCGCAATGGACGAAAGCCTGACAGAGCAATGCCGCGTGGAGGTAGAGGGCCTGCGGGTCGTGAACTTC
TTTTCCCGGAGAAGAAGCAATGACGGTATCTGGGGAATAAGCATCGGCTAACTCTGTGCCAGCAATCGCGGTAAGACAGG
GGATGCAAGCGTTATCTGGAATGATTGGGCGTAAAGCGTCTGTAGGTGGCTTTTCAAGTCCGCCGTCAAATCCCAGGGCT
CAACCCTGGACAGGCGGTGGAAACTGCCAAGCTGGAGTACGGTAGGGGCAGAGGGAATTTCCGGTGGAGCGGTGAAATGC
GTAGAGATCGGAAAGAACACCAATGGCGAAAGCACTCTGCTGGGCCGACACTGACACTGAGAGACGAAAGCTAGGGGAGC
GAATGG
>ZOTU526
GTGGGGAATTTTCCACTATGGGCGAAAGCCTGACAGAGCAATGTCGCGTGGAGGTAGAAGGCATTTCAGGTTGGAGAAGA
AGCAATGACGGTATTCGGAGAATAAGCATTGGCTAACTCTGTTCCAGCAATAGCGGTAAGACAGACGATGCAAGGGCTAT
TCAGAATGATTGGTCGTAAAGCGTTTGTAGGTGGTTTTTCAAGTCCCCCGTCAAATCCCTGGGATCAACCCTGGACATGC
GGTGGAAACTGCCAAGCTGGAGTACGGTAAAGGTAGAGGCAGAGGGAAGTTCCGGTGGAGCGGTGAAATGCGTAGAGATC
GAATAGAACACCAACAGTGAAAGCACCCTGCTGAGCCGACACTGACGCTGAGAGTCGAAAGTTAGGGGAGTGAATGG
>ZOTU527
GTGGGGAATTTTCCGCAATGGGCGAAAGCCTGACGAAGCAATGTCGCGTGGAGGTAGAAGGCCGACGGGTCATGAACTTC
TTTTCTCAGAGAAGAAGCAATAACGGTATCTGAGGAATAAGCATCGGCTAACTCTGTGCCAGCAGCCGCGGTAAGACAGA
GGATGCAAGCGTCATCCGGAATGATTGGCGTAAAGCGTCTGTAGGTGGCTTTGCAAGTCCGTCGTCAAATCCCAGGGCTT
AACCCTGGACAGGCAGTGGACACTACCAAGCTGGAGTATGGTAGGGGCAGAGGGAATTTCCGGTGGAGAGGTGAAATGCG
TAGAGATCGAGAAGAACACCAACGGCGAAAGCACTCTGCTGGGCCGACACTGACACTGAGAGACGAAAGCTAGGGGAGCA
AATCG
>ZOTU528
GTGGGGAATTTTTCGCAATGGGCGAAAGCCTGACGGAGCAATGCCGCGTGGAGGTAGAAGGCCCACGGGTCATGAACTTC
TTTTCCCGGAGAATAAGCAATGACGGTATATGGGGAATAAGCATCGGCTAACTCTGTGCCAACAGCCGCGGTAAGACAGA
GGATGCAAGCGTTATCCGGAATGGTTGGGCGTAAAGCGTCTATAGGTGGCTTTTCAAGTCCGCTGTCAAATCCCAGGGCT
CAACCCTGGACAGGCGGTGGAAACTACCAAGCTGGAGTACGGTAGGGGCAGAGGGAATTTCTGGTGGAGCGGTGAAATGC
GTAGAGATCGGAAAGAACACCGACGACGAAAGCACTCGCTGGGCCGATACTGACACTGAGAGACGAAATCTAGGGGAGCG
AATGG
>ZOTU529
GTGGGGAATTTTCCACAATGGGCGAAAGCCTGACGGAGCAATGCCGCATGGAGGTAAAGGGCCTGCGGGTCGTGAACTTC
TTTTCCCGGAGAAGAAGCAATGACGGTATCTGGGGAATAAGCATCGGCTAACTCTGTGCCAGCAGCCGTGGTAAGACAGT
GGATGCAAGCGTTATCCGGAATGATTGGGCGTAAAGCGTCTGTAGGTGGCTTTTCAAGTCCGCCGTCAAATCCCAGGGCT
CAACCCTGGTCATGCGGTGGAAACTGCCAAGCTGGAGTACGGTAGGGGCAGAGGGAATTTCCGATGGAGCGGTGAAATGC
GTAGAGATCGGAAAGAACACCAACGGCGAAAGCACTCTGCTGGGTCGACACTGACACTGAGAGACGAAAGCTAGGGGAGC
GAATGG
>ZOTU530
GTGGGGAATCTTGGACAATGGGCGAAAGCCCGATCCAGCAATATCGCGTGAGTGAAATTTAAGAAGGGTAATGCCGCTTG
TAAAGCTCTTTCGTCGAGTGCGCGATCATGACAGGACTCGAGGAAGAAGCCCCGGCTAACTCCATGCCAGCAGCCGCGGT
AAGACAGGGGGGCAAGTGTTCTTCGGAATGACTGGGCGTAAAGGGCACGTAGGCGGTGAATCGGGTTGAAAGTGAAAGTC
GCCAAAAACTGGCGGAATGCTCTCGAAACCAATTAACTTGAGTGAGACAGAGGAGAGTGGAATTTCGTGTGTAGGGGTGA
AATCTGGAGATCTACGAAGGAATGCCAAAAGCGAAGGCAGCTCTCTGGGTCCCTACCGACGCTGGGGTGCGAAAGCATGG
GGAGCGAACAT
>ZOTU531
GTGGGGAATATTGCACAATGGGGGAAACCCTGATGCAGCGACGCAGCGTGCGGGATGACGGCCTTCGGGTTGTAAACCGC
TTTCAGCAGGGAAGAAGCCCTTCGGGGTGACGGTACCTGCAGAAGAAGTACCGGCTAACTACGTGCCAGCAGCCGCGGTA
ATACGTAGGGTACAAGCGTTGTCCGGAATTATTGGGCGTAAAGAGCTCGTAGGTGGTTGGTCACGTCTGCTGTGGAAACG
CAACGCTTAACGTTGCGCGTGCAGTGGGTACGGGCTGACTAGAGTGCAGTAGGGGAGTCTGGAATTCCTGGTGTAGCGGT
GAAATGCGCAGATATCAGGAGGAACACCGGTGGCGAAGGCGGGACTCTGGGCTGTAACTGACACTGAGGAGCGAAAGCAT
GGGGAGCGAACAG
>ZOTU532
GTGGGGAATTTTCCGCAATGGGCGAAAGCCTGACGGAGCAATGCCGTGTGGAGGTAGAGGGCCTGCGGGTCGTGAACTTC
TTTTCCCAGAGAAGAAGCAATGACGGTATCTGGGGAATAAGCATCGGCTAAGTCTGTACCAGCAGCCGCGGTAAGACAGA
GGATGCAAGCGTTATCCGGAATGATTGGGCGTAAAGCATTTGTAGGTGGCTTTTCAAGTCCGCCGTCAAATCCCAGGGCT
CAACCCTGGACAGGCAGTGGAAACTGCCAAGCTGGAGTACGGTAGGGGCAGAGGGAATTTCCGGTGGAGCGGTGAAATGC
GTAGAGATCGGAAAGAACACCAACGGCGAAAGCACTCTGCTGGGCCGACACTGACACTGAGAGACGAAAGCTAGGGGAGC
GAATGG
>ZOTU533
GTAAAAACGGCTAAGGAAAAGGCCAAGATTGCTGAGTCTGCCGAGAATAAGGCTGCTGCCGCGGAGAAGTTCCGAGCATC
TGCCGAACAGAGGTGTACTGACCTCCTGGCCAGGCAAAATGAGACGGAACTTAAACTGGCCCAAGCCCTCAGTCTCAACA
CTTCTCATGCCGAGGAGATAGCTGATCTCAGGGCGGGCTTGGCGGCCGCGGAGCAGAAGTGGTACGACGTGGGCTTTGCC
GACGCCGAGAACTCCGCAGAGCCGGTGGTGGCTCGGGCTCGGCATATGGGTTTCGAGGCCGGGTGGTTTGCTGCTCTTCA
AGCAATGGGAGTTCCTGAAGACTCGCC
>ZOTU534
GTGGGGAATCTTCGACAATGGGCGAAAGCCCGATCCATAAATATCGCGTGAGTGAAGAAGGACAATGCCGCTTGTAAAGC
TCTTTCGTCGAGTGCGCGATCATGACAAGACTCGAGGAAGAATCCCGGCTAACTCCGTGCCAGCAACCGTGGTAAGACGG
GGGGCAAGTGTTCTTCGAAATGACTGGGCGTAAAGGGCACATAGGCGGTGAATCGGGTTGAAAGTGAAAGTCGCCAAAAA
TAGGCGGAATGCTCTCGAAACCAATTCACTTGAGTGAGACAAAGGAGAGTGGAATTTCGTGTGTAGGGGTGAAATCCGGA
GATCTACGAAGGAACGCCAAAAGTGAAGGCAGCTCTCTGGGTCCCTACCGACGATGGGGTGCGAAAGCATGGGGAGCGAA
TAG
>ZOTU535
GTAAGGAATATTGGACAATGGTCGAAAGACTGATCCAGCCATGCCGCGTGAAGGATGAAGGCCCTATGGGTTGTAAACTT
CTTTTGTACGGGAAAAAACCCTCGCTCGTGAGCGAGGCTGATTGTACTGTAAGAATAAGGATCGGCTAACTCCGTGCCAG
CAGCCGCGGTAATACGGAGGATCCAAGCGTTATCCGGATTCATTGGGTTTAAAGGGTGCGTAGGCGGAATTGTAAGTCAG
TGGTGAAATCTCTCGGCTTAACCGAGAAACTGCCATTGATACTGCAAATCTTGAGTACATTTGATGTGGGCGGAATGTGT
CATGTAGCGGTGAAATGCTTAGATATGACACAGAACACCGATTGCGAAGGCAGCTCACAAAACTGTAACTGACGCTGAGG
CACGAAAGCGTGGGTATCAAACAG
>ZOTU536
GTGGGGAATTTTCCGCAATGGGCGAAAGCCTAACGCAGCAATGCCGCATGGAGGTGGAAGGCCTACGGGTCATCAACTTC
TTTTCTCGGAGAAGAAACAATGATGGTATCTGAGGAATAAGCATCGGCTAACTCTGTGCCAGCAACCGCGGTAAGATAGA
GGATGCAAGCGTTATCCGGAATGATTGGGCGTAAAGCGTCTGTAGGTGGCTTTTCAAGTCCGCCGTCAAATCCTAGGGCT
CAACCCTGGACATGCGGTGGAAACTACCAAGCTGGAGTATGGTAGGGGCAGAGGGAATTTTCGGTGGAGTGGTGAAATGC
ATTGAGATTGGAAAGAACACCAACGGTGAAAGCACTCTGCTGGGCCGACACTGACACTGAGAGACGAAAGCTAGGGGAGC
AAATGG
>ZOTU537
GTAACGAATCTTCCGCAATGTACGAAAGTATGACGGAGCGACGCCGCGTGTAGGACGAAGCCCTTCGGGGTGTAAACTAC
TGTCAGGGGTTAGAAAGTTCTGATCAACCCCAGAGGAAGGCACGGCTAACTCTGTGCCAGCAGCCGCGGTAAGACAGAGG
TGCCGAGCGTTAGGCGGAATCACTGGGCTTAAAGCGTGTGTAGGCGGACTTCTAAGTACCTTGTGAAATCCCACGGCTTA
ACCGTGGAACTGCTTGGTATACTGGTTGTCTTGGGCCATCTAGGGGCTACTGGAACAAACGGTGGAGCGGTGAAATGCGT
AGATATCGTTTGGAACGCCAATGGTGAAAACAAGTAGCTGGGGATGTGCCGACGCTGAGACACGAAAGCCAGGGGAGCGA
ACGG
>ZOTU538
GTGGCGAATTTTCCGCAATGGGCGAAAGCCTGATGGAGCAATGCCGCGTGAAGGCAGAAGGCCCATGGGTCATGAACTTC
TTTTCTTGGAGAAGAAAAAATGACGGTATCTGAGGAATAAGCATCGACTAACTCTGTGCCAGCAGCCGCGGTAAGACAGA
GGATGCAAGCGTTATCCGGAATGATTGGGCGTAAAGCGTCTGTAGGTGGAATTTCAAGTCCGCCGTCAAATCCCAGGGCT
CAACCATGGACAGGCGGTGGAAACTACCAAGCTGGAGTACGTTAGGGGCAGAGGGAATTTCCGGTGGAGCGGTGAAATGC
GTTGAGATCGGAAAGAACACCAACGGCGAAAGCACTCTGCTAGGACGACATTGACACTGAGAGACGAAAGCTAGGGGAGC
AAATGG
>ZOTU539
ATGGGGAATTTTACACAATGGGAAAAAGCCTGACGGAGCAATGCCGCGTGAAGGCAGAAGGCCCACGAGTCATGAACTCC
TTTTCTCGGAGAAGAAAAAATGATGGTATCTGAGGAATAAGCATCGGCTAACTCTATGCCAGCAGTCGTGGTAAGACAGA
GGATGCAAGCATTATCCGGAATAATTGGGCGTAAAGCGTCTGTAGGTGGCTTTTCAAGTCCGCCGTCAAATCCCAGGGCT
CAACCCTGGACAGGTGGTGGAAACTACCAAGCTAGAGTATGGTAGGGGCAGAGGGAATTTTCGGTGGAGCGGTGAAATGC
GTTGAGATCGAAAAGAACACCAACGATGAAAGCACTCTGCTGGGCCGCCATTGACACTGAGAGATGAAAGCTAGGGGAGC
AAATGG
>ZOTU540
GTCGAGGATCTTTGGCAATGGGCGCAAGCCTGACCAAGCGACGCCGCGTGTGCGATGAAGGCCTTCGGGTTGTAAAGCAC
TGTCGAGGGGGATCAAGGCGCAAGCTTGAGAGATCCCTGGAGGAAGCACGGGCTAAGTTCGTGCCAGCAGCCGCGGTAAG
ACGAACCGTGCAAACGTTGTTCGGAATCACTGGGCTTAAAGGGCGCGTAGGCGGCTCATCAAGTCGGGGGTGAAATACTT
CAGCTTAACTGGAGAAGTGCCTTCGATACTGGTGGGCTTGAGGGAGGTAGGGGTCTTTGGAACTTCTGGTGGAGCGGTGA
AATGCGTTGATATCAGAAGGAACGCCGGTGGCGAAAGCGAAGGACTGGACCTCTTCTGACGCTGAGGCGCGAAAGCTAGG
GGAGCAAACGG
>ZOTU541
GTGGGGAATTTTCCGCAATGGGCAAAAACCTGATGGAGCAATGCCGCGTGGAGGTAGAGGGCCTGTGGGTCGTGAACTTC
TTTTCCCGAAGAAGAAGCAATGACGGTATCTGGGGAATAAGCATCGGCTAACTCTGTGCCAACAGCCGCGGTAAGACAGA
GGATGCAAGCGTTATCCGGAATGATTGGGCATAAAGCGTCTGTAGGTGGCTTTTCAAGTCCGCCGTCAAATCCCAGGGCT
CAACCCTGGACAGGCGGTGGAAACTGCCAAGCTTGAGTACGGTAGGGACAGAGGGAATTTCCGGTGGAGCGGTGAAATGC
GTAGAGATCGGAAAGAACACCAACGGCGAAAGTACTCTGCTAGGCCGACACTGACACTGAGAGACGAAAGCTAGGGGAGC
GAACGG
>ZOTU542
GTGGGGAATTTTCCGCAATGGACGAAAGCCTGACGGAGCAATGCCGCGTGAAGGCAGAAGGGCCACGGGTCATGAACTTC
TTTTCTCGGAGAAGAAAAAATGACGGTATCTGAGGAATAAGCATCGGCTAACTCTGTGCCAACAGCCGCGGTAAGACAGA
GGATGCAAGCGTTATCCGGAATGATTGGGCATAAAGCGTCTGTAGGTGGCTTTTCAAGTCCGCCGTCAAATCCCAGGGCT
CAACCCTGGACAGGCGATGGAAACTACCAAGCTTGAGTACGGTAGGGGCAAAGGGAATTTCTGGTGGAGCAGTGAAATGC
GTTGAGATTGGAAAGAACACCAACGGCGAAAGCACTCTGCTGGGCTGACACTGACACTGAGAGACAAAAGCTAGGGGAGC
AAATGG
>ZOTU543
GTCGAGAATTTTTGGCAATGGGCGAAAGCCTGACCAAGCGATGCCGCGTGCGGGATGAAGGCCTTCGGGTTGTAAACCGC
TGTCAGTGGGGAGAAAAGGGTGGTGGGTTATCCCATCATTTTGATCTATCCGCAGAGGAAGTGAGGGCTAAGCTCGTGCC
AGCAGCCGCGGTAAGACGAGCCTCACAAACGTTATTCGGAATTACTGGGCTTAAAGGGTGCGTAGGCGGTGCGGAAAGTT
GGGTGTGAAATCCCTCGGCTCAACCGAGGAACTGCGCTCAAAACTGCCGTACTCGAGGAAGATAGAGGTGAGCGGAACTT
ACGGTGGAGCGGTGAAATGCGTTGATATCGTAAGGAACACCCGTGGCGAAAGCGGCTCACTGGGTCTTATCTGACGCTGA
TGCACGAAAGCTAGGGGAGCAAACGG
>ZOTU544
GTAGGGAATTTTTTGCAATGGGCGAAAGCCTGACGGAGCAATGTCGCGTGGAGGTAGAAGGCCCACGGGTCGTGAACTTC
TTTTCCCTGAGAAGAAGCAGTGACGGTATCTGGGGAATAAGCATCGGCTAACTCTGTGCCAGCAGCCGCGGTAATACAGA
GGATGCAAGCGTTATCCGGAATGATTGGGCATAAAGCGTCTGTAGGTGGCTTTTTAAGTCCGCTGTCAAATCCCAGGGCT
CAACCCTGGACAGGCGGTGGAAACTAACAAGCTGGAGTATGGTAGGGGCAGAGGGAATTTTCGGTGGAGCGGTGAAATGC
GTAGAGATAAAAAAGAACACCAACGGCGAAAGCACTCTGCTGGGACGACACTGACACTGAGATACGAAGGCTAGGGGAGC
GAATGG
>ZOTU545
GTGGGGAATTTTCCGCAATGGGCGAAAGCCTGATGGAGCAATGCCGCGTGGAGGTAGAGGGCATGTGGGTCGTGAACTTC
TTTTCCCGGAGAAGAAGCAATGACGGTATCTGGGGAATAAGCATCGGCTAACTCTGTGCCAGCAGCCGCGGTAAGACAGA
GGATGCAAGCGTTATCCAGAATGATTGGGCGTAAAGCGTCTGTAGGTGGCTTTTCAAGTCCGCCGTCAAATCCTAGGGCT
CAACCCTGGACATGCAGTGGAAACTGCCAAGCTGGAGTACGGTAGGGGCAGAGGGAATTTCCGGTGGAGCGGTGAAATGC
GTAGAGATCGGAAAGAACACTAACGGCGAAAGCACTCTACTGGGCCGACACTGACACTGAGAGACAAAAGCGAGGGGAGC
GAATGG
>ZOTU546
GTGGGGAATATTGGACAATGGGCGCAACCCTGATCCAGCCATGCCGCGTGTGTGAAGAAGGCCTTCGGGTTGTAAAGCAC
TTTAAGTTGGGAGGAAGGTTGCTTGGCTAATATCCAAGCGAATTGACGTTACCAACAGAATAAGCACCGGCTAATTCCGT
GCCAGCAGCCGCGGTAATACGGAAGGTGCGAGCGTTAATCGGAATTACTGGGCGTAAAGCGCACGTAGGCGGTTACTTAA
GTCGGATGTGAAAGCCCTGGGCTTAACCTGGGAATTGCATCCGATACTGGGTGACTAGAGTACGGTAGAGGGGGGTGGAA
TTCCAGGTGTAGCGGTGAAATGCGTAGAGATCTGGAGGAACACCGGTGGCGAAGGCGGCCCCCTGGACTGATACTGACGC
TGAGGTGCGAAAGCGTGGGGAGCAAACAG
>ZOTU547
GTGGGGAATTTTCTGTAATGGGCAAAAGCCTGACGGAGCAATGCCGCGTGGAGGTAGAGGCCCTGCGGGTCATGAATTTC
TTTTCCCGAAGAAGAAGCAATGACGGTATCTGGGGAATAAGCATCGGCTAACTCTGTGCCAGCAGTCGTGGTAAGACAGA
GGATGCAAGCGTTATCCGGAATGATTGGGCGTAAAACGTCTGTAGGTGGCTTTTCAAGTCCGCTGTCAAATTCCAGGGCT
CAACCCTGGACAGGCGGTGGAAACTGCCAAGCTGGAGTACGGTAGGGTTAGAGGGAATTTCCGGTGGAGCGGTGAAATGC
GTAGAGATCGGAAAGAACACCAACGGCGAAAGCACTCTGCTGGGCCGACACTGACACTGAGAGAGGAAAGCTAGGGGAGC
GAATGG
>ZOTU548
GTGGGGAATATTGGACAATGGGGGCAACCCTGATCCAGCCATGCCGCGTGAGTGATGAAGGCCCTAGGGTTGTAAAGCTC
TTTTGTGCGGGAAGATAATGACGGTACCGCAAGAATAAGCCCCGGCTAACTTCGTGCCAGCAGCCGCGGTAATACGAAGG
GGGCTAGCGTTGCTCGGAATCACTGGGCGTAAAGGGTGCGTAGGCGGGTCTTTAAGTCAGGGGTGAAATCCTGGAGCTCA
ACTCCAGAACTGCCTTTGATACTGAAGATCTTGAGTATGGGAGAGGTGAGTGGAACTGCGAGTGTAGAGGTGAAATTCGT
AGATATTCGCAAGAACACCAGTGGCGAAGGCGGCTCACTGGCCCATAACTGACGCTGAGGCACGAAAGCGTGGGGAGCAA
ACAG
>ZOTU549
GTGAGGAATTTTCCGCAATGGGAGAAATCCTGACGGAGCAATGTCGCGTGGAGGTAGAAGGCCCACGGGTCATGAACTTA
TTTTCCCGGAGAAGAAGCAATGACGGTATCTGGGGAATAAGCATCGGCTAACTCTGTGCCAGCAGCCGCGGTAATACAGA
GGATGCAAGCGTTATCCGGAATGATTGGGCGTAAAGCGTATGTAGGTGGCTTTTTTAGTCCCCCGTCAAATCCCAGGACT
CAACTCTGGACAGGCGGTGGAAACTACCAAGCTGGAGTACGGTAGGGGCAGAGGGAATTTCCGGTGGAGCGGCGAAATGC
GTAGAGATCGGAAAGAACACCAACGGCGAAAGCACTCTGCTGGGTCGACACTGACACTGAGAGATGAAAGCTAGGGGAGC
GAATGT
>ZOTU550
GTAACGAATCTTCCGCAATGCACGCAAGTGTGACGGAGCGACGCCGCGTGGAGGTTAAGTCCTTCGGGATGTAAACTCCT
GTCAGGGGTTACCAAGATCTGAGGAGCACCAGAGGAAGGCACGGCTAACTCTGTGCCAGCAGCCGCGGTAATACAGAGGT
GCCAAGCGTTAGGCGGAATCACTGGGCTTAAAGCGCGTGTAGGTGGATGGGTAAGTACCTTGTGAAATCCCACGGCTCAA
CCGTGGAACTGCTGGGTATACTGCTTGTCTTGAGGCACTCAGGGGCAGCTGGAACAAATGGTGGAGCGGTGAAATGCGTA
GATATCATTTGGAACGCCAAAGGCGAAAGCAGGCTGCTGGGAGTGATCTGACACTGAGACGCGAAAGCCAGGGGAGCAAA
CGG
>ZOTU551
GTAGGGAATCTTCCACAATGGACGCAAGTCTGATGGAGCAACGCCGCGTGAGTGAAGAAGGTTTTCGGATCGTAAAGCTC
TGTTGTTGGTGAAGAAGGACAAGGGTAGTAACTGATCTTTGTTTGACGGTAATCAACCAGAAAGTCACGGCTAACTACGT
GCCAGCAGCCGCGGTAATACGTAGGTGGCAAGCGTTGTCCGGATTTATTGGGCGTAAAGCGAACGCAGGCGGGAAGATAA
GTCAGCTGTGAAAGCCCCCAGCTTAACTGGGGAACTGCAGCTGAAACTATGTTTCTTGAGTGCAGAAGAGGAGAGTGGAA
CTCCATGTGTAGCGGTGGAATGCGTAGATATATGGAAGAACACCAGTGGCGAAGGCGGCTCTCTGGTCTGTAACTGACGC
TGAGGTTCGAAAGCATGGGTAGCGAACAG
>ZOTU552
GTGGGGAATTTTTCGCAATGGGCGAAAGCCTGACGGAGCAATGCCGCTTGGAGGTAGAGGGCCTACGGGTCGTGAACTTC
TTTTCCCAGAGAAGAAGCAATGACGATATCTGGGGAATAAGCATCGGCTAACTCTGTGCCAGCAGCCGCGGTAAGACAGA
GGATGCAAGCGTTATCCAGAATGATTGGGCGTAAAGCGTCTGTAGGTGGCTTTTAAAGTCCGCCGTCAAATCCCAAGGCT
CAACCCTGGATAGGCAGTGGAAACTTCCAAGCTGGAGTACGGTAGGGGCAGAGGGAATTTCTGGTGGAGCGGTGAAATGC
GTAGAGATCGGAAAGAACACCAACGGCAAAAACACTCTGCTGGGCCGACACTGACACTGAGAGACGAAAGCTAGGGGAGC
GGATGG
>ZOTU553
GTGGGGAATTTTCCACAATGGGCGAAAGCCTGACGGAGCAATGCCTCGTGGAGGTAGAGGGCCTGCGGGTCGTGAACTTC
TTTTCCCGGAGAAGAAGCAATGACAGTATCTGGGGAATAAGTATCGGCTAACTCTGTGCCAGCAGCCGCGGTAAGACAGA
GGATGCAAGCGTTATCCGGAATGATTGGGCGTAAAGTGTCTGTAGGTGGCTTTTCAAGTCTGCCGACAAATCCCAGGGCT
CAACCCTGGACAGGCAGTGGAAACTGCCAAGATGGAGTACGGTAGGGGCAGAGGGAATTTCCGGTGGAGCGGTGAAATGC
GTAGAGATCGAAAAGAACACCAACGGCGAAAGCACTCTGCTGGGCCGACACTGACACTGAGAGACGAAAGCTAGGGGAGC
AAATGG
>ZOTU554
GTGGGGAATTTTCCGCAATGGGCGAAAGCCTGACGGAGCAATGCCGCGTGGAGGTAGAGTTCCTGCGGGTCGTGAACTTA
TTTTCCCGGAGAAGAAGCAATGACGGTATCTGGGGAATAAGCATCGGCTAACTCTGTGCCAGCAGCCGCGGTAAGACAGA
GGATGCAAGCGTTATCCGGAATGATTGGGCGTAAAGCGTCTGTAGGTGGATTTTCAAGTCCGCCGTCAAATCCCAGGGCT
CAACCCTGGACAGGCAGTGGAAACTGCCAAGCTAGAGTACGATAGGGGCAAAGGGAATTTCCGGTGGAGCGGTGAAATGC
GTAGAGATCGGAAAGAACACCAACGGCGAAAGTACTCTGCTGGGCCGACACTGACACTGAGAGACGAAAGCTAGGGGAGC
GAATGG
>ZOTU555
ATGGGGAATTTTCCGCAATGGGCGAAAGCTTGACGGAGCAATGCCGCGTGAAGGCAGAAGGCCCACGGGTCATGAACTTC
TTTTCTCGGAGAAGAAAAAATGACGGTATCTGAGGAATAAGCATTGAATAACTCTGTGCCAGCAGCCGCGGTAAGACAGA
GGATGCAAGCGTTATCCAGAATGATTGTGCGTAAAGCGTCTGTAGGTGGATTTTCAAGTCTGCCGTCAAATCCCAGGGCT
CAACCCTGGACAGGCGGTGGAAACTACCAAGCTGGAGTACGGTAAGGGCAGAGGGAATTTCCGATGGAGCGGTGAAATGC
GTTGAGATCGGAAAGAACAACAACGACGAAAGCACTCTGCTGGGCCGACACTGACACTGAGAGATGAAAGCTAGGGGAGC
AAATGG
>ZOTU556
GCCGACACCATTTCCGCGCCGTGGACTCCCACGAGTTCCGGGCCGCCGCCCGACGCGAACGGCTCCGGCTCGGATACCAA
GAACCTCGACGTTGGCGAAATTAGCGATGTAAGTTCATTTACTGTGAGTAACGATAAATATTCGAACGATAATCTGTTCC
ATTATCCTCCTATAAATTCCTTCAACATAATTCTGTAAGTACTTCTTTGTTAAACCAGCAAATATTGATATCAATTTTGG
TGCAGATATTTAATTATTATTCGGTACGGATTTTTCATGTTGTCACGAAAAACTGTTTTTTCTACTCACTTTGATTCTCA
CTTATAGATGAACTTGTTTTCAACTTGTTACTTAAGA
>ZOTU557
GTGGGGAATTTTCCGCAATGGGCGAAAGCCTGACGGAGCAATGCCGCATGGAGGTGGAAGGCCTACGGGTCATCAACTTC
TTTTCTCGGAGAAGAAACAATGACGGTATCTGAGGAATAAGCATTGGCTAACTCTGTGCCAGCAGCCGCGGTAAGACAGA
GGATGCAAGCGTTATCCGGAATGATTGGGCGTAAAGCGTCTGTAGGTGGCTTTTCAAGTCCACCGTCAAATCTCAGGGCT
CAACCCTGGACAGGCGATGGAAACTACCAAGCTGGAGTACGGTAGGGGCAGAGGGAATTTCCGGTGGAGCGGTGAAATGC
ATTGAGATCGGAAAGAACACCAACGGCGAAAGCACTCTGCTAGGCCGACACTGACACTGAGAGACGAAAGCTAGGGGAGC
AAATGG
>ZOTU558
GTGGGGAATTTTCTGCAATGGGCGAAAGCCTGAAGGAGCAATGCCGCGTGGAGGTAGAGGGCCTGCGGGTCGTGAACTTC
TTTTCCCTGAGAAGAAGCAATGACGGTATCTGGGGAATAAGCATCGGCTAACTCTGTGCCAGCAGCCGCGGTAAGACAGA
GGATGCAAGCGTTATCCGGAATGATTGGGCGTAAAGCGTCTGTAGGTGGCTTTTCAAGTCCGCCATCAAATCCCAGGGCT
CAACCCTGGACAGGCGGTGGAAACTGCCAAGATGGAGTACGGTAGGGGCAGAGGGAATTTCCGGTGGAGCGGTAAAATGC
GTAGAGATCGGAAAGAACACCAACGGAGAAAGCACTCGGCTGGGCCGACACTGACACTGAGAGACGAAAGCTAGGGGAGC
GAATGG
>ZOTU559
GTGGGGAATTTTCCACTATGGGCGAAAGCCTGACAGAGCAATGTCGCGTGGAGGTAGAAGGCATTTCAGGTTGGAGAAGA
AGCAATGACGGTATTCGGAGAATAAGCATTGGCTAACTCTGTTCCAGCAATAGCGGTAAGACAGACGATGCAAGGGCTAT
TCAGAATGATTGGTCGTAAAGCGTTTGTAGGTGGTTTTTCAAGTCCGCCGTCAAATCCCTGGGCTCAACCCTGGACATGC
GGTGGAAACTGCCAAGCTGGAGTACGGTAAAGGTAGAGGCAGAGGGAAGTTCCGGTGGAGCGGTGAAATGCGTAGAGATC
GAATAGAACACCAACAGTGAAAGCACCCTGCTGGGCCGACACTGACGCTGAGAGTCGAAAGTTAGGGGAGTGAATGG
>ZOTU560
GTCGAGGATCTTCTGCAATGGGGGCAACCCTGACAGAGCGACGCCGCGTGAAGGATGAAGGCCTTCGGGTTGTAAACTTC
TTTAAGCCATTATGAATGTCTGTCGGTGAATAATCGACAGGGTGACAAAGGTGGCAAAATAAGCCCCAGCTAACTACGTG
CCAGCAGCTGCGGTAATACGTAGGGGGCAAACGTTGCTCGGAATCACTGGGCATAAAGCGCACGTAGGTGGCATGGTAAG
TCTGATGTGAAATCCCTCGGCTCAACCGAGGAACTGCGTTGGATACTGCCGTGCTCGAGGACTGGAGGGGAGATTGGAAC
TCCTGGTGTAGCGGTGAAATGCGTAGATATCTGGAGGAACACCGGTGGCGAAGGCGGCTCACTGGACCGTGTCTGACGCT
GAGGTGCGAAAGCTAGGGTAGCAAACGG
>ZOTU561
GTGGGGAATTTTCCGCAATGGGCGAAAGCCTGACGGAGCAATGCCGCGTGAAGGCAGAAGTCCCACGGGTCATGAACTTC
TTTTCTCGGAGAAGAAAAAATGACGGTATCTGAGGAATAAGCATCGACTAACTCTATGCCAGCAGCCGCGGTAAGACAGA
GGATGCAAGCGTTATCCGAAATGATGGGCGTAAAGCGTCTGTAGATGGCTTTTCAAGTCCGCCGTCAAATCCCAGGGCTC
AACCCTGGACAGGCGGTGGAAACTACCAAGCTGGAGTACGGTAGGGGCAGAGGGAATTTCCGGTGGAGCGGTGAAATGCG
TTGAGATCGAAAAGAAGACCAACAACGAAAGCACTCTGTTGGGCCGACACTGACACTGAGAGACGAAAGCTAGGGGAGCA
AATGG
>ZOTU562
GTGGGGAATTTTCCACAATGGGCGAAATCCTGACGGAGCAATGCCGCATGAAGGCAGAAGGCCCATGGGTCATGAACTTC
TTTTCTTGGAGAAGAAATAATGATGGTATCTGAGGAATAAGCATCGGCTAACTCTGTGCCAGCAGCCGCGGTAAGACAGA
GGATGCAAGCATTATCCGGAATGATTGGGCGTAAAGTGTCTGTAGGTGGCTTTTCAAGTCCGCTGTCAAATCCCATGGCT
CAACCCTGGACAGGCGGTGGAAACTACCAAGCTGGAGTACAGTAGGGGCAGAGGGAATTTCCAGTGGAGCGGTGAAATGT
GTTGAGATCGGAAAGAACACCAACGGTGAAAGCACTCTTCTGGGCCAACACTGACACTGAGAGACGAAAGCTAGGGGAGT
AAATGG
>ZOTU563
GTGGGGAATTTTCCGCAATGGACGAAATCCTGACGGAGCAATGCCGCGTGAAGGCAGAAGGCCCACGAGTCATGAACTTC
TTTTCTCGGAGAAGAAAAAATGACGGTATCTGAGGAATAAGCATCGGCTAACTCTGTGCCAGCAGCCGCGGTAAGACAGA
GGATGCAAGCGTTATCCAGAATGATTGGGCGTAAAGCGTATCTAGGTGGATTTTCAAGTCTGCCGTCAAATCCCAGGGCT
CAACCCTGGACAGGCGGTGGAAACTACCAAGCTAGAGTACGGTAGGGGCAGAGGGAATTTCCGGTGGAGCGGTGAAATGC
GTTGAGATCGGAAAGAACACCAACAGCGAAAGCACTCTGCTGGGCCGACACTGACACTGAGAGACGAAAGCTAGGGGAGC
AAATGG
>ZOTU564
GTGGGGAATTTTCTGCAATGGGAGAAAGCCTGACGGAGAAATGCCACATGGAGGTAGAAGGCCCACGGGTCATGAACTTC
TTTTCTCAGAGAAGAAGCAATGACAGTATCTGAGGAAGAAGCATCGGCTAACTCTGTGCCAGCAGCCGTAGTAAGACAGA
GGATGCAAGCGTTATCCGTAATGGTTGGGCGTAAAGCGTCTGTAGGTGTCTTTTCAAGTCCGCCGTCAAATCCCAGGGCA
CAACCCTGGACAGGCGGTGGAAACTACCAAGCTGGAGTACGATAGGGGCAGAGGGAATTTCCGGTGGAGCGGTGAAATGC
ATAGAGATCGGGAAGAACACCAACGGCGAAATCACTCTGCTGGGCCGACACTAACACTGAGAGACGAAAGCATGGGGATA
AAATGG
>ZOTU565
GTGGGGAATTTTCCGCAATGGGCAAAAGCCTGACGGAGCAATGCCGTGTGGAGGTAGAAGGCCCACGGGTCATGAACTTC
TTTTCCCGGAGAAGAAGCAATGACGGTATCTGGGGAATAAGCATCGGCTAACTCTGTGCCAGCAGCCGCGGTAATACAGA
GGATGCAAGCGTTATCTGGAATGATTGGGCGTAAAGCGTCTGTAGGTGGCTTTTTAAGTCCGCCGTCAAATCCCAGGGAT
CAACTCTGGACAGGCGGTGCAAACTACCAAGCTGGAGTACGGTAGGGGCAGAGGGAATTTCCGGTGGAGCGGTGAAATGC
GTAGAGATCGGAAAGAACACCAACGGAGAAAGCACTCTGCTGGGCCGACACTAACACTGAGAGACGAAAGCTAGGGGAGC
GAATGG
>ZOTU566
GTTTCGAATCATTCACAATGGGCGAAAGCCTGATGGTGCGACGCCGCGTGAGGGATGAAGGTCTTCGGATTGTAAACCTC
TGTCACTGGGGAGAAAACGCTTTGAGTTAATAGTTCAAAGCCTGATTTAACCCGGAGAGGAAGCAGTGGCTAACTCTGTG
CCAGCAGCCGCGGTAATACAGAGAATGCAAGCGTTATTCGGATTCACTGGGCGTAAAGGGTGCGCAGGCGGTTGGGTGTG
TCAGATGTGAAATCCCGAGGCTTAACCTCGGAACTGCGTCTGAAACTACTCGACTAGAGTATTGGAGAGGGTAACGGAAT
TCACGGTGTAGCAGTGAAATGCGTAGATATCGTGAGGAACACCAGAGGCGAAGGCGGTTACCTGGACAATTACTGACGCT
CAGGCACGAAAGCATGGGGAGCAAAAGG
>ZOTU567
GTGGGGAATATTGCACAATGGGCGCAAGCCTGATGCAGCAACGCCGCGTGAGGGATGACGGCCTTCGGGTTGTAAACCTC
TTTTAGCAGGGAAGAAGCGAAAGTGACGGTACCTGCAGAAAAAGCGCCGGCTAACTACGTGCCAGCAGCCGCGGTAATAC
GTAGGGCGCAAGCGTTGTCCGGAATTATTGGGCGTAAAGAGCTCGTAGGCGGTCTGTCGCGTCTGCTGTGAAATCCCGAG
GCTCAACCTCGGGCTTGCAGTGGGTACGGGCAGACTAGAGTGCGGTAGGGGAGAATGGAATTCCTGGTGTAGCGGTGGAA
TGCGCAGATATCAGGAGGAACACCGATGGCGAAGGCAGTTCTCTGGGCCGTAACTGACGCTGAGGAGCGAAAGCGTGGGG
AGCGAACAG
>ZOTU568
GTGGGGAATATTGGACAATGGGCGCAAGCCTGATCCAGCCATGCCGCGTGGGTGAAGAAGGCCTTCGGGTTGTAAAGCCC
TTTTGTCCGGAAAGAAATCCTGTCGGTTAATACCCGGCGGGGATGACGGTACCGGAAGAATAAGCACCGGCTAACTTCGT
GCCAGCAGCCGCGGTAATACGAAGGGTGCAAGCGTTACTCGGAATTACTGGGCGTAAAGCGTGCGTAGGTGGTTTGTTAA
GTCTGATGTGAAAGCCCTGGGCTCAACCTGGGAATGGCATTGGATACTGGCAGGCTCGAGTGCGGTAGAGGGCAGTGGAA
TTCCCGGTGTAGCAGTGAAATGCGTAGAGATCGGGAGGAACATCTGTGGCGAAGGCGACTGCCTGGACCAGCACTGACAC
TGAGGCACGAAAGCGTGGGGAGCAAACAG
>ZOTU569
GTGGGGAATTTTCCGTAATGGGCAAAAGCCTGACGGAGCAATGCCGCGTGGAGGTAGAGGGCCTGCGGGTCATGAATTTC
TTTTCCCGGAGAAGAAGCAATGACGGTATCTGGGGAATAAGCATCGGCTAACTCTGTGCCAGCAGTCGCGGTAAGACAGA
GGATGCAAGCGTTATCCGGAATGATTGGGCGTAAAACGTCTGTAGGTGGCTTTTCAAGTCCGCTGTCAAATTCCAGGGCT
CAACCCTGGACAAGCGGTGAAAACTGCCAAGCTGGAGTACGGTAGGGGCAGAGGGAATTTCCGGTGGAGCGGTGAAATGC
GTAGAGATCGGAAAGAACACCAACGGCGAAAGCATTCTGCTGGGCCGACAGTGACACTGAGAGACGAAAGCTAGGGGAGC
GAATGG
>ZOTU570
ACAACTTGCCGCTGGCGTTGTTCTCACCACGTTCAACGAACGATACCCGGTGCGTTCTATCGTCTTGATAAATCAGGAAA
CGCGAATGCGGAAGTGATAAAAGTGGAACCTTGACTAACACTTTAAAAAGATAATTGATTCTACCTTAATGCAGTGGTAA
TCAATCCTGCTTTGCTCGAAATTTTAGTCCGCCATGCTATCTCGGGAATATTTCACTGGCTCAGCAAACACGGTCTGTCG
GGATTTCATTTGAGACTGTAATAAGAGTCCGTCGCCTTTATGCGACGCTTTTGTCTCTTGTTCCGGCCAACGTTTATTCC
CATGCGATACG
>ZOTU571
GTAGGGAATCTTCCACAATGGACGCAAGTCTGATGGAGCAACGCCGCGTGAGTGAAGAAGGTTTTCGGATCGTAAAGCTC
TGTTGTTGGTGAAGAAGGACAAGGTTAGTAACTGAACCTTGTTTGACGGTAATCAACCAGAAAGTCACGGCTAACTACGT
GCCAGCAGCCGCGGTAATACGTAGGTGGCAAGCGTTGTCCGGATTTATTGGGCGTAAAGCGAACGCAGGCGGGAAGATAA
GTCAGCTGTGAAAGCCCCCAGCTTAACTGGGGAACTGCAGCTGAAACTATGTTTCTTGAGTGCAGAAGAGGAGAGTGGAA
CTCCATGTGTAGCGGTGGAATGCGTAGATATATGGAAGAACACCAGTGGCGAAGGCGGCTCTCTGGTCTGTAACTGACGC
TGAGGTTCGAAAGCATGGGTAGCGAACAG
>ZOTU572
GTGGGGAATTTTCCGCAATGGGCGAAAGCCTGACGGAGCAATGCCGCGTGGAGGTAGAAGGCCCACGGGTCGTCAACTTC
TTTTCCCAGAGAATAAGCAATGACGGTATCTGGGGAATAAGCATCGGCTAACTCTGTGCCAGCAGCCGCGGTAAGACAGA
GGATGCAAGCGTTATCCGGAATGATTGGGCGTAAAGCGTCTGTAGGTGGCTTTTTAAGTCCGCCGTCAAATCCCAGGGCT
CAACCCTGGACAGGCGGTGGAAACTACCAAGCTGGAGTACGGTAGGGGCAGAGGGAATTTCCGGTGGAGTGGTGAAATGC
GTAGAGATCGGAAAGAACACCAATGGCGAAAGCACTCTGCTGGGCCGACACTGACACTGAGAGAAGAAAGCTAGGGTAGC
GAATGG
>ZOTU573
GTGGGGAATTTTCTGCAATGGGCGAAAGCCTGACGGAGCAATGCCGCGTGGAGGTAGAAGGCCCACGGGTCATGAACTTC
TTTTCCCGGAGAAGAAGCGATGACGGTATCTGGGGAATAAGCATCGGCTAACTCTGTGCCAGCAGCCGCGGTAATACAGA
GGATGCAAGCGTTATCTGGAATGATTGGGCGTAAAGCGTCTGTAGGTGGCTTTTTAAGTCCACCGTCAAATACCAGGGCT
CAACTCTAGACAGGAGGTGGAAACTACCAAGCTGGAGTACGGTAGGGGCAGAGGGAATTTCCGGTGGAGCGGTGAAATAC
GTAGAGATCGGAAAGAACACGAACGGCGAAAGGACTCTGCTGGGCCGACACTGATACTGAGAGACGAAAGCTAGGGGAGC
GAATGG
>ZOTU574
GTGGGGAATATTGGACAATGGGGGAAACCCTGATCCAGCCATGCCGCGTGCGTGAAGAAGGCCTCAGGGTTGTAAAGCGC
TTTCGGCGGGGAAGATGATGACGGTACCCGCAGAAGAAGCCCCGGCTAACTCCGTGCCAGCAGCCGCGGTGATACGGAGG
GGGCAAGCGTTGTTCGGAATTACTGGGCGTAAAGGGCGCGTAGGCGGGCGATCAAGTCAGGGGTGAAAGGCCTGGGCTCA
ACCTGGGAATTGCCTTTGAAACTGATTGTCTTGAGTCCGGAAGAGGATGGCGGAATTCCCAGTGTAGAGGTGAAATTCGT
AGATATTGGGAAGAACACCAGTGGCGAAGGCGGTCATCTGGTCCGGTACTGACGCTGAGGCGCGAAAGCGTGGGGAGCAA
ACAG
>ZOTU575
GTGGGGAATTTTGGACAATGGGCGCAAGCCTGATCCAGCAATGCCGCGTGAGTGAAGAAGGCCTTCGGGTTGTAAAGCTC
TTTTGTCAGGGAAGAAACGGCTGGGGCTAATATCCCCGGCTAATGACGGTACCTGAAGAATAAGCACCGGCTAACTACGT
GCCAGCAGCCGCGGTAATACGTAGGGTGCAAGCGTTAATCGGAATTACTGGGCGTAAAGCGTGCGCAGGCGGTTTTGTAA
GTCTGACGTGAAAGCCCCGGGCTCAACCTGGGAATTGCGTTGGAGACTGCAAGGCTTGAATCTGGCAGAGGGGGGTAGAA
TTCCACGTGTAGCAGTGAAATGCGTAGAGATGTGGAGGAACACCGATGGCGAAGGCAGCCCCCTGGGTCAAGATTGACGC
TCATGCACGAAAGCGTGGGGAGCAAACAG
>ZOTU576
GTGGGGAATTTTCCGCAATGGGCGAAAGCCTAACGGAGCAATGCCGTGTGGAGGTAGAAGGCCCACGGGTCATGAACTTA
TTTTCTCAGAGAAGAAGCAATGACGGTATCTGAGGAAGAAGCATCGGCTAACTCTGTGCCAGCAGCCGCGGTAAGACAGA
GGATGCAAGCGTTATCCGGAATGATTGGGCGTAAAGCGTCTGTAGGTGGCTTTTCAAGTCCGCCGTCAAATCCCAGGCCT
CAACCCTGGACAGACGGTGGAAACTACCAAGCTGGAGTACGGTAGGGGCAGAGGGAATTTCCGGTGGAGCGGTGAAATGC
GTAGAGATCGGTAAGAACACCAACGGCGAAAGCACTCTGCTGGGCCGACACTAACACTGAGAGATGAAAGCATGGGGAGC
AAATGG
>ZOTU577
GTGGGGAATTTTCCGCAATGGGCGAAAGCCTGACGGAGCAATGCCGCTTGGAGGTAGAGGGCCTACGGGTCGTGAACTTC
TTTTCCCAGAGAAGAAGCAATGACGATATCTGGGGAATAAGCATCGGCTAACTCTGTGCCAGCAGCCGCGGTAAGACAGA
GGATGCAAGCGTTATCCAGAATGATTGGGCGTAAAGCGTCTGTAGGTGGCTTTTAAAGTCCGCCGTCAAATCCCAAGGCT
CAACCCTGGACAGGCGGTGGAAACTTCCAAGCTGGAGTACGGTAGGGGCAGAGGGAATTTCCGGTGGAGCGGTGAAATGC
GTAGAGATCGGAAAGAACACCAACGGCGAAAGCACTCTGCTGGGCTGACACTGACACTGAGAGACGAAAGCTAGGGGAGC
GAATGG
>ZOTU578
GTGGGGAATTTTCCGCAATGGGCGAAAGCCTGACGGAGCAATGCCGCGTGGAGGTAGAGGGCCTACGAGTCGTGAACTTC
TTTTCCTGGAAAAGAACCAATGACAGTATCTGGGGAATAAGCATCGGCTAACTCTATGCCAGCAACCGTGGTAAGACAGA
GGATGCAAGCGTTATCCAGAATGATTGGGCGTAAAGCGTCTGTAGGTGGCTTTTCAAGTCCACCGTCAAATCCCAGGGCT
CAACCCTGGACAGGCGGTGGAAACTGCCAAGCTGGAGTACGGTAGGGGCAGAGGGAATTTTTGGTGGAGCAGTGAAATGC
GTAGAGATCGAAAAGAACACCAACGGTGAAAGCACTCTACTGGGCCGACACTGACACTGAGAGACGAAAGCTAGGGGATC
GAATGG
>ZOTU579
GTGGGGAATATTGGACAATGGGGGAAACCCTGATCCAGCGACGCCGCGTGTGTGAAGAAGGCCTGCGGGTTGTAAAGCAC
TTTCGGTGGGAACGAAATATGCCGGGCTAATACCCCGGTAGGCTGACGTTACTCAATGAAGAAGCACCGGCTAACTCTGT
GCCAGCAGCCGCGGTAATACAGAGGGTGCGAGCGTTAATCGGAATTACTGGGCGTAAAGCGCACGTAGGTGGCGACGTAA
GTCGGGTGTGAAAGCCCCGGGCTCAACCTGGGAACCGCATTCGAGACTGTGTTGCTGGAGTACGGAAGAGGAGGGCGGAA
TTCCCGGTGTAGCGGTGAAATGCGTAGATATCGGGAGGAACATCAGTGGCGAAGGCGGCCCTCTGGTCCAGTACTGACAC
TCAAGTGCGAAAGCGTGGGGAGCAAACAG
>ZOTU580
GTAGGGAATCTTCCACAATGGACGCAAGTCTGATGGAGCAACGCCGCGTGAGTGAAGAAGGTTTTCGGATCGTAAAGCTC
TGTTGTTGGTGAAGAAGGACAAGGATAGTAACTGATTTTTGTTTGACGGTAATCAACCAGAAAGTCACGACTAACTACGT
GCCAGCAGCCGCGGTAATACGTAGGTGGCAAGCGTTGTCCGGATTTATTGGGCGTAAAGCGAAAGCAGGCGGGAAGATAA
GTCAGCTGTGAAAGCCCTCGGCTCAACCGAGGAAGAGCAGCTGAAACTATATTTCTTGAGTGCAGAAGAGGAGAGTGGAA
CTCCATGTGTAGCGGTGGAATGCGTAGATATATGGAAGAACACCAGTGGCGAAGGCGGCTCTCTGGTCTGTAACTGACGC
TGAGGTTCGAAAGCATGGGTAGCGAACAG
>ZOTU581
GTAGGGAATCTTCCACAATGGACGCAAGTCTGATGGAGCAACGCCGCGTGAGTGAAGAAGGTTTTCGGATCGTAAAGCTC
TGTTGTTGGTGAAGAAGGACAAGGAAAGTAACTGAACCTTGTTTGACGGTAATCAACCAGAAAGTCACGGCTAACTACGT
GCCAGCAGCCGCGGTAATACGTAGGTGGCAAGCGTTGTCCGGATTTATTGGGCGTAAAGCGAACGCAGGCGGGAAGATAA
GTCAGCTGTGAAAGCCCCCAGCTTAACTGGGGAACTGCAGCTGAAACTATGTTTCTTGAGTGCAGAAGAGGAGAGTGGAA
CTCCATGTGTAGCGGTGGAATGCGTAGATATATGGAAGAACACCAGTGGCGAAGGCGGCTCTCTGGTCTGTAACTGACGC
TGAGGTTCGAAAGCATGGGTAGCGAACAG
>ZOTU582
GTGGGGAATTTTCTGCAATGGGCGAAAGCCTGAAGGAGCAATGCCGCGTGGAGGTAGAGGGCCTGCGGGTCGTGAACTTC
TTTTCCCTAAAAAGAAGCAATGAAGGTATCTGGGGAATAAGCATCGGCTAACTCTGTGCCAGCAGCCGCGGTAAGACACA
GGATGCAAGCGTTATCCGGAATGATTGGGCGTAAAGCGTCTGTAGGTGGCTTTTCAAGTCCGCCATCAAATCCCAGGGCT
CAACCCTGGACAGGCGGTGGAAACTGCCAAGCTGGAGTACGGTAGGGGCAGAGGGAATTTCCGGTGGAGCGGTGAAATGC
GTAGAGATCGGAAAGAACACCAACGGCGAAAGCACTCGGCTGGGCCGACACTGACACTGAGAGACGAAAGCTAGGGGAGC
GAATGG
>ZOTU583
GTGGGGAATTTTCCACAATAGGCAAAAGCCTGACAGAGCAATGCCGCGTGGAGGTAGAGGGCCTGCGGGTCGTGAACTTC
TTTTCTCGGAGAAGAAGCAATGACGGTATCTGGGGAATAAGCATCGGTTAACTCTGTGCCAGCAGCCGCGGTAAGACAGA
GGATGCAAGCGTTATCCGGAATGATTGGGCGTAAAGCGTCTGTAGGTGGTTTTTCAAGTCCGCCGTCAAATCCCAGGGCT
CAACCCTGGACAGGCGGTGGAAACTGCCAAGCTGGAGTACGGTAGGGGCAGAGGGAATTTCTGGTGGAGCGGTGAAATGC
GTAGAGATCGGAAAGAACACCAACGGCAAAAGCACTCTGTTGGGCCGACACTGACACTGAGAGACGAAAGCTAGGGGAGC
GAATGG
>ZOTU584
GTGGGAAATTTTCCATTATGGGCGAAAGCCTGACAGAGCAATGTCGTGTGGAGGTAGAAGGCATTTCGGGTTGGAGAAGA
AGCAATGACGCTATCCGGGGAATAAGCATTGGCTAACTCTGTTCCAGCAACAGCGGTAAGACAGACGATGCAAGTGTTAT
TCAGAATGATTGGTTGTAAAGCGTCTGTAGGTGGCTTTTCAAGTACGCCGCCAAATCCCATGGCTCAACCCTGGACATGC
GGTGGAAACTGCCAAGCTGGAGTACGGTAAAGGTAGAGGCAGAGGGAAGTTCCGGTGGAGCGGTGAAATGCGTAGAGATC
GAAAAGAACACCAACAGTGAAAGCACTCTGCTGGGCCGACACTGACGCTGAGAGGCAAAAGTTAGGGGAGTGAATGG
>ZOTU585
GTGGGGAATTTTCCGCAATGGGCGAAATCCTGACCGAGCAATGCCGCGTGGAGGTAGAAGGCCCACGGGTCATGAACTTA
TTTTCCCGGAGAAGAAGCAATGACGGTATCTGGGGAATAAGCATCGACTAACTCTGTGCCAGCAGCCGCGGTAATACAGA
GGATGCAAGCGTTATTCGGAATGATTGGGCGTAAAGCGTATATAGGTCGCTTTTTTAGTCCGCCGTCAAATCCCAGGACT
CAACTCTGGACAGGCGGTGGAAACTACCAAGCTGGAGTACGGTAGGGGAAGAGGGAATTTCCGGTGGAGCGGTGAAATGC
GTAGAAATCGGAAAGAACACCAACGGCGAAAGCACTCTGCTGGGTCGACACTGACACTGAGAGATGAAAGCTAGGGGAGC
GAATGG
>ZOTU586
GTGGGGAATTTTCCGCAATGGGCGAAAGCCTGACGGAGCAATGCCGCGTGGAGGTAGAAGGCCCACGGGTCATGAACTTC
TTTTCTCGGAGGAGAAGCAATGACAGTATCTAAGGAATAATCGTCGGCTAACTCTGTGCCAGCAACCGCGGTAAGACAGA
TGATGCAAGCTTTATCCGGAATGATTGGACGTAAAGCGTTTGTAGGTGGCTTTTCAAGTCCGCCGTCAAATCCCAGGGCT
CAACCCTGGACAGGCGGTGGAAACTACCAAGCTGGAGTACGGTAGGGGCAGAGGGAATTTCCGGTGGAGCAGTGAAATTC
GTAGAGATCGGGAACAACACCAACAACGAAAGCACTCTACTGGGCCGACACTGACACTGAGAGACGAAAGCTAGGGGAGC
AAATGG
>ZOTU587
GTAGGGAATCTTCCGCAATGGACGAAAGTCTGACGGAGCAACGCCGCGTGAGTGATGAAGGTTTTCGGATCGTAAAGCTC
TGTTGTTAGGGAAGAACAAGTACAAGAGTAACTGCTTGTACCTTGACGGTACCTAACCAGAAAGCCACGGCTAACTACGT
GCCAGCAGCCGCGGTAATACGTAGGTGGCAAGCGTTGTCCGGAATTATTGGGCGTAAAGCGCGCGCAGGCGGTCCTTTAA
GTCTGATGTGAAAGCCCACGGCTCAACCGTGGAGGGTCATTGGAAACTGGGGGACTTGAGTGCAGAAGAGAAGAGTGGAA
TTCCACGTGTAGCGGTGAAATGCGTAGAGATGTGGAGGAACACCAGTGGCGAAGGCGACTCTTTGGTCTGTAACTGACGC
TGAGGCGCGAAAGCGTGGGGAGCAAACAG
>ZOTU588
GTGGGGAATTTTCCGCAATGGGCGAAAGCCTGACGGAGCAATGCCGCATGAAGGCAGAAGGCCCACGGGTCATGAACTTC
TTTTCTCGGAGAAGAAAAAATGACGGTATCTGAGGAATAAGCATCGGCTAACTCTGTGCCAGCAGCCGCGGTAAGACAGA
GGATGCAAGAGTTATCCGGAATGATTGTGCGTAAAGCGTCTGTAGGTGGCTTTTCAAGTCCGCCGTCAAATCCCAGGGCT
CAACCCTGGACAGGCGATGAAAACTACCAAGCTGGAGTATGGTAGGGGTAGAGGGAATTTCCGGTGGAGCGGTGAAATGC
GTTGAGATCGGAAAGAACACCAACGGCGAAAGCACTCTGCTGGGCCGACACTGACACTGAGAGACGAAAGCTAGGGGAGC
AAATGG
>ZOTU589
GTGGGGAATTTTCCGCAATGGGAGAAAGCCTGACGGAGCAATGCCGCGTGGAGGTAAAAGGCCCACGGGTCGTAAACTTC
TTTTCCCGGAGAAGAAGCAATGACGGTAACTAGGGAATAATCATCGGCTAACTCTGTGCCAGTAGCCGCAGTAAGACAGA
GGATGCAAGCGTTATCCGGAATGATTGGGCGTAAAGCATCTGTAGGTGGCTTTTTAAGTCCGTCGTCAAATCCCAGGGCT
CAACCCTGGACAGGCGGTGGAAACTACCAAGCTGGAGTACGATAGGGGCAGAGGGAATTTCCGGTGGAGCGGTGAAAAGC
GTAGAGATCGGAAAGAACACCAACGGCGAAAGCACTCTGCTGGGCCGACACTGACACTGAGAGACGAAAGCTAGGGGAGC
GAATGG
>ZOTU590
GTGGGGAATATTGCACAATGGGCGAAAGCCTGATGCAGCGACGCCGCGTGAGGGATGAAGGCCTTCGGGTTGTAAACCTC
TTTCAGTAGGGAAGAAGCGAAAGTGACGGTACCTGCAGAAGAAGCGCCGGCTAACTACGTGCCAGCAGCCGCGGTAATAC
GTAGGGCGCAAGCGTTGTCCGGAATTATTGGGCGTAAAGAGCTCGTAGGCGGTTTGTCGCGTCTGGTGTGAAAACTCAAG
GCTCAACCTTGAGCTTGCATCGGGTACGGGCAGACTAGAGTGCGGTAGGGGTGACTGGAATTCCTGGTGTAGCGGTGGAA
TGCGCAGATATCAGGAGGAACACCGATGGCGAAGGCAGGTCACTGGGCCGCAACTGACGCTGAGGAGCGAAAGCATGGGG
AGCGAACAG
>ZOTU591
GTGGGGAATATTGGACAATGGGCGAAAGCCTGATCCAGCAATGCCGCGTGAGTGATGAAGGCCTTAGGGTTGTAAAGCTC
TTTTACCCGGGATGATAATGACAGTACCGGGAGAATAAGCTCCGGCTAACTCCGTGCCAGCAGCCGCGGTAATACGGAGT
GAGCTAGCGTTGTTCGGAATTACTGGGCGTAAAGCGCGCGTAGGCGGTTTTTTAAGTCAGAGGTGAAAGCCCAGTGCTCA
ACACTGGAACTGCCTTTGAAACTGGAAAACTTGAATCTTGGAGAGGTCAGTGGAATTCCGAGTGTAGAGGTGAAATTCGT
AGATATTCGGAAGAACACCAGTGGCGAAGGCGACTGACTGGACAAGTATTGACGCTGAGGTGCGAAAGCGTGGGGAGCAA
ACAG
>ZOTU592
GTGGGGAATTTTCCACAATGGGCGAAAGCCTGACGGAGCAATGCCGCGTGGAGGTAGAGGGCCTGCGGGTCGTGAACTTC
TTTTCCCAGAGAAGAAGCAATGACGGTATCTGGGGAATAAGCATCGGCTAACTCTATGCCAGCAGCCGCGGTAAGACAGA
GGATGCAAGCGTTATCCGGAATGATTGGGCGTAAAGCATCTGTAGGTGGCTTTTCAAGTCTGCCGTCAAATCCCATGGCT
CAACCCTGGACATGCGGTGGAAACTGCCAAGCTGGAGTACGGTAGGGGCAGAGGGAATTTCCGGTGGAGCGGTGAAATGC
GTAGAGATCAGAAAGAACACCAACGCCGAAAGCACTCTGCTGGGCCGACACTGACACTGAGAGATGAAAGCTAGGGGAGC
GAATGG
>ZOTU593
GTGGGGAATATTGGACAATGGGCTCAAGCCTGATCCAGCAATATCGCGTGAGTGAGTGAAAAACGTCGCTAACGCGAGGA
AGGGCAAGGCCGCTTGTAAAGCTCTTTCGTCGAGTTTGGATTATGACGGGACTCGAAAAAGAAGCCCCGGCTAACTCCGT
GCCAGCAGCCGCGGTAAGACGGGGGGGGCAAGTGTTATTCGGAATGACTGGGCGTAAAGGGCACGTAGGCGGTGAATCGG
GTTGGAAGTTAAAGGCGCCGGCTCAACTGGCGGAATGCTTTCAAAACCAATTCACTTGAGTGGGATAGAGGAGAGTGGAA
TTTCGTGTGTAGGGATGGAATCCGGAGATATACGAAGGAACGCCGAAATAGCGAAGGCAGCTTTCTGGGTCTCTACTGAC
GCTGAGGTGCGAAAGCTTGGGGAGCAAACAG
>ZOTU594
GTGGGGAATTTTCCGCAATGGGTGAAAGCCTGACGGAGCAATGCCGCGTGGAGGTGGAAGGCCTACGGGTCATCAACTTC
TTTTCTCGGAGAAGAAACAAAGACGGTATCTGAGGAATAAGCATCGGCTAACTCTGTGCCAGCAACCGCGGTAAGACAGA
GGATGCAAGCGTTATCCGGAATGATTGGGCGTAAAGCGTCTGTAGGTGGCTTTTCAAGTCTGCCGTCAAATCCCAGGGCT
CAACCCTAGACAGGCGGTGGAAACTACCAAGCTGGAGTACGGTAGGGGCAGAGGGAATTTCCGGTGGAGCGGTGAAATGC
ATTGAGATTGGAAAGAACACCAACGGCGAAAGCACTCTGCTGGGCCGACACTGACACTGAGAGATGAAAGCTAGGGGAGC
AAATGG
>ZOTU595
GTGGGGAATTTTCCGCAATGGGCGAAAGCCTGACGGAGCAATTCCGCGTGGAGGTAGAGGGCCTGCGGGTCGTGAACTTC
TTTTCCCGGAGAAGAAGCAATGACGGTATCTAGGGAATAATCATCGGCTAACTCTGTGCCAACAGCCGCGGTAAGACAGA
GGATGCAAGTGTTATCCAGAATGATTGGGCGTAAAGCGTTTGTAGGTGGCTTTTCAAGTCCGTCGTCAAATCCCAGGGCT
CAACCCTAGACAGGCGGTGGAAACTGCCAAGCTAGAGTACGGTAGGGGCAGAGGGAATTTCCGGTGGAGCGGTGAAATGC
GTAGAGATCGGAAAGAACACCAACGGCGAAAGTAATCTGCTGGGCCGACACTGACACTGAAAGACGAAAGCTAGGGGAGC
GAATGG
>ZOTU596
GTAGGGAATATTGCGCAATGGACGAAAGTCTGACGCAGCGACGCCGCGTGGGTGATGAAGGTTTTCGGATCGTAAAGCCC
TGTCGGAGGGGACGAAAAACAGAATGGCTAATATCCATCTGCTTGACGGTACCCTCAAAGGAAGCACCGGCTAACTACGT
GCCAGCAGCCGCGGTAATACGTAGGGTGCAAGCGTTGTTCGGAATCATTGGGCGTAAAGCGCGTGTAGGCGGTTAGATAA
GTCAGATGTGAAATCCCTGGGCTCAACCGAGGAAGTGCATTTGAAACTATCTAGCTAGAGAGTGGTAGAGGAAGGTGGAA
TTCCGTGTGTAGAGGTGAAATTCGTAGATATACGGAGGAATACCGGTGGCGAAGGCGGCCTTCTGGACCATTTCTGACGC
TGAGACGCGAAAGCGTGGGGAGCAAACAG
>ZOTU597
GTGAGGAATTTTCCGCAATGGGCGAAAGCCCGACGGAGAAATGCCGCTTGGAGGTAGAGGGCCTACGGGTTGTGAACTTC
TTTTCCCAGAGAAGAAGCAATGACGGTATCTGGGGAATAAGCATCGGCTAAATCTGTGCCAGCAGCCGCGGTAAGACAGA
GGATGCAAGCGTTATCCAGAATGATTGGGCGTAAAGCGTCACATGCGGTGGAAACTGCCAAGCTGGAGTACGGTAGGGGC
AGAGGGAATTTCCGGTGGAGCGGTGAAATACGTAGAGATCGGAAAGAACACCAACGATGAAAGCACTCTGCTGGGCCGAC
ACTGACACTGAGAGACGAAAGCTATGGGAGCGAATGG
>ZOTU598
GTGGGGAATTTTCCGCAATGGGCGAAAGCTTGACGGAGCAATGCCGCGTGGAGGTAGAAGGCCCACGGGTCATGAACTTC
TTTTCTCAGAGAAGAAGCAATGACGGTATCTGAGGAATAAGCATCGGCTAACTCTGTGCCAGCAGCCGTGGTAAGACAGA
TGATGCAAGCGTTATCCGGAATGATTGGGCGTAAAGCGTCTGTAGGTGGCTTTTCAAGTCCGCCGTCAAATCCCAGGGCT
CAACCCTGGACAGGCGGTGGAAACTACCAAGCTGGAGTACGGTAGGGGTAGAGGGAATTTCCGGTGGAGCGGTGAAATGC
GTAGAGATCGGGAAGAACACCAACGGCGAAAGCACTCTGCTGGGCCTACACTGACACTGAGAGACGAAAGCATGGGGAGC
AAATGG
>ZOTU599
GTGGGGAATTTTGGACAATGGGCGCAAGCCTGATCCAGCAATGCCGCGTGCGGGAAGAAGGCCTTCGGGTTGTAAACCGC
TTTTGTACGGAACGAAAAGGCTCTGGCTAATACCTGGGGCTGATGACGGTACCGTAAGAATAAGCACCGGCTAACTACGT
GCCAGCAGCCGCGGTAATACGTAGGGTGCGAGCGTTAATCGGAATTACTGGGCGTAAAGCGTGCGCAGGCGGTCTTGTAA
GACAGAGGTGAAATCCCTGGGCTCAACCTAGGAATGGCCTTTGTGACTGCAAGGCTGGAGTGCGGCAGAGGGGGATGGAA
TTCCGCGTGTAGCAGTGAAATGCGTAGATATGCGGAGGAACACCGATGGCGAAGGCAGTCCCCTGGGCCTGCACTGACGC
TCATGCACGAAAGCGTGGGGAGCAAACAG
>ZOTU600
GTGGGGAATTTTCCACAAGGGGAGAAAGCCTGACGGAGTAATGTCGCGTGGAGGTAGAGGGCCAGCGGGTCGTGAACTTC
TTTTCCGGGAGAAGAAGCAATAACGATATCTGGGGAATAAGCATTGGCTAACTATGTGCAAGCAACCACGGTAAGACAGA
CGATGCAAGTGTTATTCGGAATGATTGGGCGTAAAGCGTCTGTAGGTGGCTTTTCAAGTCCGCCGTCAACAAGCAGTGGA
AACTGCCAAGCTGGAGTACGGTAGAGGCAAAGGGAAGTTCCGGTGGAGCAGTGAAATGTGTAGTGATTGAAAAGAACACC
AATGGCAAAAGCACTATGCTGGGCCGATACTAACACTGAGAGACGAAAGTTAGGGGAGCAAATGG
>ZOTU601
GTGGGGAATTTTCCGCAATGGGCGAAAGCCTGACGGAGCAATGCCGCGTGGAGGTAGAAGGCCCACGGGTCATGAACTTC
TTTTCCCGGAGAAGAAGCAATGACGGTATCTGGGGAATAAGCATCGGCTAACTCTGTGCCAGCAGCCGCGGTAATACAGA
GGATGCAAGCGTTATCCGGAATGATTGGGCGTAAAGCGTCTGTAGGTGGCTTTTTAAGTCCGCCGTCAAATCCCAGGGCT
CAACTCTGGACAGGCGGTGGAAACTACCAAGCTGGAGTACGGTAGGGGCAGAGGGAATTTCCGGTGGAGCGGTGAAATGC
GTAGAGATCGAAAAGAACACCAACGACGAAAGCACTCTGATGGGCCCACACTGACACTGAGAGACGAAAGCTAGGGGAGC
GAATGA
>ZOTU602
GTGGGGAATTTTCCGCAATGGGCGAAAGCCTGATGGAGCAATGCCGCTTGGAGGTAGAGGGCCTACGGGTCGTGAACTTC
TTTTCCCAGAGAAGAAGCAATGACGATATCTGGGGAATAAGCATCGGCTAACTTTGTGCCAGCAGCCGCGGTAAGACAGA
GGATGCAAGCGTTATCCAGAATGATTGGGCGTAAAGCGTCTGTAGGTGGCTTTTAAAGTCCGCCGTCAAATCCCAAGGCT
CAACCCTGGACAGGCGGTGGAAACTTCCAAGCTGGAGTACGGTAGGGGCAGAGGGAATTTCCGGTGGAGCGGTGAAATGC
GTAGAGATCGGAAAGAACACCAACGGCGAAAGCACTCTGCTGGGCTGACACTGACACTGAGAGGCGAAAGCTAGGGGAGC
GAATGG
>ZOTU603
GTGGGGAATTTTCCGCAATGGGCGAAAGCCTGACGGAGCAATGCCGCGTGAAGGCAGAAGGCCCACGGGTCATGAACTTC
TTTTCTCGGAGAAGAAAAAATGACGGTATTTGAGGAATAAGCATCGGCTAACTCTGTGCCAGCAGCCGCAGTAAGACAGA
GGATGCAAGTGTTATCCGGAATGATTGGGCGTAAAGCGTCTGTAGGTGGCTTTTCAAGTCCACCGTCAAATCCCAGGGCT
CAACCCTGGACAGGCAGTGGAAACTACCAAGCTGGAGTACGGTAGGGGCAGAGGGAATTTCCGGTGGAGTGGTGAAATGC
GTTGAGATCGAAAAGAACACCAGCGGCGAAAGCACTCTGCTGGGCCGACACTGACACTGAGAGACGAAAGCTAGGGAAGC
AAATGG
>ZOTU604
GTGGGGAATTTTCCGCAATGGGCGAAAGCCTGACGGAGCAATGTCGCGTGAAGGCAGAAGGCCCACTGGTCATGAACTTC
TTTTCTCGGAGAAGAAAAAATGACGGTATCTGAGGAATAAGCATCGGCTAACTCTGTGCCAGCAGCCGCGGTAAGACAGA
GGATGTAAGCGTTATCCGGAATGATTGGGCGTAAAGCGTCTGTAGGTGGCTTTTCAAGTCCGCCGTCAAATCCCAGGGCT
CAACCCTGGACAGGCGGTGGAAACTACCAAGCTGGAGTACGGTAGGGGCAGAGGGAATTTCCGGTGGAGCGGTGAAATGC
GTTGAGATCGGAAAGAACACCAACGGCGAAATCACTCTGCTGGACCGACACTGACACTGAGAGACGAAAGCTAGGGGAGA
AAATGG
>ZOTU605
GTGGGGAATTTTCCGCAATGGGCGAAATCCTGACGGAGCAATGCCGCGTGGAGGTAGAAGGCCCACGGGTCATGAACTTA
TTTTCTCAGAGAAGAAGCAATGACGATATCTGAGGAAGAAGCATCGGCTAACTCTGTGCCAGCAGCCGCGGTAAGACAGA
GGATGCAAGCGTTATCCGGAATGATTGGGCGTAAAGCGTCTGTAGGTGGCTTTTCAAGTCCGCCGTCAAATCCCAGGGCT
CAACCCTGGACAGGCGGTGGAAACTACCAAGCTGGAGTACGGTAGGGGCAGAGGGAATTTCTGGTGGAGCGGTGAAATGC
GTAGAGATCGGGAAGAACACCAACGGCGAAAGCACTCTGCTGGGCCGACACTGACACTGAGAGACGAAAGCATGGGGAGA
AAATGG
>ZOTU606
GTGGGGAATTTTCCGCAATGGGCGAAAGCATGACGGAGCAATGCCGCGTGAAGGCAGAAGGCCCACGGGTCATGAACTTC
TTTTCTCGGAGAAGAAAAAATGACGGTATCTGAGGAATAAGCATCGGCTAACTCTGTGCCAGTAGCCGCGGTAAGACAGA
GGATGCAAGCGTTATCCGGAATGATTGGGCGTAAAGCGTCTGTAGGTGGCTTTTCAAGTCCGCCGTCAAATCCCAGGGCT
CAACCCTGGACAGGCGGTGGAAACTACCAAGCTGGAGTACGGTAGGGGTAGAGGGAATTTCCGATGGAGCAGTGAAATGC
GTTGAGATCGGAAAGAACACCAACGGCGAAAGCACTCTGCTGGGCCGACACTGACACTGAGAGACGAAAGCTAGGGGAGA
AAATGG
>ZOTU607
GTGGGGAATATTGCGCAATGGGGGAAACCCTGACGCAGCGACGCCGCGTGGGTGATGAAGGCCTTCGGGTCGTAAAGCCC
TGTCGGGAGGGAAGAAGCAGTCCGGACCTAATACGTTCGGGCATTGACGGTACCTCCTAAGGAAGCACCGGCTAACTCCG
TGCCAGCAGCCGCGGTAATACGGAGGGTGCTAGCGTTGTTCGGAATCACTGGGCGTAAAGGGCGTGTAGGCGGTCTGCTA
AGTCTGATGTGAAATCCCCTCGCTCAACGAGGGAACTGCGTCGGATACTGGCAAACTTGAGTACCGGAGAGGAAGGTGGA
ATTCCCGGTGTAGCGGTGAAATGCGTAGATATCGGGAGGAACACCGGTGGCGAAGGCGGCCTTCTGGACGGATACTGACG
CTGAGACGCGAAAGCGTGGGGAGCAAACAG
>ZOTU608
GTGGGGAATTTTCCGCAACGGGCGAAAGCCTGACGGAGCAATGCCGCGTGGAGGTAAAAGGCCCACGGGTCGTAAACTTA
TTTTCTCGGAGAAGAAGCAATGACGGTATCTGGGGAATAAGCATCAGCTAACTCTGTGCTAGCAGCCGCGGTAAGACAGA
GGATGCAAGCGTTATCCGGAATGATTGGGCGTAAAGCGTCTGTAGGTGGCTTTTTAAGTCCGCCGTCAAATCCCAGGGCT
CAACCCTAGACAGGCGGTGGAAACTACCAAGCTGGAGTACGGTAGGGACAGAGGGAATTTCCGGTGGAGCGGTGAAATGC
GTAGAATCGGAAAGAACACCAACGGCGAAAGCACTCTGCTGGGCCGACACTGACACTGAGAGACGAAAGCTAGGGGAGCG
AATGG
>ZOTU609
GTGGGGAATTTTCCGCAATGGGCGAAAGCCTGACGGAGCAATGTCGCGTGAAGGCAGAAGGCCCACGGGCATGAACTTCT
TTTCTTGGAGAATAAAAAATGACAGTATTTGAGGAATAAGCATCTGCTAACTCTGTGCCAGCAGTCGTGGTAAGACAGAG
GATGCAAGCATTATCCGGAATGATTGGGCGTAAAGCGTCTGTAGGTGGCTTTTCAAGTCCGCCGTCAAACCCCAGGGCTC
AACCCTGGACAGGCGGTGGAAACTACCAAGCTGGAGTATGGTAGGGGCAAAGGGAATTTCCGGTGGAGCGGTGAAATGCG
TTGAGATCGGAAAGAACACCAACGGCGAAAGCACTCTGCTGGGCCGACACTGACACTGAGAGACGAAAGCTAGGGGAGAA
AATGG
>ZOTU610
GTGGGGAGTTTTCTGCAATGGGCGAAAGCCTGACGGAGCAATGCCGCGTGAAGGCAGAAGGCCCACGGGTCATGAACTTC
TTTTCTCGGAGAAGAAAAAATGACGGTATCTGAGGAATAAGCATCGACTAACTCTGTGCCAGCAGCCGCGGTAAGACAGA
GGATGCAAGCGTTATCCAGAATGATTGGGTGTAAAGCGTCTGTAGGTGGCTTTTCAAGTCCGCCGTCAAATCCCAGGGCT
CAACCCTGGACAGGCGGTGGAAACTACCAAGCTGGAGTACGGTAGGGGCAGAGGGAATTTCTGGTGGAGTGGTGAAATGC
GTTGAGATCGGAAAGAACAGCAATGGCGAAAGCACTCTGCTGGGCTGACACTGACACTGAGAGACGAAAGCAAGGGGAGC
AAATGG
>ZOTU611
GCGACGAATCTTCCGCAATGGGCGAAAGCCTGACGGAGCAATGCCGCGTGCAGGATGAAGCGGCTACGCCGTGTAAACTG
CTGTCAGGGGGTAGAAACACTGATCACCCCCAAAGGAAGAGCCGGCTAACCCTGTGCCAGCAGCCGCGGTAATACAGGGG
GCTCGAGCGTTAATCGGAATCATTGGGCTTAAAGGGTGCGTAGGCTGGCCGCGAAGTGTCCTGTGAAATCCCCCGGCTCA
ACCGGGGAATCGCAAGGCATACTGGCGGTCTTGAGGCATGTAGGGGCGGACGGAACTGTAGGTGGAGCGGTGAAATGCGT
AGATATCTACAGGAACGCCGATGGTGAAGACGGTCCGCTGGGCATGTCCTGACGCTGAGGTACGAAAGCGTGGGGAGCAA
ACAG
>ZOTU612
GTGGGGAATTTTCCGCAATGTGTGAAAGCCTGACGGAGCAATGACGCATGGAGGTAGAAGGCCCACAGATCATGAACTTC
TTTTCTTGGAGAAGAAGCAATGGCGATATCTGAGGAATAAGCATCGGCTAACTCTATGCTAGCAGTCGTGGTAAGACAGA
GGATGCAAGCGTTATCCGAAATGATTGGGCGTAAAGCGCCTGTAGGTGGATTTTCAAGTCTGCCGTCAAATCCCAGGGCT
CAACCCTAGACAGGCGATGGAAACTACCAAGCTGGAGTACAGTAGGAGCAGAGGGAATTTCTGGTGGAGCAGTGAAATAC
ATAGAGATTGGGAAGAACACCAACGGCGAAAGCACTCCGCTGGGCCGACACTAACACTAAGAGACGAAATCTAGGGGAGC
AAATGG
>ZOTU613
GTGGGGAATTTTCCGCAATGGGCGAAAGCCTGACGGAGCAATGCCGCGTGGAGGTAGAAGGCCCATGGGTCATGAACTTC
TTTTCCCAGAGAAGAAGCAATGACGGTATCTGGGAAATAATCATTGGCTAACTATGTGCCAGTAGCCGCGATAATATAGA
GGATGCAAGCGTTATCTGGAATGATTGGGTGTAAAGCGTCTGTAGGTGGCTTTTTAAGTCCGCCGTCAAATCCCAGGGCT
CAACTCTGGACAGGCGGTGGAAACTACCAAGCTTGAGTACAGTAGGGGCAGAGGGAATTTCCGGTGGAGCGGTGAAATGC
GTAGAGATCGGAAAGAACACTAACGGTGAAAGCACTCTGCTGGGCCGACACTGACACTGAGAGACGAAAGCTAGGGGAGC
GAATGG
>ZOTU614
GTGGGGAATTTTCCGCAATGGGCGAAAGACTGACGGAGCAATGTCGCGTGGAGGTAGAAGGCCCATGGGTCATGAACTTC
TTTTCCCGGAGAAGAATCAATGACGGTATCTGGGGAATAAGCATTGGCTAACTTTGTGCCAGCAGCCGCGGTAACATAGA
GGATGCAAGCGTTATCTGGAATGATTGGGCGTAAAGCGTCTGTAGGTGGCTTTTTAAGTCCGCCGTCAAATCCCAGGGCT
CAACTCTGGACAGGCGGTGGAAACTACCAAGCTTGAGTACAGTAGGGGCAGAGGGAATTTCCGGTGGAGCGGTGAAATGC
GTAGAGATCGGAAAGAAAACCAACGGTGAAAGCACTCTGCTGGACCGACACTGACACTGAGAGACGAAAGCTAGGGGAGC
GAATGG
>ZOTU615
GTGGGGAGTTTTCTGCAATGGGCGAAAGCCTGACGGAGCAATGCCGCGTGAAGGCAGAAGGCCCACGGGTCATGAACTTC
TTTTCTCGGAGAAGAAAAAATGATGGTATCTGAGGAATAAGCATCGACTAACTCTGTGCCAGCAGCCGCGGTAAGACAGA
GGATGCAAGCGTTATCCGGAATGATTGGGTGTAAAGCGTCTGTAGGTGGCTTTTCAAGTCCGCCGTCAAATCCCAGGGCT
CAACCCTGGACAGGCGGTGGAAACTACCAAGCTGGAGTACGGTAGGGGCAGAGGGAATTTCTGGTGGAGTGGTGAAATGC
GTTGAGATCGGAAAGAACAGCAATGGCGAAAGCACTCTGCTGGGCTGACACTGACACTGAGAGACGAAAGCAAGGGGAGC
AAATGG
>ZOTU616
GTGGGGAATTTTCCGCAATGGGCGAAAGCCTGACGGAACAATGCCGCATGGAGGTAGAGGGCCTGCGGGTCGTGAACTTC
TTTTCCTGGAGAAGAAGCAATGACGGTATCTTGGGAATAAGCATCGGCTAACTCTGTGTCAGCAGCCGCAGTAAGACAGA
GGATGCAAGCGTTATCTGGAATGATTGGGCATAAAGCGTCTGTAGGTGGCTTTTCAAGTCCGCCGTCAAATCCCAGAGCT
CAACCCTGGACAGGCAGTGGAAACTGCCAAGCTGGAGTACGGTAGGGGCAGAGGGAATTTCCAGTGGAGCGGTGAAATGC
GTAGAGATCGGAAAGAACACCAACGGCGAAAGTACTCTGCTGGGCCGACACTAACACTGAGAGACGAAAGCTAGGGGAGC
GAATGG
>ZOTU617
GTGGGGAATTTTCCGCAATGGGCGAAATCCTGACGGAGCAATGCCGCATGAAGGCAGAAGGCCCACGGATCATGAACTTC
TTTCTCGGAGAGGAAAAAATACGGTATCTGAGGAATAAGCATCGGCTAACTCTGTGCCAGCAGCCGCGGTAAGATAGAGG
ATGCAAGCGTTATCCGGAATGATTGGGCGTAAAGCGTCTGTAGGTGGCTTTTCAAGTCCGCCGTCAAATCCCAGGGCTCA
ACCCTGGACAGGCGGTGGAAACTACCAAGCTGGAGTACGGTAGGGGAAAGGGAATTTCCGGTGGAGTGGTGAAATGCCTT
GAGATCGGAAAGAACACCAACGGCAAAAGCACTCTGCTGGGCCGACACTGACACTGAGAGACGAAAGCTAGGGGAGCAAA
TGG
>ZOTU618
GTGGGGAATTTTCCACAATGGGCGAAAGCCTGACGGAGCAATGCCGCGTGGAGGTAGAGGGCCTGCGGGTCGTGAACTTC
TTTTCCCGGAGAAGAAGCAATGACGGTATCTGGGGAATAAGCATCGGCTAACTCAGTGCCAGCAGCCACGGTAAGACAGA
GGATGCAAGCGTTATCTGGAATGATTGGGCGTAAAGCGTCTGTAGGTGGCTTTTCAAGTCCGCCGTCAAATCCCAGGGAT
CAACCCTGGACAGGCGGTGGAAACTGCCAAGCTGGAGTACGGTAGGGGCAGAGGGAATTTCCGGTGGAGCGGTGAAATGC
GTAGAGATCGGAAAGAACACCAACGGCGAAAGCACTCTGCTGGGCCGACACTGACACTGAGAGGCGAAAGCTAGGGGAGC
GAATAG
>ZOTU619
GTGGGGAATTTTCCGCAATGGGCGAAAGCCTGACGGAGCAATGCCGCGTGGAGGTAGAGGGCATGCGGGTCGTGAACTTC
TTTTCTCGGAGAAGAAGCGATGACGGTATCTGGGGAATAAGCATCGGCTAACTCTGTGCCAGCAGCCGCGGTAAGACAGA
GGATGCAAGCGTTATCCGGAATGATTGGGCGTAAAGCGTCTGTAGGTGGCTTTTCAAGTCCGCCGTCAAATCCCAGGGCT
CAACCCTGGACAGGCGGTGGAAACTGTCAAGCTGGAGTACGGTAGGGGCAGAGGGAATTTCCAGTGGAGCGGTGAAATGC
GTAGATATCGGAAAGAACACTAACGGCGAAAGCACTCTGCTGGGCCGACACTGACACTGAGAGACGAAAGCTAGGGGAGC
GAATGG
>ZOTU620
GTGGGGAATTTTCCGCAATGGGCGAAAGCCTGACGGAGCAATGTCGCGTGAAGGCAGAAGGCCCACGGGTCATGAACTTC
TTTTCTCGGAGAAGAAAAAATAACGGTATATGAGGAATAAGCATCGGCTAACTCTGTGCCAGCAGCCGCGGTAAGACAGA
GGATGCAAGCGTTATCCGGAATGATTGGGCGTAAAGCATCTGTAGGTGGCTTTTCAAGTCTGCCGTCAAATCCCAGGGCT
CAACCCTGGACAGGCGGTGGAAACTACCAAGCTGGAGTACGGTAGGGGCAGAGGGAATTTCCGGTGGAGCGATGAAATGC
GTTGAGATCGAAAAGAACACCAACGGTGAAAGCACTCTGCTGGGCCGACACTGACACTGAGAGACGAAAGCTAGGGGAGC
AAATGG
>ZOTU621
GTGGGGAATTTTCCGCAATGGGCGAAAGCCTGATGGAGCAATGCCGCTTGGAGGTAGAGGGCCTACGGGTCGTGAACTTC
TTTTCCCAGAGAAGAAGCAATGACGATATCTGGGGAATAAGCATCGGCTAACTTTGTGCCAGCAGCCGCGGTAAGACAGA
GGATGCAAGCGTTATCCAGAATGATTGGGCGTAAAGCGTCTGTAGGTGGCTTTTAAAGTCCGCCGTCAAATCCCAAGGCT
CAACCCTGGACAGGCGGTGGAAACTTCCAAGCTGGAGTACGGTAGGGGCAGAGGGAATTTCCGGTGGAGCGGTGAAATGC
GTAGAGATCGGAAAGAACACCAACGGCGAAAGCACTCTGCTGGGCTGACACTGACACTGAGAGACGAAAGCTAGGGGAGC
GAATGG
>ZOTU622
GTGGGGAATTTTCCGCAATGGGCGAAAGCCTGATGGAGCAATGCCGCGTGGAGGTAGAAGGCCCACGGGTCATGAACTTC
TTTTCCCGGAGAAGAAGCAATGACGGTATCTAGGGAATAAGCATCAGCTAACTCTGTGCCAGCAGCCGCGGTAATACAGA
GGATGCAAGCGTTATCCGGAATGATTGGGCGTAAAGCGTCTGTAGGTGGCTTTTTAAGTCCGCCGTCAAATCCCAGGGCT
CAACTCTGGACAGGTGGTGGAAACTACCAAGCTGGAGTACGGTAGGGGCAGAGGGAATTTCCGGTGGAGCGGTGAAATGC
GTAGAGATCGAAAAGAACACCAACGGCGAAAGCACTCTGCTGGGCCGACACTGACACTGAGAGACGAAAGCTAGGGGAGC
GAATGG
>ZOTU623
GTGGGGAATTTTCCGCAATGGGTGAAAGCCTGACATAGCAATGCCGCGTGGAGGTAGAGGGCATGCGGGTCGTGAACTTC
TTTTCTCGGAGAAGAAGCAATGACGGTATCTGGGGAATAAGCATCGGCTAACTCTGTGCCAGCAGCCGCGGTAAGACAGA
GGATGCAAGCGTTATCCGGAATGATTGGGCGTAAAGCGTCTGTAGGTGGCTTTTCAAGTCCGCCGTCAAATCCCAGGGCT
CAACCCTGGACAGGCGGTGGAAACTGCCAAGGTGGAGTACGGTAGGGGCAGAGGGAATTTCTGGTGGAGCGGTGAAATGC
GTAGAGATTGGAAAGAACACCAACGGCGAAAGCACTCTGTTGGGCCGACACTGACACTGAGAGACGAAAGCTAGGGGAAC
GAATGG
>ZOTU624
GTGGGGAATTTTCCACAATGGGCAAAAGCCTGACGAAGCAATGCCGCGTGAAGGCAGAAGGCCCACGGGTCATGAACTTC
TTTTCTCAGAGAAGAAAAAATGATGGTATCTAAGGAATAAGCATCAATTAACTCTGTGCCAGCAGCCGCGATAAGACAGA
GGATGTAAGCGTTATCCGGAATGATTGGGCGTAAAGCGTCTGTAGGTGGCTTTTCAAGTCCGCCGTCAAATCCCAGGGCT
CAACCCTGGACAAGCGGTGGAAACTACCAAGCTGGAGTACGGTAGGGGCAGAGGGAATTTCCGGTGGAGCGGTGAAATAC
GTTGAGATCAGAAAGAACACCAACGGCGAAAGCACTTTGCTGGGCCGACACTGACACTGAGAGACGAAAGCTAGGGGAGA
AAATGG
>ZOTU625
GTGGGAAATTTTCCGCAATGGGCGAAAGCATGACGGAGCAATGCCGCGTGAAGGCAGAAGGCCCACGGGTCATGAACTTC
TTTTCTCGGAGAAGAAAAAATGACGGTATCTGAGGAATAAGCATCGGCTAACTCTGTGCCAGTAGCCGCGGTAAGACAGA
GGATGCAAGCGTTATCCGGAATGATTGGGCGTAAAGCGTCTGTAGGTGGCTTTTCAAGTCCGCCGTCAAATCCCAGGGCT
CAACCCTGGACAGGCGGTGGAAACTACCAAGCTGGAGTACGGTAGGGGTAGAGGGAATTTCCGATGGAGCAGTGAAATGC
GTTGAGATCGGAAAGAACACCAACGGCGAAAGCACTCTGCTGGGCCGACACTGACACTGAGAGACGAAAGCTAGGGGAGA
AAATGG
>ZOTU626
GTAGGGAATATTGCTCAATGGGCGAAAGCCTGAAGCAGCAACGCCGCGTGTGCGATGAAGGTCTTCGGATCGTAAAGCAC
TTTTCTGCGAGATGAGAAAGGACAGTATCGCAGGAATAAGTCTCGGCTAACTACGTGCCAGCAGCCGCGGTAAAACGTAG
GAGGCGAGCGTTATCCGGATTCACTGGGCGTAAAGCGCGTGCAGGTGGTTCGGTAAGTTGGGCGTGAAATCTCCCGGCTC
AACTGGGAGAGGTCGTCCAATACTACCGGGCTAGAGAACAGAAGAGGAAGATGGAATTCCCGGTGTAGTGGTGAAATGCG
TAGATATCGGGAGGAACACCAGTGGCGAAGGCGATCTTCTGGTCTGTTTCTGACACTCAGACGCGACAGCTAGGGTAGTA
AACGG
>ZOTU627
GTGGGGAATTTTCCGCAATGGGCGAAAGCCTGAAGGAGTAATGCCGCGTGGAGGTAGAAGGCCCACGGGTCATGAACTTC
TTTTCCCGGAGAAGAATCAATGACGATATCTGGGGAATAATCATCGACTAACTCTGTGCCAGCAGCCGCGGTAATACAGA
GGATGCAAGCGTTATCCGGAATGATTGGGCGTAAAGCGTCTGTAGGTGGCTTTTTAAGTCCGCCGTCAAATCCCAGGGCT
CAACTCTGGACAGGCGGTGGAAACTACCAAGCTGGAGTACGGGAGGGGCAGAGGGAATTTCCGGTGGAGCGGTGAAATGC
GTAGAGATCGGAAAGAACACCAACGGCGAAAGCACTCTGCTGGGCCGACACTGACACTGAGAGACGAAAGCTAGGGGAGC
GAATGG
>ZOTU628
GTGGGGAATTTTGTGCAATGGGGGAAACCCTGACACAGCGACACCGCGTGAGCGAAGAAGCCCTTTGGGGTGTAAAGCTC
TGTCAACGGGAACGAAAAAAATGACGGTACCCGTGGAGGAAGCATCGGCTAACTACGTGCCAGCAGCCGCGGTAAGACGT
AGGATGCAAGCGTTGTCCGGATTTATTGGGCGTAAAGAGTTCGTAGGCTGTTTGTTAAGTCTGATGTTAAAGACTGGGGC
TCAACCTCGGAAATGCATTGGATACTGGCAGACTGGAGTGCAGTAGAGGCTAGTGGAATTCCCAGTGTAGCGGTGAAATG
CGTAGATATTGGGAAGAACACCGGTGGCGTAGGCGACTAGCTGGGCTGTAACTGACGCTGAGGAACGAAAGCCAGGGGAG
CGAATGG
>ZOTU629
GTGGGGAATTTTCCACTATGGGCGAAAGCCTGACAGAGCAATGTCGCGTGGAGGTAGAAGGCATTTCAGGTTGGAGAAGA
AGCAATGACGGTATTCGGAGAATAAGCATTGGCTAACTCTGTTCCAGCAATAGCGGTAAGACAGACGATGCAAGGGCTAT
TCAGAATGATTGGTCGTAAAGCGTTTGTAGGTGGATTTTCAAGTCCGCCGTCAAATCCCAGGGCTCAACCCTGGACATGC
GGTGGAAACTGCCAAGCTGGAGTACGGTAAAGGTAGAGGCAGAGGGAAGTTCCGGTGGAGCGGTGAAATGCGTAGAGATC
GAATAGAACACCAACAGTGAAAGCACCCTGCTGGGCCGACACTGACGCTGAGAGTCGAAAGTTAGGGGAGTGAATGG
>ZOTU630
GTGGGGAATTTTCCGAAATGGGCGAAAGCCTAACGGAGCAATGCCGCATGGAGGTGGAAGGCCTACGGGTCGTCAACTTC
TTTCTTGGAGAAGAAACAATGACGGTATCTGAGGAATAAGCATCGGCTAACTCTGTGCCAGCAGCCGCGGTAAGACAGAT
GATGCAAGCGTTATCCGGAATGATTGGGCATAAAGCGTCTGTAGGTGGCTTTTCATGTCCGCCGTCAAATCCCAGGGCTC
AACCCTGGACAGGCGGTGGAAACTACCAAGCTGGAGTACGGTAGGGGCAGAGGGAATTTCCGGTGGAGCGGTGAAATGCA
TTGATATCGAAAAGAACACCACGGCGAAAGCACTCTGCTGGGCCGACACTGACACTGAGAGACGAAAGCTAGGGGAGCAA
ATGG
>ZOTU631
GTCGAGAATCTTCGGCAATGGGCGCAAGCCTGACCGAGCGACGCCGCGTGGAGGACGAAGGCCTTCGGGTTGTAAACTCC
TGTCGAGGGGGAGGAAGGCGCAAGCTTGACCGATCCCTTGAGGAAGCACGGGCTAAGTTCGTGCCAGCAGCCGCGGTAAG
ACGAACCGTGCGAACGTTATTCGGAATTACTGGGCTTAAAGCGCGTGTAGGCGGGCCGGCACGTCCGACGCTGAAATCCC
CCGGCTCAACCGGGGAAGTGGCGGGGATACGACCGGCCTCGAGGGGGGTAGGGGGACCTGGAACTTCCGGTGGAGCGGTG
AAATGCGTTGAGATCGGAAGGAACGCCCGTGGCGAAAGCGAGGTCCTGGACCCTTTCTGACGCTGAGACGCGAAAGCCAG
GGGAGCGAACGG
>ZOTU632
GTGGGGAATATTGCACAATGGGGGAAACCCTGATGCAGCGACGCCGCGTGGAGGAAGAAGGTCTTCGGATTGTAAACTCC
TGTTGTTGAGGAAGATAATGACGGTACTCAACAAGGAAGTGACGGCTAACTACGTGCCAGCAGCCGCGGTAAAACGTAGG
TCACAAGCGTTGTCCGGAATTACTGGGTGTAAAGGGAGCGCAGGCGGGAAGACAAGTTGGAAGTGAAATCTATGGGCTCA
ACCCATAAACTGCTTTCAAAACTGTTTTTCTTGAGTAGTGCAGAGGTAGGCGGAATTCCCGGTGTAGCGGTGGAATGCGT
AGATATCGGGAGGAACACCAGTGGCGAAGGCGGCCTACTGGGCACCAACTGACGCTGAGGCTCGAAAGTGTGGGTAGCAA
ACAG
>ZOTU633
GTGGGGAATTTTCCGCAATGGGCGAAAGCCTGATGGAGCAATGCCGCGTGGAGGTAGAAGGCCCACGGGTCATGAACTTC
TTTTCTCAGAGAAGAAGAAATGACGGTATCTGAGGAATAAGCATCGGCTAACTCTGTGCCAGAAGCCGCGGTAATACAGA
GGATGCAAGCGTTATCCGGAATGATTGGGCGTAAAGCGTCTGTAGGTGGCTTTTCAAGTCCGCCGTCAAATCCCAAGGCT
CAACCCTGGACAGGCGGTGGAAACTACCAAGATGGAGTACGGTAGGGGAAGAGGGAATTTCCGGTGGAGCGGTGAAATGC
GTAGAGATCGGGAAGAACACCAAAGGCGAAAGCACTCTGCTGGGCTGACACTGAGAGAAGAAAGATAGGGGAGCAAATGG
>ZOTU634
GTGGGGAATATTGCACAATGGGCGAAAGCCTGATGCAGCGACGCCGCGTGAGGGATGACGGCCTTCGGGTTGTAAACCTC
TTTCAGCAGGGACGAAGCGCAAGTGACGGTACCTGCAGAAGAAGCACCGGCTAACTACGTGCCAGCAGCCGCGGTAATAC
GTAGGGTGCAAGCGTTGTCCGGAATTACTGGGCGTAAAGAGTTCGTAGGCGGTTTGTCGCGTCGTTTGTGAAAACCAGCA
GCTCAACTGCTGGCTTGCAGGCGATACGGGCAGACTTGAGTACTGCAGGGGAGACTGGAATTCCTGGTGTAGCGGTGAAA
TGCGCAGATATCAGGAGGAACACCGGTGGCGAAGGCGGGTCTCTGGGCAGTAACTGACGCTGAGGAACGAAAGCGTGGGT
AGCGAACAG
>ZOTU635
GTGGGGAATTTTCCGCAATGGGCGAAACCCTGACGGAGCAATGCCGCGTGGAGGTGGAAGGCCTATGGGTCGTCAACTTC
TTTTCTCAGAGAAGAAACAATGACGGTATCTGAGGAATAAGCATCGGCTAACTCTATGCCAGCAGCCGCGGTAAGACAGA
GGATGCAAGCGTTATCCGGAATGATTGGGCGTAAAGCGTCTGTAGGTGGCTTTTCAAGTCCGCCGTCAAATCCCAGGGCT
CAACCCTGGACAAGCGGTGGAAACTACCAAGCTGGAGTACGGTAGAGGCAGAGGGAATTTCCGGTGGAGCGGTGAAATGA
ATTGACATCGGAAAGAACACCAACGGCGAAAGCACTCTGCTGGGCCAACACTGACACTGAGAGACGAAAGCTAGGGGAGC
AAATGG
>ZOTU636
GTGGGGAATATTGGACAATGGGCGCAAGCCTGATCCAGCCATGCCGCGTGAGTGACGAAGGTCTTCGGATTGTAAAACTC
TTTTGGCGGGGACGATAATGACGGTACCCGCAGAATAAGCCCCGGCTAACTTCGTGCCAGCAGCCGCGGTAATACGAAGG
GGGCTAGCGTTGTTCGGAATCACTGGGCGTAAAGCGCACGTAGGCGGATGTGCCAGTCAGGGGTGAAATCCCGGAGCTCA
ACTCCGGAACTGCCTCTGATACAGCACGTCTTGAGTTCGAGAGAGGTGGGTGGAATTCCTAGTGTAGAGGTGAAATTCGT
AGATATTAGGAAGAACACCGGTGGCGAAGGCGGCCCACTGGCTCGATACTGACGCTGAGGTGCGAAAGCGTGGGGAGCAA
ACAG
>ZOTU637
GTGGGGAATTTTCCGCAATGGGCGAAAGCCTGACGGAGCAATGCCGCATGGAGGTAGAGGGCCTGCGGGTCGTGAACTTC
TTTTCCCAGAGAAGAAGCAATGACAGTATCTGGGGAATAAGCATCAGCTAGCTCTGTGCCAGCAGCCGCGGTAAGACAGA
GGATGCAAGCGTTATCTGGATTGATTGGGCGTAAAGCGTCTGTAGGTTTCTTTTCAAGTCCGCCGTCAAATCCCAGGGAT
CAACCCTGGACAGGCGGTGGAAACTGCCAAGCTGGAGTACTGTAGGGGCAGAGGGAATTTCCGGTGGAGTGGTGAAATGC
GTAGAGATCGGAATGAACACCCACGGCGAAAGCACTCTGCTGGGCCGACACTGATACTGAGAGACGAAAGCTATGGGAGC
AAATGG
>ZOTU638
GTGGGGAATTTTCTGCAATGGCCGAAAGCCTGACGGAGCAATGCCGCGTGGAGGTAGAAGGCCCACGGGTCATGAACTTC
TTTTCCCGGAGAAGAAGCAATGACGGTATCTGGGGAATAAGCATCGGCTAACTCTGTGCCATCAGCCGCTATAATACAGA
GGATGCAAGCGTTATCCGGAATGATTGGGCGTAAAGCATCTGTAGGTGGCTTTTTAAGTCCGCCGTCAAATCCCAGGGCT
CAACTCTGGACAGTTGGTGGAAACTACCAAGCTGGAGTACGGTAGGGGCAGAGGGAATTTCCGGTGGAGCGATGAAATGC
GTAGAGATCGGAAAAAACACCAACGACGAAAGCACTCTGCTGGGCCGACACTGACACTGAGAGACGAAAGCTAGGGGAGC
GAATGG
>ZOTU639
GTGGGGAATATTGGACAATGGGCTCACGCCCGATCCAGCAATATCGCGTGGGTGAAGAAGGGCACTGTCGCTTGTCAAGC
TCTTTCGTCGAGTTTCGATCATGACAGGACTCGAGGAAGAAGCCCCGGCTAACTCCGTGCCAGCAGCCGCGGTAAGACGG
GGGGGGCAAGTGTTATTCGGAATGACTGGGCGTAAAGGGCACGTAGGCGGTGAAAAGGGTGGAAAGTGAAAGTCGCCAAA
GCACTGGCGGGGTGCTTTCTTTACCATTTCACTTGAGTGAGATAGGGGAGAGTGGAATTTCGTGTGGAGGGATCAAATCC
TAAGATATACGAAGGAACGCCAACCGCGAAGGCAGCTCTCTGGGTCCCCACTGACACTGGGGTGCGAAAGCATGGGGAGC
AAACAG
>ZOTU640
GTGGGGAATATTGCACAATGGGGGGAACCCTGATGCAGCGACGCCGCGTGCGGGATGAAGGCCTTCGGGTTGTAAACCGC
TTTTGTTGGGGAGCAAGCGAGAGTGAGTGTACCCTTCGAATAAGCGCCGGCTAACTACGTGCCAGCAGCCGCGGTAATAC
GTAGGGCGCAAGCGTTATCCGGATTTATTGGGCGTAAAGAGCTCGTAGGCGGTTCGTCGCGTCTGGTGTGAAAGCCCATC
GCTTAACGATGGGTCTGCGCCGGATACGGGCGGGCTTGAGTGCAGTAGGGGAGACTGGAATTCCCGGTGTAACGGTGGAA
TGTGTAGATATCGGGAAGAACACCAATGGCGAAGGCAGGTCTCTGGGCTGTTACTGACGCTGAGGAGCGAAAGCGTGGGG
AGCGAACAG
>ZOTU641
GTGGGGAATATTGGACAATGGGGGCAACCCTGATCCAGCCATGCCGCGTGAGTGAAGAAGGCCTTCGGGTTGTAAAGCTC
TTTCGGCCGGGACGAAATCGGCGGGGTGAACAATCCTGCTGGATGACGGTACCGGAAGAAGAAGCACCGGCTAACTACGT
GCCAGCAGCCGCGGTAATACGTAGGGTGCGAGCGTTAATCGGAATTACTGGGCGTAAAGGGTGCGCAGGCGGCCTCTCAA
GTCAGGTGTGAAAGCCCCGGGCTCAACCTGGGAATTGCGCTTGAAACTAGGGGGCTTGAGTGTGGCAGAGGGGGGTGGAA
TTCCACGTGTAGCGGTGAAATGCGTAGATATGTGGAGGAACACCGATGGCGAAGGCAGCCCCCTGGGCCGACACTGACGC
TCAGGCACGAAAGCGTGGGGAGCAAACAG
>ZOTU642
GTGGGGAATTTTCTGCAATGGGCGAAAGCCTGACGGAGCAATGCCGCTTGGAGGTAGAGGGCCTACGGGTCGTGAACTTC
TTTTCCCAGAGAAGAAGCAATGACGATATCTGGGGAATAAGCATCGGCTAACTCTGTGCCAGCAGCCGCGGTAAGACAGA
GGATGCAAGCGTTATCCAGAATGATTGGGCGTAAAGCGTCTGTAGGTGGCTTTTAAAGTCCGCCGTCAAATCCCAAGGCT
CAACCCTGGACAGGTGGTGGAAACTTCCAAGCTGGAATACGGTAGGGGCAGAGGGAATTTCCAGTGGAGCGGTGAAATGC
GTAGAGATCGGAAAGAACACCAACGGCGAAAGCACTCTGCTGGGCCGACACTGACACTGAGAGACGAAAGCTAAGGGAGC
GAATGG
>ZOTU643
ATGGGGAATTTTCCGCAATAGGAAAAAGCCTGACGGAACAATACCGCGTGGAGGTAGATGGCCTGCGGGTCGTGAACTTC
TTTTCCCGGAGAAGAAGCAATGACAGTATTTGGGGAATAAGCATCGGCTAACTCTGTGCCAGCAGCCGCGGTAAGACAGA
GGATGCAAGCGTTATCCGGAATGATTGGGCGTAAAGCGTCTGTAGGTGGCTTTTCAAGTCTGCCGTCAAATCCCAGGGCT
CAACCCTGGACAGGCGGTGGAAACTGCCAAGCTGGAGTACGGTAGGGGCAGAGGGAATTTCCAGTGGAGTAGTGAAATGC
GTAGAGATCGGAAAGAACACCAACGGCAAAAGCACTCTACTGGGTCGATACTGACACTGAGAGAAGAAAGCTAAGGCAGC
GAATGG
>ZOTU644
GTGGGGAATTTTCCGCAATGGGCGAAAGCCTGACGGAGCAATGCCGCGTGAAGGCAGAAGGCCCACGGGTCATGAACTTC
TTTTCTCGGAGAAGAAAAAATGATGGTATCTGAGGAATAAGCATCGGCCAACTCTGTGCCAGCAGCCGTGGTAAGACAGA
GGATGCAAGAGTTATCCGGAATGATTGGGCGTAAAGCGTCTGTAGGTGGCTTTTCAAGTCCGCCGTCAAATCCCAGGGGT
CAACCCTGGACAGGCAGTGGAAACTACCAAGCCGGAGTACGGTAGGGGCAGAGGGAATTTTCGGTGGAGCGGCGAAATGC
ATTGAGATCGGAAAGAACACCAACGACAAAAGCACTCTGCTGGGCCGACACTGACACTGAGAGACGAAAGCTAGGGGAGC
AAATGG
>ZOTU645
TTGGGGAATTTTCCGCAATGGGCAAAAGCCTGACATAGCAATGCCGCGTGGAGGTAGAGGGCATGCGGGTCGTGAACTTA
TTTTCCCGGAGAAGAAGCAATGACGGTATCTGGGGAATAAGCATCGGTTAACTCTGTGACAGCAGCCGCGGTAAGACAGA
GGATGCAAGCGTTATCTGGAATGATTGGGCGTAAAGTGTCTGTAGGTGGATTTTCAAGTCCGCCATCAAATCCCAGGGCT
CAACCCTGGACAGGCGGTGGAAACTGCCAAGCTGGAGTACGGTAGGGGCAGAGGGAATTTCCGGTGGAGCGGTGAAATGC
GTAGAGATCGGAAAGAACACCAACGGCAAAAGCACTCTGCTGGGCGGACACTGACACTGAGAGACGAAAGCTAGGGGAGC
GAATGG
>ZOTU646
GTGGGGAATATTGCACAATGGGCGCAAGCCTGATGCAGCCATGCCGCGTGTATGAAGAAGGCCTTCGGGTTGTAAAGTAC
TTTCAGCGGGGAGGAAGGCGACGGGGTTAATAACCCTGTCGATTGACGTTACCCGCAGAAGAAGCACCGGCTAACTCCGT
GCCAGCAGCCGCGGTAATACGGAGGGTGCAAGCGTTAATCGGAATTACTGGGCGTAAAGCGCACGCAGGCGGTCTGTTAA
GTCAGATGTGAAATCCCCGGGCTTAACCTGGGAACTGCATTTGAAACTGGCAGGCTTGAGTCTTGTAGAGGGGGGTAGAA
TTCCAGGTGTAGCGGTGAAATGCGTAGAGATCTGGAGGAATACCGGTGGCGAAGGCGGCCCCCTGGACAAAGACTGACGC
TCAGGTGCGAAAGCGTGGGGAGCAAACAG
>ZOTU647
GTGGGGAATTTTCCGCAATGGGCGAAAGCCTGACGGAGCAATGCCGCGTGGAGGTAGAAGGCCCACGGGTCATGAACTTC
TTTTCCCGGAGAAGAAGCAATGACGGTATCTGGGGAATAAGCATCGGCTAACTCTGTGCCAGCAGCCGCGGTAATACAGA
GGATGCAAGCGTTATCCGGAATGATTGGGCGTAAAGCGTCTGTAGGTGGCTTTTTAAGTCCGCCGTCAAATCCCAGGGCT
CAACTCTGGACAGGCGGTGGAAAATACCAAGCTGGAGTACGGTAGGGGCAGAGGGAATTTCCGGTGGAGCGGTGAAATGC
CTAGAGATCGGAAAGAACACCAACGGCAAAAGCACTCTGTTGGGCCGACACTGACACTGAGAGACGAAAGCTAGAGGAGC
GAATGG
>ZOTU648
GTGGGGAATTTTCCGCAATGGGCGAAAGCCTGACGGAGCAATGCCGCATGAAGGCAGAAGGCCCACGGGTCATGAACTTC
TTTTCTCGGAGAAGAAAAAATGATGGTATCTGAGGAATAAGCATCGGCTAACTCTGTGCCAGCAGCCGCGGTAAGACAGA
GGATGCAAGAATTATCCGGAATGATTGGGCGTAAAGCGTCTGTAGGTGGCTTTTCAAGTCCGCCGTCAAATCCTAGGGCT
CAACCCTGGACAGGCGGTGGAAACTACCAAGCTGGAGTACGGTAGGGGCAGAGGGAATTTCTGGTGGAGCGGTGAAATGC
GTGGAGATCGGAAAGAACACCAACGGCGAAAGCACTCTGCTGGGCCGACACTGACACTGAGAGACGAAAGCTAGGGGAGC
AAATGG
>ZOTU649
GTGGGGAATTTTCTCCAATGGGCGAAAGCCTGACGGAGCAATGCCGCGTGAAGGCAGAAGGCCCACGGGTCATGAACTTC
TTTTCTCGGAGAAGAAAAAATGACGGTATCTGAGGAATAAGCATCGGCTAACACTGTGCCAGCAGCCGCGGTAAGACAGA
GGATGCAAGCGTTATCCGGAATGATTGGGCGTAAAGCGTCTGTAGGTGGCTTTTCAAGTCCGCTGTCAAATCCCAGGGCT
CAACCCTGGACAGGCGGTGGAAACTACCAAGCTGGAGTACGGTAGGGGCAGAGGGAATTTCCGGTGGAGCGGTGAAATGC
GTTGAGATCGGAAAGAAAAAGCACTCTGTTGGGCCGACACTGACACTGAGAGACGAAAGCTAGGGGAGAAAATGG
>ZOTU650
GTGGGGAATTTTCCGCAATGGGCGAAAGCCTGACGGAGCAATGCCGCGTGGAGGTAGAAGGCCCGCGGGTCGTGAACTTC
TTTTCCCGGAGAAGAAGCAATGACGGTATCTGGGGAATAAGCATCGGCTAACTCTGTGCCAGCAGCCGCGGTAAGACAGA
GGATGCAAGCGTTATCCGGAATGATTGGGCGTAAAGCGTCTGTAGGTGGCTTTTTAAGTCCGCTGTCAAATCCCAGGGCT
CAACCCTGGACAGGCGGTGGAAACTACTAAGCTGGAGTACGGTAGGGGCAGAGGGAATGCCCGGTGAAGCGGTGAAATGC
GTTGAGATCGGGAAGAACACCAACGGCGAAAGCACTCTGCTGGGCCGACACTGACACTGAGAGACGAAAGCTAGGGTAGC
AAATGG
>ZOTU651
GTGGGGAATTTTCCGCAATGGGCGAAAGCCTGACGGAGCAATGCCGCGTGGAGGTAGAAGGCCCGCGGGTAATTAACTTA
TTTTCCCGGAGAAGAAGCAATGACGGTATCTGGGGAATAAGCATCGGCTAACTCTGTGCCAGCAGCCGCGGTAAGACGGA
GGATGCAAGCGTTATCCGGAATGATTGGGCGTAAAGCGTCTGTAGGTGGCTTTTTAAGTCCGCCGTCAAATCCCAGGGCT
CAACCCTGGACAGGCGGTGGAAACTACCAAGCTGGAGTACGGTAGGGGCAGAGGGAATTTCCGGTGGAGCGGTGAAATGC
GTTGAGATCGGAAAGAACACCAACGGCGAAAGCACTCTGCTGGGCCGACACTGACACTGAGAGACGAAAGCTAGGGGAGC
GAGAGG
>ZOTU652
GTGAGGAATTTTCTGCAATGGGAGAAATCCTGACGGAGCAATGTCGCGTGGAGGTAGAAGGCCCACGGGTCATGAACTTA
TTTTCCCGGAGAAGAAGCAATGACGATATCTGGGGAATAAGCATCGGCTAACTCTGTGCCAGCAGCCGCGGTAATACAGA
GGATGCAAGCGTTATCCGGAATGATTGGGCGTAAAGCGTATGTAGGTGGCTTTTTTAGTCCCCCGTCAAATCCCAGGACT
CAACTCTGGACAGGCGGTGGAAACTACCAAGTTAGAGTACGGTAGGGGCAGAGGGAATTTCCGGTGGAGCGGTGAAATGC
GTAGAGATCGGAAAGAACACCAACGGCGAAAGCACTCTGCTGGGTCGACACTGACACTGAGAGATGAAAGCTAGGGGAGC
GAATGG
>ZOTU653
GTGGGGAATTTTCCGCAATGGGCGAAAGCCTGACGGAGCAATGCCGCGTGGAGGTAGAAGGCCCACGGGTTGTGAACTTC
TTTTCCCGGAAAAGAAGCAATGACGGTATCCGGGGAATAAGCATCGGCTAACTCTGTGCCAGCAGCCGCTGTAATACAGA
GGATGCAAGCGTTATCCGGAATGATTGGGCGTAAAGCGTCTGTAGGTGGCTTTTTAAGTCCGTCGTCAAATCCCAGGGCT
CAACCCTGGACAGGCGGTGGAAACTACCAAGCTGGAGTACGGTAGGGGCAGAGGGAATTTTCGGTGGAGCGGTGAAATGT
GTAGAGATCGGAAAGAACACCAACGGCGAAAGCACTCTGCTCGGCCGACACTGACACTGAGAGACGAAAGCTAGGGGAGC
GAATGG
>ZOTU654
TTGGGGAATTTTCCGCAATGGGCAAAAGCCTGACAGAGCAATGCCGCGTGGAGGTAGAGGGCCTGCGGGTCGTGAACTTA
TTTTCCCGGAGAAGAAGCAATGACGGTATCTGGGGAATAAGCATCAGTTAACTCTGTGACAGCAGCCGCGGTAAGACAGA
GGATGCAAGCGTTATCTGGAATGATTGGGCGTAAAGCGTCTGTAGGTGGCTTTTCAAGTCCGCCGTCAAATCCCAGGGCT
CAACCCTGGACAGGCAGTGGAAACTGCCAAGCTGGAGTACGGTAGGGGCAGAGGGAATTTCCGGTGGAGCGGTGAAATGC
GTAGAGATCGGAAAGAACACCAACGGCAAAAGCACTCTGCTGGGCCGACACTGACACTGAGAGATGAAAGCTAGGGGAGC
GAATGG
>ZOTU655
GTGGGGAATTTTCCGCAATGGGCGAAAACCTGACGGAGCAATGCCACGTGGAGGTAGAGGGTCTGCGGGTCGTGAACTTC
TTTTCCCGGAGAAGAAGCAATGATGGTATCTGGGGAATAAGCATCGGCTAACTCTGTGCTAACAGCCACGGTAAGACAGA
GGATGCAAGCGTTATCTGGAATGATTGGGCGTAAAGCGTCTGTAGGTGGCTTTTCAAGTCCGCCGTCAAATCCCAGGGCT
CAACCCTGGACAGGCGGTGGAAACTGCCAAGCTAGAGTATGGTAGGGGCAGAGGGAATTTCCGGTGGAGCGGTGAAATGC
GTAGAGATCGGAAAGAACACCAACGGCGAAAGTACTCTGCTGGGCCGACACTGACACTGAGAGACGAAAGCTAGGGAAGC
GAATGG
>ZOTU656
GTGGGGAATTTTCCGCAATGGGCGAAAGCCTGACGGAGCAATGCCGTGTGGAGGTAAAAGGCCCACGGGTCGTAAACTTC
TTTTCCTAGAGAAGAAGCAATGACGGTATCTGGGGAATAAGCATCGTCTAACTCCGTGACAGCAGCCGCGGTAAGACAGA
GGCTGCAAGCGTTATCCAGAATGATTGGGTGTAAAGCGTCTGTAGGTGGCTTTTTAAGTCCGCCGTCAAATCTCAGGGCT
CAACCCCGGACAGGCGGTGGAAACTACCAAGCTGGAGTACGGTAGGGGCAGTGGGAATTTCCGATGGAGTGGTGAAATGC
GTAGAGATCGGAAAGAACACCAACGGCGAAAGCACTCTGCTGGGGTGACACTGACACTGAGAGATGAAAGCTAGGGGAGC
GAATGG
>ZOTU657
GTGGGGAATTTTCCGCAATGGGCGAAAGCCTGACGGAGCAATGCCGCGTGGAGGTAGAGGGCCTGCGGGTCGTGAACTTC
TTTTCCCGGAGAAGAAGCAATGACGGTATCTGGGGAATAAGCATCGGCTAACTCTGTGCTAGCAGCCGCGGTAAGACAGA
GGATGCAAGCGTTATCTGGAATGATTGGGCATAAAGCGTCTGTAGGTGGCTTTTCAAGTCCGCCGTCAAATCCCAGGGCT
CAACCCTGGACAGGCGGTGGAAACTGCCAAGCTGGAGTACGGTAGGGGCAGAGGTAATTTCTGGTGGAGCGGTGAAATGC
GTAGAGATCGGAAAGAACACCAACGGCGAAAGCACTCTGCTGGGCCGACACTGACACTAAGAAACGAAAGCTAGGGGAGC
GAATGG
>ZOTU658
GTGGGGAATTTTCCGCAATGGGCGAAAGCCTAACGGAGCAATGCCGCGTGGAGGTGGAAGGCCTACGGGTCGTCAACTTC
TTTTCTCGGAGAAGAAACAATGACGGTATCAGAGGAATAAGTATCGGCTAACTCTGTGCCAGCAGCCGCGGTAAGACAGA
GGATGCAAGCGTTATCTAGAATGATTGGGCGTAAAGCGTCTGTAGGTGGCTTTTCAAGTCCGCCGTCAAATCCCAGGGCT
CAACCCTGGACAGGCGGTGGAAACTACCAAGCTGGAGTACGATAGGGGCAGAGGGAATTTCCGGTGGAGCGGTGAAATGC
ATTGAGATCGGAAAGAACACCAACGGCGAAAGCACTCTGCTGGGCCGACACTGACACTGAGAGACGAAAGCTAGGGGAGC
AAATGG
>ZOTU659
GTGGGGAATATTGGACAATGGGCGAAAGCCTGATCCAGCCATGCCGCGTGTGTGAAGAAGGTCTTCGGATTGTAAAGCAC
TTTAAGTTGGGAGGAAGGGCAGTTACCTAATACGTGATTGTTTTGACGTTACCGACAGAATAAGCACCGGCTAACTCTGT
GCCAGCAGCCGCGGTAATACAGAGGGTGCAAGCGTTAATCGGAATTACTGGGCGTAAAGCGCGCGTAGGTGGTTTGTTAA
GTTGGATGTGAAATCCCCGGGCTCAACCTGGGAACTGCATTCAAAACTGACTGACTAGAGTATGGTAGAGGGTGGTGGAA
TTTCCTGTGTAGCGGTGAAATGCGTAGATATAGGAAGGAACACCAGTGGCGAAGGCGACCACCTGGACTGATACTGACAC
TGAGGTGCGAAAGCGTGGGGAGCAAACAG
>ZOTU660
GTGGGGAATTTTCCGCAATGGGCGAAAGCCTGACGGAGCAATGCCGCGTGGAGGTAGAAGGCCCACGGGTCATGAACTTC
TTTTCCCGGAGAAGAAGCAATGACGGTATCTGGGGAATAAGCATCGGTTAACTCTGTGCCAGCAGCCACGGTAATACAGA
GGATGCAAGCGTTATCCGGAATGATTGGGCGTAAAGCGTCTGTAGGTGGCTTTTTAAGTCCGCCGTCAAATCCCAGGGCT
CAACTCTGGACAGGCGGTGGAAACTACCAAGCTGGAGTACGGTAGGGGCAGAGGGAATTTCCGGTGGAGCGGTGAAATGC
GTAGAGATCGGAAAGAACACCAACGGCGAAAGCACTCTGCTGGGCCGACACTAACACCGAGAGACGAAAGCTAGGGGAGC
AAATGG
>ZOTU661
GTCGAGAATCTTCGGCAATGGGCGCAAGCCTGACCGAGTGACGCCGCGTGCGGGATGAAGGCCTTCGGGTTGTAAACCGC
TGTCGGAGGGGATGAAGTGCATCGGGGTACTCCCCGGTGTTTGACAGAGCCTCGGAGGAAGCACGGGCTAAGTTCGTGCC
AGCAGCCGCGGTAATACGAACTGTGCGAACGTTATTCGGAATCACTGGGCTTAAAGGGTGCGTAGGCGGCGGCTCAAGTC
AGGTGTGAAATCCCCCGGCTCAACCGGGGAACAGCGCTTGAAACTGGGTGGCTCGAGTGAGGTAGGGGTGTATGGAACTT
CCGGTGGAGCGGTGAAATGTGTAGATATCGGAAGGAACGCCGGCGGCGAAAGCGGTACACTGGGCCTTGTCTGACGCTGA
GGCACGAAAGCCAGGGGAGTGAACGG
>ZOTU662
GTCGAGAATCTTCGGCAATGGGCGCAAGCCTGACCGAGCGACGCCGCGTGGAGGACGAAGGCCTTCGGGTTGTAAACTCC
TGTCGAGGGGGAGGAAGGCGCCGTGCAGAGCGGCGCTTGACCGATCCCTGGAGGAAGCACGGGCTAAGTTCGTGCCAGCA
GCCGCGGTAAGACGAACCGTGCGAACGTTATTCGGAATCACTGGGCTTAAAGCGCGTGTAGGCGGGCCGCCACGTCGGGC
GCTGAAATCCCCCGGCTCAACCGGGGAACGGGCACCGATACGAGCGGCCTGGAGGGGAGTAGGGGGACCTGGAACTTCCG
GTGGAGCGGTGAAATGCGTTGAGATCGGAAGGAACGCCCGTGGCGAAAGCGAGGTCCTGGGCTCCTGCTGACGCTGAGAC
GCGAAAGCCAGGGGAGCGAACGG
>ZOTU663
GTGGGGAATTTTCCGCAATGGGCGAAAGCCTGACGGAGCAATGCCACGTGGAGGTAGAAGGCCCACGGGTCGTGAACTTC
TTTTCCCGGAGAAGAAGCAATAACGGTATTCGGGGAATAAGCATCGGCTAACTCTGTGCCAGCAGCCGCGGTAATACAGA
GGATGCAAGTGTTATCCGGAATGATTGGGCATAAAACGTTTGTAGGTGGCTTTTTAAGTCCGCTGTCAAATCCCAGGGCT
CAACCCTAGACATGCGGTGGAAACTACCAAGCTGGAGTACGATAGGGGCAGAGGGAATTTCCGGTGGAGCGGTGAAATGT
GTAGAGATCGGAAAGAACACTAATGGCGAAAGCACTCTGCTGGACCGACACTGACACTGAGAGACGAAAGCTAGGGGAGC
GAATGG
>ZOTU664
GTGGTGAATATTGGACAATGGGCGCAAGCCTGATCCAGCCATGCCGCGTGTGTGAAGAAGGCCTTATGGTTGTAAAGCAC
TTTAAGCGAGGAGGAGGCTACTTTAGATAATACCTAGAGATAGTGGACGTTACTCGCAGAATAAGCACCGGCTAACTCTG
TGCCAGCAGCCGCGGTAATACAGAGGGTGCAAGCGTTAATCGGATTTACTGGGCGTAAAGCGCGCGTAGGCGGCTAATTA
AGTCAAATGTGAAATCCCCGAGCTTAACTTGGGAATTGCATTCGATACTGGTTAGCTAGAGTGTGGGAGAGGATGGTAGA
ATTCCAGGTGTAGCGGTGAAATGCGTAGAGATCTGGAGGAATACCGATGGCGAAGGCAGCCATCTGGCCTAACACTGACG
CTGAGGTGCGAAAGCATGGGGAGCAAACAG
>ZOTU665
GTGGGGAATTTTCCGCAATGGGCGAAAGCCTGACGGAGCAATGTCGCGTGGAGGTAGAGGGCCTGCGGGTCGTGAACTTC
TTTTCCCGGAGAAGAAGCAATGACGGTATCTGGGGAATAAGCATCGGCTAACTCTGTCCCAGTAGCCGCGGTAAGACAGA
GGATGCAAGCGTTATCCGGAATGATTGGGCGTAAAGCGTCTGTAGGTGGCTTTTCAAGTCCGCCGTCAAATCCCAGGGCT
CAACCCTGGACAGGCGGTGGAAACTGCCAAGCTGGAGTACGGTAGGGGAAGAGGGAATTTCCGGTGGAGCGGTGAAATGC
GTAGAGATCGGAAAGAACACCAACGGAGAAAGCACTCTGCTGGGTCGACACTGACACTAAGAGACGAAAGATAGGGGAGC
GAATGG
>ZOTU666
GTGGGGAATTTTCCGCAATGGGCGAAAGCCTGACGGGGCAATGCCGCGTGGAGGTAGAAGGCCCACGGGTCGTGAACTTC
TTTTCCCAGAGAAGAAGCAATAACGGTATCTGGGGAATAAGCATCGGCTACCTCTGTGCCAGCAGCCGCGGTAAGACAGA
GGATGCAAGCGTTATCCGGAATGATTGGGCGTAAAGCGTCTGTAGGTGGCTTTTTAAGTCCACTGTCAAATCCCAGGGCT
CAACCCTGGACAGGCGGTGGAAACTACCAAGCTGGAGTACGGTAGGGGCAGAGGGAATTTCCGGTGGATCGGTGAAATGC
GCTGAGATCGGAAAGAACACCAACGGCGAAAGCTCTCTGCTGGGCCGACACTGACACTTAGACACGAAAGCTAGGGGAGC
GAATGG
>ZOTU667
GTGGGGAATTTTCCGCAATGGGCGAAAGCCTGATGGAGCAATGCTGCGTGGAGGTAGAGGGCATGTGGGCCGTGAACTTC
TTTTCCCAGAGAAGAAGCAATGACGGTATCTGGGGAATAACCATCGGCTAACTCTGTGCCAGCAGCCGCGGTAAGACAGA
GGATGCAAGCGTTATCAAGAATGATTGGGCGTAATGCGTCTGTAGGTGGCTTTTCAAGTCCACCGTCAAATCCTAGGGCT
CAACCCTGGACAGGCAGTGGAAACTGCCAAGCTGGAGTACGGTAGGGGCAGAGGGAATTTCCGGTGGAGCGGTGAAATGC
GTAGAGATCGGAAAGAACACCAACGGCGAAAGCACTCTGCTGGGCCGACACTGACACTGAGAGACAAAAGCGAGGGGAGC
GAATGG
>ZOTU668
GTGGGGAATTTTCCGTAATGAAAGAAAACCTGACGGAGCAATGCACGTGAAGGTAGAAGGCCCATGGGTCGTGAACTTTT
TTTCCAGAGAATAAGCAATGACGGTATCTGGGGAATAAGCATTGACTAACTTTGTGCCTACAACCACGGTTATACAGAGA
ATGCAAGCGTTATCCAGAATGATTGGGCGTAAAGCATCTTTAGGTGGTTTTTTAAGTCTACTGTCAAATCCCATGGCTCA
ATCATGGACAAGCGGTGGAAACTACCAAACTAGAGTACAATAAGGGCAGAGGGAATTTCTCATAGAGCGGTGAAATGCAT
AGAGATCGAAAAGAACACCAACGATGAAAACACCCTGCTGGGCCGACACCGACACCGAGAGACGAAAGCTAGAGGAGTGA
ATGT
>ZOTU669
GTGGGGAATTTTCTGCAATGGGCGAAAGCCTGACGGGGCAATGCCGCTTGGAGGTTGAAGGCCCACGGGTCGTGAACTTC
TTTTCCCATAGAAGAAGCAATGACGGTATCTAGGGAATAAGCATCGGCTAACTCTGTGCCAGCAGCCGCGGTAAGATAGA
GGATGCAAGCGTTATCCGGAATGATTGGGCGTAAAGCGTCTGTAGGTGGCTTTTTAAGTCCACTATCAAATCCCAGGGCT
CAACCCTGGATAGGCGGTGGAAACTACCAAGCTAGAGTACGGTAAGGGCAGAGGGAATTCCGGTGGAGCGGTGAAATGCG
CTAAGATCGAAAAGAACACCAACGACGAAAGCACTCTGCTGGGCCGACACTGACACTCAGAGACGAAAGCTAGGGGAGCG
AATGG
>ZOTU670
GTCGAGAATTTTTCACAATGGGCGAAAGCCTGATGGAGCGACGCCGCGTGGGGGATGAAGGGCTTCGGCTCGTAAACCCC
TGTCATTTGCGAACAAAGGCGCCAACCTAATACGTTGTTGTCTGATAGTAGCAGAAGAGGAAGGGACGGCTAACTCTGTG
CCAGCAGCCGCGGTAATACAGAGGTCCCAAGCGTTGTTCGGATTCACTGGGCGTAAAGGGTGCGTAGGTGGTGAATTAAG
TCGGGTGTGAAATCTCCGGGCTCAACCCGGGGCGTGCGCCCGAAACTGATTTGCTAGAGGATAGGAGGGGAGACTGGAAT
TCTCGGTGTAGCAGTGAAATGCGTAGATATCGAGAGGAACACCGGTGGCGAAGGCGAGTCTCTGGACTATTCCTGACACT
GAATCACGAAAGCCGGGGGAGCAAACAG
>ZOTU671
GTGGGGAATATTGCACAATGGGCGCAAGCCTGATGCAGCCATGCCGCGTGTGTGAAGAAGGCCTTCGGGTTGTAAAGCAC
TTTCAGCGAGGAGGAAGGGTAATGTGTTAATAAGACATTGCATTGACGTTACTCGCAGAAGAAGCACCGGCTAACTCCGT
GCCAGCAGCCGCGGTAATACGGAGGGTGCAAGCGTTAATCGGAATTACTGGGCGTAAAGCGCACGCAGGCGGTTTGTTAA
GTCAGATGTGAAATCCCCGCGCTCAACGTGGGAACGGCATTTGAGACTGGCAAGCTAGAGTCTTGTAGAGGGGGGTAGAA
TTCCAGGTGTAGCGGTGAAATGCGTAGAGATCTGGAGGAATACCGGTGGCGAAGGCGGCCCCCTGGACAAAGACTGACGC
TCAGGTGCGAAAGCGTGGGGAGCAAACAG
>ZOTU672
GTAGGGAATCTTCCACAATGGACGCAAGTCTGATGGAGCAACGCCGCGTGAGTGATGAAGGGTTTCGGCTCGTAAAACTC
TGTTGTTAAAGAAGAACAAGTGTAAGAGTAACTGTTTACGCTTTGACGGTATTTAACCAGAAAGCCACGGCTAACTACGT
GCCAGCAGCCGCGGTAATACGTAGGTGGCAAGCGTTGTCCGGATTTATTGGGCGTAAAGCGAGCGCAGGCGGTTTTGTAA
GTCTGCTGTTAAAGCCCTCAGCTTAACTGAGGAAGTGCAGTGGAAACTACAAAACTTGAGTACAGAAGAGGACAGTGGAA
CTCCATGTGTAGCGGTGAAATGCGTAGATATATGGAAGAACACCAGTGGCGAAGGCGGCTGTCTGGTCTGTTACTGACGC
TGAGGCTCGAAAGCATGGGTAGCGAACAG
>ZOTU673
GTGGGGAATTTTTCGCAATGGGCGAAAGCCTGACGGAGCAATGCCGCTTGGAGGTAGAGTGCCTACGGGTCGTGAACTTC
TTTTCCCAGAGAAGAAGCAATGACGATATCTGGGGAATAAGCATCGGCTAACTCTGTGCCAGCAGCCGCGGTAAGACAGA
GGATGCAAGCGTTATCCAGAATGATTGGGCGTAAAGCGTCTGTAGGTGGCTTTTAAAGTCCGCCGTCAAATCCCAAGGCT
CAACCCTGGACAGGCGGTGGAAACTTCCAAGCTGGAGTACGGTAGGGGCAGAGGGAATTTCCGGTGGAGCGGTGAAATGC
GTAGAGATCGGAAAGAACACCAACGGCGAAAGCACTCTGCTGGGCCGACACTGACACTGAGAGACGAAAGCTAGGGGAGC
GAATGG
>ZOTU674
GTGGGGAATTTTCCACAATGGGCGAAAGCCTGACGGAGCAATGCCTCGTGGAGGTAGAGGGCCTGCGGGTCGTGAACTTC
TTTTCCCGGAGAAGAAGCAATGACAGTATCTGGGGAATAAGCATCGGCTAACTCTGTGCCAGCAACCGCGGTAAGACAGA
GGATGCAAGCGTTATCCGGAATGATTGGGCGTAAAGCGTCTGTAGGTGGCTTTTCAAGTCTGCCGACAAATCCCAGGGCT
CAACCCTGGACAGGCAGTGGAAACTGCCAAGATGGAGTACGGTAGGGGCAGAGGGAATTTCCGGTGGAGCGGTGAAATGC
GTAGAGATCGGAAAGAACACCAACGGCGAAAGCACTCTGCTGGGCCGACACTGACACTGAGAGACGAAAGCTAGGGGAGC
GAATGG
>ZOTU675
GTGGGGAATTTTCCACAATGGGCGAAAGCCTGACGAAGCAATGCCGCGTGGAGGTAGAGGGCCTGCGGGTCGTGAACTTC
TTTTCCCGGAGAAGAAGCAATGACGGTATCTGGGGAATAAGCATCGGCTAACTCTGTGCCAGCAGCCGCGATAAGACAGA
GGATGCAAGCGTTATCTGGAATGATTGGGCGTAAAGCGTCTGTAGGTGGCTTTTCAAGTCCGCCGTCAAATCCCAGGGCT
CAACCCTGGACAGGCGGTGGAAACTGCCAAGCTGGAGTACGGTAGGAGTAGAGGGAATTTCCGGTGGAGCGGTGAAATGC
GTAGAGATCGGAAAGAACACCAACGGCGAAAGCACTCTGCTGGGCCGACACTGACACTGAGAGACAAAAGCTAGGGGAGT
GAATGG
>ZOTU676
GTGGGGAATTTTCCGCAATGGGAGAAATCCTGACCGAGCAATGCCGCGTGGAGGTAGAAGGCCCACGGGTCATGAACTTA
TTTTCCCGGAGAAGAAGCAATGACGGTATCTGGGGAATAAACATCGACTAACTCTGTGCCAGCAGCCGCGGTAATACAGA
GGATGTAAGCGTTATCCGGAATGATTGGGCGTAAAGCGTATGTAGGTCGCTTTTTTAGTCCGCCGTCAAATCCCAGGACT
CAACTCTGGACAGGCGGTGGAAACTACTAAGATGGAGTACGGTAGGGGCAGAGGGAATTTCCGGTGGAGTGGTGAAATGC
GTAGAGATCAGAAAGAACACCAACGGCGAAAGCACTCTGCTGGGTCGACACTGACACTGAGAGATGAAAGCTAGGGGAGC
GAATGG
>ZOTU677
GTGGGGAATTTTCCTCAATGGGTGAAAGCCTGACGGAGCAATACCGCATGGAGGTAGAGGGCCTATGGGTCGTGAACTTC
TTTTCCCAGAGAAGAATCAATGACGGTATCTGGGGAATAAGCATCGGCTAACTCTATGCCAGCAGCCGTGGTAAGACAGA
GGATGCAAGCGTTATCCAGAATGATTGGGCGTAAAGCATCTGTAGGTGTCTTTTCAAGTCCGCCGTCAAATCCCAGGGCT
CAACCCTGGATAGGCGGTGGAAACTGCCAAGCTGGAGTACGGTAGGGGCAGAGGGAATTTCTGGTGGAGCGGTGAAATGC
GTAGAGATCGGAAAGAATACCAACAGCAAAAGCACTCTGCTGGGCCGACACTGACACTGAGAGACGAAAGCTAGGGGAGC
GAATGG
>ZOTU678
TTGGGGAATTTTCCGCAATGGGCAAAAGCCTGACATAGCAATGCCGCGTGGAGGTAGAGGGCATGCGGGTCATGAACTTA
TTTTCCCGGAGAAGAAGCAATGACGGTATCTGGGGAATAAGCATCGGTTAACTCTGTGACAGCAGCCGCGGTAAGACAGA
GGATGCAAGCGTTATCTGGAATGATTGGGCGTAAAGCGTCTGTAGGTGGATTTTCAAGTCCGCCGTCAAATCCCAGGGCT
CAACCCTGGACAGGCGGTGGAAACTGCCAAGCTGGAGTACGGTAGGGGCAGAGGGAATTTCCGGTGGAGCGGTGAAATGC
GTAGAGATCGGAAAGAACACCAACGGCAAAAGCACTCTGCTGGGCCAAAACTGACACTGAGAGACAAAAGCTAGGGGAGC
GAATGG
>ZOTU679
GTGGGGAATTTTTCGCAATGGGCGAAAGCCTGACGGAGCAATGCCGCGTAGAGGTAAAAGGCCCACGGGTCGTAAACTTC
TTTTCCCGGAGAAGAAGCATCGACTAACTCTGTGCCAGCAGCCGCGGTAAGACAGAGGATGCAAGCGTTATCCGGAATGA
TTGGGCGTAAGGCGTCTGTAGGTGGTTTTTAAGTCCGCCGTCAAATCCCAGGGCTCAACCCTGGACAAGCGGTGGAAACT
ACCAAGCTGGAGTACGGTAGGGGCAGAGGGAATTTCCGGTGGAGCGGTGAAATGCGTAGAGATCGGAAAGAACACCAATG
GCGAAAGCACTCTGCTGGGCCGACACTGACACTGAGAGACAAAAGCTAGGGGAGCGAATGG
>ZOTU680
GTGGGGAATATTGGACAATGGGCGAAAGCCTGATCCAGCCATGCCGCGTGTGTGAAGAAGGCCTTTTGGTTGTAAAGCAC
TTTAAGCGAGGAGGAGGCTACCGAGATTAATACTCTAGGATAGTGGACGTTACTCGCAGAATAAGCACCGGCTAACTCTG
TGCCAGCAGCCGCGGTAATACAGAGGGTGCGAGCGTTAATCGGATTTACTGGGCGTAAAGCGTGCGTAGGCGGCTTTTTA
AGTCGGATGTGAAATCCCTGAGCTTAACTTAGGAATTGCATTCGATACTGGAAAGCTAGAGTATGGGAGAGGATGGTAGA
ATTCCAGGTGTAGCGGTGAAATGCGTAGAGATCTGGAGGAATACCGATGGCGAAGGCAGCCATCTGGCCTAATACTGACG
CTGAGGTACGAAAGCATGGGGAGCAAACAG
>ZOTU681
ATGGGGAATTTTACACAATGGGAAAAAGCCTGACGGAGCAATGTCGCATGAAGGCAGAAGGCCCACGAGTCATGAACTCC
TTTTCTCGGAGAAGAAAAAATGATGGTATCTGAGGAATAAGCATCGGCTAACTCTGTGCCAGCAGTCGCGGTAAGACAGA
GGATGCAAGCATTATCCAGAATAATTGGGCGTAAAGCGTCTGTAGGTGGCTTTTCAAGTCCGCCATCAAATACCAGGGCT
CAACCCTGGACAGGTGGTGGAAACTACCAAGCTAGAGTATGGTAGGGGCAGAGGGAATTTCCGGTGGAGCGGTGAAATGC
GTTGAGATCGAAAAGAACACCAACGATGAAAGCACTCTGCTGGGCCGCCATTGACACTGAGAGATGAAAGCTAGGGGAGC
AAATGG
>ZOTU682
GTGGGGAATTTTCCGCAATGGGCGAAAGCCTGACGGAGCAATGCCGCGTGAAGGCAGAAGGCCCACGGGTCATGAACTTC
TTTTCTCGGAGAAGAAAAAATGACGGTATCTGAGGAATAAGCATCGGCTAACTCTGTGCCAGCAGCCGCGGTAAGACAGA
GGATGCAAGAGTTATCCGGAATGATTGTGCGTAAAGCGTCTGTAGGTGGCTTTTCAAGTCCGCCGTCAAATCCCAGGGCT
CAACCCTGGACAGGCGGTGAAAACTACCAAGCTGGAGTATGGTAGGGGTAGAGGGAATTTCCAGTGGAGCGGTGAAATGC
GTTGAGATCGGAAAGAACACCAACGGCGAAAGCACTCTGCTGGGCCGACACTGACACTGAGAGACGAAAGCTAGGGGAGC
AAATGG
>ZOTU683
GTGGGGAATTTTCCGCAATGGGCGAAAGCCTGACGGAGCATTGTCACATGGAGGTAGAAGGCCCACGGGTCATGAACTTC
TTTTCTTGGAGAAGAAGCAATGACGGTATCTGAGGAATAAGCATCAGCTAACTTTATGCCAGCAGCCGCGGTAAGACAGA
GGATGCAAGTGTTATCCGGAATGATTGGGTGTAAAGCGTCTGTAGGTGGCTTTTCAAGTCCGCCGTCAAATTATAGGGCT
CAACCCTGGACAGGAAGTGGAAACTACCAAGCTGGAGTATGGTAGGGGCAAAGAGAATTTTCGATGGAGCGGTGAAATGC
ATAGAGATCGGGAAGAACACCAATGGCGAAAGCACTCTGCTGGGCCGATACTAACACTGAGAGACGAAAGCTAGGGAGCA
AATGG
>ZOTU684
GTGGGGAATTTTCCGCAATGGGCGAAAGCCTGATGGAGCAATGCCGCGTGGAGGTAGAGGGCATGTGGGTCGTGAACTTC
TTTTCCCGGAGAAGAAGCAATGACGGTATCTGGGGAATAAGCATCGGCTAACTCTGTGCCAGCAGACGCGGTAAGACAGA
GGATGCAAGCGTTATCCAGAATGATTGGGCGTAAAGCGTCTGTAGGTGGCTTTTCAAGTCCACCGTCAAATCCTAGGGCT
CAACCCTGGACAGGCAGTGGAAACTGCCAAGCTGGAGTACGGTAGGGGCAGAGGGAATTTCCGGTGGAGCGGTGAAATGC
GTAGAGATCGGAAAGAACACCAACGGCGAAAGCACTCTGCTGGGCCGACACTGACACTGAGAGACAAAAGCGAGGGGAGC
GAATGG
>ZOTU685
GTGGGAAATTTTCCGCAATGGGCGAAAGCCTGACGGAGCAATGCCGTGTGGAGGTGCAATGCCTACGGGTCGTCAACTTA
TTTTCTCGGAGAAGAAACAATGACGGTATCTGAGTAATAAGCATCGTCTAACTCTGTGCCATCAGCCGCGGTAAGACAGA
GGATGCAAGCGTTATCCGGAATGATTGGGTGTAAAGCGTCTGTAGGTGGCTTTTCAAGTCCGCCGTCAAATCCCAGGGCT
CAACCCTGGACAGGCGGTGGAAACTAGCAAGCTGGAGTACGGTAGGGGCAGAGGGAATTTCCGGTGGAGCGGTGAAATGC
ATTGAGATCGGAAAGAACACCAACGGCGAAAGCACTATGCTGGGCCGACACTGACACTAAGATACAAAAGCTAGGGGAGC
AAATGG
>ZOTU686
GTGGGGAATATTGGACAATGGGCGCAAGCCTGATCCAGCCATGCCGCGTGAGTGATGAAGGCCCTAGGGTTGTAAAGCTC
TTTTGTGCGGGAAGATAATGACGGTACCGCAAGAATAAGCCCCGGCTAACTTCGTGCCAGCAGCCGCGGTAATACGAAGG
GGGCTAGCGTTGCTCGGAATCACTGGGCGTAAAGGGTGCGTAGGCGGGTCTTTAAGTCAGGGGTGAAATCCTGGAGCTCA
ACTCCAGAACTGCCTTTGATACTGAAGATCTTGAGTTCGGGAGAGGTGAGTGGAACTGCGAGTGTAGAGGTGAAATTCGT
AGATATTCGCAAGAACACCAGTGGCGAAGGCGGCTCACTGGCCCGATACTGACGCTGAGGCACGAAAGCGTGGGGAGCAA
ACAG
>ZOTU687
GTGGGGAATTTTCCGCAATGGGCGAAAGCCTGACGGAGCAATGCCGCGTGGAGGTGGAAGGCCTACGGGTCGTCAACTTC
TTTTCTCGGAGAAGAAACAATGGCGGCATCTGAGGAATAAGCATTGGCTAACTCTGTGCCAGCAGCCGCGGTAAGACAGA
GGATGCAAGCGTTATCCGGAATGATTGGGCGTAAAGCGTCTGTAGGTGGCTTTTCAAGTCCGCCATCAAATCCCAGGGCT
CAACCCTGGACAGGCGGTGGAAACTACCAAGCTGGAGTACGGTAGGGGCAGAGGGAATTTCCGGTGGAGTGGTGAAATGC
ATTGAGATCGGAAATAACACCAACGATGAAAGCACTCTGCTGGGCCGACACTGACACTGAGAGACAAAAGCTAGGGGAGC
AAATGG
>ZOTU688
GTGGGGAATTTTCCGCAATGGGCGAAAGCCAGACGGAGAAATGCCGCGTAGAGGTAAAAGGCCCACGGGTCGTAAACTTC
TTTTCCCGGAGAAGAAGCAATGACGGTATCTGGGAATAAGCATAAGCTAACTCTGTGCCAGCAGCCGCAGTAAGACAGAG
GATGCAAGCGTTATCCGGAATGATTGGGCGTAAAGCGTCTGTAGGTGGCTTTTTAAGTCCGCCGTCAAATCCCAGGGCTC
AACCCTGGACAGGCGGTGGAAACTACCAAGATGGAGTACGGTAGGGGCAGAGGGAATTTCCGGTGGAGCGGTGAAATGCG
TAGAGATCGGAAAGAACACCAATGGCGAAAGCACTCTGCTGGGCCAACACTGACACTGAGAGACGAAAGCTAGGGGAGCG
AATGG
>ZOTU689
GTGGGGAATTTTCCGCAATGGGCAAAAGCCTGACAGAGCAATGCCGCGTGGAGTTAGAAGGCCCACGTGTCATGAACTTC
TTTTCTCGGAGAAGAAGCAATGACGGTATCTGAGGAATAAGCATCGGCTAACTCTGTGCCAGCAGCCGCGGTAAGACAGA
TGATGCAAGCATTATGTGGAATGATTTGGCGTAATGCATATGTATGTGGCTTTTCAAGTCCACCGTCAAATCCCAGGGCT
TAACCCTGGACAGGAGGTGGAAACTACCAAGCTGGAGTACGGTAGGGGCAGAGGGAATTTCCGGTGGAGCGATGAAATGC
GTAGAGATCGGGAAGAACACCAACGATGAAAGCACTCTGATGTGCCAACACTGACACTAAGAGATGAAAGATAGGGGAGC
AAATGG
>ZOTU690
GTGGGGAATTTTCCACAATGGGCAAAAGCCTGACGGAGCAATGCCGCATGAAGGCAGAAGGCCCACGGGTCATGAACTTC
TTTTCTCGAAGAAGAAAAAATGACGGTATCTGAGGAATAAGCTTCGGCTAACTCTGTGCCAGCAGCCACGGTAAGACAGA
GGATGCAAGCGTTATCCGGAATGATTGGGCGTAAAGCGTTTGTAGGTGGCTTTTCAAGTCCGTCGTCAAATCCCAGGGCT
CAACCCTGGATAGGCGGTGGAAACTACCAAGCTGGAGTACGGTAAGGGTAGAGGGAATTTCCGGTGGAGCGGTGAAATGC
GTTGAGATCGGAAAGAACAACAAGGGCGAAAGAACTTTGCTGGGCTGACACTGACACTAAGAGACGAAAGGTAGGGGAGC
AAATGG
>ZOTU691
GTGGGGAATTTTCCGCAATGGGCAAAAGCCTGACGGAGCAATGCCGCGTGAAGGCAGAAGGCCCACGGGTCATGAACTTA
TTTTCTCGGAGAAGAAAAAATGACGGTATCTGAGGAATAAGCATTAGCTAACTCTGTTCCAGCAGTCGCGGTAAGACAAA
GGATGCAAGCGTTATCCGGAATGATTGGGCGATAAGCATCTGTAGGTGGCTTTTCAAGTCCGCCGTCAAATCCGAGGGCT
CAACCCTGGACAGGCGGTGGAAACTACCAAGCTGGAGTACGGTAGGGGCAGAGGGAATTTCCAGTGGAGCAGTGAAATGC
GTTGAGATCGGAAAGAACACCAACGGCGAAAGCACTCTGCTGGGCCGACACTGACATTGAGAGACGAAAGCTAGGGGAGC
AAATGG
>ZOTU692
GTGGGGAATTTTCCGCAATGGGCGAAAGCCTGACGGAGCAATGCCACGTGAAGGCAGAAGGCCCACGGGTCATGAACTTC
TTTTCTCGGAGAAGAAAAAATGACAGTATCTGAGGAATAAGCATCGGCTAACTCTGTGCCAGCAGCCGCGGTAAGACAGA
GGATGCAAGCATTATCCGGAATGATTGGGCGTAAAGCGTATGTAGGTGGCTTTTCAAGTCCGCCGTCAAATCCCAGGGTT
CAACCCTGGACAGGCGGTGGAAACTACCAAGCTGGAGTACGGTAGGGGCAGAGGGAATTTCCGGTGGAGCGGTGAAATGC
GTTGAGATCGGAAAGAACACCAACGGTGAAAGTACTCTGTTGGGCCGACACTGACACTGAGAGACGAAAGCTAGGGGAGC
AAATGG
>ZOTU693
GTGGGGAATTTTACGCAATGGGCGAAAGCCTGACGGAGAAATGCCGCGTGAAGGCAGAAGGCCCACGGGTCATGAACTTA
TTTTCTCGGAGAAGAAAAAATGACGGTATCTGAGGAATAAGCATCGGCTAACTCTGTGCCAGCAGCCGCGGTAAGACAGA
GGATGCAAGCGTTATCCGGAATGATTGGGCGTAAAGCGTCTGTAGGTGGCTTTTCAAGTCCGCCGTCAAATCCCAGGGCT
CAACCCTGGACAGGCGGTGGAAACTACCAAGCTGGAGTACGGTAGGGGCAGAGGGAATTTCCGGTTGAGCGGTGAAATGT
GCTGAGATCGGAAAGAACACCAACGGCGAAAGCACTCTGCTGGGCCGACACTGACACTGAGAGACGAAAGCTAGGGTAGC
AAATGG
>ZOTU694
GTGGGGAATTTTGGACCCTTTTTTTCCCCCTGATCCAGCCATGCCGCGTGTCTGAAGAAGGCCTTCGGGTTGTAAAGGAC
TTTTGTTAGGGAAGAAAAGCTGGGTGCTAATACCATCTAGTGCTGACGGTACCTAAAGAATAAGCACCGGCTAACTACGT
GCCAGCAGCCGCGGTAATACGTAGGGTGCGAGCGTTAATCGGAATTACTGGGCGTAAAGCGAGCGCAGACGGTTAAATAA
GTCAGATGTGAAATCCCCGAGCTCAACTTGGGACGTGCATTTGAAACTGTGTAACTAGAGTGTGTCAGAGGGAGGTAGAA
TTCCACGTGTAGCAGTGAAATGCGTAGAGATGTGGAGGAATACCGATGGCGAAGGCAGCCTCCTGGGATAACACTGACGT
TCATGCTCGAAAGCGTGGGTAGCAAACAG
>ZOTU695
GTGGGGAATTTTCCGCAATGGGCGAAAGCCTGACGGAGCAATGCCACGTGAAGGCAGAAGGCCCACGGGTCATGAACTTC
TTTTCTTGGAGAAGAAAAAATGACGGTATCTGAGGAATAAGCATCGGCTAACTCTGTGCCAGCAGCTGCGGTAAGACAGA
GGATGCAAGCGTTATCCGGAATGATTGGGCGTAAAGCGTCAGTAGGTGGCTTTTCAAGTCCGCCGTCAAATACCAGGGCT
CAACCCTGGACAGGCGGTGGAAACTACCAAGCTGGAGTACGGTAGGGGCAGAGGGAATTTCCGGTGGAGCGGTGAAATGC
GTTGAGATCGGAAAGAACACCAACGGTGAAAGCACTCTGCTAGGCCGACACTAACACTGAGATACGAAAGCTAGGGGAGA
AAATGG
>ZOTU696
GTGGGGAATTTTCCGCAATGGGCGAAAGCCTGACGGAGCAATGCTGCGTGAAGGCAGAAGGCCCACGGGTCATGAACTTC
TTTTTTCTGAGAAGAAAAAATGACGGTATCTGAGGAATAAACATCGGCTAACTCTATGCCAGTAGCCGCAGTAAGACAGA
GGATGCAAGCGTTATCACGAATGATTGGGCGCAAAGCGTCTGTAGGTGGCTTTTCAAGTCCGCCGTCAAATCCCAAGGCT
CAACCCTAGACAGGCAGTGGAAACTACCAAGCTGGAGTATGGTAGGGGCAGAGGGAATTTTCGGTGGAGCGGTGAAATGC
ATTGAGATCGGAAAGAACACCAACGGCGAAAGCACTCTGCTGGGCCGACACTGACACTGAGAGACGAAAGCTAGGGGAGC
AAATGG
>ZOTU697
GTGGGGAATTTTCCACAATGGGCGAAAGCCTGATGGAGCAATGCCGCATGGAGGTGGAAGGCCTACGGGTCGTCAACTTC
TTTTCTCGGAGTAGAAACAATGACGGTATCTGAGGAATAAGCATCGGCTAACTCTGTGCCAACAGCCGCGGTAAGACAGA
GTATGCAAGCGTTATCCGGAATGATTAGGCGTAAAGCGTCTGTAGGTTGCTTTTCAAGTCCGCCGTCAAATCCTAGGGCT
CAACCCTGGACAGGCGGTGGAAACTACCAAGCTGGAGTATGGTAGGGGCAGAGGTAATTTCCGGTGGAGTGGTGAAATGC
ATTGAGATCGGAAAGAACACCAACGGCGAAAGCACTCTGCTGGGCCGACACTGACACTGAGAGACGAAAGCTAGGGGAGC
AAATGG
>ZOTU698
GTGGGGAATTTTCCGCAATAGGCAAAAGCCTGACGGAGCAATGCCGCGTGGAGGTAGAAGGCCCACGGGTGATGAACTTC
TTTTCCCGGAGAAGAAGCAATGATGGTATCTGGGGAATAAGCATCGGCTAACTCTGTGCCAGCAGCCGCAGTAATACAGA
GGATGCAAGCGTTATCCAGAATTATTGGGTGTAAAGCGTCTGTAGGTGGCTTTTTAAGTCCGCCGTCAAATCCCAGGGTT
CAACTCTGGATAGGCGGTGGAAACTACCAAGCTGGAGTACGGTAGGGGCAGAGGGAATTTCTGGTGGAGCGGTGAAATGC
GTAGAGATCGGAAAGAACACCAACGGCAAAAGCACTCTGCTGGGCCGACACTGACACTGAGAGACGAAAGATAGGGGAGC
GAATGG
>ZOTU699
GTGGGGAATTTTCCCTAATGGGCAAAAGCCTGACGGAGCAATGCCGCGTGAAGGCAGAAGGCCCACAGGTCATGAACTTC
TTTTCTCGGAGAAGAAAAAATGACGGTATCTGAGGAATAATCATCGGCTAACTCTGTGCCAGCAGCCGCGGTAAGATAGA
GGATGCAAGCGTTATCCGGAATGATTGGGCGTAAAGCATCTGTAGGTGGCTTTTCAAGTCCGCCGTCAAATCCCAGGGCT
CAACCCTGGACAGGCGATGGAAACTACCAAGCTGGAGTACGGTAGGGGCAGAGGGAATTCCCGATGGAGTGGTGAAATGC
GTTGAGATCGGAAATAACACCAACGGCGAAAGCACTCTGCTGGGCCGACACTGACACTGAGAGACGAATGCTAGGGGAGC
AAATGG
>ZOTU700
GTGGGGAATTTTCCGCAATGGGCGAAAGCCTGACGGAGCAATGACGAGTGGAGGTAGAGGGCATTCGGGCCGTGAACTTC
TTTTCCCGGAGAAGAAGCAATGACGGTATCTGGGGAATAATAACCGGCTAACTCTGTGCTAGCAGTCGCGGTAAGACAGA
GGATGCAAGCGTTATCCGGAATGATTGGGCGTAAATCGTATGTAGGTGGCTTTTAAAGTCCGCCATCAAATCCCAGGGCT
CAACCCTGGACAGGCATGGAAACTGCCAAGCTGGAGTACGGTAGGGGCAGAGGGAATTTTCGGTGGAACGGAGAAATGCG
TAGAGATCAGAAAGAACACCAATGGAGAAAGCACTCTGCTGGGCCGACACTAACACTGAGAGATGAAAGCTAGGGGAGCG
AATGG
>ZOTU701
ATGGGGAATTTTCCGCAATGGGCGAAAGCCTGACGGAGCAAAGCCGCGTGGAGGTAGAAGGCCCATGGGTCATGAACTTC
TTTTCCCGGAGAAGAAGCAATGACGGTATCTGGGGAATAAGCATTGGCTAACTCTGTGCCAGCATCCGCGGTAATATAGA
GGATGCAAGCGTTATCCGGAATGATTGGGCGTAAAGCGTCTGCAGGTGGCTTTTTAAGTCCGCCGTCAAATCCCAAGGCT
CAACTCTGGACAGGCGGTGGAAACTACCAAGCTTGAGTACAGTAGGGGCAGAGGGAATTTCCGGTGGAGCGGTGAAATGC
GTAGAGATCGGAAAGAACACCAACGGTGAAAGCACTCTGCTGGGCCGACACTGACACTGAGAGACGAAAGCTAGAAGAGC
GAATGG
>ZOTU702
GTGGGGAATTTTCCGCAATGGGCGAAAGCCTGACGGAGTAATGCCGCGTGGAGGTAGAAGGCCCACGGGTCATGAACTTC
TTTTCCCGGAGAAGAAGCAATGACGGTATCTGGGGAATAAGCATCAGCTAACTCTGTGCCAGCAGCCGCGGTAATACAGA
GGATGCAAGCGTTATCCGGAATGATTGGGTGTAAAGCGTCTGTAGGTGGCTTTTTAAGTCCGCCGTCAAATCCCAGGGCT
CAACTCTGGACAAGCGGTGGAAACTACCAAGCTGGAGTACGGTAGGGGCATAGGGAATTTCCGGTGGAGCGGTGAAATGC
GTAGAGATCGAAAAGAACACCAACGACGAAAGCACTCTGCTGGGCCGACACTGACACTGAGAGACGAAAGCTAGGGGAGC
GAATGA
>ZOTU703
GTGGGGAATTTTCCGCAATGGGCGAAAGCCTGACGGAGCAATGCCGCTTGGAGGTAGAGGGCCTACGGGTCGTGAACTTC
TTTTCCCAGAGAAGAAGCAATGACGATATCTGGGGAATAAGCATCGGCTAACTCTGTGCCAGCAGCCGCGGTAAGACAGA
GGATGCAAGCGTTATCCAGAATGATTGGGCGTAAAGCGTCTGTAGGTGGCTTTTAAAGTCCGCCGTCAAATCCCAAGGCT
CAACCCTGGACAGGCGGTGGAAACTTCCAAGCTGGAGTACGGTAGGGGCAGAGGGAATTTCCAGTGGAGCGGTGAAATGC
GTAGAGATCGGAAAGAACACTAACGGCGAAAGCACTCTGCTGGGCCGACACTGACACTGAGAGACGAAAGCTAAGGGAGC
GAATGG
>ZOTU704
GTGGGGAATTTTCCGCAATGGGCGAAAGCCTGATGGAGCAATGCCACGTGGAGGTAGAGGGCCTGCGGGTCGTGAACTTC
TTTTCCCGGAGAAGAAGCAATGACGATATCTGGGGAATAAGCATCGGCTAACTCTGTGCCAGCAGCCACGGTAAGACAGA
GGATGCAAGCGTTATCTGAAACGATTGGGCATAAAGCGTCTGTAGGTGGATTTTCAAGTCCGCCGTCAAATCCCAGGGCT
CAACCCTGGACAGGCGGTGGAAACTGCCAAGCTGGAGTATGGTAGGGGCAGATGGAATTTTCGGTGGAGCGGTGAAATGC
GTAGAGATCGGAAAGAGCACCAACGGCGAAAGCACTCTGCTAGGCCGATACTGACACTGAGAGACGAAAGCTAGGGGAGC
GAATGG
>ZOTU705
GTGGGGAATTTTCTGCAATGGGCGAAAGCCTGACTGAGCAATGCCGCATGGAGGTAGAGGGCTTGCGGGTCGTGAACTTC
TTTTCTCGGAGAAGAAGCAATGACGGTATCTGGGGAATAAGCATCGGCTAACTCTGTGCCAGCAGCCGCGGTAAGACAAA
GGATGCAAGCGTTATCCGGAATGATTGGGCATAAAGCATCTTTAGGTGGCTTTTCAAGTCCGCCGTCAAATCCCAGGGCT
CAACCCTGGACAGGCGGTGGAAACTGCCAAGCTGGAGTACGGTAGGGGCAGAGGGAATTTCTGGTGGAGCGGTGAAATGC
GTAGAGATCAGAAAGAACACCAACGCCAAAAGCACTCTGCTGGGCCGACACTGACACTGAGAGACAAAAGCTAGGGGAGC
AAATGG
>ZOTU706
GTGGGGAATCTTGGACAATGGGCGAAAGCCCGATCCAGCAATATCGCGTGAGTGAAGAAGGGCAATGCCGCTTGTAAAGC
TCTTTCGTCGAGTGTGCGATCATGACAAGACTCGAGGAAGAAGCCCCGGCTAACTCCGTGCCAGCAGCCGCGGTAAGACG
GGGGGGCAAGTGTTCTTCGGAATGACTGGGCGTAAAGGGCACGTAGGCGGTGAATCGGGTTGAAAGTGAAAGTCGCCAAA
AAGTGGCGGAATGCTCTCGAAACCAATTCACTTGAGTGAGACAGAGGAGAGTGGAATTTCATGTGTAGGGGTGAAATCCG
TAAATATACGAAGGAACGCCAAAAGCGAAGGCAGCTCTCTGGGTCCCTACCGACGCTAGGGTGCGAAAGCATGGGGAGTG
AACAG
>ZOTU707
GCCGACACCATTTCCGCGCCGTGGACTCCCACGAGTTCCGGGCCGCCGCCCGACGCGAACGGCTCCGGCTCGGATACCAA
GAACCTCGACGTTGGCGAAATTAGCGATGTAAGTTCATTTACTGTGAGTAACGATAAATATTCGAACGATAATCTGTTCC
ATTATCCTCCTATAAATTCCTTCAACATAATTGTGTAAGTACTTCTTTGTTAAACCAGCAAATATTGATATCAATTTTGG
TGCAGATATTTAATTATTATTCGGTACGGATTTTTCATGTTGTCACGAAAAACTGTTTTTTCTACTCACTTTGATTCTCA
CTTATAGATGAACTTGTTTTCAACTTGTTACTTAAGA
>ZOTU708
GTGGGGAATTTTCCGCAATGGGCGAAAGCCTGACGGAGCAATACCGCGTGAGGGAGGAAGGCTCTTGGGTTGTAAACCTC
TTTTCTCAGGGAAGAACAATGACGGTACCTGAGGAATCAGCATCGGCTAACTCCGTGCCAGCAGCCGCGGTAATACGGAG
GATGCAAGCGTTATCCGGAATTATTGGGCGTAAAGCGTCTGTAGGTGGATTAGCAAGTCTGCTGTCAAATACCGTGGCTC
AACCATGGAAAGGCGGTGGAAACTGCAAGTCTAGAGTGAGGTAGGGGCAGAGGGAATTCCCAGTGTAGCGGTGAAATGCG
TAGAGATTGGGAAGAACACCGGTGGCGAAAGCGCTCTGCTGGGCCAGAACTGACACTAAGGGACGAAAGCTAGGGGAGCG
AATGG
>ZOTU709
GTGGGGAAATTTCCGCAATGGGCGAAAGCCTGACGGAGAAATGCCGCATGGAGGTAGAAGGCGCACGGGTCATGAACTTC
TTTTCCCGGAGAAGAAGCAATGACGGGTATCTGGGGAATAAGCATCGGCTAACTCAGTGCCAGCAGCCGCGGTAATATAG
AGGATGCAAGCGTTATCCGGAATGATTGGGCGTAAAGCGTCTGTAGGTGGCTTTTTAAGTCCGCCGTTAAATCCCAGGGC
TCAACTCTGGACAGGCGGTGGAAACTACCAAGCTGGAGTACGGTAGGGGCAGAGGGAATTTCCGGTGGAGCGGTGAAATG
CGTAGAGATCGGAAAGAACACCAACGGCGAAAGCACTCAGCTGGGCCGACACTGACACTAAGAGATGAAAGCTAGGTGAG
CGAATGG
>ZOTU710
GTCGAGAATATTCGACAATGGGCGAAAGCCTGATCGAGCGACACCGCGTGGTGGATGAAGTCCTTCGGGACGTAAACATC
TTTTATGAGGGAGGAAGTTATTGACGTTACCTCATGAATAAGGGGCTCCTAACTCTGTGCCAGCAGGAGCGGTAATACAG
AGGCCCCAAGCATTACCCGGAATCACTGGGCGTAAAGGGTGTGTAGGTGGTCATATTAGTCGAGTGTTAAATCTCAGGGC
TTAACCCTGAAATCGCATTCGAAACGGTACGACTGGAGAGCGTAAGAGGTGAATGGAACTCATGGTGTAGGGGTGAAATC
CGTTGATATCATGGGGAACACCGAAAGCGAAAGCAATTCACTGGTACGTTTCTGACACTCAAACACGAAAGCGTGGGTAG
CGAACGG
>ZOTU711
GTGGGGAATCTTGGACAATGGGCGAAAGCCCGATCCAGCAATATCGCGTGAGTGAAATTTAAGAAGGGCAATGCCACTTG
TAAAGCTCTTTCGTCGAGTGCGCGGTCATGACAGGACTCGAGGAAGAAGCCCCGGCTAACTCCATGCCAGTAGCCGCGGT
AAGACGGGGGGGGGGCAAGTGTTCTTCGGAATGACTGGGCGTAAAGGGCACGTAGGCAGTGAATCGGGTTGAAAGTGAAA
GTCGCCAAAAACTGGCGGAATGCTCTCAAAACCAATTAACTTGAGTGAGACAGAGGAGAGTGGAATTTCGTGTGTAGGGG
TGAAATCCGGAGATCTACGAAGGAACGCCAAAAGCGAAGGCAGCTCTCTGGGTCCCTACCGACGCTGGGGTGCGAAAGCA
TGGGGAGCGAACAG
>ZOTU712
GTGGGGAATTTTCCGCAATGGGCGAACGCCTGACGGAGCAATGTCGCGTGAAGGCAGAAGGCCCACGGGTCATGAACTTC
TTTTCTCGGAGAAGAAAAAATAACGGTATATGAGGAATAAGCATCGGCTAACTCTGTGCCAGCAGCCGCGGTAAGACAGA
GGATGCAAGCGTTATCCGGAATGATTGGGCGTAAAGCATCTGTAGGTGGCTTTTCAAGTCCGCCGTCAAATCCCAGGGCT
CAACCCTGGACAGGCGGTGGAAACTACCAAGCTGGAGTACGGTAGGGGCAGAGGGAATTTCCGGTGGAGCGGTGAAATGC
GTTGAGATCGAAAAGAACACCAACGGTGAAAGCACTCTGCTGGGCCGACACTGACACTGAGAGATGAAAGCTAGGGGAGC
AAATGG
>ZOTU713
GTGGGGAATTTTCCGCAGTGGGTGAAAGCCTGACAGAGCAATGTTGTGTGAAGGCAGAAGGCCCACAGGTCATGAACTTC
TTTTCTCGGAGAAGAAAAAATGACAGTATATGAGGAATAAGCATCGGCTAACTTTGTGCCAGCAGCCGCGGCAATACAGA
GGATGCAAGCGTTATCCGAAATGATTGGGCGTAAAGCGTCTGTAGGTGGCTTTTTAAGTCCGCCGTCAAATCCCAGGGCT
CAACCGTGGACAGGCGGTGGAAACTACCATGCTGGAGTACAGTAGGGGCAGAGGGAATTTCCAGTGGAGTGGTGAAATGC
GTTGAGATCGGAAAGAACACCAACGGCGAAAGCACTCTGTTGGGCTGACATTGACACTGAGAGACGAAAGCTAGGGGAGC
AAATGG
>ZOTU714
GTGGGGAATTTTCCATAATGGGCGAAAGCCTGACGGAGCAATGCCGCGTGGAGGTAGAGGGCCTGCGGGTCGTGAACTTC
TTTTCCCGGAGCAGAAGCAATGACGGTATCTGGGGAATAAGCATCGGCTAACTCTGTGCCAGCAGCCGCGGTAAGACAGA
GGATGCAAGTGTTATCCGGAATGATTGGGCGTAAAGCGTCTGTAGGTGGCTTTTCAAGTCCGCCGTCAAATCCCAGGGCT
CAACCCTGGACAGGCGGTGGAAACTGCCAAGCTAGAGTACGGTAGGGGCAGAGGGAATTTCCAGTGGAGCGGTGAAATGC
GTAGAAATCGGAAAGAACACCAACGGCGAAAGCACTCTGCTGGGCCGACACTGACACTGAGAGACGAAAGCTAGGGGAGC
AAATGG
>ZOTU715
GTAGGGAATTTTCCGCAATGGGCGAAAGCCTAACAGAGCAATGCTGCGAGGAGGTAGGAGGCATTGCGGGTCGGAGAAGA
AGCAATGATAGTATCTGGGGAATAAGCATTGGCTAACTCTGTGCCAGCAATAGCGGTAAGACAGACGATGCAAGTGTTAT
TCCGAATGATTGGGCGTAAAGCGTCTGTAGGTGGCTTTTCAAGTTCGCCGTCAAATCCCAGGGCTCAACCCTGGACATGC
GGTGGAAACTGCCAAGCTGGAGTACGGTAGAGGCAGAGGGAAGTTTCGGTGGAGCGGTGAAATGCGCAGAGATCGAAAAG
AACACCAACGGCGAAAGCACTCTGCTGAGCCGACACTGACATTGAGAGATGCAAGTTAGGGGAGTGAATGG
>ZOTU716
GTGGGGAATTTTCCATAATGGGCGAAAGCCTGATGGAGCAATACCGCGTGGAGGTAGAGGGCCTACGAGTCGTGAACTTC
TTTTCCTGGAGAAGAAGCAATGATAGTATCTGGGGAATAAGCATCGGCTAACTCTGTGCCAGCAGCCGCGGTAGGACAGA
GGATGCAAGCGTTATCCAGAATGATTGGGCGTAAAGCATCTGTAGGTGGCTTTTCAAGTCCGCTGTCAAATCCCAGGGCT
CAACCCTGGACAGGCTGTGGAAAATGCCAAGCTGGAGTACGGTAGGGGCAGAGGGAATTTTCGGTGGAGCAGTGAAATGC
GTAGAGATCGAAAAGAATACCAACGGCGAAAGCACTCTGCTGGGCCGACACTGACACTGAGAGACGAAAGCTAGGGGAGC
GAATGG
>ZOTU717
GTGGGGAATCTTGGACAATGGGAAAAAACCCGATCCAACAATATCGCGTGAGTGAAACTTAAGAAGGGCAATGTCGCTTG
TAAAGCTCTTTCGTCGAGTGCGCGATCATGACAGGACTCGAAGAAGTAGCCTCGGCTAACTCTGTGCCAGCAGCCGTGGT
AAGACGGGGGGGAGCAAGTGTTCTTTGGAATGACTGGGCATAAAGGGCATGTAGGCGGTGAATCGGGTTGAAAGTGAATT
TCGCCAAAAACTGGCAGAATACTCTCGAAACCAATTAACTTGAGTGAGACAGAGGAGAGTGAAATTTCGTATGTAGGGGT
TAGATCCTGAGATCTACGATGGAACGCCAAAAGTGAAGGCAGCTCTCTGCGTCCCTACCGATGCTGGGGTACGAAAGCAT
CGGGAGCGAACAG
>ZOTU718
GTGGGGAATATTGCACAATGGGGGAAACCCTGATGCAGCCATGCCGCGTGTATGAAGAAGGCCTTCGGGTTGTAAAGTAC
TTTCGGTGATGAGGAAGGTAGTGTATCTAATAGGTGCACTAATTGACGTTAATTACAGAAGAAGCACCGGCTAACTCCGT
GCCAGCAGCCGCGGTAATACGGAGGGTGCGAGCGTTAATCGGAATGACTGGGCGTAAAGGGCATGTAGGCGGATAATTAA
GTTAGGTGTGAAAGCCCTGGGCTCAACCTAGGAATTGCACTTAAAACTGGTTATCTGGAGTATTGTAGAGGAAGGTAGAA
TTCCACGTGTAGCGGTGAAATGCGTAGAGATGTGGAGGAATACCGGTGGCGAAGGCGGCCTTCTGGACAGATACTGACGC
TGAGATGCGAAAGCGTGGGGAGCAAACAG
>ZOTU719
GTGGGGAATCTTGGACAATGGGCGAAAGCCCGATCCAGCAATATCGCATGGGTGAAGAAGTGCAATGTCGCTTGTAAAGA
TCTTTCGTTGAGTGCGCGATCATGACAGGACTCGAGGAAGAAGCCCCGGCTAACTCCGTGCCAGCAGCCGCGGTAAGACG
GGGGGGCAAGTGTTCTTCGGAATGACTGGGCGTAAAGGGCACGTAGGCGGTGAATCGGGTTGAAAGTGAAAGTCACCAAA
AACTGGCGGAATGCTCTCGAAACCAATTCACTTGAGTGAGACAGAGGAGAGTGGAATTTCATGTGTAGGGGTGAAATCCG
GAGATCTACGAAGGAACGCCAAAAGCGAAGGCAGCTCTCTGGGTCCCTACCGACGCTGGGGTGCGAAAGCATAGGGAGCG
AACAT
>ZOTU720
GTGGGGAATTTTCCGCAATGGACGAAAGCCTGACGGAGCAATGTCGCGTGGAGGTAGAAGGCCCACGGGTCGTGAACTTA
TTTTCCCGGAGAAGAAGCAATGACGGTATCTGGGGATATAAGCATCGGCTAACTCTGTGCCAGCAGCCGCGGTAAGACAG
AGGATGCAAGCGTTATCTGGAATGATTGGGCGTAAAGCGTCTGTAGGTGGCTTTTTAAGTCCGCCGTCAAATCCCAGGGC
TCAACCTTGGACAGGCGGTGGAAACTACCAAGCTGGAGTACGGTAGGGGCAGAGGGAATTTTCAGTGGAGCGGTGAAATG
CGTAGAGATCGGAAAGAACACCAACGGCGAAAGCACTCTGTTGGGCCGACACTGACACTGAGAGATGAAAGCTAGGGGAG
CGAATAG
>ZOTU721
GTGGGGAATTTTCCACTATGGGCAAAAGCCTGACAGAGCAATGTCGCGTGGAGGTAGAAGGCATTTCAGGTTGGAGAAGA
AGCAATGACGGTATTCGGGGAATAAGCATTGGCTAACTCTGTTCCAGCAATAGCGGTAAGACAGACGATGCAAGGGCTAT
TCAGAATGATTGGTCGTAAAGCGTTTGTAGGTGGCTTTTCAAGTCCGCCGTCAAATCCCAGGGCTCAACCCTGGACATGC
GGTGGAAACTGCCAAGCTGGAGTACGGTAAAGGTAGAGGCAGAGGGAAGTTCCGGTGGAGCGGTGAAATGCGTAGAGATC
GAATAGAACACCAACAGTGAAAGCACCCTGCTGGGCCGACACTGACGCTGAGAGTCGAAAGTTAGGGGAGTGAATGG
>ZOTU722
GTGGGGAATTTTCCGCAATGGGCGAAAGACTGACGGAGCAATTCCGTGTGAAGGCAGAAGGCCCACGGGTCATGAACTTC
TTTTCTCGGAGAAGAAAAAATGACGGTATCTGAGGAATAAGCATTAGCTAACTCTGTGCTAGTAGTCGCGGTAAGACAGA
GGATGCAAGCATTATCCAGAATGATTGGGCGTAAAGCATCTGTAGGTGGCCTTTCAAGTTCGCCGTCAAATCCCAGGGCT
CAACCCTGGACATGTAGTGGAAACTACCAAGCTGAGTACAGTAGGGGCAGCGGGAATTTCCGGTGGAACGATGAAATGCA
TTGAGATCGCAAAGAACACCAACGACAAAAGCACTCTGCTGGGCCAACACTGACACTGAGAGATGAAAGCTAGGGGATCA
AATGG
>ZOTU723
GTGGGGAATTTTCCATTATGGGCGAAAGCCTGACAGAGCAATGTCGTGTGGAGGTAGAAGGCATTTCGGGTTGGAGAAGA
AGCAATGACGGTATCCGGGGAATAAGCATTGGCTAACTCTGTTCCAGCAACAGCGGTAAGACAGACGATGCAAGTGTTAT
TCAGAATGATTGGTTGTAAAGCGTCTGTAGGTGGCTTTTCAAGTACGCCGCCAAATCCCAGGGCTCAACCCTGGACATGC
GGTGAAAACTGCCAAGCTGGAGTACGATAAAGGTAGAGGCAGAGGGAAGTTCCGGTGGAGCGGTGAAATGCGTAGAGATC
GAAAAGAACACCAACAGTGAAAGCACTCTGCTGGGCCGACACTGACGCTGAGAGGCAAAAGTTAGGGGAGTGAATGG
>ZOTU724
GTGGGGAATTTTCCACAATGGGCGAAAGCCTGACGGAGCAATGCCGCGTGGAGGTAGAGGGCCTGCGGGTCGTGAACTTC
TTTTCCCGGAGAAGAAGCAATGACGGTATCTGGGGAATAAGCATCGGCTAACTCTGTGCCAGCAGCCGCGGTAAGACAGA
GGATGCAAGCGTTATCCAAAATGATTGGGCGTAAAGCGTCTGTAGGTGGCTTTTCAAGTCCGCCGTCAAATCCCAGGGCT
CAACCCTGGACATGCGGTGGAAATTGCCAAGCTGGAGTATGGTAGGGGCAGAGGGAATTTCCGGTGGAGCAGTGAAATGC
GTAGAGATCGGAAAGAACACCAACGGCGAAAGCACTCTGCTGGGCCGACACTGACACTGAGAGACGAAAGCTAGGGGAGC
GAATGG
>ZOTU725
GTGGGGAATTTTCCGCAATGGGCGAAAGCCTGACGGAGCAATGCCGCGTGGAGGTAGAGGGCCTGCGGGTCGTGAACTTC
TTTTCCCGGAGAAGAAGCAATGACGGTATCTGGAGAATAAGCATCGGCTAACTCTGTGCCAGCAGCCACGGTAAGACAGA
GGATGCAAGCGTTATCTGGAATGATTGGGCGTAAAGCGTTTGTAGGTGGCTTTTAAAGTCCGCCGTCAAATCCCAGGGCT
CAACCCTGGACAGGCGGTGGAAACTGCCAAGATGGAGTACGGTAGGGGCAGAGGGAATTTTCGGTGGAGCGGTGAAATGC
GTAGAGATCGGAAAGAACACCAACGGCGAAAGCACTCTGCTGGGCCGACACTGACACTGAGAGACGAAAGCTAGGGGAGC
GAATGG
>ZOTU726
GTGGGGAATTTTTCGCAATGGGCGAAAGCCTGACGGAGCAATGCCGCGTGGAGGTGGAAGGCCTACGGGTCGTCAACTTC
TTTTCTGGGAGAAGAAACAATGACGGTATCTGAGGAATAAGCATCGGCTAACTCTGTGCCAACAGCCGCGGTAAGACAGA
GGATGCAAGCGTTATCCGGAATGATTAGGCGTAAAATGTCTGTAGGTGGCTTTTCAAGTCCGCCATCAAATCCCAGGGCT
CAACCCTGGACAGGCGCTGGAAACTACCAAGCTGGAGTACGGTAGGGGCAGAGGGAATTTCCGGTGGAGCGGTGAAATGC
ATTGAGATCGGAAAGAACACCAACGGTGAAAGCACTCTGGGCCGACACTGACACAGAGAGACGAAAGCTAGGGGAGCAAA
TGG
>ZOTU727
GTGGGGAATTTTCCGCAATGGGCGAAAGATTGAGGGAGCAATGCCTTGTGAAGTCAGAAGGCCCATGGGTCATGAACTTC
TTTTCTCTGAGAAGAAAAAATGACGGTATCTAAGGAATAAGCATTGGCTAAATCTGTGCCAGCAGCCGCGGTAAGATAGA
GGATGCAAGCGTTATCCAAAATGATTGGGTGTAAAGCGTTTGTAGGTGGCTTTTCAAGTCCGCCGTCAAATCCCAGGGCT
CAACCCTGGACAGGCGGTGGAAACTACCAAGCTGGAGTACGGTAGGGGTAGAGGGAATTTCCGGTGGAGCGGTGAAATGC
GTTGAGATCGGAAAGAACACCAACGGCGAAAGCACTCTGCTGGGCTGACATTGACACTGAGAGATGAAAGCTAGGGGAGA
AAATGG
>ZOTU728
GTGGGGAATCTTGGACAATGGGCGAAAGCCTGATCCGGCAATATGGCGTGAGTGAAGAAGGGCAACGCAGCTTGTAAAGC
TCTTTCATCGAGTGTGCGATTGTGACAAGACTCGAATAAGAAGCCCCGGCTAACTCCGTGCCAGCAGCCGCGGTAAGACG
GGGGGGGCTAGTGTTATTCGGAATGACTAGGCGTAAAGGGCACGTAGGCGGTGAATCCGGTTGAAAGTGAAAGTCGCCAG
CTCAACTGGCGGAATGCTTTCAAAACCAATTCACTTGAGTAAGATAGAGGATAGTGGAATTTCGTGTGTAGAGATAAAAT
TCACAGATATACGAAGGAACACCAAAAGCGAAGGCAGCTTTCTGGGTCTCTACTGACGCTGAGGTGCGAAAGCATAGGGA
GCAAACAG
>ZOTU729
GTGGGGAATATTGCACAATGGGCGAAAGCCTGATGCAGCGACGCCGCGTGAGGGATGACGGCCTTCGGGTTGTAAACCTC
TTTCAGCAGGGAAGAAGCGCAAGTGACGATACCTGCAGAAGAAGCACCGGCTAACTACGTGCCAGCAGCCGCGGTAATAC
GTAGGGTGCGAGCGTTGTCCGGAATTATTGGGCGTAAAGAGCTTGTAGGCGGTTTGTCGCGTCTGCTGTGAAAATCCGGG
GCTCAACCCCGGACTTGCAGTGGGTACGGGCAGACTAGAGTGTGGTAGGGGAGACTGGAATTCCTGGTGTAGCGGTGAAA
TGCGCAGATATCAGGAGGAACACCGATGGCGAAGGCAGGTCTCTGGGCCATTACTGACGCTGAGAAGCGAAAGCATGGGG
AGCGAACAG
>ZOTU730
GTCGAGAATTTTTCTCAATGGGGGAAACCCTGAAGGAGCGACGCCGCGTGGAGGATGAAGGCCTTCGGGTTGTAAACTCC
TGTCATTTGGGAACAAGGCGTAAATATTAACTGTATTTGCGTTGATAGTACCAGAAGAGGAAGAGACGGCTAACTCTGTG
CCAGCAGCCGCGGTAATACAGAGGTCTCAAGCGTTGTTCGGATTCATTGGGCGTAAAGGGTGCGTAGGCGGCGCGGTAAG
TCGGATGTGAAATCTCGGGGCTTAACTCCGAAACTGCATTCGATACTGCCGTGCTTGAGGACTGGAGAGGAGACTGGAAT
TTACGGTGTAGCGGTGAAATGCGTAGATATCGTAAGGAAGACCAGTGGCGAAGGCGGGTCTCTGGACAGTTCCTGACGCT
GAGGCACGAAGGCCAGGGGAGCAAACGG
>ZOTU731
GTGAGGAATTTTCCGCAATGGGAGAAATCCTGACGGAGCAATGTCGCGTGGAGGTAGAAGGCCCACGGGTCATGAACTTA
TTTTCCCGGAGAAGAAGCAATGACGGTATCTGGGGAATAAGCATCGGCTAACTCTGTGCCAGCAGCCGCGGTAATACAGA
GGATGCAAGCGTTATCCGGAATGATTGGGCGTAAAGCGTATGTAGGTGGCTTTTTTAGTCCCCCGTCAAATCCCAGGACT
CAACTCTGGACAGGCGGTGGAAACTACCAAGCTGGAGTACGGTAGGGGCAGAGGGAATTTCCGGTGGAGCGGTGAAATGC
GTAGAGATCGGAAAGAACACCAACGGCGAAAGCACTCTGCTGGGTCGACACTGACACTGAGAGATGAAAGCTAGGGGAGC
GAATGG
>ZOTU732
GTGGGGAATTTTCCGCAATGGGCGAAAGCCTGACGGAGCAATGCCGCGTGGAGGTAGAAGGCCCACGGGTCATGAACTTC
TTTTCCCGGAGAAGAAGCAATGACGGTATCTGGGGAATAAGCATCAGCTAACTCTGTGCCAGCAGCCGCGGTAATACAGA
TGATGCAAGCGTTATCCGGAATGATTGGGTGTAAAGCGTCTGTAGGTGGCTTTTTAAGTCCGCCGTCAAATCCCAGGGCT
CAACTCTGGACAAGCGGTGGAAACTACCAAGCTGGAGTACGGTAGGGGCATAGGGAATTTCCGGTGGAGCGGTGAAATGC
GTAGAGATCGAAAAGAACACCAACGACGAAAGCACTCTGCTGGGCCGACACTGACACTGAGAGACGAAAGCTAGGGGAGC
GAATGG
>ZOTU733
GTCGAGAATCTTCGGCAATGGGCGCAAGCCTGACCGAGCGACGCCGCGTGGAGGACGAAGGCCTTCGGGTTGTAAACTCC
TGTCGAGGGGGAAGAAGGCCGGGCAACCGGCTTGACTGATCCCTGGAGGAAGCACGGGCTAAGTTCGTGCCAGCAGCCGC
GGTAAGACGAACCGTGCGAACGTTATTCGGAATCACTGGGCTTAAAGCGCGTGTAGGCGGGCGGGCACGTCCGACGCTGA
AATCCCCCGGCTCAACCGGGGAACGGGCGCGGATACGACCGGCCTGGAGGAACGTAGGGGGACCTGGAACTTCCGGTGGA
GCGGTGAAATGCGTTGAGATCGGAAGGAACGCCCGTGGCGAAAGCGAGGTCCTGGACGTTGACTGACGCTGAGACGCGAA
AGCCAGGGGAGCGAACGG
>ZOTU734
GTGGGGAATTTTCCACAATGGGCGAAAGCCTGACGAAGCAATGCCGCGTGGAGGTAGAGGGCCTGCGGGTCGTGAACTTC
TTTTCCCGGAGAAGAAGCAATGACGGTATCTGGGGAATAAGCATCGGCTAACTCTGTGCCAGCAGCCGCAGTAAGACAGA
GGATGCAAGCGTTATCCGGAATGATTGGGCGTAAAGCGTCTGTAGGTGGCTTTTCAAGTCCGCCGTCAAATCCCAGGGCT
CAACCCTGGACAGGCGGTGGAAACTGCCAAGCTGGAGTACGGTAGGAGTAGAGGGAATTTCCGGTGGAGCGGTGAAATGC
GTAGAGATCGGAAAGAACACCAACGGCAAAAGCACTCTGCTGGGCCGACACTGACACTGAGAGACAAAAGCTAGGGGAGT
GAATGG
>ZOTU735
GTGGGGAATTTTCCGCAATGGGCGAAAGCCTGACAGAGCAATGCCGCATGGAGGTAGAGGGCCTGCGGGTCGTGAACTTC
TTTTCCCAGAGAAGAAGCAATGACGGTATCTGGGGAATAAGCATCGGCTAACTCTGTGCCAGCAGCCGCGGTAAGACAGA
GGATGCAAGCGTTATCCGGAATGATTAGGCGTAAAGCGTCTGTAGGTGGCTTTTCAAGTCCGCCGTCAAATCCCAGGGCT
TAACCCTGGACAGGCGGTGGAAACTGCCAAGCTGGAGTACGGTAGGGGCAGAGGGAATTTCCGGTTGAGTGGTGAAATGC
GTAGAGATCGGAAAGAACACCAACGAGGAAAGCACTCTGCTGGGCCGACACTGACACTGAGAGACGAAAGCTAGGGGAGC
GAATGG
>ZOTU736
GTAGGGAATCTTCCGCAATGGACGAAAGTCTGACGGAGCAACGCCGCGTGAGTGATGAAGGCTTTCGGGTCGTAAAACTC
TGTTGTTAGGGAAGAACAAGTGCTAGTTGAATAAGCTGGCACCTTGACGGTACCTAACCAGAAAGCCACGGCTAACTACG
TGCCAGCAGCCGCGGTAATACGTAGGTGGCAAGCGTTATCCGGAATTATTGGGCGTAAAGCGCGCGCAGGTGGTTTCTTA
AGTCTGATGTGAAAGCCCACGGCTCAACCGTGGAGGGTCATTGGAAACTGGGAGACTTGAGTGCAGAAGAGGAAAGTGGA
ATTCCATGTGTAGCGGTGAAATGCGTAGAGATATGGAGGAACACCAGTGGCGAAGGCGACTTTCTGGTCTGTAACTGACA
CTGAGGCGCGAAAGCGTGGGGAGCAAACAG
>ZOTU737
GTGGGGAATTTTCCGCAATGGGCGAAATCCTGACGGAGCAATGCCGCGTGGAGGTAGAAGGCCCACGGGTCATGAACTTA
TTTTCCCGGAGAAGAAGCAATGACGGTATCTGGGGAATAAGCATCGGCTAACTCTTTGCCAGCAGCCGCGGTAATACAGA
GGATGCAAGCGTTATCCGGAATGATTGGGCGTAAAGCGTATGTAGGTGGCTTTTTTAGTCCGCCGTCAAATCCCAGGACT
CAACTCTGGACAGGCGGTGGAAACTACCAAGCTGGAGTACGGTAGGGGCAGAGGGAATTTCCGGTGGAGCGGTGAAATGC
GTAGAGATCGGAAAGAACACCAATGGCGAAAGCACTCTGCTGGGTCGACACTGACACTGAGAGATGAAAGCTAGGGGAGC
GAATGG
>ZOTU738
GTGGGGAATTTTGGACAATGGGCGCAAGCCTGATCCAGCAATGCCGCGTGAGTGAAGAAGGCCTTCGGGTTGTAAAGCTC
TTTTGTCAGGGAAGAAACGGTGAGGGCTAATATCTCTTGCTAATGACGGTACCTGAAGAATAAGCACCGGCTAACTACGT
GCCAGCAGCCGCGGTAATACGTAGGGTGCAAGCGTTAATCGGAATTACTGGGCGTAAAGCGTGCGCAGGCGGTTTTGTAA
GTTTGTCGTGAAAGCCCCGGGCTCAACCTGGGAATTGCGATGAAGACTGCAAGGCTTGAATCTGGCAGAGGGGGGTAGAA
TTCCACGTGTAGCAGTGAAATGCGTAGAGATGTGGAGGAACACCGATGGCGAAGGCAGCCCCCTGGGTCAAGATTGACGC
TCATGCACGAAAGCGTGGGGAGCAAACAG
>ZOTU739
GTGGGGAATTTTCCACAATGGGCGAAATCCTGATGGAGCAATTCCGCGTGAAGGAAGAATGCCCACGGGTCATGAACTTT
TTTTCTCAGAGAAGAAAAATGACGATATCTGAGGAATAATCATCAACTAACTCTGTGCCAGAAGCCGCGGTAAGACAGAG
GATGCAAGCGTTATCCGGAATGATTGGGCGTAAAGCGTCTGTAGGTAGCTTTTCAAGTCCGCCATCAAATCGTAGGGCTC
AACCCTAGACAGGCGGTGGAAATTACCAAGCTGGAGTATGGTAGGGGCAGAGAGAATTTTTGGTGGAGCAGTGAAATGCG
TTGAGATCGGAAAGAACACCAACGGCGAAATCACTCTGCTGGGCCGACACTAACACTGAGAGACGAAAGCTAGGGGAGCA
AATGG
>ZOTU740
GTGGGGAATTTTCTGCAATGGGCGAAAGCCTGACGGAGCAATGTCGCGTGAAGGTAGAAGGCCCACGGGTCATGAACTTC
TTTTCTCGGAGAAGAAAAAATGACGGTATCTGAGGAATAAGCATCGGCTAACTCTGTGCCAGCAGCCGCGGTAAGACAGA
GGATGCAAGCGTTATCCGGAATGATTGGGCGTAAAGCGTCTGTAGGTGGCTTTTCAAGTCCGCCGTCAAATCCCAGGGCT
CAACCCTGGACAGGCAGTGGAAACTACCAAGCTGGAGTACGGTAGGGGCAGAGGGAATTTCCGATGGAGCGGTGAAATGC
GTTGAGATCGGAAAGAACACCAACGGCGAAAGCACTCTGCTGGGCCGACACTGACACTGAGAGGCGAAAGCTAGGGGAGC
AAATGG
>ZOTU741
GTGGGGAATTTTTCGCAATGGGCAAAAGCCTGACGGAGCAATGCCGCGTGAAGGCAGAAGGCCCACGGGTCATGAACTTA
TTTTCTCGGAGAAGAAAAAATGACGGTATCTAAGGAATAAGCATTAGCTAACTCTGTTCCAGCAGTCGCGGTAAGACAAA
GGATGCAAGCGTTATCCGGAATGATTGGGCGTTAAGCATCTGTAGGTGGCTTTTCAAGTCCGTCGTCAAATCCGAGGGCT
CAACCCTGGACAGGCGGTGGAAACTACCAAGCTGGAGTATGGTAGGGGCAGAGGGAATTTCCAGTGGAGCAGTGAAATGC
GTTGAGATCGGAAAGAACACCAACGGCGAAAGCACTCTGCTGGGCCGACACTGACATTGAGAGACGAAAGCTATGGGAGC
AAATGG
>ZOTU742
GTGGGGAATTTTCCGCAATGGGCAAAATCCTGACTGAGCAATGCCGCATGGAGGTAGAGGGCTTGCGGGTCGTGAACTTC
TTTTCCCGGAGAAGAAGCAATGACGGTATCTGGGGAATAAGCATCGGCTAACTCTGTGCCAGCAGCCGCGGTAAGACAAA
GGATGCAAGCGTTATCCAGAATGATTGGGCGTAAAGCATCTGTAGGTGGCTTTTCAAGTCCGCCGTCAAATCCCAGGGCT
CAACCCTGGACAGGCGGTGGAAACTGCCAAGCTGGAGTACGGTAGGGGCAGAGGGAATTTCCGGTGGAGCGGTGAAATGC
GTAGAGATCGGAAAGAACACCAACGGCAAAAGCACTCTGCTGGGCCGACACTGACACTGAGAGACGAAAGCTAGGGGAGC
GAATGG
>ZOTU743
GTGGGGAATTTTCCACAATGGGCGAAAGCTTGACGGAGCAATGCCGCGTGGAGGTAGAGGGCCTACGGGTCGTGAACTTC
TTTTCCCGGAGAAGAAGCAATGACGGTATCTGGGGAATAAGCATCGGCTAACTCTATGCCAACAGCCGCGGTAAGACAGA
GGATGCAAGCGTTATCCGGAATGATTGGGCGTAAAGCATCTGTAGGTGGCTTTTCAAGTCCGCCGTCAAATCCCAGGGCT
CAACCCTGGACATGCGGTGGAAACTGCCAAGCTGGAGTACGGTAGGGGCAGAGGGAATTTCCGGTGGAGCGGTGAAATGC
GTAGAGATCAGAAAGAACACCAACGCCGAAAGCACTCTGCTGGGCCGACACTGACACTGAGAGATGAAAGCTAGGGGAGC
GAATGG
>ZOTU744
GTGGGGAATTTTCCGCAATGGGCGAAAGCCTGACGGAGCAATGCCGCGTGGAGGTAGAAGGCCCACGGGTCATGAACTTC
TTTTCCCGGAGAAGAAGCAATGACGGTATCTGGGGAATAAGCATCGGCTAACTCTGTGCCAGTAGCCGCGGTAATACAGA
GGATGCAAGCGTTATCCGGAATGATTGGGCGTAAAGCGTCTGTAGGTGGCTTTTTAAGTCCGCCGTCAAATCCCAGGGCT
CAACTCTGGACAGGCGGTGGAAAATACCAAGCTGGAGTACGGTAGGGGCAGAGGGAATTTCCGGTGGAGCGGTGAAATGC
CTAGAGATCGGAAAGAACACCAACGGCGAAAGCACTCTGTTGGGCCGACACTGACACTGAGAGACGAAATCTAGGGGAGC
GAATGG
>ZOTU745
GTGGGGAATTTTTGGCAATGGGCGAAAGCCTGACGGAGCAATGCCGCGTGGAGGTAAAAGGCCCACGGGTCATAAACTTC
TTTTCCCGAAGAAGAAGCAATGACGGTATCTGGGGAATAAGCATCGGCTAACTCTGTGCCAGCAGCCGCGGTAATACAGA
GGATGCAAGCGTTATCCGGAATGATTGGGCGTAAAGCGTCTGTAGGTGGCTTTTTAAGTCCGCCGTCAAATCCCAGGGCT
CAACTCTGGACAGGCGGTGGAAACTACCAAGCTGGAGTACGGTAGGGGCAGAGGGAATTTCCGGTGGAGCGGTGAAATGC
GTAGAGATCAGAAAGAACACCAATGGCGAAAGCACTCTGCTGGGCCGACACCGACACTGAGAGACGAAAGCTAGGGGAGC
GAATGG
>ZOTU746
GTGGGGAATTTTCCGCAATGGGCGAAAGCCTGACGGAGCAATGACGAGTGGAGGTAGAGGGCATTCGGGCCGTGAACTTC
TTTTCCCGGAGAAGAAGCAATGACGGTATCTGGGGAATAATAACCGGCTAACTCTGTGCTAGCAGTCGCGGTAAGACAGA
GGATGCAAGCGTTATCCGGAATGATTGGGCGTAAATCGTCTGTAGGTGGCTTTTAAAGTCCGCCATCAAATCCCAGGGCT
CAACCCTGGACAGGCATGGAAACTGCCAAGCTGGAGTACGGTAGGGGCAGAGGGAATTTTCGGTGGAACGGAGAAATGCG
TAGAGATCAGAAAGAACACCAATGGAGAAAGCACTCTGCTGGGCCGACACTAACACTGAGAGATGAAAGTGAGGGGAGCG
AATGG
>ZOTU747
GTGGGGAATTTTCCATTATGGGAGAAAGCCTGACAGAGCAATGTCGTGTGGAGGTAGAAGGCATTTCGGGTTGGAGAAGA
AGCAATGACGGTATCCGGGGAATAAGCATTGGCTAACTCTGTTCCAGCAATAGCGGTAAGGCAGACGATGCAAGTGTTAT
TCAGAATGATTGGTTGTAAAGTGTCTGTAGGTGGCTTTTCAAGTACGCCGCCAAATCCCAGGGCTCAACCCTGGACATGC
GGTGGAAACTGCCAAGCTGGAGTACGATAAAGGTAGAGGCAGAGGGATGTTCCGGTGGAGCGGTGAAATGCGTAGAGATC
GAAAAGAACACCAACAGTGAAAGCACTCTGCTGGGCCGACACTGACGCTGAGAGGCAAAAGTTAGGGGAGTGAATGG
>ZOTU748
GTGGGGAATTTTCCGAAATGGGCGAAAGCCTGACGGAGCAATGCCGCGTGAAGGCAGAAGGCCCATGGGTCATGAACTTC
TTTTCTCGGAGAAGAAAAATGACGGTATCTGAGGAATAAGCATTGGCTAACTCTGTGCCAGCATCCGCGGTAAGACAGAG
GATGTAAGCGTTATCCGGACTGATTGGGCGTAAAGCGTCTGTAGGTGGCTTTTCAAGTCCGCCGTCAAATCCCAGGGCTC
AACCCTGGACAGGTGGTAGAAACTACCAAGCTGGAGTATGGTAGGGGCAGAGGGAATTTCTGGTGGAGCAGTGAAATGCG
TTGAGATCGGAAAGAACACCAACGGCAAAACCACTATGCTGGGCCGACACTAACACTGAGAGACGAAAGCTAGGGGAGAA
AATGG
>ZOTU749
GTGGGGAATATTGGACAATGGGCGCAAGCCTGATCCAGCCATGCCGCGTGAGTGATGAAGGCCCTAGGGTTGTAAAGCTC
TTTTAGTGGGGAAGATAATGACGGTACCCACAGAAAAAGCCCCGGCTAACTCCGTGCCAGCAGCCGCGGTAATACGGAGG
GGGCTAGCGTTGTTCGGAATTACTGGGCGTAAAGCGCACGTAGGCGGCTTGGAAAGTTGGAGGTGAAAGCCCAGAGCTTA
ACTCTGGAACTGCCTTCAAAACTCCCAAGCTAGAGTTCGGAAGAGGAGAGTGGAATTCCCAGTGTAGAGGTGAAATTCGT
AGATATTGGGAAGAACACCAGTGGCGAAGGCGGCTCTCTGGTCCGATACTGACGCTGAGGTGCGAAAGCGTGGGGAGCAA
ACAG
>ZOTU750
GTGGGGAATTTTCCGCAATGGGCAAAAGCCTGACGGAGCAATGCCGCGTGGAGGTAGAAGGCCCACGGGTCATGAACTTC
TTTTCTCAGAGAAGAAGCAATGACGGTATCTGAGGAAGAAGCATTGGCTAACTCTGTGCCAGCAGCCGCGGTAAGACAGA
GGATGCAAGCGTTATCCGGAATGATTGGGCGTAAAGCGTCTGTAGGTGGCTTTTCAAGTCCGCCGTCAAATCCCAGGGCT
CAACCCTGGACAGGCGGTGGAAACTACCAAGCTGGAGTACGGTAGGGGCAGAGGGAATTTCCGGTGGAGCGGTGAAATGC
GTAGAGATCGGGAAGAACACCAACGGCGAAAGCACTCTGCTGGGCCGACACTGACACTGAGAGACGAAAGCATAGGGAGC
AAATGG
>ZOTU751
GTGGGGAATCTTGGACAATGGGCGCAAGCCTGATCCAGCAATATGGCGTGAGTGCAGAAGGGCAATTTCGCTTGTCAAGC
TCTTTCGTCGAGTGCACGATCATGACATGACTCGAGGAAGAAGCCCCGGCTAACTCCGTGCCAGCAGCCGCGGTAATATG
GGGGGGCGAGTGTTCTTCAGAATGACTGGGCGTAAAGGGCATGTAGGCCGTTCTTCGGGTTGAAAGTGAAAGTCACCAAA
AAGTGGCGGATTTCTTTTGAAACCAATGAACTTGGGTAAGATAGAGGAGAGTGGAATTTCGTGTGTAGGGGGTGAAATCC
GGAGATCTACGAAGGAAGGCCAAAAGCGAAGGCAACTCTCTGGGTCTCTACCGACGCTGATGTGCGAAAGCATGGGGAGC
AAACAG
>ZOTU752
GTCGGGAATTTTGCCCAATGGACGAAAGTCTGAGGCAGCAACTCCGCGTGAGGGATGAAGGCCTTCGGGTCGTAAACCTC
TTTTCTCAGGGAAGATACAAGACGGTACCTGAGGAATAAGCCACGGCTAACTACGTGCCAGCAGCCGCGGTAATACGTAG
GTGGCGAGCGTTGTCCGGATTTACTGGGCGTAAAGAGCGCGCAGGCGGCTGGGCAAGTCCGATGTGAAAGCTTCCGGCTT
AACTGGAAAATTGCATCGGAAACTGCTCGGCTTGAAGGTGGGAGAGGGTAGCGGAATTCCCGGTGTAGTGGTGAAATGCG
TAGATATCGGGAGGAACACCAGTGGCGAAGGCGGCTACCTGGCCCACTCTTGACGCTGAGGCGCGAAAGCTAGGGGAGCA
AACGG
>ZOTU753
GTGGGGAATTTTCCGCAATGGGAGAAAGCCTGACGGAGCAATGCCGCGTAGAGGTAGAAGGCCCACGGGTCATGAACTTC
TTTTCTCAGAGAAGAAGCAATGACGGTATCTGAGGAAGAAGCATCGGCTAACTCTGTGCCAGCAGCCGCGGTAAGACAGA
GGATGCAAGCGTTATCCGGAATGATTGGGCGTAAAGCGTCTGTAGGTGGCTTTTCAAGTCCGCCGTCAAATCCCAGGGCT
CAACCCTGGACAGGCGGTGGAAACTACCAAGCTGGAGTACGGTAGGGGTAGAGGGAATTTCCGGTGGAGCGGTGAAATGC
GTAGAGATCGGGAAGAACACCAACGGCGAAAGCACTCTGCTGGGCCGACACTGACACTGAGAGACGAAAGCATGGGGAGC
AAATGG
>ZOTU754
GTGGGTAATTTTCCGCAATGGGCGAAAGACTGACGGAGCAATGCCGCGTGGAGGTAGAAGGCCCACAGGTCATGAACTTC
TTTTATCATAGAAGAAGCAATGACGATATCTGAGGAAGAAGCATCGGCTAACTCTGTGCCAGCAGCCGTGGTAAGACATA
GGATGCAAGCGTTATACGGAATGATTGGGCGTAAAGCGTCTGTAGGTGGCTTTTCAAGTCCGCCGTCAAATCCTAGGGCT
CAACCCTGGACAGGCGGTGGAAACTACCAAGATGGAGTACGGTAGGGGCAGAGGGAATTTCCGGTGGAGCGGTGAAATGC
GTAGAGATCAGGAAGAACACCAACGGCGAAAGCACTCTGCTGGGCTGACACTGAAACTAAGAGACGAAAGCATGGGGAGC
AAATGG
>ZOTU755
GTGGGGAATTTTCCGCAATGGGCGAAAGCCTGACGGAGCAATGCCGCGTGGAGGTAGAGGGCATGCGGGTCGTGAACTTC
TTTTCCCGGAGAAGAAGCAATGACGGTATCTGGGGAATAAGCATCGGCTAACTCTGTGCCAGCAGCCGCGGTAAGACAGA
GGATGTAAGCGTTATCCGGAATGATTGGGAGTAAAGCGTCTGTACGTGGCTTTTCAAGTCCGCCGTCAAATCCCAGGGCT
CAACCCTGGACAGGCGGTGAAAACTGCCAAGCTGGAGTACGGTAGGGGCAGAGGGAATTTCTGGTGGAGCAGTGAAATGC
GTAGAGATCGGAAAGAACACCAACGGCGAAAGCACTCTGCTGGGCCGACACTGACACTGAGAGACGAAAGCTAGGGGAGC
GAATGG
>ZOTU756
GTGGGGAATTTTCCGCAATGGGCGAAAGCCTGACGGAGCAATGCCGCGTGGAGGTAGAAGGCCCACGGGTCATGAACTTC
TTTTCTCAGAGAAGAAGCAATGACGGTATCTGAGGAAGAAGCATCGGCTAACTCTGTGCCAGCAGTCGTGGTAAGACAAA
GGATGCAAGCGTTATCCGGAATGATTGGGCGTAAAGCGTCTATAGGTGGCTTTTCAAGTCCGCCGTCAAATCCCAGGGAT
CAACCCTGGACAGGCGGTGGAAACTACCAAGCTGGAGTACGGTAGGGGCAGAGGGTATTTCCGGTGGAGCAGTGAAATGC
GTAGAGATCGGGAAGAACACCAACGGCGAAAGCACTCTGCTGGGCCGACACTGACATTGAGAGACGAAAGCATGGGGAGC
AAATGG
>ZOTU757
GTGGGGAATTTTCCGCAATGGGCAAAAGCCTGGAGGAGAAATGCCGCGTGGAGGAAGAAGGCCCACGAGTCATGAACTTC
TTTTCCCGGAGAAGAAGCAATGACGATATCTGGGGAATAAGCATCAGCTAACTCTGTGCCAGCAGCCACGGTAATACAGA
TGATGCAAGTGTTATCCAGAATGATTGGGCGTAAAGCGTCTGTAGGTGGCTTTTTAAGTCCGCCGTCAAATCCCAGGGCT
CAACTCTGGACAGGCGGTGGAAACTACCAAGCTGGAGTACGGTAGGGGCAGAGGGAATTTTCGGTGGAGCGGTGAAATGC
GTAGAGATCGGAAAGAACACCAACGGCGAAAGCACTCTGCTGGGCCGACACTGACACTGAGAGACGAAAGCTAGGGGAGC
GAATGG
>ZOTU758
GTGGGGAATTTTCCACAATGGCAAAAACCTGATGGAGCAATGCCGCGTGGAGGTAGAGGGCCTGTGGGTCGTGAACTTCT
TTTCCCGAAGAAGAAGCAATGACGGTATCTGGGGAATAAGCATCGGCTAACTCTGTGCCAACAGCCGCGGTAAGACAGAG
GATGCAAGCGTTATCCGGAATGATTGGGCATAAAGCGTCTGTAGGTGGCTTTTCAAGTCCGCCGTCAAATCCCAGGGCTC
AACCCTGGACAGGCGGTGGAAACTGCCAAGCTTGAGTACGGTAGGGACAGAGGGAATTTCCGGTGGAGCGGTGAAATGCG
TAGAGATCGGAAAGAACACCAACGGCGAAAGTACTCTGCTAGGCCGACACTGACACTGAGAGACGAAAGCTAGGGGAGCG
AACGG
>ZOTU759
GTGGGGAATTTTCCGCAATGGGCGAAAGCCTGACAAGGCAATGCCGCGTGGAGGTAGAAGGCCCACGGGTCATGAACTTC
TTTTCCCGGAGAAGAAGCAATGACGGTATCTGGGGAATAAGCATCGGCTAACTCTGTGCCAGCAGCCGCGGTAAGACAGA
GGATGCAAGCGTTATCCGGAATGATTGGGCGTAAAGCGTCTGTAGGTGGCTTTTCAAGTCCGCTGTCAAATCCCAGGGCT
CAACCCTGGACAGGCGGTATTAACTACCAACCTGGAGTACGGTAGGGGCAGAGGGAATTTCCGGTGGAGCGGTGAAATGC
GTAGAGATCGGAAAGAACACCAACGACGAAAGTACTCTGCTGGGCCGACACTGACACTGAGAGACGAAAGCTAGGGGAGC
GAATGG
>ZOTU760
GTGGGGAATTTTCCACAATGGGCGAAAGCCTGACGGAGCAATGCCTCGTGGAGGTAGAGGGCCTGCGGGTCGTGAACTTC
TTTTCCCGGAGAAGAAGCAATGACAGTATCTGGGGAATAAGCATCGGCTAACTCTGTGCCAGCAGCCGCGGTAAGACAGA
GGATGCAAGCGTTATCCGGAATGATTGGGCGTAAAGCGTCTGTAGGTGGCTTTTCAAGTCTGCCGACAAATCCCAGGGCT
CAACCCTGGACAGGCAGTGGAAACTGCCAAGATGGAGTACGGTAGGGGCAGAGGGAATTTCCGGTGGAGCGGTGAAATGC
GTAGAGATCGGAAAGAACACCAACGGCGAAAGCACTCTGCTGGGCCGACAGTGACACTGAGAGACGAAAGCTAGGGGAGC
GAATGG
>ZOTU761
GTGGGGAATCTTGGACAATGGGCGCAAGCCTGATCCAGCAATATCGCGTGAGTGAAGAAGGGCAATTCCGCTTGTAAAGC
TCTTTCGTCGAGTGCGCGATCATGACATGACTCGAGGAAGAAGCCCCGGCTAACTCCGTGCCAGCAGCCGCGGTAAGACG
GGGGGGGCAAGTGTTCTTCGGAATGACTGGGCGTAAAGGGCACGTAGGCTGTGAATCGGGTTGAAAGTTAAAGTCGCCAA
AAAGTGGTGGAATGCTATCGAAACCAATTCACTTGAGTGAGACAGAGGAGAGTGGAATTTCGTGTGTAGGGGTGAAATCC
GAAGATCTACGAAGGAAGGCCAAAAGCGAAGGCAGCTCTCTGGGTCTCTACCGACGCTGGAGTGCGAAAGCATGGGGAGC
GAACGG
>ZOTU762
GTGGGGAATTTTCCGCAATGGGCGAAAGCCTGACGGAGCAATGCCGCGTGGAGGTAGAGGGCCTGCGGGTCGTGAACTTC
TTTTCCCAGAGAAGAAGCAATGACGGTATCTGGGGAATAAGCATCGGCTAACTCTGTGCCAGCAGCCACGGTAAGACAGA
GGATGCAAGCGTTATCTGAAACGATTGGGCATAAAGCGTCTGTAGGTGGCTTTTCAAGTCCGCCGTCAAATCCCAGGGCT
CAACCCTGGACAGGCGGTGGAAACTGCCAAGCTGGAGTATGGTAGGGGCAGATGGAATTTCTGGTGGAGCGGTGAAATGC
GTAGAGATCGGAAAGAGAACCAACGGCGAAAGCACTCTGCTAGGCCGACACTGACACTGAGAGACGAAAGCTAGGGGAGC
GAATGG
>ZOTU763
GTGGGGAATATTGCGCAATGGGCGAAAGCCTGACGCAGCGACGCCGCGTGCGGGATGAAGGCCTTCGGGTTGTAAACCGC
TGTCGGGAGGGACGAAGTTCTGACGGTACCTCCAAAGGAAGCACCGGCTAACTCTGTGCCAGCAGCCGCGGTAATACAGA
GGGTGCAAGCGTTGTCCGGAATCACTGGGCGTAAAGGGCGCGTAGGCGGCCTGGTAAGTCGGGGGTGAAACGCTGCGGCT
CAACCGCAGCACTGCCTTCGAGACTGCTGGGCTTGAGCACGGTAGAGGCTGGTGGAATTCCCGGTGTAGCGGTGGAATGC
GTAGAGATCGGGAAGAACATCGGTGGCGAAGGCGGCCAGCTGGGCCGTTGCTGACGCTGAGGCGCGACAGCGTGGGGAGC
AAACAG
>ZOTU764
GTGGGGAATTTTCCGCAATAGGCGAAAGCCTGACGGAGCAATGCCGCGTGGAGGTAGAGGGCCTGCGGGTCGTGAACTTC
TTTTCCCGGAGAAGAAGCAACGACGGTATCTGGGGAATAAGCATCGGCTAACTCTGTGCCAGCAGCCGCGGTAAGACAAA
GAATGCAAGCATTATCCGGAATGATTGGGCGTAAAGCGTCTGTAGGTGGCTTTTCAAGTCCACCGTCAAATCCCAGGGCT
CAACCCTAGACAGGCGGTGGAAACTGCCAAGCTGGAGTACGGTAGGGGCAGAGGGAATTTCTGGTGGAGCGGTGAAATGC
GTAGAGATCGGAAAGAACACCAACGGTGAAAGCACTCTGTTGGGCCGACACTGACACTGAGAGATGAAAGCTAGGGGAGC
GAATGG
>ZOTU765
GTGGGGGATATTGCACAATGGGGGAAACCCTGATGCAGCGATGCCGCGTGGAGGAAGAAGGTTTTCGGATTGTAAACTCC
TGTCGTAAGGGACGAAGAAGTGACGGTACCTTACAAGAAAGCTCCGGCTAACTACGTGCCAGCAGCCGCGGTAATACGTA
GGGAGCGAGCGTTGTCCGGAATTACTGGGTGTAAAGGGAGCGTAGGCGGGATGGTAAGTCAGATGTGAAAACTATGGGCT
CAACCCATAGACTGCATTTGAAACTGCTGTTCTTGAGTGAAGTAGAGGTAAGCGGAATTCCTAGTGTAGCGGTGAAATGC
GTAGATATTAGGAGGAACATCGGTGGCGAAGGCGGCTTACTGGGCTTTTACTGACGCTGAGGCTCGAAAGCGTGGGGAGC
AAACAG
>ZOTU766
CGCAACCGCGTGGGCGGATCGACTTCGCCAAGGAGGAGGAGGAACGACGACATTTTCGTCGGGGAGAGGGGACTCTGCTC
GGTTGACGGCGCTCTCTTCTGACGATACGACCTCGAGTTTTTCTTCACCTTCGGAGAGAATCCGGCGAGAGCTGGGGATT
CGAGCCGCGAGGAAATTGGACGGTGCGATGTGTTACAGGGTCAATTTGACGAGTGATCGATTGTTAGTGGAGATTATAAT
TATTTTTCATAGATACCTTCTGCGAGTAGTTTACCTAGCGTTAATCGTTGTTTAGAGATACAGAGCTACCTAGACAAATT
G
>ZOTU767
GTGGGGAATTTTCCGCAATGGGCGAAAGCCTGATGGAGCAATGCCGCGTGGAGGTAGAGGGCATGTGGGTCGTGAACTTC
TTTTCCCAGAGAAGAAGCAATGATGGTATTTGGGGAATAAGCATCGGCTAACTCTGTGCCAGCAGCCGCGGTAAGACAGA
GGATGCAAGCGTTATCCAGAATGATTGGGCGTAAAGCATCTGTAGGTGGCTTTTCAAGTCCGCCGTCAAATCCAAGGGTC
AACCCTGGACAGGCAGTGGAAACTGCCAAGCTGGAGTACGGTAGGGGCAGAGGGAATTTCCGGTGGAGCGGTGAAATGCG
TAGAGATCGGAAAGAACACCAACGGCGAAAGCACTCTGCTGGACCGACACTGACACTGAGAGACAAAAGCGAGAAGAGCG
AATGG
>ZOTU768
GTGGGGAATATTGCACAATGGGCGAAAGCCTGATGCAGCGACGCCGCGTGAGGGATGACGGCCTTCGGGTTGTAAACCTC
TTTCAGCAGGGAAGAAGCGCAAGTGACGGTACCTGCAGAAGAAGCACCGGCTAACTACGTGCCAGCAGCCGCGGTAATAC
GTAGGGTGCGAGCGTTGTCCGGAATTATTGGGCGTAAAGAGCTTGTAGGCGGTTTGTCGCGTCTGCTGTGAAAATCCGGG
GCTCAACCCCGGACTTGCAGTGGGTACGGGCAGACTAGAGTGTGGTAGGGGAGACTGGAATTCCTGGTGTAGCGGTGAAA
TGCGCAGATATCAGGAGGAACACCGATGGCGAAGGCAGGTCTCTGGGCCATTACTGACGCTGAGAAGCGAAAGCATGGGG
AGCGAACAG
>ZOTU769
GTGGGGAATTTTCCACAATGGGCGAAATCCTGACGGAGCAATGCCGCGTGGAGGTAGAGGGCCTGCGGGTCGTGAATTTC
TTTTCCCGGAGAAGAAGCAATGACAGTATCTGGGGAATAAGCATCGGCTAACTCTGTGCCAGCAGCCGCGGTAAGACAGA
GGATGCAAGCGTTATCCGGAATGATTGGGCGTAAAGCGTCTGTAGGTGGCTCTTCAAGTCTGCCGACAAATCCCAGGGCT
CAACCCTGGACAGGCAGTGGAAACTGCCAAGATGGAGTACGGTAGGGGCAGAGGGAATTTTCGGTGGAGCGGTGAAATGC
GTAGAGATCGGAAAGAACACCAACGGCGAAAGCACTCTGCTGGGCCGACACTGACACTGAGAGACGAAAGCTAGGGGAGC
GAATGG
>ZOTU770
GTGGGGAATTTTCCGCAATGGGCGAAAGCCGGACAGAGCAATGCCGCGTGGAGGTAGAAGGCCCACGGGTCATGAACTTC
TTTTCCCGGAGAAGAAGCAATGACGGTATCTGGGGAATAAGCATCGGCTAACTCTGTGTCAGCAGCCGCGGTAATACAGA
GGATGCAAGCGTTATCCGGAATGATTGGGCGTAAAGCGTCTGTAGGTGGCTTTTTAAGTCCGCCGTTAAATCCCAGGGCT
CAACTCTGGACAGGCGGTGGAAACTACCAAGCTGGAGTACGGTAGGGGCAGAGGGAATTTCCGGTGGAGCGGTGAAATGC
ATAGAGATCGGAAAGAACACCAACGGCAAAAGCACTCTGTTGGGCCGACACTGACACTGAGAGACGAAAGCTAGGGAAGC
GAATGG
>ZOTU771
GTGGGGAATATTGGACAATGGGGGAAACCCTGATCCAGCAATACCGCGTGTGTGAAGAAGGCCTTCGGGTTGTAAAGCAC
TTTTAGCAGGAAAGAAAGGCTGTGCGCTAATACCGCATTGCTTTGACGTTACTTGCAGAAAAAGCACCGGCTAACTACGT
GCCAGCAGCCGCGGTAATACGTAGGGTGCGAGCGTTAATCGGAATTACTGGGCGTAAAGCGTGCGCAGGCGGTGACATAA
GACAGATGTGAAATTCCCGGGCTCAACCTGGGGGCTGCGCTTGATACTGATGAGCTTGAATGCGGGAGAGGATAGTGGAA
TTCCCAGTGTAGAGGTGAAATTCGTAGATATTGGGAAGAACACCAGTGGCGAAGGCGGCTATCTGGCCCGTGATTGACGC
TGAGGCGCGAAAGCGTGGGGAGCAAACAG
>ZOTU772
GTGGGGAATTTTCCATTATGGGCGAAAGCCTGACAGAGCAATGTCGTGTGGAGGTAGAAGGCATTTCGGGTTGGAGAAGA
AGCAATGACGGTATCCGGGGAATAAGCATTGGCTAACTCTGTTCCAGCAACAGCGGTAAGACAGACGATGCAAGTGTTAT
TCAGAATGATTGGTTGTAAAGCGTCTGTAGGTGGCTTTTCAAGTACGCCGCCAAATCCCAGGGCTCAACCCTGGACATGC
GGTGGAAACTGCCAAGCTGGAGTACGGTAAAGGTAGAGGCAGAGGGAAGTTCTGGTGGAGCGGTGAAATGCGTAGAGATC
GAAAAGAACACCAACAGTGAAAGCACTCTGCTGGGCCGACACTGACGCTGAGAGGCCAAAGTTAGGGGAGTGAATGG
>ZOTU773
GTGGGGAATATTGCACAATGGAGGAAACTCTGATGCAGCGACGCCGCGTGAGTGAAGAAGTAGTTCGCTATGTAAAGCTC
TATCAGCAGGGAAGATAGTGACGGTACCTGACTAAGAAGCTCCGGCTAAATACGTGCCAGCAGCCGCGGTAATACGTATG
GAGCAAGCGTTATCCGGATTTACTGGGTGTAAAGGGAGTGTAGGTGGCCAGGCAAGTCAGAAGTGAAAGCCCGGGGCTCA
ACCCCGGGACTGCTTTTGAAACTGCAGGGCTAGAGTGCAGGAGGGGCAAGTGGAATTCCTAGTGTAGCGGTGAAATGCGT
AGATATTAGGAGGAACACCAGTGGCGAAGGCGGCTTGCTGGACTGTAACTGACACTGAGGCTCGAAAGCGTGGGGAGCAA
ACAG
>ZOTU774
GTGGGGAATTTTCCGCAATGGGCGAAAGCTTGACGGAGCAATGCCGCGTGAAGGCAGAAGGCCCACTGGTCATGAACTTC
TTTTCTCGGAGAAGAAAAAATGACGGTATCTGAGGAATAAGCATCGGCTAACTCTATGTCAGCAGCCGCGGTAAGACAGA
GGATGCAAGCGTTATCCGGAATGATTGGGCGTAATGCGTCTGTAGGTGGCTTTTCAAGTCCGCCGTCAAATCCCAGGGCT
CAACCCTGGACAGGCGGTGGAAACTACCAAGCTGGAGTACGGTAGGGGCAGAGGGAATTTCCGGTGGAGCGGTGAAATGC
GTTGAGATCGGAAAGAACACCAACGGCGAAAGCACTCTGCTGGGCCGACACTGACACTGAGAGACGAAAGCTAGGGGAGG
AAATGG
>ZOTU775
GTGGGGAATTTTCCACAATGGGCGAAAGCCTGACGGAGCAATGCCGCGTGGAGGTAGAGGGCCTGCGGGTCGTGAACTTC
TTTTCCCGGAGAAGAAGCAATGATGGTATCTGGGGAATAAGCATCGGCTAACTCTGTGCCAGCAGCCGCGGTAAGACAGA
GGATGCAAGCGTTATCCGGAATGATTGGGCGTAAAGCGTCTATAGGTGGCTTTTCAAGTCTGCCGACAAATCCCAGGGCT
CAACCCTGGACAGGCAGTGGAAACTGCCAAGATGGAGTACGGTAGGGGCAGAGGGAATTTCCGGTGGAGCGGTGAAATGC
GTAGAGATCGGAAAGAACACCAACGGCGAAAGCACTCTGCTGGGCCAACACTGACACTGAGAGACGAAAGCTAGGGGAGC
GAATGG
>ZOTU776
GTAGGGAATCTTCCGCAATGGACGAAAGTCTGACGGAGCAACGCCGCGTGAGTGATGAAGGCTTTCGGGTCGTAAAACTC
TGTTGTTAGGGAAGAACAAGTACGAGAGTAACTGCTCGTACCTTGACGGTACCTAACCAGAAAGCCACGGCTAACTACGT
GCCAGCAGCCGCGGTAATACGTAGGTGGCAAGCGTTATCCGGAATTATTGGGCGTAAAGCGCGCGCAGGCGGTTTCTTAA
GTCTGATGTGAAAGCCCACGGCTCAACCGTGGAGGGTCATTGGAAACTGGGGAACTTGAGTGCAGAAGAGAAAAGCGGAA
TTCCACGTGTAGCGGTGAAATGCGTAGAGATGTGGAGGAACACCAGTGGCGAAGGCGGCTTTTTGGTCTGTAACTGACGC
TGAGGCGCGAAAGCGTGGGGAGCAAACAG
>ZOTU777
GTGGGGAATTTTCCGCAATGGGTGAAAGCCTGACAGAGCAATGCCGCGTGGAGGTAGAGGGCATGCGGGTCGTGAACTTC
TTTTCTCGGAGAAGAAGCAATGACGGTATCTGGGGAATAAGCATCGGCTAACTCTGTGCCAGCAGCCGCGGTAAGACAGA
GGATGCAAGCGTTATCCGGAATGATTGGGCGTAAAGCGTCTGTAGGTGGCTTTTCAAGTCCGCCGTCAAATCCCAGGGCT
CAACCCTGGACAGGCGGTGGAAACTGCCAAGGTGGAGTACGGTAGGGGCAGAGGGAATTTCCGGTGGAGCGGTGAAATGC
GTAGAGATTGGAAAGAACACCAACGGCGAAAGCACTCTGTTGGGCCGACACTGACACTGAGAGATGACAGCTAGGGGAAC
GAATGG
>ZOTU778
GTGGGGAATTTTCTGCAATGGGCAAAAGCCTGACGGAGCAATGCCGCGTGGAGGTAGAGGGCCTGCGGGTCGTAAACTTC
TTTTCCCAGAGAAGAAGCAATGACGGTATCTGGGGAATAAGCATCGGCTAACTCTGCGCCAGCAGACGCGGTAAGACATA
GGATGCAAGCGTTATCCGGAATGATTGGGCGTAAAGCGTCTGTAGGTGGCTTTTCAAGTCTGCCGTCAAATCCCAGGGCT
CAACCCTGGACAGGCGGTGGAAACTGCCAAGATGGAGTTTGGTAGGGGCAGAGGGAATTTTTGGTGGAGCGGTGAAATAC
ATAGAGATCGGAAAGAACAACAACGGCGAAAGCACTCTACTGGGACGACATTGACACTGAGAGACGAAAGCTAGGGGAGC
GAATGG
>ZOTU779
GTCGAGAATCTTCGGCAATGGGCGCAAGCCTGACCGAGCGACGCCGCGTGGAGGATGAAGGCCTTCGGGTTGTAAACTCC
TGTCGAGGGGGAAGAAGGCCCCGCAAGGGGCTTGACTGATCCCTGGAGGAAGCACGGGCTAAGTTCGTGCCAGCAGCCGC
GGTAAGACGAACCGTGCGAACGTTATTCGGAATCATTGGGCTTAAAGGGCGCGTAGGCGGGCGACCGCGTCGAGTGCTGA
AATCCCCCGGCTTAACCGGAGAACGGGCCTCGAAACGGGTTACCTGGAGGCGAGGAGGGGGACCTGGAACGTCCGGTGGA
GCGGTGAAATGCGTTGAGATCGGACGGAACGCCAACGGCGAAAGCAAGGTCCTGGACTCGTACTGACGCTGAGGCGCGAA
AGCCAGGGGAGCGAACGG
>ZOTU780
GTGGGGAATTTTCCACAATGGGCGAAAGCCTGACGGAGCAATGCCGCGTGGAGGTAGAGGGCCTGCGGGTCGTGAACTTC
TTTTCCCGGAGAAGAAGCAATGACAGTATCTGGGGAATAAGCATCGGCTAACTCTGTGCCAGCAGCCGCGGTAAGACAGA
GGATGCAAGCGTTATCCGGAATGATTGGGCGTAAAGCGTCTGTAGGTGGCTTTTCAAGTCTGCCGACAAATCCCAGGGCT
CAACCCTGGACAGGCAGCGGAAACTGCCAAGATGGAGTACGGTAGGGGCAGAGGGAATTTCCGGTGGAGTGGTGAAATGC
GTAAAGATCGGAAAGAACACCAACGGCGAAAGCACTCTGCTGGGCCGACACTGACACTGAGAGACGAAAGCTAGGGGAGT
GAATGG
>ZOTU781
GTGGGGAATTTTCCGCAATGGGCGAAAGCCTAACGGAGCAATGCCGCGTGGAGGTGGAAGGCCTACGGGTCGTCAACTTC
TTTTCTCGGAGAAGAAACAATGACGGTATCAGAGGAATAAGTATCGGCTAACTCTGTGCCAGCAGCCGCGGTAAGACAGA
GGATGCAAGCGTTATCTAGAATGATTGGGCGTAAAGCGTCTGTAGGTGGCTTTTCAAGTCCGCCGTCAAATCCCAGGGCT
CAACCCTGGACAGGCGGTGGAAACTACCAAGCTGGAGTACGATAGGGGCAGAGGGAATTTCCGGTGGAGCGGTGAAATGC
ATTGAGATCGGAAAGAACACCAACGGCAAAAGCACTCTGCTGGGCCGACACTGACACTGAGAGACGAAAGCTAGGGGAGC
AAATGG
>ZOTU782
GTGGGGAATTTTCCGCAATGGGCGAAATCCTGACCGAGCAATGCCGCGTGGAGGTAGAAGGCCCACGGGTCATGAACTTA
TTTTCCCGGAGAAGAAGCAATGACGGTATCTGGGGAATAAGCATCGACTAACTCTGTGCCAGCAGCCGCGGTAATACAGA
GGATGCAAGCGTTATCCGGAATGATTGGGCGTAAAGCGTATGTAGGTCGCTTTTTTAGTCCGCCGTCAAATCCCAGGACT
CAACTCTGGACAGGCGGTGGAAACTACAAAGCTGGAGTACGGTAGGGGCAGAGGGAATTTCCGGTGGAGCGGTGAAATGC
ATAGAAATCGGAAAGAACACCAACGGCGAAAGCACTCTGCTGGGTCGACACTGACACTGAGAGATGAAAGCTAGGGGAGC
GAATGG
>ZOTU783
GTGGGGAATTTTCCGCAATGGGCGAAAGCCTAACAGCAATGTCGCGTGGAGGTAGAAGGCATTGCGGGTCGGAGAAGAAG
CAATGACGGTATCTGGGAAATAAGCATTGGCTAACTCTGTGCCAGCAACAGCGGTAAGACAGACGATGCAAGGGTTATTC
GGAATGATTGGGCGTAAAGTGTCTGTAGGTGGCTTTTCAAGTCCGCTGTCAAATCCCAGGGCTCAACCCTGGACGTGCGG
TGGAAACTACGAAGCTGGAGTACGGTAGAGGCAGAGGGAAGTTCCGGTGGAGCGGTGAAATGCGTAGAGATCGAAAAGAA
CACCAACGGCAAAAACACTCTGCTGGGCCGACACTGACACTGAGAGACGAAAGTTAGGGGAGTGAATGG
>ZOTU784
ATGGGGAATTTTCCGCAATGGGCGAAAGCCTGACAGAGCAATGTCGCATGGAGGTAGAAGGCATTGCGGGTCAGAGAAGA
AGCAATGACAGTATTTGGGGAATAAGCATTGGCTAACTCTGTGCCAGCAACAGCGGTAAGACAGACGATGCAAGGGTTAT
TCAGAATGATTGGGCGTAAAGCGTCTGTAGGTGGCTTTTCAAGTCCGCTGCCAAATCCTAGGGCTTAACCCTGGACATGC
GGTGGAAACTACGAAGCTGGAGTACGGTAGAGGCAGAGGGAAGTTCCAGTGAAGCAGTGAAATGTGTAGAGATCGAAAAG
AACACCAACGGCGAAAACACTCTGCTGGGCCGACACTGACACTAAGAGACAAAAGTTAGGGGAGTGAATGG
>ZOTU785
GTGGGGAATTTTCCGCAATGGGCGAAAGCCTGACGGAGCAATGCCGCGTGGAGGTAGAAGTCCCATGGGTCATAAACTTC
TTTTCCCAGAGAAAAAGCAATGACGGTATCTGGGGAATAAGCATTGGCTAACTTTGTGCCAGCAGCCGCGGTAATATAGA
GGATGCAAGCATTATCCGGAATAATTGGGCGTAAAGCGTCTGTAGGTGGCTTTTTAAGTCCGCCGTCAAATCCCAGGGCT
CAACTCTGGACAGGCGGTGGAAACTACCAAGCTTGAGTACAGTAGGGGCAGAGGGAATTTCCGGTGGAGCGGTGAAATGC
GTAGAGATCGGAAAGAACACTAACGGTGAAAGCACTCTGCTGGGCCGACACTGACACTGAGAGACGAAAGCTAGGGGAGC
GAATGA
>ZOTU786
GTGGGGAATTTTCCGCAATAGGCAAAAGCCTGACAGTGCAATGCCGCGTGGAGGTAGAGGGCCTGCGGGTCGTGAACTTC
TTTTCTCGGAGAAGAAGCAATGACGGTATCTGGGGAATAAGCATCGGTTAACTCTGTGCCAACAGCCGCGGTAAGACAGA
GGATGCAAGCGTTATCCGGAATGATTGGGCGTAAAGCGTCTGTAGGTGGCTTTTCAAGTCCGCCGTCAAATCCCAGGGCT
CAACCCCGGACAGGCAGTGGAAACTGCCAAGCTGGAGTACGGTAGGGGCAGAGGGAATTTCCGGTGGAGTGGTGAAATGC
GTAGAGATCGGAAAGAACACCAACGGCAAAAGCACTCTGCTGGGCCGACACTGACACTGAGAGACGAAAGCTAAGGGAGC
GAATGG
>ZOTU787
GTAGGGAATATTGCGCAATGGAGGAAACTCTGATCCAGCCATGCCGCGTGCAGGAAGAAGGCGTTATGCGTTGTAAACTG
CTTTTGACAGGGAATAAAAAGACCATGCGTGGTAAATTGAATGTACCTGTAGAATAAGCCACGGCTAACTACGTGCCAGC
AGCCGCGGTAATACGTAGGTGGCGAGCGTTATCCGGATTTATTGGGTTTAAAGGGAGCGTAGGCGGTTCTGTAAGTCAGT
GGTGAAAGTCGGCCGCTTAACGGTTGGATTGCCATTGATACTGCAGAGCTAGAGTATAGTAGAGGTAGGGAGAATTGACG
GTGTAGCGGTGAAATGCATAGATATCGTCAAGAATACCGATTGCGAAGGCACCTTACTGGACTATAACTGACGCTGAGGC
TCGAAAGTATGGGAATCAAACAG
>ZOTU788
GTTGGGAATTTTCCGCAATGGGCGAAAGCCTGATGGAGCAATGCCGCATGGAGGTGGTAGGCCTACGGGTCGTCAACTTC
TTTTCTCGGAGAAGAAACAATGACGGTATCTGAGGAATAAGCATCGGCTAACTCTGTGCCAGCAGCCGCGGTAAGACAGA
GGATGCAAGCGTTATCTGGAATGATTGTGCGTAAAGCGTCTGTAGGTGGCTTTTCAAGTCCGCCGTCAAATCCTAGGGCT
CAACCCTGGACAGGCGGTGGAAACTACCAAGCTAGAGTATGGTAGGGGCAGAGGGAATTTCCGGTGGAGCGGTGAAATGC
ATTGAGATCGGAAAGAACACCAACGGCGAAATCACTCTGCTAGGCCGACACTGACACTGAGAGACGAAAGCTAGGGGAGC
AAATGG
>ZOTU789
GTAGGGAATCTTCCACAATGGACGCAAGTCTGATGGAGCAACGCCGCGTGAGTGAAGAAGGTTTTCGGATCGTAAAGCTC
TGTTGTTGGTGAAGAAGGACAGGGGTAGTAACTGATTCTTGTTTGACGGTAATCAACCAGAAAGTCACGGCTAACTACGT
GCCAGCAGCCGCGGTAATACGTAGGTGGCAAGCGTTGTCCGGATTTATTGGGCGTAAAGCGAACGCAGGCGGGAGAATAA
GTCAGCTGTGAAAGCCCTCAGCTTAACTGGGGAACTGCAGCTGAAACTATTTTTCTTGAGTGCAGAAGAGGAGAGTGGAA
CTCCATGTGTAGCGGTGGAATGCGTAGATATATGGAAGAACACCAGTGGCGAAGGCGGCTCTCTGGTCTGTAACTGACGC
TGAGGTTCGAAAGCATGGGTAGCGAACAG
>ZOTU790
GTGGGGAATTTTCCACAATGGGCGAAAGCCTGACGGAGCAATGCCGCTTGGAGGTAGAGGGCCTGCGGGTCGTGAACTTC
TTTTCCCGGAGAAGAAGCAATGACGGTATCTGGGGAATAAGCATCGGCTAACTCTGTGCCAGCAGCCGCAGTAAGACAGA
GGATGCAAGCGTTATCCGGAATGATTGGGCGTAAAGCGTCTATAGGTGGCTTTTCAAGTCTGCCGACAAATCCCAGGGCT
CAACCCTGGACAGGCAGTGGAAACTGCCAAGATGGAGTACGGTAGGGGCAGAGGGAATTTTCGGTGGAGCGGTGAAATGC
GTAGAGATCGGAAAGAACACCAACGGCGAAAGCACTCTGCTGGGCCAACACTGACACTGAGAGACGAAAGCTAGGGGAGC
GAATGG
>ZOTU791
GTGGGGAATTTTCCATAATGGGTGAAAGCCTGACGGAGCAATGCCGCGTGAAGGCAGAAGGCCCACGGGTCATGAACTTC
TTTTCTTGGAGAAGAAAAAATAACGGTATCTGAGGAATAAGCATCAGCTAACTCAGTACCAGCAGCCGCGGTAAGATAGA
GGATGCAAGCGTTATCCAGAATGATTGGGCGTAAAGTGTCTGTAGGTGGCTTTTCAAGTCCGTCGTCAAATCCCAGGGCT
CAACCTTGGACAGGCGGTGGAAACTACCAAGGTGGAGTATGGTAGGGGTAGAGGGAATTTCCGGTGGAGCGACGAAATGC
GTTGAGATCGGAAAGAACACAAACGGCGAAAGCACTCTGCTGGGCCGACATTGACACTGAGAGACGAACACTAGGGGAGA
AAATGG
>ZOTU792
GTGGGAAATTTTCCGCAATGGGCGAAAGCCTGACGGAGCAATGCCGCCTGAAGGCAGAAGGCCCATGGGTCATGAACTTC
TTTTCTCAGAGAAGAAAAAATGACGGTATCTGAGGAATAAGCATCGGCTAACTCTGTGCCAGCAGTCGTGGTAAGACAGA
GGATGCAAGCGTTATCTCGAATGATTGGGCGTAAAGCGTCTGTAGGTGGCTTTTCAAGTCCGCCATCAAATCCTAGGGCT
CAACCCTGGACAGGCGGTGGAAACTACCAAGCTGGAGTACGGTAGGGGCAGAGGGAATTTTCGGTGGAGCGGTGAAATGC
GTTGAGATCGGAAAGAACACCAATGGCGAAAGCACTCTGCTGGGCCGACACTGACACTGAGAGACGAAATCTAGGGGAGC
AAATGG
>ZOTU793
GTGGGGAATTTTCCGCAATGGGCGAAAGCCTGACAGAGCAATGTCGCGTGGAGATAGAAGGCCCACGGGTCATGAACTTC
TTTTCCCGGAGAAGAAGCAATGACGATATCTGGGGAATAAGCATCGGCTAACTCTGTGCCAGCAGCCGCGGTAAGACAGA
GGATGCAAGCGTTATCCGGAATGATTGGGCGTAAAGCGTCTGTAGGTGGCTTTTCAAGTCCGCTGTCAAATCCCAGGGCT
CAAACCTGGACAGGCGGTGGAAACTACCAAGCTGGAGTACGGTAGGGGCAGAGGGAATTTCCGGTGGAGCAGTGAAATGC
ATAGAGATCGGAAAGAACACCAACGACGAAAGCACTCTGCTGGGCCGACACTGACACTGAGAGACGAAATCTAGGGGAGC
GAATGG
>ZOTU794
GTGGGGAATTTTCCGCAATGGACGAAAGCCTGACGGAGCAATGGAGGTAGAAGGCCCACGGGTCATGAACTTCTTTTCTC
AGAGAAGAAGCAATGACAGTATCTGAGGAAGAAGCATCGGCTAACTTTGTGCCAGCAGCCGCGGTAAGACAGATGATTCA
AGTGTTATCCGGAATGATTGGGCTTAAAGCATCTGTAGGTGGCTTTTCAAGTCCGCCGTCAAATCCCAGGGCTCAACCTT
GGACAGGCGGTGGAAACTACCAAGCTGTAGTACGGTAGGGGAATAGGGAATTTTCGGTGGAGCGGTGAAATGCGTAGAGA
TCGGGAAGAACACCAACGGCGAAATCACTCTGTTGGGCCGACACTGAAAATGAGAGATGAAAGCATGGGGAGAAAATGG
>ZOTU795
GTGGGGAATTTTCCACAATGGGCGAAAGCCTGACGGAGCAATGCCTCGTGGAGGTAGAGGGCCTGCGGGTCGTGAACTTC
TTTTCCCGGAGAAGAAGCAATGACAGTATCTGGGGAATAAGCATCGGCTAACTCTGTGCCAGCAGCCGCGGTAAGACAGA
GGATGCAAGCGTTATCCGGAATGATTGGGCGTAAAGCGTCTGTAGGTGGCTTTTCAAGTCTGCCGACAAATCCCAGGGCT
CAACCCTGGACAGGCAGTGGAAACTGCCAAGATGGAGTACGGTAGGGGCAGAGGGAATTTCCGGTGGAGCGGTGAAATGC
GTAGAGATCGGAAAGAACACCAACGACGAAAGCACTCTGCTGGGCCGACACTGACACTGAGAGACGAAAGCTAGGGGAGC
GAATGG
>ZOTU796
GTGGGGAATTTTCCGCAATGGGCAAAAGCCTGGAGGAGCAATGCCGCGTGGAGGAAGAAGGCCCACGAGTCATGAACTTC
TTTTCCCGGAGAAGAAGCAATGACGATATCTGGGGAATAAGCATCAGCTAACTCTGTGCCAGCAGCCACGGTAATACAGA
TGATGCAAGTGTTATCCAGAATGATTGGGCGTAAAGCGTTTGTAGGTGGCTTTTTAAGTCCGCCGTCAAATCCCAGGGCT
CAACTCTGGACAGGCGGTGGAAACTACCAAGCTGGAGTACGGTAGGGGCAGAGGGAATTTTCGGTGGAGCGGTGAAATGC
GTAGAGATCGGAAAGAACACCAACGGCGAAAGCACTCTGCTGGGCCGACACTGACACTGAGAGACGAAAGCTAGGGGAGC
GAATGG
>ZOTU797
GTGGGGAATTTTCCGCAATGGGCGAAAGCCTGATGGAGCAATGCCGCGTGGAGGTAGAGGGCATGTGGGTCGTGAACTTC
TTTTCCCAGAGAAGAAGCAATGATGGTATTTGGGGAATAAGCATCGGCTAACTCTGTGCCAGCAGCCGCGGTAAGACAGA
GGATGCAAGCGTTATCCAGAATGATTGGGCGTAAAGCATCTGTAGGTGGCTTTTCAAGTCCGCCGTCAAATCCAAGGGTC
AACCCTGGACAGGCAGTGGAAACTGCCAAGCTGGAGTATGGTAGGGGCAGAGGGAATTTCCGGTGGAGCGGTGAAATGCG
TAGAGATCGGAAAGAACACCAACGGCGAAAGCACTCTGCTGGACCGACACTGACACTGAGAGACAAAAGCGAGAGGAGCG
AATGG
>ZOTU798
ATGGGGAATTTTTCGTAATGGGCAAAAGCCTGACGGAGCAATGTCGCGTGGAGGTAGAAGGCCCACGAGTCATGAACTTA
TTTTCCTAGAGAAGAAGCAATAACGGTATCCAGGGAATAAGCATCGGCTAACTCTGTGCCAGCAGTCGCTGTAATACATA
GGATGCAAGCGTTATCCAGAATGATTGGGCGTAAAGTGTCTGTAGGTGGCTTTTAAAGTATGTCGTCAAATCTCAGGGCT
CAATCCTGGACAGGTGGTGGAAACTACTAATCTGGAATATGGTAGGGGCAGAGGGAAATTTTGGTGGAGCGGTGAAATGT
GTAGAGAGCAGAAAGAACACCAACGGTGAAAGCACTCTGCTGGGCCGATACTGACCCGAAGAGACAAAATCTAGGGGATT
GAATGG
>ZOTU799
GTGAGGAATTTTCCGCAATGGGAGAAATCCTGACGGAGCAATGTCGCGTGGAGGTAGAAGGCCCACGGGTCATGAACTTA
TTTTCCCGGAGAAGAAGCAATGACGGTATCTGGGGAATAAGCATCGGCTAACTCTGTGCCAGCAGCCGCGGTAATACAGA
GGATGCAAGCGTTATCCGGAATGATTGGGCGTAAAGCGTATGTAGGTGGCTTTTTTAGTCCCCCGTCAAATCCCAGGACT
CAACTCTGGACAGGCGGTGGAAACTACCAAGCTGGAGTACGGTAGGGGCAGAGGGAATTTCCGGTGGAGCGGTGAAATGC
GTAGAGATCGGAAAGAACACCAACGGCGAAAGCACTCTGCTGGGTCGACACTGACACTGAGAGATGAAAGCTAGGGGAGC
GAATGT
>ZOTU800
GTGGGGAATCTTGGACAATGGGCGAAAGCCCGATCCAGCAATATCGCGTGAGTGAAGAAGGGCTAATGCTGCTTGTAAAG
CTCTTTCGTCGAGTGCGCGATCATGACAGGACTCGAGGAAGAAGCCCCGGCTAACTCTGTGCCAGCAGCCACGGTAAGAC
GGGGGGCAAGTTTTCTTCGGAATGACTGGGCGTAAAGGGCACGTAGGCGATGAATCGGGTTGAAAGTCAAAGTCGCCAAA
AACTGGCGGAATGCTCTCGAAACCAATTCATTTGAGTGAGACAGAGGAGAGTGGAATTTCGTGTGTAGGGGTGAAATCCG
TAGATCTGCGAAGGAACGCCAAAAGCGAAGGCAGCTCTCTGGGTCCCTACCGATGCTGGGGTGCGAAAGCATGGGCAGCG
AACAA
>ZOTU801
GTGGGGAATTTTGGACAATGGGCGCAAGCCTGATCCAGCCATGCCGCGTGCGGGAAGAAGGCCTTCGGGTTGTAAACCGC
TTTTGTCAGGGAAGAAATCTTCTGAGCTAATACCTCGGGAGGATGACGGTACCTGAAGAATAAGCACCGGCTAACTACGT
GCCAGCAGCCGCGGTAATACGTAGGGTGCGAGCGTTAATCGGAATTACTGGGCGTAAAGCGTGCGCAGGCGGTCTTGCAA
GACAGGTGTGAAATCCCCGGGCTTAACCTGGGAACTGCACTTGTGACTGCAAGGCTGGAGTACGGCAGAGGGGGATGGAA
TTCCGCGTGTAGCAGTGAAATGCGTAGATATGCGGAGGAACACCGATGGCGAAGGCAATCCCCTGGGCCTGTACTGACGC
TCATGCACGAAAGCGTGGGGAGCAAACAG
>ZOTU802
GTGGGGAATTTTCCGCAATGGGCGAAAGCCTGACAGAGCAATGCCGCGTGGAGGTAGAGGGCCTGCGGGTCGTGAACTTC
TTTTCCCGGAGAAGAAGCAATGACGGTATCTGGGGAATAAGCATCGGCTAACTCTGTGCCAACAGCCGCGGTAAGACAGA
GGATGCAAGCGTTATCCGGAATGATTGGGCATAAAGCGTTTGTAGGTGGCTTTTCAAGTCCGCCGTCAAATCCCAGGGCT
CAACCCTGGACAGGCGGTGGAAACTGCCAAGCTAGAGTACGGTAGGGGCAGAGGGAATTTCCGGTGGAGCAGTGAAATGC
GTAGAGATCGGAAAGAACACCAACGGCGAAAGTACTCTGCTGGGCCGACACTGACACTGAGAGACGAAAGCTAGGGGAGC
GAATGG
>ZOTU803
GTGGGGAATTTTCCGCAACGGGCGAAAGCCTGACGGAGCAATGCCGCGTGGAGGAAGAGGGCCTGCGGGTCGTGAACTTA
TTTTCCCGGAGAAGAAGCAATGACAGTATCTGGGGAATAAGCATCGGCTAACTCTGTGCCAGCAGCCGCGGTAAGACAGA
GGATGCAAGCGTTATCCGGAATGATTGGGCATAAAGCGTCTGTAGGTGGCTTTTCAAGTCCGCCGTCAAATCCCAGGGCT
CAACCCTAGACAGGCGGTAGAAACTGCCAAGCTGGAGTACGCCGGTGGAGCCGTGAAATGCGTAGAGATCGGAAAGAACA
CCAACGGCGAAAGCACTCTGCTGGGCCGACACTGACACTGAGAGACGAAAGCTAGGGGAGCGAATGA
>ZOTU804
GTGGGGAATCTTCCGCAATGGGCGAAAGCCTGACGGAGCAATGCCGCGTGGAGGCAGAAGGCCCACGGGTCGTAAACTCC
TTTTCTCGGAGAAGAAGCAATGACGGTATCCGAGGAATAAGCATCGGCTAACTCTGTGCCAGCAGCCGCGGTAAGACAGG
GGATGCAAGCGTTATCCGGAATGATTGGGCGTAAAGCGTCTGTAGGTGGCTCCTTAAGTCCGCTGTCAAATCCCAGGGCT
CAACCCTGGACAGGCGGTGGAAACTACTAAGCTGGAGTACGGTAGGGGCAGAGGGAATTTCCGGTGGAGCGGTGAAATGC
GTAGAGATCGGAAAGAACACCAAAGGCGAAGGCACTCTGCTGGGCCGACACTGACACTGAGAGACGAAAGCTAGGGGAGC
AAATGG
>ZOTU805
GTGGGGAATTTTCCGCAATGGGAGAAAGCATGACAGAGCAATACCACGTGGAGGTAGAAGTCCCACGGGTCATGAACTTC
TTTTCTCAGAGAAGAATCAATGACGGTATCTGAGGAAGAAGCATCGACTAACTCTGTGCCAGCAGCCGCGGTAAGACAGA
GGATGCAAGCGTTATCCGGAATGATTGGGCGTAAAGCGTCTGTAGGTGGCTTTTCAAGTCCGCCGTCAAATCCCAGGGCT
CAACCCTGGACAGGCGGTGGAAACTACCAAGCTGGAGTACGGTAGGGGCAGAGGGAATTTCCGGTGGAGCGGTGAAATGC
ATAGAGATCGGGAAGAACACCAACGGCGAAAGCACTCTGCTGGGCCGACACTGACACTGAGAGACGAAAGCATGGGGAGC
AAATGG
>ZOTU806
GTGGGGAATTTTGGACAATGGGGGGAACCCTGATCCAGCCATGCCGCGTGTCTGAAGAAGGCCTTCGGGTTGTAAAGGAC
TTTTGTTAGGGAAGAAAAGCTGGGTGCTAATACCCTCTAGTGCTGCCGGTACCTAAAGAATAAGCCCCGGCTCCCTCCGT
GCCAGCAGCCGCGGTAATACGTAGGGTGCGAGCGTTAATCGGAATTACTGGGCGTAAAGCGAGCGCAGACGGTTAAATAA
GTCAGATGTGAAATCCCCGAGCTCAACTTGGGACGTGCATTTGAAACTGTGTAACTAGAGTGTGTCAGAGGGAGGGAGAA
TTCCACGTGGAGCAGTGAAATGCGTAGAGATGTGGAGGAATACCGATGGCGAAGGCAGCCTCCTGGGATAACACTGAAGG
TCATGCTCGAAAGCGTGGGTAGCAAACAG
>ZOTU807
GTGGGGAATATTGCGCAATGGTCGAAAGACTGACGCAGCGACGCCGCGTGGAGGATGACGCCCTTCGGGGTGTAAACTCC
TGTTGCTCGGGACGAACCTCCCCTTTCGAGGGGACTGACGGTACCGAGTGAGGAAGCACCGGCTAACTCTGTGCCAGCAG
CCGCGGTAATACAGAGGGTGCGAGCGTTGTCCGGAATCACTGGGCGTAAAGGGCGCGTAGGCGGCTTGGTAAGCGTGCGG
TGAAAGCTCGAGGCTCAACCTCGAGTCTGCCGTGCGAACTGCCGAGCTGGAGCACGGTAGAGGCACATGGAATTCCGGGT
GTAGCGGTGGAATGCGTAGAGATCCGGAAGAACACCGGTGGCGAAGGCGGTGTGCTGGGCCGTAGCTGACGCTGATGCGC
GACAGCGTGGGGAGCAAACAG
>ZOTU808
GTGGGGAATTTTCCGCAATCGGCGAAAGCCTGACGGAGCAATGCCGCGTGGAGGTAGAGGGCCTGCGGGTCGTGAACTTC
TTTTCCCGGAGAAGAAGCAATGACGGTATCTGGGGAATAAGCATCGGCTAACTCTATGCCAGCAGCCGCGGTAAGACAGA
GGATGCAAGCGTTATCTGGAATGATTGGGCGTAAAGCGTCTGTAGGTGACTTTTCAAGTCTGCCGTCAAATCCCAGGGCT
CAACCCTGGACAGGCGGTGGAAACTGCCAAGCTGGAGTACGGTAGGGGCAGAGGGAATTTCCAGTGGAGTGGTGAAATGC
GTAGAGATCGGAAAGAACACCAACGGCAAAAGCACTCTGCTGGGCCGACACTGACACTGAGAGACGAAAGCTAGGGGAGC
GAATGG
>ZOTU809
GTCGAGAATTTTTCTCAATGGGGGAAACCCTGAAGGAGCGACGCCGCGTGGAGGATGAAGGTCTTCGGATTGTAAACTCC
TGTCATTGGGGAACAAAGTCATCGGTTCATAGCCGGTGATCTGATAGTACCCGAAGAGGAAGAGACGGCTAACTCTGTGC
CAGCAGCCGCGGTAATACAGAGGTCTCAAGCGTTGTTCGGATTTATTGGGCGTAAAGGGTGCGTAGGCGGCAGGATAAGT
CAGGTGTGAAAGCTCGAAGCTCAACTTCGAAATTGCATTCGATACTGTCTTGCTTGAGCGCTGGAGAGGAGACTGGAATT
TACGGTGTAGCAGTGAAATGCGTAGATATCGTAAGGAAGACCAGTGGCGAAAGCGAGTCTCTGGACAGCAGCTGACGCTG
ATGCACGAAGGCCAGGGGAGCAAACGG
>ZOTU810
GTGGGGAATTTTCCACAATGGGCGAAAGCCTGACGAAGCAATGCCGCTTGGAGGTAGAGGGCCTACGGGTCGTGAACTTC
TTTTCTCAGAGAATAAGCAATAACGGTATCTGGGAAATAAGCATCGGCTAAATCTGTGCCAGCAGCCGCGGTAAGAAAGA
GGATGCAAGCGTTATCCAGAATGATTGGGCGTAAAGCGTCTGTAGGTGGCTTTTCAAGTCCGCCGTCAAATCCCAAGGCT
CAACCCTGGACAGGCGGTGGAAACTGCCAAGCTGGAGTACGGTAGGGGCAGAGGGAATTTCTGGTGGAGCAGTGAAATGC
TTAGAGATTGGAAAGAACACCAACGGTGAAAGCACTCTGCTGGGCCGACACTGACACTGAGAGACGAAAGCTATGGGAGT
GAATGG
>ZOTU811
GTGGGGAATTTTCTGCAATGGGCGAAAGCCTGACGGAGCAATGCCACGTGGAGGTAGAGGGCCTGCGGGTCGTGAACTTC
TTTTCCCGGAGAAGAAGCAATGACGGTATCTGGGGAATAAGCATCAGCTAACTCGGTGCCAGCAGCCGCGGTAAGACAGA
GGATGCAAGCGTTATCCAGAATGATTGGGCGTAAAGCGTCTGTAGGTGGCTTTTCAAGTTCGCCGTCAAATCCCAGGGCT
CAACCCTGGACAGGCGGTAGAAACTGCCAAGCTGGAGTACGGTAGGGGCAGAGGGAATTTCTGGTGGAGCTGTGAAATGC
GTAGAGATCGGAAAGAACACCAACGGCAAAAGCACTCTGCTGGGCCGACACTGACACTGAGAGACGAAAGCTAGGGGAGC
GAATGG
>ZOTU812
GTGGGGAATTTTCCGCAATGGACGAAAGCCTAACGGAGCAATGCCGCGTGGAGGTAGAGGGCCTGCGGGTCGTGAACTTC
TTTTCCCAAAGAAGAAGCAATGACGGTATCTGGGGAATAAGCATCGGCTAACTCTGTGCCAGTAGCCGCGGTAAGACAGA
GGATGCAAGCGTTATCCGAAATGATTGGGCGTAAAGCGTCTGTAGGTAGCTTTTCAAGTCCGTCGTCAAATCCCAGGGCT
CAACTCTGGACAGGCGGTGGAAACTGCCAAGCTGGAATACGGTAGGGGCAAAGGGAATTTTTGGTGGAGCGGTGAAATGC
GTAGAGATCGGAAAGAACACCAACGGCGAAAGCACTCTGCTGGGCCGACACTGACACTGAGAGACGAAAGCTAAGGGAGC
GAATGG
>ZOTU813
GTGGGGAATTTTTCGCAATGGGCGAAAGCCTGACGGAGCAATGCCGCTTGGAGGTAGAGGGCCTACGGGTCGTGAACTTC
TTTTCCCAGAGAAGAAGCAATGACGATATCTGGGGAATAAGCATCGGCTAACTCTGTGCCAGCAGCCGCGGTAAGACAGA
GGATGCAAGCGTTATCCAGAATGATTGGGCGTAAAGCGTCTGTAGGTGGCTTTTAAAGTCCGCCGTCAAATCCCAAGGCT
CAACCCTGGACAGGCGGTGGAAACTTCCAAGCTGGAGTACGGTAGGGGCAGAGGGAATTTCCGGTGGAGCAGTGAAATGC
GTAGAGATCAGAAAGAACACCAACGGCGAAAGCACTCTGCTGGGCCGACACTGGCACTGAGAGACAAAAGCTAGGGGAGC
GAATGG
>ZOTU814
GTGGGGAATATTGGACAATGGGGGAAACCCTGATCCAGCAATACCGCGTGTGTGAAGAAGGCCTTCGGGTTGTAAAGCAC
TTTTAGCAGGAAAGAAAGGCTGTGCGCTAATACAGCATTGCTTTGACGTTACTTGCAGAAAAAGCACCGGCTAACTCCGT
GCCAGCAGCCGCGGTAATACGGAGGGTGCAAGCGTTAATCGGAATTACTGGGCGTAAAGCGCGCGTAGGCGGCTTGTTAA
GTCGGATGTGAAATCCCCGGGCTCAACCTGGGAACTGCATTCGATACTGGCTGGCTAGAGTGTGGTAGAGGGAAGTGGAA
TTCCAGGTGTAGCGGTGAAATGCGTAGATATCTGGGGGAACATCAGTGGCGAAGGCGGCTTCCTGGACCAACACTGACGC
TGAGGCGCGAAAGCGTGGGGAGCAAACAG
>ZOTU815
GTGGGGAATCTTGGACAATGGGCGAAAGCCCGATCCAGCAATATCGCGTGGGTGTAGAAGGGCAATGCCGCTTGTAAAGC
TCTTTCGTCGAGTGCGCGATCATGACAGGACTCGAGGAAGAAGCCCCGGCTAACTCCGTGCCAGCAGCCGCGGTAAGATG
GGGGGGGGGCAAGTGTTCTTCGGAATGACTGGGCGTAAAGGGCACGTAGGCGGTGAATCGGGTTGAAAGTGAAAGTCGCC
AAAAAGTGGCGGAATGCTCTCGAAACCAATTCACTTGAGTGAGACAGAGGAGAGTGGAATTTCGTGTGTAGGGGTGAAAT
CCGTAGATCTACGAAGGAACGCCAAAAGTGAAGGCAGCTCTCTGGGTCCCTACCGATGCTGGGGTGCGAAAGCATGGGGA
GCGAACAG
>ZOTU816
GTGGGGAATTTTCCACAATGGGCGAAAGCCTGACGGAGCAATGCCGCATGGAGGTAAAGGGCCTGCGGGTTGTGAACTTC
TTTTCCCGGAGAAGAAGCAATGACGGTATCTGGGGAATAAGCATCGGCTAACTCTGTGCCAGCACCCGCGGTAAGACAGA
GGATGCAAGCGTTATCCGGAATGATTGGGCGTAAAGCGTCTGTAGGTGGCTTTTCAAGTCCGCCGTCAAATCCCAGGGCT
CAACCCTGGTCATGCGGTGGAAACTGCCAAGCTGGAGTACGGTAGGGGCAGAGGGAATTTCCGATGGAGCGGTGAAATGC
GTAGAGATCGGAAAGAACACCAACGGCGAAAGCACTCTGCTGGGTCGACACTGACACTGAGAGACGAAAGCTAGGGGAGC
GAATGG
>ZOTU817
GTGGGGAATATTGGACAATGGGGGCAACCCTGATCCAGCCATGCCGCGTGTGTGAAGAAGGCCTTTTGGTTGTAAAGCAC
TTTAAGCAGGGAGGAGAGGCTAATGGTTAATACCCATTAGATTAGACGTTACCTGCAGAATAAGCACCGGCTAACTCTGT
GCCAGCAGCCGCGGTAATACAGAGGGTGCGAGCGTTAATCGGAATTACTGGGCGTAAAGCGAGTGTAGGTGGCTCATTAA
GTCACATGTGAAATCCCCGGGCTTAACCTGGGAACTGCATGTGATACTGGTGGTGCTAGAATATGTGAGAGGGAAGTAGA
ATTCCAGGTGTAGCGGTGAAATGCGTAGAGATCTGGAGGAATACCGATGGCGAAGGCAGCTTCCTGGCATAATATTGACA
CTGAGATTCGAAAGCGTGGGTAGCAAACAG
>ZOTU818
GTGGGGAATTTTCCGCAATGGGCGAAATCCTGACGGAGCAATGCCGCGTGGAGGTAGAAGGCCCACGGGTCATGAACTTC
TTTTCCTGGAGAATAAGCAATGACGGTATCTGGGGAATAAGCATCGGCTAACTCTGTGCCAGCTACCGCGGTAAGACAGA
GGATGCAAGCGTTATCCGGAATGATTGGGCGTAAAGCGTCTGTAGGTGGCTTTTCAAGTCCGCTGTCAAATCCCAGGGCT
CAACCCTGGACAGGCGGTGGAAACTACCAAGCTGGAGTACGGTAGGGGCAGAGGGAATTTCCGGTGGAGCGGTGAAATGC
GTAGAGATCGGAAAGAACACCAACGGCGAAAGCACTCTGCTGGGCCGACACTGACACTGAGAGACGAAATCTAGGGGAGA
GAATGG
>ZOTU819
GTGGGGAATATTGCACAATGGGCGCAAGCCTGATGCAGCCATGCCGCGTGTATGAAGAAGGCCTTCGGGTTGTAAAGTAC
TTTCAGCGGGGAGGAAGGCGACGCGGTTAATAACCGCGTCGATTGACGTTACCCGCAGAAGAAGCACCGGCTAACTCCGT
GCCAGCAGCCGCGGTAATACGGAGGGTGCAAGCGTTAATCGGAATTACTGGGCGTAAAGCGCACGCAGGCGGTCTGTTAA
GTCAGATGTGAAATCCCCGGGCTTAACCTGGGAACTGCATTTGAAACTGGCAGGCTTGAGTCTTGTAGAGGGGGGTAGAA
TTCCAGGTGTAGCGGTGAAATGCGTAGAGATCTGGAGGAATACCGGTGGCGAAGGCGGCCCCCTGGACAAAGACTGACGC
TCAGGTGCGAAAGCGTGGGGAGCAAACAG
>ZOTU820
GTGGGGAATTTTCCGCAATGGGCGAAAGCCTAACGGAGCAATGTCGGATGAAGGCAGAAGGCCCATGGGTCATGAACTTC
TTTTCTCGGAGAAGAAAAAATGACGGTATCTGAGGAATAAGCATCGGCTAACTCTGTGCCAGCAGCCGCGGTAAGGCAGA
GGATGCAAGCGTTATCCGGAATTATTGGGTGTAAAGCGTATGTAGGTGGCTTTTCAAGTCCGCCGTCAAATCTCAGGGCT
CAACCCTGGACAGGCGGTGGAAACTACCAAGCTGGAGTACGGTAGGGGCAGAGGGAATTTCCGGTGGAGTGGTGAAATGC
GTTGAGATCGGAAAGAACACCAATGGCGAAAGCACTCTGCTGGACCGACACTGACACTGAGAGATGAAAGCTAGGGGAGC
AAATGG
>ZOTU821
GTGGGGAATTTTACGCAATGGGCGAAAGCCTGACGGAGCAATGCCGCGTGGAGGTAGAAGGCCCACGGGTCATGAACTTC
TTTTCCCGGAGAAGAAGCAATGACGGTATCTGGGGAATAAGCATCGGCTAACTTTGTGCCAGCAGCCGCGGTAAGACAGA
GGATGCAAGCGTTATCCGGAATGATTGGGCGTAAAGCGTCTGTAGATGGCTTTTCAAGTCCGCTGTCACATCCCAGGGCT
CAACCCTGGACAGGCGGTGGAAACTACCAAGCTTGAGTACGGTAGGGGCAGAGGGAATTTCCGGTGGAGCGGTGAAATGC
GTAGAGATCGGAAAGAACACCATCGGCGAAAGCACTCTGCTGGGCCGACACTGACACTGAGAGACGAAAGCTAGGGGATC
GAATGG
>ZOTU822
TTAGGGAATCTTGGACAATGGGCGAAAACCCGATCCAGCAATATCATGTGAGTGAAATTTAAGAAGGGCTATGCCGCTTG
TAAAGCTCTTTCGTCGAGTGCGCAATCATGACAAGACTCGAGGAAGAAGCCCCAGCTAACTCCGTTGAAAGTGAAAGTTT
CCAAAAACTGGCAGAATGCTCTCCAAACCAATTAACTTGAGTGAGACAGCAGAGAGTGGAATTTCGTGTGTAGGGGTGAA
ATTTGGAGATCTACGAAGGAACGCCAAAAGCGAAGGCAGCTCTCTGGGTCCATACCGACGCTAAGGTGCAAAAGCATGGG
GAGCGAATAT
>ZOTU823
GTGGGGAATTTTCCGCAATGGGCGAAAGCCTGACGGAGCAATGCTGCGTGGAGGTAGAAGGCCCACGGATCATGAACTTC
TTTTCCCGGAAAAGAAGCAATGACGGTATCTGGGGAATAAGCATCGGCTAACTCTGTGCCAGCAGCCGCGGTAATACAGA
GGATGCAAGCGTTATCCGGAATGATTGGGCGTAAAGCGTCTGTAGGTGGCTTTTTAAGTCCGCCGTCAAATCACAGGGCT
CAACTCTGGACAGGCGGTGGAAACTACCAAGCTGGAGTACGGTAGGGGCAGAGGGAATTTCCAGTGGAGCGGTGAAATGC
GTAGAGATCGGAAAGAACACCAACGACGAAAGCACTCTGCTGGGCCGACACTGACACTGAGAGACGAAAGCTAGGGGAGC
GAATGG
>ZOTU824
GTGGGGAATTTTCCACAATAGGCAAAAGCCTGACGGAGCAATGCCGCGTGGAGGTAGAAGGCCCACGGGTGATGAACTTC
TTTTCCCGGAGAAGAAGCAATGATGGTATCTGGGGAATAAGCATCGGCTAACTCTGTGCCAGCAGCCGCAGTAATACAGA
GGATGCAAGCGTTATCCAGAATTATTGGGTGTAAAGCGTCTGTAGGTGGCTTTTTAAGTCCGCCGTCAAATCCCAGGGCT
CAACTCTGGATAGGCGGTGGAAACTACCAAGCTGGAGTACGGTAGGGGCAGAGGGAATTTCTGGTGGAGCGGTGAAATGC
GTAGAGATCGGAAAGAACACCAACGGCAAAAGCACTCTGCTGGGCCGACACTGACACTGAGAGACGAAAGATAGGGGAGC
GAATGG
>ZOTU825
GTGGGGAATTTTCCGCAATGGGCGAAAGCCTGACGGAGCAATTCCGCGTGGAGGTAGAGGGCCTGCGGGTCGTGAACTTC
TTTTCCCGGAGAAGAAGCAATGACGGTATCTAGGGAATAATCATCGGCTAACTCTGTGCCAACAGCCGCGGTAAGACAGA
GGATGCAAGTGTTATCCAGAATGATTGGGCGTAAAGCGTTTGTAGGTGGCTTTTCAAGTCCGCCGTCAAATCCCAGGGCT
CAACCCTAGACAGGCGGTGGAAACTGCCAAGCTAGAGTATGGTAGGGGCAGAGGGAATTTCCAGTGGAGCGGTGAAATGC
GTAGAGATCGGAAAGAACACCAACGGCGAAAGTAATCTGCTGGGCCGACACTGACACTGAAAGACGAAAGCTAGGGGAGC
GAATGG
>ZOTU826
GTGGGGAATCTTGGACAATGGGAAAAAACCCGATCCAACAATATCGCGTGAGTGAAACTTAAGAAGGGCAATGTCGCTTG
TAAAGCTCTTTCGTCGAGTGCGCGATCATGACAGGACTCGAAGAAGTAGCCTCGGCTAACTCTGTGCCAGCAGCCATGGT
AAGACGGGGGGGGCAAGTGTTCTTTGGAATGACTGGGCATAAAGGGCATGTAGGCGATGAATCGGGTTGAAAGTGAATTT
CGCCAAAAACTGGCAGAATACTCTCGAAACCAAATAACTTGAGTGAGACAGAGGAGAGTGAAATTTCGTGTGTAGGGGTG
AGATCCTGAGATCTACGATGGAACGCCAAAAGTGAAGGCAGCTCTTTGCGTCCCTACCGATGCTGGGGTACGAAAGCATC
GGGAGCGAACAG
>ZOTU827
GTGGGGAATTTTCCGCAATGGGCGAAAGCCTGACGGAGCAAGACCGCGTGGGGGAAGAAGGCTCTTGGGTTGTAAACCCC
TTTTCTCTGGGAAGAAAGTTGTGAAAGCAACCTGACGGTACCAGAGGAATCAGCATCGGCTAACTCCGTGCCAGCAGCCG
CGGTAAGACGGAGGATGCAAGCGTTATCCGGAATGATTGGGCGTAAAGCGTCTGCAGGTGGCAGTTCAAGTCTGCTGTCA
AAGACCGGGGCTTAACTTCGGAAAGGCAGTGGAAACTGAACAGCTAGAGTATGGTAGGGGCAGAGGGAATTCCTGGTGTA
GCGGTGAAATGCGTAGAGATCAGGAAGAACATCGGTGGCGAAGGCGCTCTGCTGGACCATAACTGACACTCAGGGACGAA
AGCTAGGGGAGCGAATGG
>ZOTU828
GTGGGGAAATTTCCGCAATGGGCGAAAGCCTGACGGAGCAATGCCGCGTGAAGGAAGAAGGCCCACGGGTCACGAACTTC
TTTTCTCGGAGAAGAAAAAATGACGGTATCTGAGGAATAAGCATCGGCTAACTCTGTGCCAGCAGCCGCGGTAAGACAGA
GGATGCAAGCGTTATCCAGAATGATTGGGCGTAAAGCGTCTGTAGGTGGCTTTTCAAGTCCGCCGTCAAATCCCAGGGCT
CAACCCTGGACAGGCGGTGGAAACTACCAAGCTGGAGTACGGTAGGGGCAGAGGGAATTTCCGGTGGAGCGGTGAAATGC
ATTGAGATCAGAAAGAACACCAATGGCGAAAGCACTCTGCTGGGCCGACACTGACACTGAGAGACGAAAGCTAGGGGAGC
AAATGG
>ZOTU829
GTGGGGAATTTTCTGCAATGGGCGAAAGCCTGACGGAGCAATGCCGCGTGGAGGTGGAAGGCCTACGGGTCGTCAACTTC
TTTTCTCGGAGAAGAAACAATGACGGTATCTGAGGAATAAGCATCGGCTAACTCTGTGCCAGCAGCCGCGGTAAGACAGA
GGATGCAAGCGTTATTCGGAATAATTGGGCGTAAAGTGTCTGTAGGTGGCTTTTCAAGTCCGCCGTCAAATCCCAGGGCT
CAACCCTGGACAGGTGGTGGAAACTACCAAGCTGGAGTACGGTAGGGGCAGAGGGAATTTCCGGTGGAGCGGTGAAATGC
ATTGAGATCGGAAAGAACACCAACGGCGAAAGCACTCTGCTGGGCCGACACTGACACCGAGAGACGAAAGCTAGGGGAGC
AAATGG
>ZOTU830
GTGGGGAATTTTCTGCAATGGGCGAAAGCTTGACGGAGCAATGCCGCGTGGAGGTAGAAGGCCCACGGGTCATGAACTTC
TTTTCCCGGAGAAGAAGCGATGACGGTATCTGGGGAATAAGCATCGGCTAACTCTGTGCCAGCAGCCGCGGTAATACAGA
GGATGCAAGCGTTATCTGGAATGATTGGGCGTAAAGCGTCTGTAGGTGGCTTTTTAAGTCAACCGTCAAATACCAGGGCT
CAACTCTAGACAGGATGTGGAAACTACCAAGCTGGAGTACGGTAGGGGCAGAGGGAATTTCCGGTGGAGCGGTGAAATAC
GTAGAGATCGGAAAGAACACCAACGGCGAAAGGACTCTGCTGGGCCGACACTGATACTGAGAGACGAAAGCTAGGGGAGC
GAATGG
>ZOTU831
GTGGGGAATTTTCCGCAATGGGCGAAAGCCTGACGGAGCAATGCCGCGTGGAGGTAGAAGGCCCACGGGTCATGAACTTA
TTTTCTCAGAGAAGAAGCAATGACGGTATCTGAGGAAGAAGCATCGGCTAACTCTGTGCCAGCAGCCGTGGTAAGACAGA
GGTTGCAAGCGTTATCCGGAATGATTGGGCGTAAAGCGTCTGTAGGTGGCTTTTCAAGTCCGCCGTCAAATCCCAGGGCT
CAACCCTGGACAAGTGGTAGAAACTACCAAGCTGGAGTACGGTAGGGGCAGAGGGAATTTCCGGTGGAGCGGTGAAATGC
GTAGAGATCGGGAAGAACACCAACAGCGAAAGAACTCTTCTGGGCCGACACTGACACTGAGAGACGAAAGCATGGGGAGC
AAATGG
>ZOTU832
GTGGGGAATCTTGGACAATGGGCGAAAGCCCGATCCAGCAATATCGCGTGGGTGAAGAAGTGCAATGTCACTTGTAAAGA
TCTTTCGTTGAGTGCGCGATCATGACAGGACTCGAGGAAGAAGCCCCGGCTAACTCCGTGCCAGCAGCCGCGGTAAGACG
GGGGGGCAAGTGTTCTTCGGAATGACTGGGCGTAAAGGGCACGTAGGCGGTGAATCGGGTTGAAAGTGAAAGTCACCAAA
AACTGGCGGAATGCTCTCGAAACCAATTCACTTGAGTGAGACAGAGGAGAGTGGAATTTCATGTGTAGGGGTGAAATCCG
GAGATCTACGAAGGAACGCCAAAAGCGAAGGCAGCTCTCTGGGTCCCTACCGACGCTGGGGTGCGAAAGCATAGGGAGCG
AACAT
>ZOTU833
GTGGGGAATATTGGACAATGGGCGCAAGCCTGATCCAGCCATGCCGCGTGTGTGAAGAAGGCCTTCGGGTTGTAAAGCAC
TTTTGTCCGGAAAGAAAAGCTTCGGGTCAATACCCCGGGGTCATGACGGTACCGGAAGAATAAGCACCGGCTAACTTCGT
GCCAGCAGCCGCGGTAATACGAAGGGTGCAAGCGTTACTCGGAATTACTGGGCGTAAAGCGTGCGTAGGCGGTTTGTTAA
GTCTGATGTGAAAGCCCCGGGCTCAACCTGGGAATGGCATTGGATACTGGCAACCTGGAATGTGGTAGAGGGTGGCGGAA
TTCCCGGTGTAGCAGTGAAATGCGTAGATATCGGGAGGAACATCCGTGGCGAAGGCGGCCACCTGGACCAACATTGACGC
TGAGGCACGAAAGCGTGGGGAGCAAACAG
>ZOTU834
GTGGGGAATTTTCCGCAATGGGCAAAATCCTGACTGAGCAATGCTGCATGGAGGTAGAGGGCTTGCGGGTCGTGAACTTC
TTTTCCCGGAGAAGAAGCAATGACGGTATCTGGGGAATAAGCATCGGCTAACTCTGTGCCAGCAGCCGCGGTAAGACAAA
GGATGCAAGCGTTATCCGGAATGATTGGGCGTAAAGCATCTGTAGGTGGCTTTTCAAGTCCGCCGTCAAATCCCAGGGCT
CAACCCTGGACAGGCGGTGGAAACTGCCAAGCTGGAGTACGGTAGGGGCAGAGGGAATTTCCGGTGGAGCGGTGAAATGC
GTAGAGATCGGAAAGAACACCAACGGCAAAAGCACTCTGTTGGGCCGACACTGACACTGAGAGACGAAAGCTAGGGGAGC
GAATGG
>ZOTU835
GTGGGGAATTTTCCGCAATGGGAGAAAGCCTAATGGAGCAATGCCGCGTGAAGGCAGAAGACCCACGGGTCATGAACTTC
TTTTCTCGGAGAAGAAAAAATGACGGTATCTGAGGAATAAGCATTGGCTAACTCTGTGCCAGCAGCCGTGGTAAGACAAA
GGATGCAAGCGTTATCCGAAATGATTGGGCATAAAGCGTCCGTAGGTGGCTATTCAAGTCCGCTGTCAAATCACAGGGCT
CAACCCTGGACAGGCGATGGAAACTACCAAACTGGAGTACGGTAGGGGTAGAGGGAATTTCCGGTGGAGTGGTGAAATGC
ATTGAGATCGGAAAGAACACCAATGGCGAAAGCATTCTGCTGGGCCGACACTGACACTGAGAGACGAAAGCTAGGGGAGA
AAATGG
>ZOTU836
GTGGGGAATTTTCCGCAATGGGCGAAATCCTGACGGAGCAATGCCGCGTGGAGGTAGAAGGCCCATGGGTCATGAACTTC
TTTTCCCGGAGAAGAAGCAATGACGGTATCTGGGGAATAAGCATCGACTAACTCTGTGCCAGTAGCCGCAGTAATACAGA
GGATGCAAGTGTTATCCAGAATGATTGGGCGTAAAGTGTCTGTAGGTGGCTTTTTAAGTCCGCCGTCAAATCCCAGGGCT
CAACTTTGGACAGGCGGTGGAAACTACCAAGATGGAGTACGGTAGGGGCAGAGGGAATTTCCGGTGGAGCGGTGAAATGC
GTAGAGATCGGAAAGAACACCAACGGCGAAAGCACTCTGCTGGGCCGACACTGACACTGAGAGACGAAAGCTAGGGGAGA
GAATGG
>ZOTU837
GTGGGGAATATTGGACAATGGGCGAAAGCCTGATCCAGCCATGCCGCGTGTGTGAAGAAGGCCTTTTGGTTGTAAAGCAC
TTTAAGCGAGGAGGAGGCTACTTGGATTAATACTCTAGGATAGTGGACGTTACTCGCAGAATAAGCACCGGCTAACTCTG
TGCCAGCAGCCGCGGTAATACAGAGGGTGCGAGCGTTAATCGGATTTACTGGGCGTAAAGCGTGCGTAGGCGGCTTTTTA
AGTCGGATGTGAAATCCCTGAGCTTAACTTAGGAATTGCATTCGATACTGGGAAGCTAGAGTATGGGAGAGGATGGTAGA
ATTCCAGGTGTAGCGGTGAAATGCGTAGAGATCTGGAGGAATACCGATGGCGAAGGCAGCCATCTGGCCTAATACTGACG
CTGAGGTACGAAAGCATGGGGAGCAAACAG
>ZOTU838
GTGGGGAATTTTCTGTAATGGGCAAAAGCCTGACGGAGCAATGCCGCGTGGAGGTAGAGGCCCTGCGGGTCATGAATTTC
TTTTCCCGAAGAAGAAGCAATGACGGTATCTGGGGAATAAGCATCGGCTAACTCTGTGCCAGCAGTCGTGGTAAGACAGA
GGATGCAAGCGTTATCCGGAATGATTGGGCGTAAAACGTCTGTAGGTGGCTTTTCAAGTCCGCTGTCAAATTCCAGGGCT
CAACCCTGGACAGGCGGTGGAAACTGCCAAGCTGGAGTACGTTAGGGTTAGAGGGAATTTCCGGTGGAGCGGTGAAATGC
GTAGAGATCGGAAAGAACACCAACGGCGAAAGCACTCTGCTGGGCCGACACTGACACTGAGAGAGGAAAGCTAGGGGAGC
GAATGG
>ZOTU839
GTGGGGAATTTTCCGTAATGGGCGAAAGCCTGACAGAGCAATGCCGCGTGGAGGTAGAGGGCCTGCGGGTCGTGAACTTC
TTTTCTCGGAGAAGAAGCAATGACGGTATCTGGGGAATAAGCATCGGTTAACTCTGTGCCAGCAGCCGCGGTAAGACAGA
GGATGCAAGCGTTATCCGGAATGATTGGGCGTAAAGCGTCTGTAGGTGGCTTTTCAAGTCCGCCGTCAAATCCCAGGGCT
CAACCCTGGACAGGCGGTGGAAACTGCCAAGCTGGAGTACGGTAGGGGCAGAGGGAATTTCCGATGGAGCGGTGAAATGC
GTAGAGATCGGAAAGAACACCAACGGCAAAAGCACTCTGCTGGGCCGATACTGACACTGAGAGACGAAAGCTAGGGGAGC
GAATGG
>ZOTU840
GTGGGGAATTTTCCACAATGGGCGAAAGCCTGACGGAGCAATGCCGCGTGAAGGCAGAAGGCCCACGAGTCATGAACTTC
TTTTCTCGGAGAAGAAAAAATGACGGTATCTGAGGAATAACCATCGGCTAACTTTGTGCCAGCAGCCTCGGTAAGACAGA
GGATGCAAGCGTTATCCTGAATGATTGGGCGTAAAGCGTCTGTAGGTGGCTTTTCAAGTCCGCCGTCAAATCCCAGGGCT
CAACCCTGGACAGGCGGTGGAAACTACCAAGCTGGAGTACAGTAGGGGCAGAGGGAATTTCCGGTGGAGCGGTGAAATGC
GTTGAGATCGGAAAGAAAACCAACAGCGAAAGCACTCTGCTGGGCCGACACTGACACTGAGAGACGAAATCTATGGGAGC
AAATGG
>ZOTU841
GTGGGGAATTTTTCGCAATGGGCAAAAGCCTGACGGAGAAATGCTGCGTGAAGGTAGAAGGCCCACGGGTCATGAACTTA
TTTTCTCGGAGAAGAAAAAATGACGATATCTGAGGAATAAGCATCGACTAACTCTGTGCTAGCAGCCGCGGTAAGACAGA
GGATGCAAGCGTTATGCGGAATGATTGGGCGTAAAGCGTCTGTAGGTGGCTTTTCAAGTCCACTGTCAAATCCCACGGCT
CAACCTTGGACAGGCGGTGGAAACTACCAAGCTGGAGTACGGTAGGGGCATAGGGAATTTCCGGTGGAGCGGTGAAACGT
GTTGAGATCGGAAAGAACACCGACGGTGAAAGCACTCTGCTGGGCCCACACTGACACTGAGAGATGAAGGCTAGGGGAGC
AAATGG
>ZOTU842
ATGGGAATTTTCTGCAATTGGCAAAAGCCTGACGGAGCAATGCCGCGTGGAGGTAGAGGGCCTACGGGTCGTGAACTTCT
TTTCCCAGAGAAGAAGCAATGACGGTATCTGGGGAATAAGCATCGGCTAACTCTGCGCCAGCAACCGCGGTAAGACATAG
GATGCAAGCGTTATCCGGAATGATTGGGCGTAAAGCGTCTGTAGGTGGCTTTTCAAGTCCGCCGTCAAATCCCAGGGCTC
AACCCTGGACAGGCGGTGGAAACTGCCAAGCTGGAGTATGGTAGGGGCAGAGGGAATTTTGGTGGAGCGGTGAAATACGT
AGAGATCGGAAAGAACACCAACGGCGAAAGCACTCTACTGGGCCGACACTGACACTGAGAGACGAAAGCTAGGGCAGCGA
ATGG
>ZOTU843
GTGGGGAATTTTCCCCAATGGGCGAAAGCCTGACGGAGCAATGTCGCGTGGAGGTAGAGGGCCTGTGGGTCGTGAACTTC
TTTTCCCGGAGAAGAAGCAATGACGGTATCTGGGGAATAAGCATCGGCTAACTCTGTGCCAGCAGCCGCGATAAGACAGA
GGATTCAAGCGTTATCCAGAATGATTGGGCGTAAAGCGTCTGTAGGTGGCTTTTCAAGTCCGCCGTCAAATCCCAGGGCT
CAACCCTAGACAGGCGGTGGAAACTGCCAAGCTGGAGTACGGTAGGGGCAGAGGGAATTTCCGGTGGAGTGGTGAAATGC
GTAGAGATCGGAAAGAACACCAACGGCGAAAGCACTCTGCTGGGCCGACACTGACACTGAGAGACGAAAGCTAGGGGAGC
GAATGG
>ZOTU844
GTGGGGAATTTTCCGCAATGGGCGAAAGCCTGACGGAGCAATGCCGCGTGGAGGTAGAGGGCCTGCGGGTCGTGAACTTC
TTTTCTCGGAGAAGAAGCAATGACGGTATCTGGGGAATAAGCATCGGCTAACTCTGTGCCAACAGCCACGGTAAGACAGA
GGAGGCAAGCGTTATCCGGAATGATTGGGCGTAAAACGTCTGTAGGTGGCTTTTCAAGTCTGCTGTCAAATCCCAGGGCT
CAACCCTGGACAGGCGGTGGAAACTGCCAAGCTAGAGTACGGTAGGGGCAGAGGGAATTTCCGGTGGAGCGGTGAAATGC
GTAGAGATCGGAAAGAACACCAACAGCGAAAGTACTCTGCTGGGCCGACACTGACACTGAGAGACGAAAGCTAGGGGAGC
GAATGG
>ZOTU845
GTGGGGAATCTTGCACAATGGGGGAAACCCTGATGCAGCGACGCCGCGTGAGTGATGAAGCCCTTCGGGGTGTAAAGCTC
TTTCGACGGGAACGATTATGACGGTACCCGGAGAAGAAGCTGCGGCTAACTACGTGCCAGCAGCCGCGGTAATACGTAGG
CAGCAAACGTTGTTCGGAATTACTGGGCGTAAAGAGTGTGTAGGCGGTCCTGTAAGATTGGTGTGAAATCTCCCGGCTTA
ACTGGGAGGGTGCGCCGATAACTGCAGGGCTTGAGTATTGGAGAGGAGAGCGGAATTCCTGGTGTAGCGGTGAAATGCGT
AGATATCAGGAGGAACACCGGTGGTGTAGACGGCTCTCTGGACAATCACTGACGCTGAGACACGAAAGCGTGGGGAGCAA
ACAG
>ZOTU846
GTGGGGAATTTTTCGCAATGGGCGAAAGCCTGACGGAGCAATGCCGCGTGGAGGTAGAGGGCCTACGAGTCGTGAACTTC
TTTTCCCGGAAAAGAACCAATGACAGTATCTGGGGAATAAGCATCGGCTAACTCTATGCCAGCAACCGTGGTAAGACAGA
GGATGCACGCGTTATCCAGAATGATTGGGCGTAAAGCGTCTGTAGGTGGCTTTTCAAGACCGCCGTCAAATCCCAGGGCT
CAACCCTGGACAGGCGGTGGAAACTGCCAAGCTGGAGTACGGTAGGGGCAGAGGGAATTTTTGGTGGAGCAGTGAAATGC
GTAGAGATAGAAAAGAACACCAACGGTGAAAGCACTCTACTGGGCCGACACTGACACTGAGAGACGAAAGCTAGGGGAGC
GAATGG
>ZOTU847
GTGGGGAATTTTCCACAATGGGCGAAAGCCTGACGGAGCAATGCCGCGTGGAGGTAGAGGGCCTGCGGGTCGTGAACTTC
TTTTCCCGGAGAAGAAGCAATGACAGTATCTGGGGAATAAGCATCGGCTAACTCTATGCCAGCAGCCGCGGTAAGACAGA
GGATGCAAGCGTTATCCGGAATGATTGGGCGTAAAGCGTCTGTAGGTGGCTTTTCAAGTCTGCCGACAAATCCCATGGCT
CAACCCTGGACAGGCAGTGGAAACTGCCAAGATGGAGTACGGTAGGGGCAGAGGGAATTTCCGGTGGAGCGGAGAAATGC
GTAGAGATCGGAAAGAACACCAACGGCGAAAGCACTCTGCTGGGCCGACACTGACACTGAGAGACGAAAGCTAGGGGAGC
GAATGG
>ZOTU848
GTGGGGAATTTTCCACAATGGGCGAAAGCCTGACGGAGCAATGCCGCGTGGAGGTAGAGGGCATGCGGGTCGTGAACTTC
TTTTCCCAGAGAAGAAGCAATGACGGTATCTGGGGAATAAGCATCGGCTAACTCTGTGCCAGCAGCCGCGGTAAGACAGA
GGATGCAAGCGTTATCCAGAATGACTGGGCATAAAGCGTCTGTAGGTGGCTTTTCAAGTCCGCTGTCAAATCCCAGGGCT
CAACCCTGGACAGGCGGTGGAAACTGCCAAGCTGGAGTACGGTAGGGGCAGAGGGAATTTCCAGTGGAGCGGTGAAATGC
GTAGAGATCGGAAAGAACACCAACGACGAAAGTACTCTGCTGGGCCGACACTGACACTGAGAGGCGAAAGCTAGGGGAGC
GAATGG
>ZOTU849
GTGGGGAATTTTCCATTATGGGCGAAAGCCTGACAGAGCATTGTCGTGTGGAGGTAGAAGGCATTTCGGGTTGGAGAAGA
AGCAATGACGGTATCCGGGGAATAAGCATTGGCTAACTCTGTTCCAGCAACAGCGGTAAGACAGACGATGCAAGTGTTAT
TCAGAATGATTGGTTGTAAAGCGTCTGTAGGTGGCTTTTCAAGTACGCCGCCAAATCCCAGGGCTCAACCCTGGACATGC
GGTGGAAACTGCCAAGCTGGAGTACGGTAAAGGTAGAGGCAGAGGGAAGTTCCGGTGGAGCGGTGAAATGCGTAGAGATC
GAAAAGAACACCAACAATGAAAGCACTCTGCTGGGCCGACACTGACGCTGAGAGGCAAAAGTTAGGGGAGTGAATGG
>ZOTU850
GTGGGGAATTTTCCGCAATGGGCGAAAGCCTGATGGAGCAATGTCGCGTGAAGGCAGAAGGCCCACGGGTCATGAACTTC
TTTTCTCGGAGAAGAAAAAATGACGGTATCTGAGGAATAAGCATCGGCTAACTCTATGCCAGCAGCCGCGGTAAGACAGA
GGATGCAAGCATTATCCGGAATGATTGGGCGTAAAGCATCTGTAGGTGGCTTTTCAAGTCCGTCGTGAAATCCCAGGGCT
CAACCCTGGACAGGCGGTGGAAACTACCAAGCTGGAGTATGGTAGGGGCAGAGGGAATTTCCGGTGGAGCGGTGAAATGC
GTTGAGATCAGAAAGAACACCAACGGCGAAAGCACTCTGCTGGGCCGACACTGACACTGAGAGACGAAAGCTAGGGGAGA
AAATGG
>ZOTU851
GTAGGGAATTTTCCGCAATGGGCGAAAGCCTGACGGAGCAATGCCGCGTGAAGGCAGAAGGCCCACGGGTCATGAACTTC
TTTTCTCGGAGAAGAAAAAATGACGGTATCTGAGGAATAAGCATCGGCTAACTCTGTGCCAGCAGCCGCGGTAAAACAGA
GGATGCAAGCGTTATCCGGAATTATTGGGCATAAAGCATCTGTAGGTGGCTTTTCAAGTCCGCCGTCAAATCCCAGGGCT
CAACCCTGGACAGGCGGTGGAAACTACCAAGCTGGAGTACGGTAGGGGCAGAGGGAATTTCCGGTGGAGCGGTGAAATGA
GTTGAGATCAGAAAGAACACCAACGGTGAAAGCACTCTGCTGGGCCGACACTGACACTGAGAGACGAAAGCTAGGGGAGC
AAATGG
>ZOTU852
GTGGGGAATTTTCCGCAATGGGAGAAAGCCTGACAGAGCAATGTCGCATGGAGGTAGAAGGCATTGCGGGTCAGAGAAGA
AGCAATGACAGTATTTGGGGAATAAGCATTGGCTAACTCTGTGCCAGCAACAGCGGTAAGACAGACGATGCAAGGGTTAT
TCAGAATGATTGGGCGTAAAGCGTCTGTAGGTGGCTTTTCAAGTCCGCCGTCAAATCCCAGGGCTCAACCCTGGACATGC
GGTGGAAACTACGAAGCTGGAGTACGGTAGAGGCAGAGGGAAGTTCCGGTGAAGCGGTGAAATGCGTAGAGACCGAAAAG
AACACCAACGGAGAAAACACTCTGCTGGGCCGACACTGACACTAAGAGACGAAAGTTAGGGGAGTGAATGG
>ZOTU853
GTGGAGAATTTTCCGCAATGGGCGAAAGCCTGATGGAGCAATGCTGCGTGGAGGTAGAGGGCATGTGGGCCGTGAACTTC
TTTTCCCAGAGAAGAAGCAATGACGGTATCTGGGGAATAACCATCGGCTAACTCTGTGCCAGCAGCCGCGGTAAGACAGA
GGATGCAAGCATTATCCAGAATGATTGGGCGTAATGCGTCTGTAGGTGGCTTTTCAAGTCCGCCGTCAAATCCTAGGGCT
CAACCCTGGACAGGCAGTGGAAACTGCCAAGCTGGAGTACGGTAGGGGCAGAGGGAATTTCCGGTGGAGCGGTGAAATGC
GTAGAGATCGGAAAGAACACCAACGGCGAAAGCACTCTGCTGGGCCGACACTGACACTGAGAGACAAAAGCGAGGGGAGC
GAATGG
>ZOTU854
GTGGGGAATATTGGACAATGGGCGCAAGCCTGATCCAGCCATGCCGCGTGAGTGATGAAGGCCTTAGGGTTGTAAAGCTC
TTTTGTCCGGGACGATAATGACGGTACCGGAAGAATAAGCCCCGGCTAACTTCGTGCCAGCAGCCGCGGTAATACGAAGG
GGGCTAGCGTTGCTCGGAATCACTGGGCGTAAAGGGCGCGTAGGCGGCCATTCAAGTCGGGGGTGAAAGCCTGTGGCTCA
ACCACAGAATTGCCTTCGATACTGTTTGGCTTGAGTATGGTAGAGGTTGGTGGAACTGCGAGTGTAGAGGTGAAATTCGT
AGATATTCGCAAGAACACCGGTGGCGAAGGCGGCCAACTGGACCATTACTGACGCTGAGGCGCGAAAGCGTGGGGAGCAA
ACAG
>ZOTU855
GTGGAGAATTTTCCACAATGGGCAAAAGCCTGACAAAGCAATGTCACGTGGAGGTAGAGGGCCTGCGGGTCGTGAACTTC
TTTTCCCAGAGAAGAAGCAATGATGGTATCTAGGGAATAAGCATTGGCTAACTCTGTGCCTGCAAATGCGGTAAGACAGA
CGATGCAATTGTTATTCAGAATGATTGGGCGTAAAGCGTCTGTAAGTGGCTTTTTAAGTTCGTCGTCAAATCCTAGACAG
GCAGTGGAAACTTCCAAGATGGAGTACGGTAGAGGCAGAGGGAAGTTCCGGTGGAGCGGTGAAATGTGTAGAGATCGGAA
AGAACACCAACGGCGAAAGCACTCTGCTAGGTCAATACTAACACTGAGAGATGAAAGTTAGGGGAGCGAATGG
>ZOTU856
GTGGGGAATCTTGCGCAATGGGGGAAACCCTGACGCAGCGACGCCGCGTGCGGGATGAAGGCCTTCGGGTCGTAAACCGC
TTTCAGCAGGGACGAAATTGACGGTACCTGCAGAAGAAGGCCCGGCCAACTACGTGCCAGCAGCCGCGGTAATACGTAGG
GGCCAAGCGTTGTCCGGAATTATTGGGCGTAAAGAGCTCGTAGGCGGTTCGGCAAGTCAGCTGTGAAATCTTCACGCTCA
ACGTGGAGAGGTCAGCTGATACTGCTGTGACTAGAGTCCGGTAGGGGAGTGTGGAATTCCCGGTGTAGCGGTGAAATGCG
CAGATATCGGGAGGAACACCAGTAGCGAAGGCGGCACTCTGGGCCGGTACTGACGCTGAGGAGCGAAAGCGTGGGGAGCA
AACAG
>ZOTU857
ATGGGGAATTTTCTACAATGGGCGAAAGCCTGACGGAGCAATGTCGCGTGAAGGCAAAAGGCCCATGGGTCATGAAATTC
TTTTCTCAGAGAAGAAACAATGACGGTATCTGAGGAATAAGCATCGACTAACTCTATGCCAGCAGCCACGGTAAGACAGA
GGATGTAAGCGTTATTCGGAATGATTGGGTGTAAAGCATCTGTAGGTGGCTTTTCAAGTCCTTCGTCAAATCCCAGGGCT
CAACCATGGAAAGGCGATGGAAAATACCAAGTTGGAGTATGGTAGGGGCAGAGGGAATTTTTGGTGGAGCGGTGAAATGT
GTTGAGATCATAAAGAACACCAACGGAAAAAGAACTCTGTTGGGATGACACTGACATTGAGAGATGAAAGCTAGGGGAGA
AAATGG
>ZOTU858
GTGGGGAATATTGGACAATGGGCGCAAGCCTGATCCAGCCATGCCGCGTGTGTGAAGAAGGCCTTATGGTTGTAAAGCAC
TTTAAGCGAGGAGGAGGCTTACCTAGATAATACCTAGGATAAGTGGACGTTACTCGCAGAATAAGCACCGGCTAACTCTG
TGCCAGCAGCCGCGGTAATACAGAGGGTGCAAGCGTTAATCGGAATTACTGGGCGTAAAGCGCGCGTAGGTGGCCATTTA
AGTCAAATGTGAAATCCCCGAGCTTAACTTGGGAATTGCATTCGATACTGGGTGGCTAGAGTATAGGAGAGGAAGGTAGA
ATTCCAGGTGTAGCGGTGAAATGCGTAGAGATCTGGAGGAATACCGATGGCGAAGGCAGCCTTCTGGCCTAATACTGACA
CTGAGGTGCGAAAGCATGGGGAGCAAACAG
>ZOTU859
GTGGGGAATTTTCCGCAATGGGCGAAATCCTGACGGAGCAATGCCGCGTGGAGGTAGAAGGACCACGGGTCATGAACTTC
TTTTCCCGGAGAAGAAGCGATGACGGTATCTGGGGAATAAGCATCGGCTAACTCTGTGCCAGCAGCCGCGGTAATACAGA
GGATACAAGCGTTATCCGAAATGATTGGGCGTAAAGCGTCTGTAGGTGGCTTTTTAAGTCCGCCGTCAAATCCCAGGGCT
CAACTCTGGACAGGCGGTGGAAACTACCAAGCTGGAGTACGGTAGGGGCAGAGGGAATTTCCGGTGGAGTGGTGAAATGC
GTAGAGATCGGAAAGAACACCAACGGCGAAAGCACTCTGCTGGGCCGACACTGACACTGAGAGACGAAAGCTAGGGGAGC
GAATGG
>ZOTU860
GTGGGGAATTTTCCGCAATGTGTGAAAGCCTGACGGAGCAATGACGCATGGAGGTAGAAGGCCCACAGGTCATGAACTTC
TTTTCTTGGAGAAGAAGCAATGGCGGTATCTGAGGAATAAGCATCGGCTAACTCTATGCTAGCAGTCGTGGTAAGACAGA
GGATGCAAGAATTATCCGAAATGATTGGGCGTAAAGCGCCTGTAGGTGGCTTTTCAAGTCTGCCATCAAATCCCAGGACT
CAACCCTGGACAGGCGATGGAAACTACCAAGCTGGAGTACGGTAGGAGCAGAGGGAATTTCTGGTGGAGCAGTGAAATAC
ATAGAGATTGGGAAGAACACCAACGACGAAAGCACTCCGCTGGGCCGACACTAACACTAAGAGACGAAAGCTAGGGGAGC
AAATGG
>ZOTU861
GTGGGGAATCTTGGACAATGGGCGCAAGCCTGATCCAGCAATATGGCGTGAGTGCAGAAGGGCAATTTCGCTTGTCAAGC
TCTTTCGTCGAGTGCGCGATCATGACATGACTCGAGGAAGAAGCCCCGGCTAACTCCGTGCCAGCAGCCACGGTAATTAG
AGGGAGGGGGGGGGGCGAGTGTTCTTCAGAATGACTGGGCGTAAAGGGCACGTAGGCCGTTCATCGGGTTGAAAGTGAAA
GTCTCCAAAAAGTGACGGATTGCTTTTGAAACCAATGAACTTGGGTAAGATAGAGGAGAGTGGAATTTCGTGTGTAGGGG
TGAAATCCGGAGATCTACGAAGGAAGGCCAAAAGAGAAGGCAGCTCTCTGGGTCTCTACCGACGCTGATGTGCGAAAGCA
TGGGGAGCAAACAG
>ZOTU862
GTGGGGAATTTTCCGCAATGGGCGAAAGACTGACGGAGCAATGTCGCGTGGAGGTAGAAGGCCCATGGGTCATGAACTTC
TTTTCCCGGAGAAGAATCAATGACGGTATCTGGGGAATAAGCATTGGCTAACTCTGTGCCAGCAGCCGCGGTAACATAGA
GGATGCAAGCGTTATCTGGAATGATTGGGCGTAAAGCGTCTGTAGGTGGCTTTTTAAGTCCGCCGTCAAATCCCAGGGCT
CAACTATGGACAGGCGGTGGAAACTACCAAGCTTGAGTACAGTAGGGGCAGAGGGAATTTCCGGTGGAGCGGTGAAATGC
GTAGAGATCGGAAAGAAAACCAACGGTGAAAGCACTCTGCTGGACCGACACTGACACTGAGAGACGAAAGCTAGGGGAGC
GAATGG
>ZOTU863
TTGGGGAATTTTCCGCAATGGGCAAAAGCCTGACATAGCAATGCCGCGTGGAGGTAGAGGGCCTGCGGGTCGTGAACTTA
TTTTCCCGGAGAAGAAGCAATGACGGTATCTGGGGAATAAGCATCGGTTAACTCTGTGACAGCAGCCGCGGTAAGACAGA
GGATGCAAGCGTTATCTGGAATGATTGGGCGTAAAGTGTCTGTAGGTGGATTTTCAAGTCCGCCATCAAATCCCAGGGCT
CAACCCTGGACAGGCGGTGGAAACTGCCAAGCTGGAGTACGGTAGGGGCAGAGGGAATTTCCGGTGGAGCGGTGAAATGC
GTAGAGATCGGAAAGAACACCAACGGCAAAAGCACTCTGCTGGGCAGACACTGACACTGAGAGACGAAAGCTAGGGGAGC
GAATGG
>ZOTU864
GTGGGGAATATTGGACAATGGGGGCAACCCTGATCCAGCAATGCCGCGTGAGTGATGAAGGCCTTCGGGTTGTAAAGCTC
TTTTGCCAGGGACGATGATGACGGTACCTGGAGAATAAGCCCCGGCTAACTTCGTGCCAGCAGCCGCGGTAATACGAAGG
GGGCAAGCGTTGTTCGGAATTACTGGGCGTAAAGGGCGCGTAGGCGGCTTATCAAGTCAGGCGTGAAATTCCCGGGCTCA
ACCTGGGGGCTGCGCTTGATACTGCTGAGCTTGAATGCGGGAGAGGATAGTGGAATTCCCAGTGTAGAGGTGAAATTCGT
AGATATTGGGAAGAACACCGGTGGCGAAGGCGGCTATCTGGCCCGTGATTGACGCTGAGGCGCGAAAGCGTGGGGAGCAA
ACAG
>ZOTU865
GTGGGGAATTTTCCACAATGGGCGAAAGCTTGACGGAGCAATGCCGCGTGGAGGTAGAGGGCCTACGGGTCGTGAACTTC
TTTTCCCGGAGAAGAAGCAATGACGGTATCTGGGGAATAAGCATCGGCTAACTCTATGCCAACAGCCGCGGTAAGACAGA
GGATGCAAGCGTTATCCGGAATGATTGGGCGTAAAGCATCTGTAGGTGGCTTTTCAAGTCCGCCGTCAAATCCCAGGGAT
CAACCCTGGACATGCGGTGGAAACTGCCAAGCTGGAGTACGGTAGGGGCAGAGGGAATTTCCGGTGGAGCGGTGAAATGC
GTAGAGATCAGAAAGAACACCAACGCCGAAAGCACTCTGCTGGGCCGACACTGACACTGAGAGATGAAAGCTAGGGGAGC
GAATGG
>ZOTU866
GTCGAGGATCTTCGGCAATGCGCGCAAGCGCGACCGAGCGACGCCGCGTGGGCGACGAAGGCCTTCGGGTTGTAAAGCCC
TGTCGGGGGGGAGAAAGCCCGCGAGGGTTGATCTATCCCCGGAGGAAGCACGGGCTAAGTTCGTGCCAGCAGCCGCGGTA
AGACGAACCGTGCGAACGTTGTTCGGAATCACTGGGCTTAAAGGGCGCGTAGGCGGGCCGGACGGTCCGGGGTGAAATCC
CCCCGCTCAACGGGGGAACGGCCCCGGACACCGCCGGCCTCGAGGGGGGTAGGGGCGAGCGGAACGCTGGGTGGAGCGGT
GAAATGCGTTGATATCCAGCGGAACTCCGGTGGCGAAGGCGGCTCGCTGGACCCCTTCTGACGCTGAGGCGCGAAAGCCA
GGGGAGCGAACGG
>ZOTU867
GTGGGGAATTTTTCGCAATGGGCGAAAGCCTGACGGAGCAATGCCGCTTGGAGGTAGAGGGCCTACGGGTCGTGAACTTC
TTTTCCCAGAGAAGAAGCAATGACGATATCTGGGGAATAAGCATCGGCTAACTCTGTGCCAGCAGCCGCGGTAAGACAGA
GGATGCAAGCGTTATCCAGAATGATTGGGCGTAAAGCGTCTGTAGGTGGCTTTTAAAGTCCGCCGTCAAATCCCAAGGCT
CAACCCTGGATAGGCAGTGGAAACTTCCAAGCTGGAGTACGGTAGGGGCAGAGGGAATTTCCGGTGGAGCGGTGAAATGC
GTAGAGATCGGAAAGAACACCAACGGCGAAAGCACTCTGCTGGGCCGACACTGACACTGAGAGACGAAAGCTAGGGGAGC
GAATGG
>ZOTU868
GTGGTGAATTTTCCTCTATGGGCGAAAGCCTGACGGAGCAATGCCGCGTGGAGGTAGAAGGCCCATGGGTCATGAACTTC
TTTTCTCAGAGAAGAAGCAATGATGGTATCTGAGGAAGAAGCATCGGCTAACTCTGTGCCAGCAGCCGCGGTAAGATAGA
GGATGCAAGCATTATCCAGAATGATTGGGCGTAAAGCGTCTGTAGGTGGCTTTTCAAGTCCGTTGTCAAATCCCAGGGCT
CAACCCTGGACAGGCGGTGGAAACTACCAAGCTAGAGTATGGTAGGGGCAGAGGGAATTTCCGGTGGAGCGGTGAAATGC
GTAGAGATCGGGAATAACACCAACGGCGAAAGCACTCTGTTGGGCCGACACTGACACTGAGAGACGAAAGCATGGGGAGC
AAATGG
>ZOTU869
GTGGGGAATTTTCCACAATGGGCGAAAGCCTGACGGAGCAATGCCGCGTGGAGGTGGAAGGCCTACGGGTCGTCAACTTC
TTTTCTCGGAAAAGAAACAATGACGGTATCTGAGGAATAAGCATCGGCTAACTCTGTGCGAGCAGCCGCGATAAGACAGA
GGATGCAAGCGTTATCCGGAATGATTGGGCATAAAGCGTCTGTAGGTGGCTTTTCAAGTCCGCCATCAAATCCCAGGGCT
CAACCCTGGACAGGCGGTGGAAACTACCAAGCTGGAGTACGGTAGGGGCAGAGGGAATTTCTGGTGGAGCGGTGAAATGC
ATTGAGATCGGAAAGAACACCAACGGCGAAAGCACTCTGCTAGGCCGACACTGACACTGAGAGACGAAAGCTAGGGGAGC
AAATGG
>ZOTU870
GTGGGGAATTTTCCGCAATGGGCGAAAGCCTGACGGAGCAATGCCGCGTGGAGGTAGAAGGCCCATGGATCATGAACTTC
TTTTCCCGGAGAAGAAGCAATGACGGTATCTGGGGAATAAGCATTGGCTAACTCTGTGCCAGCAGCCGCGGTAATATAGA
GGATGCAAGCGTTATCCGGAATGATTGGGCGTAAAGCGTCTGTAGGTGGCTTTTTAAGTCCGCCGTCAAATCCCAGGGCT
CAACTCTGGACAGGTGGTGGAAACTACCAAGATTGAGTACAGTAGGGGCAGAGGGAATTTCCGGTGGAGCGGTGAAATGC
ATAGAGATCGGAAAGAACACCAACGGTGAAAGCACTCTGCTGGGCCGACACTGACACTGAGAGACGAAAGCTAGGGGAGC
GAATGG
>ZOTU871
GTGGGGAATTTTGGACAATGGGGGAAACCCTGATCCAGCCATGCCGCGTGCGGGAAGAAGGCCTTCGGGTTGTAAACCGC
TTTTGTCAGGGAAGAAATCTTCCGGACTAATACCTCGGAAGGATGACGGTACCTGAAGAATAAGCACCGGCTAACTACGT
GCCAGCAGCCGCGGTAATACGTAGGGTGCAAGCGTTAATCGGAATTACTGGGCGTAAAGCGTGCGCAGGCGGTTGTGCAA
GACAGGTGTGAAATCCCCGGGCTTAACCTGGGAACTGCACTTGTGACTGTACGGCTGGAGTACGGCAGAGGGGGATGGAA
TTCCGCGTGTAGCAGTGAAATGCGTAGATATGCGGAGGAACACCGATGGCGAAGGCAATCCCCTGGGCCTGTACTGACGC
TCATGCACGAAAGCGTGGGGAGCAAACAG
>ZOTU872
GTGGGGAATATTGGACAATGGGGGCAACCCTGATCCAGCAATGCCGCGTGAGTGATGAAGGCCTTCGGGTTGTAAAGCTC
TTTTGGCGGGGACGATGATGACGGTACCCGCAGAATAAGCCCCGGCTAACTTCGTGCCAGCAGCCGCGGTAATACGAAGG
GGGCAAGCGTTGTTCGGAATTACTGGGCGTAAAGGGCGCGTAGGCGGCTTATCAAGTCAGGCGTGAAATTCCCGGGCTCA
ACCTGGGGGCTGCGCTTGATACTGATGAGCTTGAATGCGGGAGAGGATAGTGGAATTCCCAGTGTAGAGGTGAAATTCGT
AGATATTGGGAAGAACACCAGTGGCGAAGGCGGCTATCTGGCCCGTGATTGACGCTGAGGCGCGAAAGCGTGGGGAGCAA
ACAG
>ZOTU873
GTGGGGAATTTTCCATTATGGGCGAAAGCCTGACAGAGCAATGTCGTGTGGAGGTAGAAGGCATTTCGGGTTGGAGAAGA
AGCAATGACGGTATCCGGGGAATAAGCATTGGCTAACTCTGTTCCAGCAACAGCGGTAAGACAGACGATGCAAGTGTTAT
TCAGAATGATTGGTTGTAAAGCGTCTGTAGGTGGCTTTTCAAGTACGCCGCCAAATCCCAGGGCTCAACCCTGGACATGT
GGTGGAAACTGCCAAGCTGGAGTACGGTAAAGGTAGAGGCAGAGGGAAGTTCCGGTGGAGCGGTGAAATGCGTAGAGATC
GAAAAGAACACCAACAGTGAAAGCACTCTGCTGGGCCGACACTGACGCTGAGAGGCAAAAGTTAGGGGAGTGAATGG
>ZOTU874
GTGGGGAATTTTCCACAATGGGCGAAATCCTGATGGAGCAATTCCGCGTGAAGGAAGAATGCCCACGGGTCATGAACTTT
TTTTCTCAGAGAAGAAAAATGACGATATCTGAGGAATAATCATCAAATAACTCTGTGCCAGAAGCCGCGGTAAGACAGAG
GATGCAAGCGTTATCCGGAATGATTGGGCGTAAAGCGTCTGTAGGTAGCTTTTCAAGTCCGCCATCAAATCGTAGGGCTC
AGCCCTAGACAGGCGGTGGAAATTACCAAGCTGGAGTATGGTAGGGGCAGAGAGAATTTTCGGTGGAGCAGTGAAATGCG
TTGAGATCGGAAAGAACACCAACGGCGAAATCACTCTGCTGGGCCGACACTAACACTTAGAGACGAAAGCTAGGGGAGAA
AATGG
>ZOTU875
GTGGGGAATTTTCCGCAATGGGCGAAATCCTGACGGAGCAATGCCGCATGAAGGCAGAAGGCCCACGGATCATGAACTTC
TTTCTCGGAGAGGAAAAAATACGGTATCTGAGGAATAAGCATCGGCTAACTCTGTGCCAGCAGCCGCGGTAAGACAGAGG
ATGCAAGCATTATCCGGAATGATTGGGCGTAAAGCGTCTGTAGGTGGCTTTTCAAGTCCGCCGTCAAATCCCAGGGCTCA
ACCCTGGACAGGCGGTGGAAACTACCAAGCTGGAGTACGGTAGGGGAAAGGGAATTTCCGGTGGAGCGGTGAAATGCGTT
GAGATCGGAAAGAACACCAACGGCGAAAGCACTCTGCTGGGCCGACACTGACACTGAGAGACGAAAGCTAGGGGAGCAAA
TGG
>ZOTU876
GTGGGGAATTTTCCGCAATAGGCAAAAGTCTGACAGAGCAATGCCGCGTGGAGGTAGAGGGCCTGCGGGTCGTGAACTTC
TTTTCTCGGAGAAGAAGCAATGACGGTATCTGGGGAATAAGCATCGGTTAACTCTGTGCCAGCAGCCGCGGTAAGACAGA
GGATGCAAGCGTTATCCGGAATGATTGGGCGTAAAGCGTCTGTAGGTGGCTTTTCAAGTCCGCCGTCAAATCCCAGGGCT
CAACCCTGGACAGGCGGTGGAAACTGCCAAGTTGGAGTAAGGTAGGGGCAGAGGGAATTTCCGGTGGAGTGGTGAAATGC
GTAGAGATTGGAAAGAACACCAACGGCAAAAGCACTCTGCTGGGCCGACACTGACACTGAGAGACGAAAGCTAGGGGAGC
GAATGG
>ZOTU877
GTGGGGAATTTTCCGCAATGGACGAAAGCCTGACGGAGCAATGCCGCGTGGAGGTAGAGGGCCTGCGGGTCGTGAACTTC
TTTTCCCAAAGAAGAAGCAATGACGGTATCTGGGGAATAAGCATCGGCTAACTCTGTGCCAGTAGCCGCGGTAAGACAGA
GGATGCAAGCGTTATCCGGAATGATTGGGCGTAAAGCGTCTGTAGGTGGCTTTTCAAGTCCGTCGTCAAATCCCAGGGCT
CAACTCTGGACAGGCGGTGGAAACTGCCAAGCTGGAATACGGTAGGGGCAAAGGGAATTTTTGGTGGAGCGGTGAAATGC
GTAGAGATCGGAAAGAACACCAATGGCAAAAGCACTCTGCTGGGCCGACACTGACACTGAGAAACGAAAGCTAAGGGAGC
GAATGG
>ZOTU878
GTGGGGAATTTTCCGCAATGGGCAAAAGCCTGACTGAGCAATGCCGCGTGGAGGTAGAAGGCCCACGGGTCATGAACTTC
TTTTCCCGGAGAAGAAGCGATGACGGTATCTGGGGAATAAGCACCGGCTAACTCTGTGCCAGCAGCCGCGGTAATACAGA
GGATGCAAGCGTTATCCGGAATGATTGGACGTAAAGCGTCTGTAGGTGGCTTTTTAAGTCCGCCGTCAAATCCCAGGGCT
CAACTCTAGACAGGCGGTGGAAACTACCAAGCTGGAGTACGGTAGGGACAGAGGGAATTTCTGGTGGAGCGGTGAAATGC
GTAGAGATCGGAAAGAACACCAACGGCGAAAGTACTCTGCTGGGCCGACACTGACACTGAGAGACGAAAGCTAGGGGAGC
GAATGG
>ZOTU879
GTGGGGAATTTTCCGCAATGGGCGAAAGCCTGACGGAGCAATGCCGCGTGAAGGCAGAAGGCCCACGGGTCATGAACTTC
TTTTCTCAGAGAAGAAAAAATGACGGTATCTGACGAATAAGCATCGGCTAACTCTGTGCCAGCAGCCGCGGTAAGATAGA
GGATGAAAGCGTTATCCGGAATGATTGGGCGTAAAGCGTCTGTAGGTGGCTTTTCAAGTCCGCCGTCAAATCCCAGGGCT
CAACCCTGGACAGGCGGTGGAAATTACCAAGCTGGAGTACGGTAGGGGCAGAGGGAATTTCCGGTGGAGCGGTGAAATGT
GTTGAGATCGGAAAGAACACCAACGGCGAAAGCACTCTGCTGGGCCGACACTGACACTGAGAGATGAAAGTTAGGGGAGC
AAATGG
>ZOTU880
GTCGAGGATCTTCGTCAATGGGCGCAAGCCTGAACGAGCGATGCCGCGTGAGCGATGAAGGCCTTCGGGTTGTAAAGCTC
AAAAGAGGTGAGAAAGGGAAACTTGATCAAACCTCAGTAAGCTCGGGCTAAGTTCGTGCCAGCAGCCGCGGTAAGACGAA
CCGAGCGAACGTTGTTCGGAATCACTGGGCTTAAAGGGCGCGTAGGCGGGTGCTCAAGTCCGGGGTGAAATCCCACAGCT
CAACTGTGGAACTGCCTCGGATACTGGGTGTCTCGAGGGTGGCAGGGGTATGCGGAACTATCGGTGGAGCGGTGAAATGC
GTTGATATCGATAGGAACTCCGGTGGCGAAGGCGGCATACTGGTCCACTTCTGACGCTGAGGCGCGAAAGCCAGGGGAGC
AAACGG
>ZOTU881
GTGGGGAATTTTCCGCAATGGGCGAAAGCCTGACGGAGCAATGCCGCGTGGAGGTAGAGGGCCTACGAGTCGTGAACTTC
TTTTCCCGGAAAAGAACCAATGACAGTATCTGGGGAATAAGCATCGGCTAACTCTATGCCAGCAACCGTGGTAAGACAGA
GGATGCACGCGTTATCCAGAATGATTGGGCGTAAAGCGTCTGTAGGTGGCTTTTCAAGTCCGCCGTCAAATCCCAGGGCT
CAACCCTGGACAGGCGGTGGAAACTGCCAAGCTGGAGTACGGTAGGGGCAGAGGGAATTTTTGGTGGAGCAGTGAAATGC
GTAGAGATAGAAAAGAACACCAACGGTGAAAGCACTCTACTGGGCCGATACTGACACTGAGAGACGAAAGCTAGGGGAGC
GAATGG
>ZOTU882
GTGTGGAATTTTCCGCAATGGGCAAAAGCCTGATGGAGCAATGCCGCGTGGAGGTGGAAGGCCTACGGGTTGTCAACTTC
TTTTCTCGGAGAAGAAACAATGACGGTATCTGAGGAATAAGCATCGTCTAACTCTGTTCCAGCAGCCACGGTAAGACAGA
GGATGCAAGCGTTATCCGGAATGATTGGGCGTAAAGCGTCTGTAGGTGGCTTTTCAAGTCCGCCGTCAAATCCCAGGGCT
CAACCCTGGACAGGCGGTGGAAACTACCAAGCTGGAGTATGGTAGGGGCGGAGGGAATTTCCGGTGGAGCGGTGAAATGC
ATTAAGATTGGAAAGAACACCAACGGTGAAAGCACTCTGCTGGGCCGACACTAACACTGAGAGACGAAAGCTAGGGGAGC
AAATGG
>ZOTU883
GTGGGGAATTTTACGCAATGGGGGAAACCCTGACGTAGCGACACCGCGTGAGCGAAGAAGCCCTTTGGGGTGTAAAGCTC
TGTCAACAGGAACGAAACAAATGACGGTACCTGTGGAGGAAGCATCGGCTAACTACGTGCCAGCAGCCGCGGTAAGACGT
AGGATGCAAGCGTTGTCCGGATTTATTGGGCGTAAAGAGTTCGTAGGCGGTTTGTTAAGTCTGTTGTTAAAGACCGGGGC
TCAACCTCGGAAATGCATTGGATACTGGCAGACTGGAGTGCAGTAGAGGCTAGTGGAATTCCCAGTGTAGCGGTGAAATG
CGTAGATATTGGGAAGAACACCGGTGGCGTAGGCGACTAGCTGGGCTGTAACTGACGCTGAGGAACGAAAGCCAGGGGAG
CAAATGG
>ZOTU884
GTCGTGAATCTTCCGCAATGGGCGAAAGCCTGACGGAGCGACACCGCGTGTAGGATGAAGGCCTTCGGGTTGTAAACTAC
TGTCACGTTCTAGGAACCGTTCGGCGTGAACAACGCCGTGCAAGACCAAGACGAGAGGAAGCACCGGCTAACTCTGTGCC
AGCAGCCGCGGTAAGACAGAGGGTGCAAACGTTGTTCGGAATTACTGGGCATAAAGCGCACGTAGGTGGTCCGCTAAGTC
GCGTGTGAAATCCCCCGGCTCAACCGGGGAAATGCGCGTGATACTGGCGGGCTTGAGATCGGGAGGGGTGAATGGAACTC
CAGGTGGAGCGGTGAAATGCGTAGATATCTGGAGGAACACCGGTGGCGAAAGCGGTTCACTGGCCCGACACTGACACTGA
GGTGCGAAAGCTAGGGTAGCAAACGG
>ZOTU885
GTGGGGAATTTTGGACAATGGGGGGAACCCTTCTCCCGCCCTTCCTCTTTTCTTCCTCCGGCCTTCGGGTTGTAAAGGAC
TTTTGTTAGGGAAGAAAAGCTGGGTGCTAATACCATCTAGTGCTGACGGTACCTAAAGAATAAGCACCGGCTAACTACGT
GCCAGCAGCCGCGGTAATACGTAGGGTGCGAGCGTTAATCGGAATTACTGGGCGTAAAGCGAGCGCAGACGGTTAAATAA
GTCAGATGTGAAATCCCCGAGCTCAACTTGGGACGTGCATTTGAAACTGTGTAACTAGAGTGTGTCAGAGGGAGGTAGAA
TTCCACGTGTAGCAGTGAAATGCGTAGAGATGTGGAGGAATACCGATGGCGAAGGCAGCCTCCTGGGATAACACTGACGT
TCATGCTCGAAAGCGTGGGTAGCAAACAG
>ZOTU886
GTGGGGAATTTTCCGCAATGGGCGAAAGCCTGACGGAGCAATGCCGCATGGAGGTGGAAGGCCTACGGGCCGTCAACTTC
TTTTCTCGGAGAAGAAACAATGATGGTATCTGAGGAATAAGCATCGGCTAACTCTGTGCCAGCAGCCACGGTAAGACAGA
GGATGCAAGCGTTATCCGGAATGATTGGGCGTAAAGCGTCTGTAGGTGGCTTTTCAAGTCCGCCGTCAAATCCCAGGGCT
CAACCCTGGACAGGCGGTGGAAACTACCAAGCTGGAGTACGGTAGGGGCAGAGGGGATTTCTGGTGGAGCGGTGAAATGC
ATTGAGATCGGAAAGAACACCAACGGCGAAAGCACTCTGCTGGGCCGACACTGACACTGAGAGACGAAAGCTAGGGGAGC
AAATGG
>ZOTU887
GTGGGGAATTTTCCGCAATGGGCGAAAGCCTGACGGAGCAATGCCGTGTGGAGGTAAAAGGCCCACGGGTCGTAAACTTC
TTTTCCTAGAGAAGAAGCAATGACGGTATCTGGGGAATAAGCATCGTCTAACTCCGTGACAGCAGCCGCGGTAAGACAGA
GGCTGCAAGCGTTATCCAGAATGATTGGGTGTAAAGCGTCTGTAGGTGGCTTTTTAAGTCCACCGTCAAATCTCAGGGCT
CAACCCCGGACAGGCGGTGGAAACTACCAAGCTGGAGTACGATAGGGGCAGTGGGAATTTTCGATGGAGTGGTGAAATGC
GTAGAGATCGGAAAGAACACCAACGGCGAAAGCACTCTGCTGGGGCGACACTGACACTGAGAGATGAAAGCTAGGGGAGC
GAATGG
>ZOTU888
GTGGGGAATTTTCTGCAATGGGCGAAAGCCTGACGGAGCAATGCCGCGTGGAGGTGGAAGGCCTACGGGTCGTCAACTTC
TTTTCTCGGAGAAGAAACAATGACGGTATATGAGGAATAAGCATCGGCTAACTCTGTGCCAGCAGCCGCGGTAAGATAGA
GGATGCAAGCGTTATTCGGAATGATTGGGCGTAAAGCGTCTGTAGGTGGCTTTTCAAGTCCGCCGTCAAATCCCAGGGCT
CAACCCTGGACAGGCGGTGGAAACTACCAAGCTGGAGTACAGTAGGGGCAGAGGGAATTTACGGTGGAGCGGTGAAATGC
ATTGAGATCGGAAAGAACACCAACGGCGAAAGCACTCTGCTGGGCCGACACTGACACTGAGAGACGAAAGCTAGGGGAGC
AAATGG
>ZOTU889
GTGGGGAATTTTCCGCAATGGGCGAAATCCTGACCGAGCAATGCCGCGTGGAGGTAGAAGGCCCACGGGTCATGAACTTA
TTTTCCCGGAGAAGAAGCAATGACGGTATCTGGGGAATAAGCATCGACTAACTCTGTGCCAGCAGCCGCGATAATACAGA
GGATGCAAGCGTTATCCGGAATGATTGGGCGTAAAGCGTATGTAGGTCGCTTTTTTAGTCCGCCGTCAAATCCCAGGACT
CAACTCTGGACAGGCGGTGGAAACTACCAAGCTGGAGTACGGTAGGGGCAGAGGGAATTTCCGGTGGAGCGGTGAAATGC
GTAGAAATCGGAAAGAACACCAACGGCGAAAGCACTCTGCTGGGTCGACACTGACACTGAGAGATGAAAGCTAGGGGAGC
GAATGG
>ZOTU890
GTGGGGAATTTTCCGCAATGGGCGAAAGCCTGATGAAGCAATGCCGCATGGAGGTAGAGGGCCCGCGGGTCGTGAACTTC
TTTTCCCGGAGAAGAAGCAATGACGGTATCTGGGGAATAAGCATCGGCTAACTCTGTGCCAGCAGCCGTGGTAAGACAGA
GGATGCAAGCGTTATCCGGAATGATTGGGCGTAAAGCGTCTGTAGGTGGCTTTTCAAGTCCGCCGTCAAATCCCAGGGCT
CAACCCTGGACAGGCGGTGGAAACTGCCAAGCTGGAGTACGGTAGGGGGAGAGGGAATTTCCGATGGAGCGGTGAAATGC
GTAGAGATCGGAAAGAACACCAACGGCGAAAGCACTCTGCTGGGCCGACACTGACACTGAGAGACGAAATCTAGGGGAGC
GAATCG
>ZOTU891
GTCGAGGATCTTCGGCAATGGGCGAAAGCCTGACCGAGCGACGCCGCGTGTGGGATGAAGGCCTTCGGGTTGTAAACCGC
TGTCAGAGGGGAGGAAATGGCTGGGGGTACTCCCCCAGTCTTGACCTATCCTCAGAGGAAGTACGGGCTAAGTTCGTGCC
AGCAGCCGCGGTAAGACGAACCGTACGAACGTTATTCGGAATTACTGGGCTTAAAGGGTGCGTAGGCGGTGCAGAAAGTT
GGGTGTGAAATCCCCTGGCTTAACCAGGGAATTGCGCTCAAAACTACTGTGCTAGAGGAATACAGAGGTAAGCGGAACTT
AGGGTGGAGCGGTGAAATGCGTTGATATCCTAAGGAACACCGGTGGCGAAAGCGGCTTACTGGGTATTTTCTGACGCTGA
GGCACGAAAGCTAGGGTAGCGAACGG
>ZOTU892
GTAGGGAATCTTCCGCAATGGGCGAAAGCCTGACGGAGCAACGCCGCGTGAGTGATGAAGGTCTTCGGATCGTAAAACTC
TGTTATTAGGGAAGAACAAATGTGTAAGTAACTATGCACGTCTTGACGGTACCTAATCAGAAAGCCACGGCTAACTACGT
GCCAGCAGCCGCGGTAATACGTAGGTGGCAAGCGTTATCCGGAATTATTGGGCGTAAAGCGCGCGTAGGCGGTTTTTTAA
GTCTGATGTGAAAGCCCACGGCTCAACCGTGGAGGGTCATTGGAAACTGGAAAACTTGAGTGCAGAAGAGGAAAGTGGAA
TTCCATGTGTAGCGGTGAAATGCGCAGAGATATGGAGGAACACCAGTGGCGAAGGCGACTTTCTGGTCTGTAACTGACGC
TGATGTGCGAAAGCGTGGGGATCAAACAG
>ZOTU893
GTGGGGAATTTTCCATTATGGGCGAAAGCCTGACAGAGCAATGTCGTGTGGAGGTAGAAAGCATTTCGGGTTGGAGAAGA
AGCAATGACGGTATCCGGGGAATAAGCATTGGCTAACTCTATTCCAGCAACAGCGGTAAGACAGATGATGCAAGTGTTAT
TCAGAATGATTGGTTGTAAAGCGTCTGTAGGTGGCTTTTCAAGTACGCCGCCAAATCCCAGGGCTCAACCCTGGACATGC
GGTGGAAATTGCCAAGCTGGAGTACGGTAAAGGTAGAAGCAGAGGGAAGTTCCGGTGGAGCGGTGAAATGCGTAGAGATC
GAAAAGAACACCAACAGTGAAAGCACTCTGCTGGGCCGACACTGACGCTGAGAGGCAAAAGTTAGGGGAGTGAATGG
>ZOTU894
GTAGGGAATCTTGTACAATGGGCAAAAACCCGATCCAACAATATCGGGTGAGTGAAATTTAACAAGGGCAATGGCGCTTG
TAAAGCTCTTTCGTCGAGTGCGCAATCATGACAAGACTCGAGGAAGAAGCCCCGGCTAACTCCGTGCTAGCAGTTGCGGT
AAGACGGGGGCAAGTGTTCTTCGGAATGATTGGGCGTAAAGGGCACGTAGGCGGTGAATCCGGTTGAAAGTGAAAATTGC
CAAAACCTGGCAGAATGCTCTCGAAACCAATTAACTTGAGTGATACAGCGGAGAGAGGAATTTCGTATGTAGGGGTGAAA
TCTGGAGATCTACGAAGGAATGCCAAAAGCGAAGGCAACACTCTGGGTCCATACCGACGTTGGGGTGCGAAAGCATGGGG
AGCGAATAA
>ZOTU895
GTGGGGAATTTTCCGCAATGGGCGAAAGCCTGACGGAGCAATGCCGCGTGGAGGTAGAAGGCCCACGGGTCATGAACTTC
TTTTCTTGGAGAAGAAGCAATGACGATATCTAAGGAATAAGCATATGCTAACTTTGTGCCAGCAGCCGCGGTAAGACAGA
GGATGCAAGCGTTATCCGAAATGATTGGGCGTAAAGCGTCTGTAGGTGTTTTTTCAAGTCCGTCGTCAAATCCCAAGGCT
CAACCCTGGACATGCGGTGAAAACTACCAAGCTGGAGTACGGTAGGGGCAGAGGGAATTTCCGGTGGAGCGGTGAAATGC
GTAGAGATCGGGAAGAACACCAACGGCGAAAGCACTCTGATGGGCCGACACTGACACTGAGAGACGAAAGCTAGGGGAGC
AAATGG
>ZOTU896
GTGGGGAATTTTCCGCAATGGGCGAAAGCCTGACGGAGCAATGTCGCGTGGAGGTAGAGGGCCTGCGGGTCGTGAACTTC
TTTTCCCGGAGAAGAAGCAATGACGGTATCTGGGGAATAAGCATCGGCTAACTCTGTCCCAGTAGCCGCGGTAAGACAGA
GGATGCAAGCGTTATCCGGAATGATTGGGCGTAAAGCGTCTGTAGGTGGCTTTTCAAGTCCGCCGTCAAATCCCAGGGCT
CAACCCTGGACAGGCGGTGGAAACTGCCAAGCTGGAGTACGGTAGGGGCAGAGGGAATTTCCGGTGGAGCGGTGAAATGC
GTAGAGATCGGAAAGAACACCAACGGAGAAAGCACTCTGCTGGGTCGACACTGACACTAAGAGACGAAAGATAGGGGAGC
GAATGG
>ZOTU897
GTGGGGAATTTTCCGCAATGGGCGAAAGCCTGACGAAGCAATGCCGCGTGGAGGTAGAAGGCCCACGGGTCATGAACTTC
TTTTCCCGGAGAAGAAGCAATGACGGTATCTGGGGAATAAGCATCGACTAACTCTGTGCCAGCAGCCGCGGTAATACAGA
GGATGCAAGCGTTATCCGGCATGATTGGGCATAAATCGTCTGTAGGTGGCTTTTTAAGTCCGCCGTCAAATCCCAGGGCT
CAACTCTGGACAGGCGGTGGAAACTACCAAGCTGGAGTACGGTAGGGGTAGAGGGAATTTCCGGTGGAGCGGTGAAATGC
GTAGAGATCGGAAAGAACACCAACGGCGAAAGCACTCTGCTGGGCCGACACTGACACTGAGAGACGAAAGCTAGGGGAGC
GAATGG
>ZOTU898
GTGGGGAATTTTCCGCAATGGGTGAAAGCCTGACGGAGCAATGCCGCGTGGAGGTGGAAGGCCTACGGGTCATCAACTTC
TTTTCTCGGAGAAGAAACAAAGACGGTATCTGAGGAATAAGCATCGGCTAACTCTGTGCCAGCAACCGCGGTAAGACAGA
GGATGCAAGCGTTATCCGGAATGATTGGGCGTAAAGCGTCTGTAGGTGGCTTTTCAAGTCTGCCGTCAAATCCCAGGGCT
CAACCCTGGACAGGCGGTGGAAACTACCAAGCTGGAGTACGGTAGGGGCAGAGGGAATTTCCGGTGGAGCGGTGAAATGC
ATTGAGATTGGAAAGAACACCAACGGCGAAAGCACTCTGCTGGGCCGACACTGACACTGAGAGATGAAAGCTAGGGGAGC
AAATGG
>ZOTU899
GTGGGGAATTTTCTGCAATGGGCGAAAGCTTGACGGAGCAATGCCGCGTGGAGGTAGAAGGCCCACGGGTCATGAACTTC
TTTTCCCGGAGAAGAAGCGATGACGGTATCTGGGGAATAAGCATCGGCTAACTCTGTGCCAGCAGCCGCGGTAATACAGA
GGATGCAAGCGTTATCTGGAATGATTGGGCGTAAAGCGTCTGTAGGTGGCTTTTTAAGTCCACCGTCAAATACCAGGGCT
CAACTCTAGACAGGATGTGGAAACTACCAAGCTGGAGTACGGTAGGGGCAGAGGGAATTTCCGGTGGAGCGGTGAAATAC
GTAGAGATCGGAAAGAACACCAACGGCGAAAGGACTCTGCTGGGCCGACACTGATACTGAGAGACGAAAGCTAGGGGAGC
GAATGG
>ZOTU900
GTGGGGAATTTTCCGCAATGGGGCGAAAGCCTGACGGAGCAATGCCGCGTGGAGGTAGAAGGCCCACGGGTCGTGAACTT
CTTTTCCGTGAGAAGAAGCAATGACGGTATCCAGGGAATAAGCATCGGCTAACTCTGTGCTAGCAGCCGCGATAATACCG
AGGATGCATGCAAGCGTTATCCAGAATGATTGGGCGTAAAGCGTCTGTAGGTGGCTTTTTAAGTCCGCCGTCAAATCCCA
GGGCTCAACCCTGGACAGGCGGTGGAAACTACCAAGCTGGAGTACGGTAGGGGCAGAGGGAATTTTCGGTGGAGCGGTGA
AATGTGTAGAGATCGAAAAGAACACCAACAGCGAAAGCACTCTGCTGGGCCGACACTGACACTGAGAGACGAAAGCTAGG
GGAGCGAATGG
>ZOTU901
GTGGGGAATATTGCACAATGGGCGCAAGCCTGATGCAGCCATGCCGCGTGTATGAAGAAGGCCTTCGGGTTGTAAAGTAC
TTTCAGTGGGGAGGAAGGCGATGAAGTTAATAGCTTCGTCGATTGACGTTACCCGCAGAAGAAGCACCGGCTAACTCCGT
GCCAGCAGCCGCGGTAATACGGAGGGTGCAAGCGTTAATCGGAATTACTGGGCGTAAAGCGCACGCAGGCGGTCTGTCAA
GTCGGATGTGAAATCCCCGGGCTCAACCTGGGAACTGCATTCGAAACTGGCAGGCTAGAGTCTTGTAGAGGGGGGTAGAA
TTCCAGGTGTAGCGGTGAAATGCGTAGAGATCTGGAGGAATACCGGTGGCGAAGGCGGCCCCCTGGACAAAGACTGACGC
TCAGGTGCGAAAGCGTGGGGAGCAAACAG
>ZOTU902
TTGGGGAATTTACCGCAATGAGCAAAAGCCTGACATAGCAATGCCGCATGGAGGTAGAGGGCCTGCGGGTCGTGAACTTA
TTTTCCCGGAGAAGAAGCAATGACGGTATCTGGGGAATAAGCATCGGTTAACTCTGTGACAGCAGCCGCGGTAAGACAGA
GGATGCAAGCGTTATCTGGAATGATTGGGCGTAAAGTGTCTGTAGGTGGATTTTCAAGTCCGCCATCAAATCCCAGGGCT
CAACCCTGGACAGGCGGTGGAAACTGCTAAGCTGGAGTACGGTAGGGGCAGAGGGAATTTCCGGTGGAGTGGTGAAATGC
GTAGAGATCGGAAAGAACACCAACGGAAAAAGCACTCTGCTGGGCGGACACTGACACTGAGAGACGAAAGCTAGGGGAGC
GAATGG
>ZOTU903
GTGGGGAATTTTCCGCAATGGGCGAAAGCCTGACGGAGCAATGCCGTGTGGAGGTAAAAGGCCCACGGGTCGTAAACTTC
TTTTCCTAGAGAAGAAGCAATGACGGTATCTGGGGAATAAGCATCGTCTAACTCCGTGACAGCAGCCGCGGTAAGACAGA
GGCTGCAAGCGTTATCCAGAATGATTGGGTGTAAAGCGTCTGTAGGTGGCTTTTTAAGTCCGCCGTCAAATCTCAGGGCT
CAACCCCGGACAGGCGGTGGAAACTACCAAGCTGGAGTACGGTAGGGGCAGTGGGAATTTCCGATGGAGTGGTGAAATGC
GTAGAGATCGGAAAGAACACCAACGACGAAAGCACTCTGCTGGGGCGACACTGACACTAAGAGATGAAAGCTAGGGGAGC
GAATGG
>ZOTU904
GTGAGGAATTTTCCGCAATGGACGCAAGTCTGACGGAGCAACGCCGCGTGCAGGAGGACGCTTTTCGGAGTGTAAACTGC
TTTTCTGTGGGAAGAGCAAGGACGGTACCACAGGAAGAAGCCCCGGCTAACTACGTGCCAGCAGCCGCGGTAATACGTAG
GGGGCGAGCGTTGTCCGGAGTTACTGGGCGTAAAGGGCATGCAGGCGGTCGGACGCGTTTTGTGTGACAGCGGGAGGCTT
AACTTCCCGAGTATGCGAAAGACGGTTCGACTTGAGGGCTCGAGAGGGACACGGAATTCCGGGTGGAGTGGTGAAATGCG
TAGAGATCCGGAGGAACACCGAAGGCGAAGGCAGTGTCCTGGCGAGCGACTGACGCTGAGGTGCGAAAGCTAGGGGAGCG
AACGG
>ZOTU905
GTGGGGAATATTGGACAATGGGGGCAACCCTGATCCAGCCATGCCGCGTGTGTGAAGAAGGCTTTCGGGTTGTAAAGCAC
TTTCAGTGAGGAGGAAACCCTGTCGGTTAATACCCGTCAGGTTTGACGTTACTCACAGAAGAAGCACCGGCTAACTCCGT
GCCAGCAGCCGCGGTAATACGGAGGGTGCAAGCGTTAATCGGAATTACTGGGCGTAAAGCGCGCGTAGGTGGTTTGATAA
GCGAGATGTGAAAGCCCCGGGCTTAACCTGGGAACGGCATTTCGAACTGTCAGGCTAGAGTGTGGTAGAGGGTAGTGGAA
TTTCCTGTGTAGCGGTGAAATGCGTAGATATAGGAAGGAACACCAGTGGCGAAGGCGGCTACCTGGACCAACACTGACAC
TGAGGTGCGAAAGCGTGGGGAGCAAACAG
>ZOTU906
GTGGGGAATCTTGGACAATGGGCGAAAGCCCGATCCAGAAATATCGCGTGAGTAAAGAAGGGCAATGCCGCTTGTAAAGT
TCTTTCGTCGAGTGCGCGATCATGACAGGACTCGAGGAAGAAGCCCTGGCTAACTCCGTGCCAGCAGCCGCGGTAAGACG
GGGGAGGGGGGGGGGCAAGTGTTCTTTGGAATGACTAGGCGTAAAGGGCACGTAGGCGGTTCATCGGGTTGAAAATGAAA
GTCGCCAAAAACTGGCGGAATGCTCTCGAAACCAATTCACTTGAGTGAGACAGAGGAGAGTGGAATTTCGTGTGTAGGGG
TGAAATCCGTAGATCTACGATGGAACGCCAAAAGCGAAGTCAGCTCTCTGGGTCCCTACCGACGCTGGGGTGCGAAATCA
TGGGGAGCGAACAG
>ZOTU907
GTGGGGAATTTTCGCAATGGGCGAAAGCCTGATGGAGCAATGCCGCATGGAGGTAGAAGGCCTATGGGTCATGAACTTCT
TTTCTTGGAGAAGAAGCAATGACAATATCTAAGGAATAAGCATCGGCTAACTCTGTGCCAGCAGTCACGGCAAGAAAGAG
GATGCAAGCGTTATCCAGAATGATTGGGCGTAAAGCGTCTGTAGGTGGCTTTTCAAGTCCGCCGTCAAATCACAGGGCTC
AACCCTGGACATGCGGTGGAAACTACCAAGCTAGAGTACGGTAGGGGCAGAGGGAATTTCCGGTGGAGCGGTGAAATGCG
TAGAGATCGGGAAGAACACCAACGGCAAAGCACTCTACTGGGAGGACATTGACACTGAGAGACGAAAGCTAGGGGAGCAA
ATGG
>ZOTU908
GTGGGGAATTTTCCGCAATGGGCGAAAGCCTGACGGAGCAATGCCGCGTGGAGGTGGAAGGCCTACGGGTCGTCAACTTC
TTTTCTCGGAGAAGAAACAATGACGGTATCTGAGGAATAAGCATCGGCTAACTCTGTGCCAGCAGCCGCGGTAAGACAGA
GGATGCAAGTGTTATCCGGAATGATTGGGCGTAAAGCGTCTGTAGGTAGCTTTTCAAGTCCGCCGTCAAATCCCAGGGCT
CAACCCTGGACAGGCGGTGGAAACTACCAAGCTGGAGTACGGTAGGGGCAGAGGGGATTTCCGGTGGAGCGGTGAAATGC
ATTGAGATCGAAAAGAACACCAGCGGCGAAAGCACTCTACTGGGCCGACACTGACACTGAGAGACGAAAGCTAGGGGAGC
AAATGG
>ZOTU909
GTGGGGAATCTTGGACAATGGGCGCAAGCCTGATCCAGCAATATGGCGTGAGTGCAGAAGGGAAATTTCGCTTGTCAAGC
TCTTTCGTCGAGTGCACGATCATGACATGACTCGAGGAAGAAGCCCCGGCTAACTCCGTGCCAGCAGTCGCGGTAATATG
GGGGGGCGAGTGTTCTTCAGAATGACTGGGCGTAAAGGGCATGTAGGCCGTTCATCGGGTAGAAAGTGAAAGTCGCCAAA
AAGTGGCGGATTTCTTTTGAAACCAATGAACTTGGGTAAGATAGAGGAGAGTGGAATTTCGTGTGTAGGGGTGAAATCCG
GAGATCTACGAAGGAAGGCCAAAAGCGAAGGCAACTCTCTGGGTCTCTACCGACGCTGATGTGCGAAAGCATGGGGAGCA
AACAG
>ZOTU910
GTGGGGAATTTTTCGCAAGGGGCGAAAGCCTGACGGAGTAATGTCACGTGGAGGTAGAGGGCCTGCGGGTCGTGAACTTC
TTTTCCGGGAGAAGAAGCAATGACGGTATCTGGGGAATAAGCATTGGCTAACTATGTTCCAGCAACCACGGTAAGACAGA
CGATGCAAGTGTTATTCGGAATGATTGGGCGTAAAGCGTCTGTAGGCGGATTTTCAAGTCCGCCGTTAACAAGCGGTGGA
AACTGCCAAGCTGGAGTACGGTAGAGGCAGAGGGAAGTTCCGGTGGAGCGGTGAAATGTGTAGTGATTGAAAACAACACC
AACGGAGAAAGCACTATGCTGGGCTGACACTGACACTGAGAGACGAAAGTTAGGGGAGTAAATGG
>ZOTU911
GTGGGGAATTTTCTGCAATGGGCGAAAGCCTGACAGAGCAATGCCGCGTGGGTAGAAGGCCCACAGGTCGTGAACTTCTT
TTCCCGGAGAAGAAGCAATGACAGTATCTGGGGAATAAGCATCGGCTAACTCTGTGCCAGCAGCCGCGGTAAGACAGAGG
ATGCAAGCGTTATCCGGAATGATTTGGCGTAAAGCGTTTGTAGGTGGCTTTTTAAGTCCCCCGTCAAATCCCAGGGCTCA
ACCCTGGACAGGCGATGAAAACTACCAAGCTTACGGTAGGGGCAGAGGGAATTTCCGGTGGAGCGGTGAAATGCGTAGAG
ATCGGAAAGAACACCAACGGCGAAAGCACTCTGCTGGGCCGACACTGACACTGAGAGACGAAAGCTAGGGGAGCGAATGG
>ZOTU912
GTGGGGAATTTTCCGCAATGGGCGAAAGCCTGACGGAGCAATGCCGCTTGGAGGTAGAGGGCCTACGGGTCGTGAACTTC
TTTTCCCAGAGAAGAAGCAATGACGATATCTGGGGAATAAGCATCGGCTAACTCTGTGCCAGCAGCCGCGGTAAGACAGA
GGATGCAAGCGTTATCCAGAATGATTGGGCGTAAAGCGTCTGTAGGTGGCTTTTAAAGTCCGCCGTCAAATCCCAAGGCT
CAACCCTGGACAGGCGGTGGAAACTTCCAAGATGGAGTACGGTAGGGGCAGAGGGAATTTCCAGTGGAGCGGTGAAATGC
GTAGAGATCGGAAAGAACACCAACGGCGAAAGCACTCTGCTGGGCCGACACTGACACTGAGAGACGAAAGCTAAGGGAGC
GAATGG
>ZOTU913
GTGGGGAATTTTCCGCAATGGGCGAAAGCCTGACGGAGCAATGCCGCGTGAAGGCAGAAGGCCCATGGGTCATGAACTTC
TTTTCTCGGAGAAGAAAAAATGACGGTATCTGAGGAATAAGCATCGGCTAACTCTGTGCCAGAAACCGCGGTAAGACAGA
GGATGCAAGCATTATCTGGAATGATTGGGCGTAAAGCGTCTGTAGGTGGCTTTTCAAGTCTGCCGTCAAATCCTAGGGCT
CAACCCTCGACAGGCAGTGGAAACTACCAAGCTGGAGTACGGTAGGGGCAGAGGGAATTTCCGGTGGAGCGGTGAAATGC
GTTGAGATCGGAAAGAACACCAACGGCGAAAGCACTCTGCTGGGCCGACACTGACACTGAGAGACGAAAGCTAGGGGAGC
AAATGG
>ZOTU914
GTGGGGAATTTTCCGCAATGGGCGAAAGCCTGACGGAGAAATGCCGCGTGAAGGCAGAAGGCCCACGGGTCATGAACTTA
TTTTCTCGGAGAAGAAAAAATGACGGTATCTGAGGAATAAGCATCGGCTAACTCTGTGCCAGCAGCCGCGGTAAGACAGA
GGATGCAAGCGTTATCCGGAATGATTGGGCGTAAAGCGTCTGTAGGTGGCTTTTCAAGTCCGCCGTCATATCCCAGGGCT
CAACCCTGGACAGGCGGTGGAAACTACCAAGCTGGAGTACGGTAGGGGCAGAGGGAATTTCCGGTTGAGCGGTGAAATGT
GCTGAGATCGGAAAGAACACCAACGGCGAAAGCACTCTGCTGGGCCGACACTGACACTGAGAGACGAAAGCTAGGGGAGC
AAATGG
>ZOTU915
GTCGAGAATCTTCGGCAATGGGCGCAAGCCTGACCGAGCGACGCCGCGTGGAGGATGAAGGCCTTCGGGTTGTAAACTCC
TGTCGAGGGGGAACAAGGTGGCGCGAAGAGCGTCGCTTGAGTGATCCCTGGAGGAAGCACGGGCTAAGTTCGTGCCAGCA
GCCGCGGTAAGACGAACCGTGCGAACGTTATTCGGAATCACTGGGCTTAAAGCGCGTGTAGGCGGGACGGCACGTCGAGA
GCTGAAAGCCCCCGGCTCAACCGGGGAACGGGCATCGATACGACCGGCCTGGAGGGGGGTAGGGGGAGCCGGAACTCACG
GTGGAGCGGTGAAATGCGTTGAGATCGTGAGGAACGCCCGTGGCGAAAGCGGGCTCCTGGACCCCACCTGACGCTGAGAC
GCGAAAGCCAGGGGAGCGAACGG
>ZOTU916
GTGGGGAATTTTCCACAATGGGCGAAAGCCTGACGGAGCAATGCCGCGTGAAGGCAGAAGGCCCACGGGTCATGAACTTC
TTTTCTCGGAGAAGAAAAAATGACGATATCTGAGGAATAAGCATCGGCTAACTCTGTGCCAGCAGCCGTGGTAAGACAGA
GGATGCAAGCGTTATCCGGAATGATTGGGCATAAAGCGTCTGCAGGTGTCTTTTCAAGTCCGTCGTCAAATCCCAGGGCT
CAACCCTGGACAGGCGGTGGAAACTACCAAGCTGGAGTACGGTAGGGGCAGAGGGAATTTCCGGTGGAGCGGTGAAATGC
GTTGAGATCGGAAAGAACACCAACGGCGAAAGCACTCTGCTGGGCCGACACTGACACTGAGAGACGAAAGCTAGGGGAGC
AAATGG
>ZOTU917
GTAGGGAATCTTGTACAATGGGCGAAAACCCGATCCAACAATATCGGGTGAGTGAAATTTAACAAGGGCAATGCCGCTTG
TAAAGCTCTTTCGTCGAGTGCGCAATCATGACAAGACTCGAGGAAGAAGCCCCGGCTAACTCCGTGCTAGCAGTTGCGGT
AAGACGGGGGCAAGTGTTCTTCGGAATGATTGGGCGTAAAGGGCACGTAGGCGGTGAATCCGGTTGAAAGTGAAAATTGC
CAAAAACTGGCAGAATGCTCTCGAAACCAATTAACTTGAGTGATACAGCGGAGAGTGGAATTTCGTATGTAGGGGTGAAA
TCTGGAGATCTACGAAGGAATGCCAAAAGCGAAGGCAACACTCTGGGTCCATACCGACGTTGGGGTGCGAAAGCATGGGG
AGCGAATAA
>ZOTU918
GTGGGGAATTTTCTGCAATGGGCGAAAGCCTGACGGGGCAATGCCGCTTGGAGGTTGAAGGCCCACGGGTCGTGAACTTC
TTTTCCCATAGAAGAAGCAATGACGGTATCTAGGGAATAAGCATCGGCTAACTCTGTGCCAGCAGCCGCGGTAAGATAGA
GGATGCAAGCGTTATCCGGAATGATTGGGCGTAAAGCGTCTGTAGGTGGCTTTTTAAGTCCACTGTCAAATCCCAGGGCT
CAACCCTGGATAGGCGGTGGAAACTACCAAGCTAGAGTACGGTAAGGGCAGAGGGAATTCCGGTAGAGCGGTGAAATGCG
CTAAGATCGGAAAGAACACCAACGACGAAAGCACTCTGCTGGGCCGACACTGACACTCAGAGACGAAAGCTAGGAGAGCG
AATGG
>ZOTU919
GTGGGGAATTTTCCGCAATGGGCGAAAGCCTGACGGAGCAATGCCGCGTGGAGGTAGAAGGCCCACGGGTCATGAACTTA
TTTTCTCAGAGAAGAAGCAATAACGGTATCTGAGGAATAAGCATCGGCTAACTCTGTGGCAGCAGCCGCGGTAAGATAGA
GGATGCAAGCGTTATCCGGAATGATTGGGCGTAAAGCGTCTATAGGTGGATTTTCAAGTTCGTCGTCAAATCCCAGGGCT
CAACCCTAGACAGGCGGTAGAAACTACCAAGCTGGAGTACGGTAGGGGCAGAGGGAATTTCCGGTGGAGCGGTGAAATGC
GTAGAGATCGGGAAGAACACCAACGGCGAAAACACTCTGCTGGGCCGACACTAACACTGAGAGATGAAAGCTAGGGGAGC
AAATAG
>ZOTU920
GTGGGGAATTTTCCGCAGTGGGCGAAAGCCTGACGGAGCAATGCCGCGTGGAGGTAGAAGGCCCACGGGTCATGAACTTC
TTTTCCCGGAGAAGAAGCAATGACGGTATCTGGGGAATAAGCATCGGCTAACTCTGTGCCAGCAGCCACGGTAATACAGA
GGATGCAAGCGTTATCCGGAATGATTGGGCGTAAATCGTATGTAGGTGGCTTTTTAAGTCCGCCGTCAAATCCCAGGGCT
CAACTCTGGACAGGCGATGGAAACTACCAAGCTGGAGTATGGTAGGGGCAGAGGGAATTTCTGGTGGAGCGGTGAAATGC
GTAGAGATCGGAAAGAACACCAACGGAGAAAGCACTCTGCTGGGCCGACACTGACACTGAGAGACGAAAGCTAGGAGAGA
GAATGG
>ZOTU921
GTGGGGAATTTTGGACAATGGGGGGAACCCTGATCCAGCCATGCCGCGTGTCTGAAGAAGGCCTTCGGGTTGTAAAGGAC
TTTTGTTAGGGCAGACCCGCTGGGTGCTAATACCATCTCGTGCTGCCGGTACCTAAAGAATAAGCACCGGCTCCCTACGT
GCCAGCAGCCGCGGTAATACGTAGGGTGCGAGCGTTAATCGGAATTACTGGGCGTCCAGCGAGCGCAGACGGTTAAATAA
GTCAGATGTGAAATCCCCGAGCGAAAAGTGGGACGTGCATTTGAAACGGGGGAACGAGAGTGTGTCAGAGGGAGGGAGAA
TTCCACGTGTAGCAGGGAAAGGCGTAGAGATGTGGAGGAAGACCGATGGCGAAGGCAGCCGCCGGGGATAACACTGACGT
TCAGGCGCGAAAGCGTGGGTAGCAAACAG
>ZOTU922
GGTTCAACAAGTAAAGAAAAGACGAGGTCATTCACGTGTCCCTCCCTATTGCAAGCCGCGCTCACTGAATCCCACATAGG
CGCTTTTTAAAGTGCAGGTGCGCATTGCGAGTTCCTTCCTCTCCGTCTCTCCGCCTTTGCGAGGTTAGAACTCTTACTTG
GTCACTGTCCACGTGCTTTCGCCCTCGAACTGGATTGTTTTGTTCATCACCACCGATGACCCCTCGACACACACCACCGT
TTTGCCGGTCTCTGGATCGGTCTTTTGCACAATGTTGTTAAGTGAGATGAGGCCCTTATCTTTTCGGAATTCCTTCACTT
CCGCAATAACCTCGAGGTCGTCACCAACAAACACAGGAGCGGTGAAACGCAAGTTCTGCGAGAGGTAGATAGTGCCTGGT
CCTGGCAGATCTTGGGCCATCAGACCGGA
>ZOTU923
GTCGGGAATTTTCCGCAATGGGCGAAAGCCTGACGGAGCAATGCCGCGTGGAGGTAGAAGGCCCACGGTTCATGAACTTC
TTTTCTCGAAGAAGAAGCAATGACGGTATCTGAGGAATAAGCATCGGCTGACTCTGTGCCAGCAGCCGCGGTAAGACAAA
GGATGCAAGTGTTATCTGGAATGATTGGGCGTAAAGCGTCTGTAGGTGGCTTTTCAAGTCCGTCATTAAATCCCTGGGCT
CAACCCTGGACAAGCGGTGGAAACAACCAAGCTGGAGTATAGTGGGGTAGAGGGAATTTCCGGTGGAGCGGTGAAATGCG
TAGAGATCGGGAAGAACACCAACGACGAAAGCACTATGCTGGGCCGACACTGACACTGAGAGACGAAAGCTAGGGATCAA
ATGG
>ZOTU924
GTGGGGAATTTTCCGCAATGGGCGAAAGCCTGACGGAGCAATGCCGCTTGGAGGTAGAGGGCCTACGGGTTGTGAACTTC
TTTTCCCAGAGAAGAAGCAATGACGGTATCTGGGGAATAAGCATCGGCTAAATCTGTGCCAGCAGCCGCGGTAAGACAGA
GGATGCAAGCGTTATCCAGAATGATTGGGCGTAAAGCGTCTGTAGGTGGCTTTTCAAGTCCGCCGTCAAATCCCAAGGCT
CAACCCTGGACAGGCAGTGGAAACTGCCAAGCTGGAGTACGGTAGGGGCAAAGGGAATTTCCGGTGGAGCGGTGAAATGC
GAGAGATCGGAAAGAACACCAATGGCGAAAGCACTCTGCTGGGCCGACACTGACACTGAGAGACGAAAGCTATGGGAGCG
AATGG
>ZOTU925
GTGGGGAATCTTGGAAAATGGGCAAATCCCAATCCAGTAAGATCGCATGAGTTAAGAAGGGAAATGCCGCTTGTAAAGCT
CTTTCGTCGAGTGCTCGATTATGACAGAACTCGAGGAAGAAGCCCCGACTAACTCCGTCCCAGCAGCTGCAGTAAGACCG
GGGGGGAAGTGTTCTTCGGAATGACTGTGCGTAAAGAGAACGTAGGCGGTTCATCGGGTTGAAAGTGAAAGTCTCTAAAA
ACTGGAAGAATGCTATCGAAACCAATTTACTTGAGTGAGACAGAGGAGAGTGGAATTTCTTTTGTAGGGGTTAAATCTAT
AGATCTATGAAGGAGCACCAAAAGCGAAGGCAGCTCTTTGGGTCCCTACCGACGCTGGGGTGTGAAAGCATGGGGAGCGA
ACAA
>ZOTU926
GTGGGGAATATTGGACAATGGGCGAAAGCCTGATCCAGCCATGCCGCGTGTGTGAAGAAGGTCTTCGGATTGTAAAGCAC
TTTAAGTTGGGAGGAAGGGCAGTTACCTAATACGTGATTGTTTTGACGTTACCGACAGAATAAGCACCGGCTAACTCTGT
GCCAGCAGCCGCGGTAATACAGAGGGTGCAAGCGTTAATCGGAATTACTGGGCGTAAAGCGCGCGTAGGTGGTTTGTTAA
GTTGAATGTGAAATCCCCGGGCTCAACCTGGGAACTGCATCCAAAACTGGCAAGCTAGAGTATGGTAGAGGGTGGTGGAA
TTTCCTGTGTAGCGGTGAAATGCGTAGATATAGGAAGGAACACCAGTGGCGAAGGCGACCACCTGGACTGATACTGACAC
TGAGGTGCGAAAGCGTGGGGAGCAAACAG
>ZOTU927
ATGGGGAATTTTCCGCAATGGGCGAAAGCCTGACGGAGCAATGCCGCGTGAAGGCAGAAGGCCCACGGGTCATGAAATTC
TTTTCTCGGAGAAGAAAAAATGACGGTATCTGAGGAATAAGCATCGGCTAACTCTGTGCCAGCAGCCGCGGTAAGACAGA
GGATGCAAGCGTTATCTGGAATGATTGGGCGTAAAGCATCTGTAGGTGGCTTTTCAAGTCCGCCGTCAAATCCCAAGGCT
CAACCCTGGACAGGCGGTGGAAACTACCAAGCTGGAGTACGGTAGGGGCAGAGGGAATTTCCGGTGGAGCGGTGAAATGC
GTTGAGATCGGAAAGAACACCAACGGCGAAAGCACTCTGCTGGGCCGACACTGACACTGAGAGACGAAAGCTAGGGGATC
AAATGG
>ZOTU928
GTAGGGAATTTTCCACAATGGGCGAAAGCCTGATGGAGCAACGCCGCGTGCAGGATGAAGGTCTTCGGATTGTAAACTGC
TTTTATATGTGACGATAATGACGGTAGCATATGAATAAGGATCGGCTAACTCCGTGCCAGCAGCCGCGGTCATACGGAGG
ATCCAAGCGTTATCCGGAATTACTGGGCGTAAAGAGTTGCGTAGGTGGCATTGTAAGCAAATAGTGAAAGCGTTCGGCTC
AACCGAATAAACATTGTTTGAACTGCAAAGCTAGAGGATGAGAGAGGTTATTGGAATTCCCAGTGTAGGAGTGAAATCCG
TAGATATTGGGAGGAACACCGATGGCGTAGGCAGATAACTGGCTCATTCCTGACACTAAGGCACGAAAGCGTGGGTAGCA
AACGG
>ZOTU929
GTGGGGAATATTGGACAATGGGCGAAAGCCTGATCCAGCCATGCCGCGTGTGTGAAGAAGGCTTTCGGGTTGTAAAGCAC
TTTCAGTGGGGAAGAAGGCTTGTCGGCCAATACCCGGCAAGAGCGACATCACCCACAGAAGAAGCACCGGCTAACTCCGT
GCCAGCAGCCGCGGTAATACGGAGGGTGCAAGCGTTAATCGGAATTACTGGGCGTAAAGCGCGCGTAGGCGGCGTGTCAC
GCCGGGTGTGAAAGCCCCGGGCTCAACCTGGGAACGGCATCCGGAACGGGCAGGCTAGAGTGCAGGAGAGGAAGGTAGAA
TTCCCGGTGTAGCGGTGAAATGCGTAGAGATCGGGAGGAATACCAGTGGCGAAGGCGGCCTTCTGGACTGACACTGACGC
TGAGGTGCGAAAGCGTGGGTAGCAAACAG
>ZOTU930
GTGGGGAATTTTCCGCAATGGGCGAAAGCCTGACGGAGCAATGACGAGTGGAGGTAGAGGGCATTCGGGCCGTGAACTTC
TTTTCCCGGAGAAGAAGCAATGACGGTATCTGGGGAATAATAACCGGCTAACTCTGTGCTAGCAGTCGCTGTAAGACAGA
GGATGCAAGCGTTATCCGGAATGATTGGGCGTAAATCGTATGTAGGTGGCTTTTAAAGTCCGCCATCAAATCCCAGGGCT
CAACCCTGGACAGGCATGGAAACTGCCAAGCTGGAGTACGGTAGGGGCAGAGGGAATTTTCGGTGGAACGGAGAAATGCG
TAGAGATCAGAAAGAACACCAATGGAGAAAGCACTCTGCTGGGCCGACACTAACACTGAGAGATGAAAGCTAGGGGAGCG
AATGG
>ZOTU931
GTGGGGAATTTTTCGCAATGGGCGAAAGCCTAACGGAGCAATGCCGCGTGGAGGTAGAAGGCCCACTGGTCATGAACTTC
TTTTTCCGAAGAAGAAACAATGACGGTATCCGGGGAATAAGCATCGGCTAACTCTGTGCCAGCAGTCGCAGTAATACAAA
GGATGCAAGCGTTATTCGGAATGATTGGGCGCTGTCAAATCCCTGGGCTCAACCCTGGACAGGGGGTGGAAACTACCAAG
CTGGAGTACGATAGGGGTAGAGGGAATTTCCGGTGGAGTGGTGAAATGCGTAGAGATTGAAAAGAACACCAACGGCGAAA
GCATTCTGCTGGGCCGACACTGACACTAAGAAACGAAAGCTAGGGGAGCGAATGG
>ZOTU932
GTGGGGAATTTTCCGCAATGGGCGAAAGCCTGACGGAGCAATGCCGCTTGGAGGTAGAGGGCATACGGGTCGTGAACTTC
TTTTCCCAGAGAAGAAGCAATGACGATATCTGGGGAATAAGCATCGGCTAACTCTGTGCCAGCAGCCGCGGTAAGACAGA
GGATGCAAGCGTTATCCAGAATGATTGGGCGTAAAGCGTCTGTAGGTGGCTTTTAAAGTCCGCCGTCAAATCCCAAGGCT
CAACCCTGGACAGGCGGTGGAAACTTCCAAGCTGGAGTACGGTAGGGGCAGAGGGAATTTCCGGTGGAGCGGTGAAATGC
GTAGAGATCGGAAAGAACACCAACGGCGAAAGCACTCTGCTGGGCTGACACTGACACTGAGAGACGAAAGCTAGGGGAGC
GAATGG
>ZOTU933
GTAGGGAATCTTCCACAATGGACGCAAGTCTGATGGAGCAACGCCGCGTGAGTGAAGAAGGTTTTCGGATCGTAAAGCTC
TGTTGTTGGTGAAGAAGGACAAGGTTAGTAACTGAACTTTGTTTGACGGTAATCAACCAGAAAGTCACGGCTAACTACGT
GCCAGCAGCCGCGGTAATACGTAGGTGGCAAGCGTTGTCCGGATTTATTGGGCGTAAAGCGAACGCAGGCGGGAAGATAA
GTCAGCTGTGAAAGCCCCCAGCTTAACTGGGGAACTGCAGCTGAAACTATGTTTCTTGAGTGCAGAAGAGGAGAGTGGAA
CTCCATGTGTAGCGGTGGAATGCGTAGATATATGGAAGAACACCAGTGGCGAAGGCGGCTCTCTGGTCTGTAACTGACGC
TGAGGTTCGAAAGCATGGGTAGCGAACAG
>ZOTU934
ATGGGGAATTTTCCGCAATCGGCGAAAGCCTGACGGAGCAATGCCGCGTGGAGGTAGAAGGCCCACGGGTCATGAACTTC
TTTTCCCAGAGAAGAAGCAATGACGGTATCTGGGGAATAAGCATCGGCTAACTCTGTGCCAGCAGCCGCGGTAATACAGA
GGATGCAAGCGTTATCCGGAATGATTGGGCGTAAAGCGTCTGTAGGTGGCTTTTTAAGTCCGCCGTCAAATCCCAGGGCT
CAACTCTGGACAGGCGGTGGAAACTACCAAGCTGGAGTACGGTAGTGGCAGAGGGAATTTCCGGTGGAGCGGTGAAATGC
ATAGAGATCGGAAAGAACACCAACAGCGAAAGCACTCTGCTGGGCCGACACTGACACTGAGAGACGAAAGCTAGGGGAGC
GAATGG
>ZOTU935
GTGGGGAATTTTCCGCAATGGGCGAAAGCCTGACAGAGCAATGTCGCATGGAGGTAGAAGGCATTGCGGGTCGGAGAAGA
AGCAATGACAGTATTTGGGGAATAAGCATTGGCTAACTCTGTGCCAGCAACAACGGTAAGACAGACGATGCAAGGGTTAT
TCAGAATGATTGGGCGTAGAGCGTCTGTAGGTGGCTTTTCAAGTCCGCCGCCAAATCCCAGGGCTTAACCCTAGACATGC
GGTGGAAACTACGAAGCTGGAGTACGGTAGAGGCAGAGGGAAGTTCCGGTGAAGCGGTGAAATGTGTAGAGATCGAAAAG
AACACCAACGGAGAAAACACTCTGCTGGGCCAACACTGACACTAAGAGACGAAAGTTAGGGGAGTGAATGG
>ZOTU936
GTGGGGAATTTTCTGCAATGGGCGAAAGCCTGACTGAGCAATGACGCATGGAGGTAGAGGGCTTGCGGGTCGTGAACTTC
TTTTCTCGGAGAAGAAGCAATGACGGTATCTGGGGAATAAGCATCGGCTAACTCTGTGCCAGCAGCCGCGGTAAGACAAA
GGATGCAAGCGTTATCCAGAATGATTGGGCATAAAGCATCTTTAGGTGGCTTTTCAAGTCCGCCGTCAAATCCCAGGGCT
CAACCCTGGACAGGCGGTGGAAACTGCCAAGCTAGAGTACGGTAGGGGCAGAGGGAATTTCCGGTGGAGCGGTGAAATGC
GTAGAGATCAGAAAGAACACCAACGGCAAAAGCACTCTGCTGGGCCGACACTGACACTGAGAGACAAAAGCTAGGGGAGC
AAATGG
>ZOTU937
GTGGGAAATTTTCTGCAATGGGCGAAAGCCTGACGGAGCAATGCCGTGTGGAGGTAGAAGGCCCACGGGTCATGAACTTC
TTTTCTCGGAGAAGAAGCAATGACGGTTTCTGAGAAATAAGCATCGACTAACTCTGTGCCAGCAGTCGCGGTAAGACAGA
GGATGCAATCGTTATCCGGAATGATTAGGCGTAAAGCGTATGTAGGTAGATTTTCAAGTCCGCCATCAAATCCCAGGGCT
CAACCCTGGACAGGCGGTGAAAACTACCAAGCTGGAGTATGGAAGGGGCAGAGGGAATTTTCGGTGGAGCGGTGAAATGC
GTAGAGATCGGGAATAACACCAACGACGAAAGCACTCTGCTGGGCCGACACTGACACTGAGAGACGAAAGCTAGGGGAGC
AAATGG
>ZOTU938
GTAGGGAATCTTCCGCAATGGGCGAAAGCCTGACGGAGCAACGCCGCGTGAGTGAAGAAGGATTTCGGTTCGTAAAGCTC
TGTTGTTAGGGAAGAATGATTGTATAGTAACTATATACAGTAGAGACGGTACCTAACCAGAAAGCCACGGCTAACTACGT
GCCAGCAGCCGCGGTAATACGTAGGTGGCAAGCGTTGTCCGGAATTATTGGGCGTAAAGCGCGCGCAGGTGGTTTAATAA
GTCTGATGTGAAAGCCCACGGCTCAACCGTGGAGGGTCATTGGAAACTGTTAAACTTGAGTGCAGGAGAGAAAAGTGGAA
TTCCTAGTGTAGCGGTGAAATGCGTAGAGATTAGGAGGAACACCAGTGGCGAAGGCGGCTTTTTGGCCTGTAACTGACAC
TGAGGCGCGAAAGCGTGGGGAGCAAACAG
>ZOTU939
GTGGGGAATTTTGGACAATGGGCGAAAGCCTGATCCAGCAATGCCGCGTGAGTGAAGAAGGCCTTCGGGTTGTAAAGCTC
TTTTGTCAGGGAAGAAACGGTGAGGGCTAATATCCCTTGCTAATGACGGTACCTGAAGAATAAGCACCGGCTAACTACGT
GCCAGCAGCCGCGGTAATACGTAGGGTGCAAGCGTTAATCGGAATTACTGGGCGTAAAGCGTGCGCAGGCGGTTTTGTAA
GTCTGTCGTGAAATCCCCGGGCTCAACCTGGGAATTGCGATGGAGACTGCAAGGCTAGAATCTGGCAGAGGGGGGTAGAA
TTCCACGTGTAGCAGTGAAATGCGTAGAGATGTGGAGGAACACCGATGGCGAAGGCAGCCCCCTGGGTCAAGATTGACGC
TCATGCACGAAAGCGTGGGGAGCAAACAG
>ZOTU940
GTGGGGAATTTTCCGCAATGGGCGAAAGCCTGACGGAGCAATGCAACGTGGAGGTAGAAGGCCCACGGGTCGTGAACTTC
TTTTCCCGGAGAAGAAGCAATGACGGTATCCGGGGAATAAGCATCGGCTAACTCTGTGCCAGCAGCCGCGGTAATACAGA
GGATGCAAGTGTTATCCGGAATGATTGGGCGTAAAGCGTTTGTAGGTGGCTTTTTAAGTCCGCCGTCAAATCCCAGGGCT
CAACCCTAGACAAGCGGTGGAAACTACCAAGCTGGAGTACGATAGGGGCAGAGGGAATTTCCGGTGGAGCGGTGAAATGT
GTAGAGATCGGAAAGAACACTAATGGCGAAAGCACTCTGCTGGGCCGACACTGACACTGAGAGACGAAAGCTAGGGGAGC
GAATGG
>ZOTU941
GTAGGAAATTTTCCGCAATGGGCGAAAGCCTGACGGAGCAATGCCGCGTAAAGGTAGAAGGCCCACGGGTCATGAACTTC
TTTTCTCGGAGAAGAAAAAATGACGGTATCTGAGGAATAAGCATCGGCTAACTCTGTGCCAGCAGTCGCGGTAAAACAGA
GGATGCAAGCGTTATCCGGAATTATTGGGCGTAAAGCATCTGTAGGTGGCTTTTCAAGTCCGCCGTCAAATCCCAGGGCT
CAACCCTGGACAGGCGGTGGAAACTACCAAGCTGGAGTACGGTAGGGGCAGAGGGAATTTCCGGTGGAGCGGTGAAATGC
GTTGAGATCAGAAAGAACACCAACGGTGAAAGCACTCTGCTGGGCCGACACTGACACTGAGAGACGAAAGCTAGGGAAGC
AAATGG
>ZOTU942
GTGGGGAATATTGCACAATGGGCGCAAGCCTGATGCAGCCATGCCGCGTGTATGAAGAAGGCCTTCGGGTTGTAAAGTAC
TTTCAGTCAGGAGGAAGGCATAGCGATTAATACTCGTTGTGATTGACGTTACTGACAGAAGAAGCACCGGCTAACTCCGT
GCCAGCAGCCGCGGTAATACGGAGGGTGCAAGCGTTAATCGGAATTACTGGGCGTAAAGCGCACGCAGGCGGTCTGTTAA
GTCAGATGTGAAATCCCCGGGCTCAACCCGGGAACTGCATTTGAAACTGGCAGGCTTGAGTCTTGTAGAGGGGGGTAGAA
TTCCAGGTGTAGCGGTGAAATGCGTAGAGATCTGGAGGAATACCGGTGGCGAAGGCGGCCCCCTGGACAAAGACTGACGC
TCAGGTGCGAAAGCGTGGGGAGCAAACAG
>ZOTU943
GTGGGGAATTTTCCGCAATGGGCGAAAGCCTGACGGAGCAATGCCGCGTGGAGGTAGAAGGCCCACAGGTCGTGAACTTC
TTTTCCCAGAGAAGAAGCAATGACGGTATCTGAGGAATAAGCATCGGCTAACTCTGTGCCAACAGCCGCGGTAAGACAGA
GGATACAAGCGTTATCCGGAATGATTGGGCGTAAAGCGTCTGTAGGTGGCTTTTTAAGTCCGCCGTCAAATCCCAGGGCT
CAACCCTGGACAGGCGGTGGAAACTACCAAGCTGGAGTACGGTAGGGGCAGAGGGAATTTCCGGTGGAGCGGTGAAATGC
GTAGAGATCGAAAAGAACACCAACGGCGAAAGCACTCTGCTGGGCCGACACTGACACTGAGAGACAAAAGCTAGGGGAGC
GAATGG
>ZOTU944
GTGAGGAATTTTCCGCAATGGGCGAAAGCCTGACGGAGCAATGGCGCGTGGAGGATCTTAAGGTCTATGGGCTGTAAACT
CCTTTTCTCAGAAAAGAAACAAATGACTGTATCTGAAGAAGAAGCATCGGCTAATTCCGTGCCAGCAGCCGCGGTAAGAC
GGGAGATGCAAGCGTTATCCGGAATGATTGGGCGTAAAGGGTCCGTAGGTGGATTGTAAAGTCTTTTGTTAAAAAGGTGG
GCTCAACCCAGTTCAAGCAGTAGAAACTCACAATCTTGAGAAGGGTAGGGGCAGAGGGAATTCCCGGTGTAGCGGTGAAA
TGCGTAGATCTCGGGAAGAACACCAATGGCGAAAGCACTCTGCTGGGCCCAAACTGACACTGAGGGACGAAAGGTAGGGG
AGCAAAAGG
>ZOTU945
GTGGGGAATTTTACGCAATGGGCGAAAGCCTGACGGAGCAATGCCGCGTGGAGGTAGAAGGCCCATGGGTCATGAACTTC
TTTTCCCGGAGAAGAAGCAATGACGGTATCTGGGGAATAAGCATTGGCTAACTCTGTGCCAGCAGCCGCGGTAATATAAA
GGATGCAAGCGTTATCTGGAATGATTGGGCGTAAAGCGTCTGTAGGTGGCTTTTTAAGTCCACCGTCAAATCCCAGGGCT
CAACTCTGGACAGGCGGTGGAAACTACCAAGCTTGAGTACAGTAGGGGCAGAGGGAATTTCCGGTGGAGCGGTGAAATGC
GTAGAGATCGGAAAGAACACCAATGGTGAAAGCACTATGCTGGGCCGACACTGACACTGAGAGACGAAAGCTAGGGGAGC
GAATGG
>ZOTU946
GTGGGGAATATTGGACAATGGGCGAAAGCCTGATCCAGCAATGCCGCGTGAGTGATGAAGGCCTTAGGGTTGTAAAGCTC
TTTTACCAGGGATGATAATGACAGTACCTGGAGAATAAGCTCCGGCTAACTCCGTGCCAGCAGCCGCGGTAATACGGAGG
GAGCTAGCGTTGTTCGGAATTACTGGGCGTAAAGCGCACGTAGGCGGCCATTCAAGTCAGAGGTGAAAGCCCGGGGCTCA
ACCCCGGAACTGCCTTTGAAACTAGATGGCTTGAATCTTGGAGAGGCGAGTGGAATTCCGAGTGTAGAGGTGAAATTCGT
AGATATTCGGAAGAACACCAGTGGCGAAGGCGACTCGCTGGACAAGTATTGACGCTGAGGTGCGAAAGCGTGGGGAGCAA
ACAG
>ZOTU947
GTGGGGAATTTTCCGCAATGGGCGAAAGCCTGACGGAGCAATGCCGCGTGGAGGTAGAGGGCCTGCAGGTCGTGAACTTC
TTTTCCCGGAGAAGAAGCAATGACGGTATCTAGGGAATAATCATCGGCTAACTCTGTGCCAACAGCCGCGGTAAGACAGA
GGATGCAAGTGTTATCCAGAATGATTGGGCGTAAAGCGTTTGTAGGTGGCTTTTCAAGTCCGCCGTCAAATCCCAGGGCT
[truncated: 21,239 more chars]
