# Supplementary material for: Genetic variation and microbiota in bumble bees cross-infected by different strains of C. bombi
Source: PLoS One. 2022 Nov 28;17(11):e0277041. doi: 10.1371/journal.pone.0277041 (PMC9704641; doi:10.1371/journal.pone.0277041)
Supplement: S10 File — This file contains the technical report for the sequencing of the bacterial metagenome. (TXT) [file pone.0277041.s010.txt]

================================================================================
 P R O J E C T - H E L P - F I L E
================================================================================
Project  : p257 (HolyGrail)
Run      : Run160404 / Run160415 / run160429 / run160502
Platfom  : Illumina MiSeq
Provider : GDC, ETHZ
Data Typ : PE301
Target   : 16S
N(Sample): 191
================================================================================
Step A | Data and Parameter Evaluation
================================================================================
START_Workflow_StepA: 15:12:11 07/01/2021
>> HPC Euler, ETH Zurich
--------------------------------------------------------------------------------
Application: usearch v11.0.667_i86linux64
--------------------------------------------------------------------------------
N(reads)= 48,415,850
N(IDs): 4 (@M01072:142/@M01072:146/@M01072:150/@M01072:151)
Primer Site Matches: 0.86 / 0.86
Merging: 91.58% (FLASH v1.2.11)
- - - 
Primer Site Error Rate:
   N(merged): 44340180 (-4075670)
   Mismatch: 0-0 / U341F / U806R / n: 35906611
   Mismatch: 0-0 / U806R / U341F / n: 24
   Mismatch: 0-1 / U341F / U806R / n: 1379631
   Mismatch: 0-1 / U806R / U341F / n: 5
   Mismatch: 0-2 / U341F / U806R / n: 194411
   Mismatch: 0-2 / U806R / U341F / n: 2
   Mismatch: 0-3 / U341F / U806R / n: 260297
   Mismatch: 1-0 / U341F / U806R / n: 1808085
   Mismatch: 1-0 / U806R / U341F / n: 9
   Mismatch: 1-1 / U341F / U806R / n: 145695
   Mismatch: 1-2 / U341F / U806R / n: 541985
   Mismatch: 1-3 / U341F / U806R / n: 460841
   Mismatch: 2-0 / U341F / U806R / n: 114027
   Mismatch: 2-0 / U806R / U341F / n: 1
   Mismatch: 2-1 / U341F / U806R / n: 11836
   Mismatch: 2-2 / U341F / U806R / n: 42835
   Mismatch: 2-3 / U341F / U806R / n: 81863
   Mismatch: 3-0 / U341F / U806R / n: 136895
   Mismatch: 3-0 / U806R / U341F / n: 1
   Mismatch: 3-1 / U341F / U806R / n: 7486
   Mismatch: 3-2 / U341F / U806R / n: 3974
   Mismatch: 3-3 / U341F / U806R / n: 12227
   Mismatch: 3-3 / U806R / U341F / n: 1
- - - 
Primer Site Evaluation:
   ➜ PF:
       3742 ..........G....A
       4252 CC..............
       4771 ...A.........G..
       6181 .............GC.
       6862 .............G.A
       6914 .............GCA
       6946 C...........W...
       9655 .CT.............
      10831 C..............A
      12696 ...A...........A
      14528 ........D.......
      22135 ..T.............
      36622 .C..............
      45227 C.T.............
      55923 ...........C....
      60351 ....C...........
      68515 .....G..........
      68731 ......G.........
      77722 ..............CA
      84096 .........G......
     120003 ..............C.
     126905 ..........G.....
     127788 C.TA............
     129070 .......G........
     169279 .............G..
     173062 ............W...
     376601 C...............
     408271 ...A............
    1042514 ...............A
   37740950 ................
   ➜ PR:
      20451 .................A.T.
      21831 ...................TC
      22387 ........V............
      24176 ....................C
      25350 ...................T.
      26728 ................TAA..
      28530 ................T....
      31380 ................T..TC
      35711 G.AC.................
      37281 ..............T......
      40862 ....T................
      45900 .............M.......
      46321 ............T........
      46624 .................A.TC
      50002 .G...................
      55785 ......C..............
      63675 ..........G..........
      68089 G.A..................
      80695 .........G...........
     102761 ...........G.........
     108246 .....A...............
     114899 .................AA.C
     128086 G....................
     193150 ..................A..
     200288 ..................ATC
     226839 ..A..................
     231296 .................A...
     275383 .................AAT.
     517133 .................AA..
   37965618 .....................
- - - 
PhiX: < 0.01%
- - - 
Read Length Distribution:
   Lengths min 35, lo_quartile 301, median 301, hi_quartile 301, max 301
    20  0.003638
    40  0.000049
    60  0.000096
    80  0.000180
   100  0.000891
   120  0.000229
   140  0.001890
   160  0.001325
   180  0.003932
   200  0.001228
   220  0.001292
   240  0.001168
   260  0.001123
   280 ******** 0.110886
   300 ************************************************************ 0.872073
- - - 
Error Distribution:
   R1 (EE mean 1.8; min 0.0, lo_quartile 0.2, median 0.8, hi_quartile 2.1, max 30.0)
   Length         MaxEE 0.50         MaxEE 1.00         MaxEE 2.00
   ------   ----------------   ----------------   ----------------
       50   47981934( 99.1%)   48187398( 99.5%)   48235889( 99.6%)
       60   47751821( 98.6%)   48144286( 99.4%)   48226146( 99.6%)
       70   47221980( 97.5%)   48049563( 99.2%)   48207288( 99.6%)
       80   46961658( 97.0%)   47949056( 99.0%)   48179051( 99.5%)
       90   46640767( 96.3%)   47793978( 98.7%)   48136726( 99.4%)
      100   46288315( 95.6%)   47596462( 98.3%)   48086491( 99.3%)
      110   45827959( 94.7%)   47310053( 97.7%)   47979492( 99.1%)
      120   45334310( 93.6%)   47007066( 97.1%)   47854436( 98.8%)
      130   44822607( 92.6%)   46634670( 96.3%)   47671710( 98.5%)
      140   44358079( 91.6%)   46276728( 95.6%)   47466325( 98.0%)
      150   43912539( 90.7%)   45941668( 94.9%)   47243072( 97.6%)
      160   43362086( 89.6%)   45527097( 94.0%)   46947549( 97.0%)
      170   42878207( 88.6%)   45191216( 93.3%)   46723120( 96.5%)
      180   42329765( 87.4%)   44804815( 92.5%)   46481162( 96.0%)
      190   41590442( 85.9%)   44256996( 91.4%)   46089826( 95.2%)
      200   40834289( 84.3%)   43729185( 90.3%)   45773418( 94.5%)
      210   39811417( 82.2%)   43038423( 88.9%)   45352880( 93.7%)
      220   38737586( 80.0%)   42277103( 87.3%)   44888895( 92.7%)
      230   37579248( 77.6%)   41472734( 85.7%)   44401721( 91.7%)
      240   35935190( 74.2%)   40455170( 83.6%)   43811260( 90.5%) <
      250   34040706( 70.3%)   39001908( 80.6%)   42877325( 88.6%)
      260   32387246( 66.9%)   37733612( 77.9%)   42036392( 86.8%)
      270   27697969( 57.2%)   33740002( 69.7%)   40197262( 83.0%)
      280   24702939( 51.0%)   31512116( 65.1%)   38754682( 80.0%)
      290   22876176( 47.2%)   29587277( 61.1%)   37394374( 77.2%)
      300   17813187( 36.8%)   23765687( 49.1%)   31200044( 64.4%)
   R2 (EE mean 5.5; min 0.0, lo_quartile 2.4, median 4.4, hi_quartile 7.2, max 39.5)
   Length         MaxEE 0.50         MaxEE 1.00         MaxEE 2.00
   ------   ----------------   ----------------   ----------------
       50   46253502( 95.5%)   47275845( 97.6%)   47949498( 99.0%)
       60   45833178( 94.7%)   47007854( 97.1%)   47744448( 98.6%)
       70   45274475( 93.5%)   46744296( 96.5%)   47567395( 98.2%)
       80   44679400( 92.3%)   46390370( 95.8%)   47372136( 97.8%)
       90   44223273( 91.3%)   46083529( 95.2%)   47207207( 97.5%)
      100   43740763( 90.3%)   45764811( 94.5%)   47042887( 97.2%)
      110   43104738( 89.0%)   45344873( 93.7%)   46810273( 96.7%)
      120   42410083( 87.6%)   44946471( 92.8%)   46604304( 96.3%)
      130   41589709( 85.9%)   44458552( 91.8%)   46339899( 95.7%)
      140   40559302( 83.8%)   43861317( 90.6%)   46036142( 95.1%)
      150   39189686( 80.9%)   43085975( 89.0%)   45621863( 94.2%)
      160   37745468( 78.0%)   42152854( 87.1%)   45078127( 93.1%)
      170   36544682( 75.5%)   41379134( 85.5%)   44630611( 92.2%)
      180   34960388( 72.2%)   40341689( 83.3%)   44029404( 90.9%) <
      190   33345437( 68.9%)   39206567( 81.0%)   43315174( 89.5%)
      200   30938215( 63.9%)   37605690( 77.7%)   42456230( 87.7%)
      210   28241665( 58.3%)   35631069( 73.6%)   41342819( 85.4%)
      220   24731330( 51.1%)   32916543( 68.0%)   39779487( 82.2%)
      230   21475147( 44.4%)   30010925( 62.0%)   37896566( 78.3%)
      240   16360230( 33.8%)   24004071( 49.6%)   34023104( 70.3%)
      250   12677557( 26.2%)   20403972( 42.1%)   30679469( 63.4%)
      260    9430017( 19.5%)   16613890( 34.3%)   26750848( 55.3%)
      270    6344935( 13.1%)   12545807( 25.9%)   22317200( 46.1%)
      280    4416524(  9.1%)    9579561( 19.8%)   18515206( 38.2%)
      290    2362578(  4.9%)    5978826( 12.3%)   13533684( 28.0%)
      300    1159064(  2.4%)    3439484(  7.1%)    9256917( 19.1%)
- - - 
   Nucleotide Composition
   R1: G 31.8%, A 26.2%, T 21.0%, C 20.9%, N 0.1%
   R2: C 33.5%, T 27.2%, G 19.7%, A 19.5%, N 0.1%
................................................................................
END_Workflow_StepA: 15:27:04 07/01/2021
================================================================================
Step B | Quality Filtering and Read Pair Merging
================================================================================
Workflow Overview:
◇ B1  - Check-Point: Verify Sample Names
◇ B2  - Check-Point: Sample File Resolution
◇ B3  - GZ-2-FQ and Renaming Files
◇ B4  - Remove PhiX
................................................................................
       Application: usearch v11.0.667_i86linux64
           Command: filter_phix
................................................................................
◇ B5  - Remove Low Complexity Sequences
................................................................................
       Application: usearch v11.0.667_i86linux64
           Command: filter_lowc
         Threshold: 25
................................................................................
◇ B6a - Trim Read End
................................................................................
       Application: usearch v11.0.667_i86linux64
           Command: fastx_truncate
        Trim R1/R2: 30 / 70
................................................................................
◇ B6b - Sync Read-Pairs
       Application: usearch v11.0.667_i86linux64
           Command: fastx_syncpairs
................................................................................
◇ B6c - Merge Read Pairs (Bayesian PE Read Merger)
................................................................................
       Application: usearch v11.0.667_i86linux64
           Command: fastq_mergepairs
       Min Overlap: 20
     Min %Identity: 60
 Min Merged Length: 100
Min Merged Quality: 0
--------------------------------------------------------------------------------
START_Workflow_StepB: 15:54:52 07/01/2021
--------------------------------------------------------------------------------
 Start_B1_UniqueSampleNames_Check: 15:54:52 07/01/2021
  ✔︎ PASS - Unique Sample Names (N=191)
 End_B1_UniqueSampleNames_Check: 15:54:52 07/01/2021
................................................................................
 Start_B2_SampleResolutionCheck: 15:54:52 07/01/2021
  ✔︎ PASS - Sample-Name Resolution Check (n=191)
 End_B2_SmpleResolutionCheck: 15:54:55 07/01/2021
................................................................................
 Start_B3_GZ-2-FQ: 15:54:55 07/01/2021
  ➼ N(FilesR1/FilesR2): 191 / 191
 End_B3_GZ-2-FQ: 16:05:25 07/01/2021
................................................................................
 Start_B4_RemovePhiX: 16:05:25 07/01/2021
  HG015-B1: N(PhiX_free)= 252217 (-2)
  HG015-B3: N(PhiX_free)= 198881 (-69)
  HG015-D1: N(PhiX_free)= 221524 (-7)
  HG015-D2: N(PhiX_free)= 307840 (-8)
  HG015-D3: N(PhiX_free)= 174075 (-2)
  HG015-I1: N(PhiX_free)= 120254 (-11)
  HG015-I2: N(PhiX_free)= 190259 (-7)
  HG015-I3: N(PhiX_free)= 152872 (-13)
  HG015-J1: N(PhiX_free)= 113674 (-4)
  HG015-J2: N(PhiX_free)= 274010 (-6)
  HG015-J3: N(PhiX_free)= 273721 (-5)
  HG015-L1: N(PhiX_free)= 425471 (-11)
  HG015-L2: N(PhiX_free)= 288798 (-10)
  HG015-L3: N(PhiX_free)= 190507 (-4)
  HG015-O1: N(PhiX_free)= 240184 (-11)
  HG015-O2: N(PhiX_free)= 180641 (-6)
  HG015-O3: N(PhiX_free)= 232907 (-21)
  HG015-Q1: N(PhiX_free)= 249188 (-6)
  HG015-Q2: N(PhiX_free)= 156765 (-5)
  HG015-Q3: N(PhiX_free)= 322559 (-5)
  HG015-R1: N(PhiX_free)= 388432 (-12)
  HG015-R2: N(PhiX_free)= 47815 (-4)
  HG015-R3: N(PhiX_free)= 188638 (-6)
  HG033-B1: N(PhiX_free)= 296622 (-9)
  HG033-B2: N(PhiX_free)= 343220 (-5)
  HG033-B3: N(PhiX_free)= 160750 (-4)
  HG033-D1: N(PhiX_free)= 212814 (-9)
  HG033-D2: N(PhiX_free)= 307077 (-2)
  HG033-D3: N(PhiX_free)= 279065 (-8)
  HG033-I1: N(PhiX_free)= 258128 (-8)
  HG033-I2: N(PhiX_free)= 239659 (-9)
  HG033-I3: N(PhiX_free)= 764976 (-28)
  HG033-J1: N(PhiX_free)= 375315 (-11)
  HG033-J2: N(PhiX_free)= 214912 (-6)
  HG033-J3: N(PhiX_free)= 205540 (-5)
  HG033-L1: N(PhiX_free)= 261055 (-8)
  HG033-L2: N(PhiX_free)= 129671 (-2)
  HG033-L3: N(PhiX_free)= 1545390 (-30)
  HG033-O1: N(PhiX_free)= 407862 (-12)
  HG033-O2: N(PhiX_free)= 312165 (-8)
  HG033-O3: N(PhiX_free)= 168126 (-2)
  HG033-Q1: N(PhiX_free)= 235322 (-5)
  HG033-Q2: N(PhiX_free)= 187425 (-3)
  HG033-Q3: N(PhiX_free)= 170531 (-2)
  HG033-R1: N(PhiX_free)= 313004 (-17)
  HG033-R2: N(PhiX_free)= 181946 (-11)
  HG033-R3: N(PhiX_free)= 175434 (-3)
  HG059-B1: N(PhiX_free)= 312116 (-9)
  HG059-B2: N(PhiX_free)= 293473 (-5)
  HG059-B3: N(PhiX_free)= 178001 (-1)
  HG059-D1: N(PhiX_free)= 381369 (-9)
  HG059-D2: N(PhiX_free)= 427496 (-10)
  HG059-D3: N(PhiX_free)= 362243 (-3)
  HG059-I1: N(PhiX_free)= 583611 (-15)
  HG059-I2: N(PhiX_free)= 179484 (-5)
  HG059-I3: N(PhiX_free)= 211435 (-3)
  HG059-J1: N(PhiX_free)= 276309 (-5)
  HG059-J2: N(PhiX_free)= 309567 (-9)
  HG059-J3: N(PhiX_free)= 1035294 (-21)
  HG059-L1: N(PhiX_free)= 175580 (-6)
  HG059-L2: N(PhiX_free)= 315005 (-8)
  HG059-L3: N(PhiX_free)= 245625 (-52)
  HG059-O1: N(PhiX_free)= 394279 (-3)
  HG059-O2: N(PhiX_free)= 324085 (-7)
  HG059-O3: N(PhiX_free)= 139654 (-2)
  HG059-Q1: N(PhiX_free)= 613205 (-22)
  HG059-Q2: N(PhiX_free)= 148920 (-4)
  HG059-Q3: N(PhiX_free)= 177412 (-3)
  HG059-R1: N(PhiX_free)= 345365 (-10)
  HG059-R2: N(PhiX_free)= 211002 (-4)
  HG059-R3: N(PhiX_free)= 268159 (-3)
  HG082-B1: N(PhiX_free)= 240026 (-4)
  HG082-B2: N(PhiX_free)= 437360 (-7)
  HG082-B3: N(PhiX_free)= 189896 (-4)
  HG082-D1: N(PhiX_free)= 206698 (-2)
  HG082-D2: N(PhiX_free)= 249285 (-4)
  HG082-D3: N(PhiX_free)= 191613 (-6)
  HG082-I1: N(PhiX_free)= 152331 (-3)
  HG082-I2: N(PhiX_free)= 265045 (-3)
  HG082-I3: N(PhiX_free)= 303790 (-4)
  HG082-J1: N(PhiX_free)= 261045 (-3)
  HG082-J2: N(PhiX_free)= 237293 (-12)
  HG082-J3: N(PhiX_free)= 161564 (-2)
  HG082-L1: N(PhiX_free)= 280477 (-7)
  HG082-L2: N(PhiX_free)= 703755 (-23)
  HG082-L3: N(PhiX_free)= 140477 (-2)
  HG082-O1: N(PhiX_free)= 208384 (-5)
  HG082-O2: N(PhiX_free)= 175377 (-7)
  HG082-O3: N(PhiX_free)= 308661 (-7)
  HG082-Q1: N(PhiX_free)= 219109 (-10)
  HG082-Q2: N(PhiX_free)= 161784 (-20)
  HG082-Q3: N(PhiX_free)= 282241 (-5)
  HG082-R1: N(PhiX_free)= 336139 (-3)
  HG082-R2: N(PhiX_free)= 185457 (-2)
  HG082-R3: N(PhiX_free)= 414345 (-6)
  HG091-B1: N(PhiX_free)= 36476 (-16)
  HG091-B2: N(PhiX_free)= 174737 (-4)
  HG091-B3: N(PhiX_free)= 305832 (-17)
  HG091-D1: N(PhiX_free)= 73347 (-45)
  HG091-D2: N(PhiX_free)= 212235 (-12)
  HG091-D3: N(PhiX_free)= 96928 (-2)
  HG091-I1: N(PhiX_free)= 262684 (-6)
  HG091-I2: N(PhiX_free)= 306011 (-9)
  HG091-I3: N(PhiX_free)= 166510 (-4)
  HG091-J1: N(PhiX_free)= 17763 (-6)
  HG091-J2: N(PhiX_free)= 269285 (-5)
  HG091-J3: N(PhiX_free)= 162559 (-3)
  HG091-L1: N(PhiX_free)= 30504 (-27)
  HG091-L2: N(PhiX_free)= 289620 (-9)
  HG091-L3: N(PhiX_free)= 134829 (-1)
  HG091-O1: N(PhiX_free)= 417370 (-9)
  HG091-O2: N(PhiX_free)= 116783 (-6)
  HG091-O3: N(PhiX_free)= 182870 (-3)
  HG091-Q1: N(PhiX_free)= 259622 (-12)
  HG091-Q2: N(PhiX_free)= 172329 (0)
  HG091-Q3: N(PhiX_free)= 432484 (-14)
  HG091-R1: N(PhiX_free)= 214747 (-12)
  HG091-R2: N(PhiX_free)= 172206 (-9)
  HG091-R3: N(PhiX_free)= 244822 (-7)
  HG141-B1: N(PhiX_free)= 154521 (-41)
  HG141-B2: N(PhiX_free)= 263815 (-2)
  HG141-B3: N(PhiX_free)= 326045 (-3)
  HG141-D1: N(PhiX_free)= 56601 (-5)
  HG141-D2: N(PhiX_free)= 393449 (-13)
  HG141-D3: N(PhiX_free)= 251107 (0)
  HG141-I1: N(PhiX_free)= 134140 (-17)
  HG141-I2: N(PhiX_free)= 261786 (-7)
  HG141-I3: N(PhiX_free)= 173765 (-6)
  HG141-J1: N(PhiX_free)= 184838 (-14)
  HG141-J2: N(PhiX_free)= 358961 (-3)
  HG141-J3: N(PhiX_free)= 289182 (-25)
  HG141-L1: N(PhiX_free)= 254047 (-9)
  HG141-L2: N(PhiX_free)= 296478 (-5)
  HG141-L3: N(PhiX_free)= 162736 (0)
  HG141-O1: N(PhiX_free)= 652841 (-16)
  HG141-O2: N(PhiX_free)= 254313 (-4)
  HG141-O3: N(PhiX_free)= 224305 (-3)
  HG141-Q1: N(PhiX_free)= 206390 (-2)
  HG141-Q2: N(PhiX_free)= 145669 (-2)
  HG141-Q3: N(PhiX_free)= 381505 (-9)
  HG141-R1: N(PhiX_free)= 275726 (-8)
  HG141-R2: N(PhiX_free)= 114628 (-4)
  HG141-R3: N(PhiX_free)= 250212 (-21)
  HG225-B1: N(PhiX_free)= 91002 (-34)
  HG225-B2: N(PhiX_free)= 325066 (-6)
  HG225-B3: N(PhiX_free)= 258914 (-2)
  HG225-D1: N(PhiX_free)= 68573 (-18)
  HG225-D2: N(PhiX_free)= 370042 (-30)
  HG225-D3: N(PhiX_free)= 208821 (-2)
  HG225-I1: N(PhiX_free)= 80742 (-4)
  HG225-I2: N(PhiX_free)= 254693 (-7)
  HG225-I3: N(PhiX_free)= 196791 (-6)
  HG225-J1: N(PhiX_free)= 50025 (-26)
  HG225-J2: N(PhiX_free)= 396779 (-12)
  HG225-J3: N(PhiX_free)= 222743 (-4)
  HG225-L1: N(PhiX_free)= 348537 (-13)
  HG225-L2: N(PhiX_free)= 328671 (-9)
  HG225-L3: N(PhiX_free)= 172491 (-6)
  HG225-O1: N(PhiX_free)= 289499 (-12)
  HG225-O2: N(PhiX_free)= 104994 (-15)
  HG225-O3: N(PhiX_free)= 159952 (-25)
  HG225-Q1: N(PhiX_free)= 226636 (-3)
  HG225-Q2: N(PhiX_free)= 188118 (-9)
  HG225-Q3: N(PhiX_free)= 114550 (-5)
  HG225-R1: N(PhiX_free)= 201433 (-2)
  HG225-R2: N(PhiX_free)= 308514 (-4)
  HG225-R3: N(PhiX_free)= 41318 (-8)
  HG319-B1: N(PhiX_free)= 138771 (-12)
  HG319-B2: N(PhiX_free)= 217641 (-3)
  HG319-B3: N(PhiX_free)= 332202 (-7)
  HG319-D1: N(PhiX_free)= 102774 (-23)
  HG319-D2: N(PhiX_free)= 331918 (-8)
  HG319-D3: N(PhiX_free)= 224961 (-29)
  HG319-I1: N(PhiX_free)= 308834 (-1)
  HG319-I2: N(PhiX_free)= 246931 (-15)
  HG319-I3: N(PhiX_free)= 262147 (-5)
  HG319-J1: N(PhiX_free)= 247677 (-7)
  HG319-J2: N(PhiX_free)= 398859 (-9)
  HG319-J3: N(PhiX_free)= 164013 (-7)
  HG319-L1: N(PhiX_free)= 357268 (-10)
  HG319-L2: N(PhiX_free)= 473565 (-7)
  HG319-L3: N(PhiX_free)= 211978 (-2)
  HG319-O1: N(PhiX_free)= 285886 (-14)
  HG319-O2: N(PhiX_free)= 173316 (-5)
  HG319-O3: N(PhiX_free)= 145922 (-3)
  HG319-Q2: N(PhiX_free)= 169820 (-3)
  HG319-Q3: N(PhiX_free)= 92848 (-5)
  HG319-R1: N(PhiX_free)= 258557 (-8)
  HG319-R2: N(PhiX_free)= 204155 (-3)
  HG319-R3: N(PhiX_free)= 64983 (-6)
  HGnegA: N(PhiX_free)= 12497 (-5)
 End_B4_RemovePhiX: 16:25:07 07/01/2021
................................................................................
 Start_B5_RemoveLowComplexity: 16:25:07 07/01/2021
  HG015-B1: N(NoLowComplexity)= 251561 (-656)
  HG015-B3: N(NoLowComplexity)= 197005 (-1876)
  HG015-D1: N(NoLowComplexity)= 220650 (-874)
  HG015-D2: N(NoLowComplexity)= 307115 (-725)
  HG015-D3: N(NoLowComplexity)= 173068 (-1007)
  HG015-I1: N(NoLowComplexity)= 118454 (-1800)
  HG015-I2: N(NoLowComplexity)= 189778 (-481)
  HG015-I3: N(NoLowComplexity)= 152448 (-424)
  HG015-J1: N(NoLowComplexity)= 113104 (-570)
  HG015-J2: N(NoLowComplexity)= 272773 (-1237)
  HG015-J3: N(NoLowComplexity)= 272238 (-1483)
  HG015-L1: N(NoLowComplexity)= 424604 (-867)
  HG015-L2: N(NoLowComplexity)= 287343 (-1455)
  HG015-L3: N(NoLowComplexity)= 189202 (-1305)
  HG015-O1: N(NoLowComplexity)= 239601 (-583)
  HG015-O2: N(NoLowComplexity)= 179010 (-1631)
  HG015-O3: N(NoLowComplexity)= 232107 (-800)
  HG015-Q1: N(NoLowComplexity)= 248775 (-413)
  HG015-Q2: N(NoLowComplexity)= 156016 (-749)
  HG015-Q3: N(NoLowComplexity)= 321584 (-975)
  HG015-R1: N(NoLowComplexity)= 387558 (-874)
  HG015-R2: N(NoLowComplexity)= 46544 (-1271)
  HG015-R3: N(NoLowComplexity)= 188242 (-396)
  HG033-B1: N(NoLowComplexity)= 295727 (-895)
  HG033-B2: N(NoLowComplexity)= 342417 (-803)
  HG033-B3: N(NoLowComplexity)= 160171 (-579)
  HG033-D1: N(NoLowComplexity)= 212381 (-433)
  HG033-D2: N(NoLowComplexity)= 306522 (-555)
  HG033-D3: N(NoLowComplexity)= 277562 (-1503)
  HG033-I1: N(NoLowComplexity)= 255665 (-2463)
  HG033-I2: N(NoLowComplexity)= 239021 (-638)
  HG033-I3: N(NoLowComplexity)= 758462 (-6514)
  HG033-J1: N(NoLowComplexity)= 374646 (-669)
  HG033-J2: N(NoLowComplexity)= 213409 (-1503)
  HG033-J3: N(NoLowComplexity)= 204687 (-853)
  HG033-L1: N(NoLowComplexity)= 260590 (-465)
  HG033-L2: N(NoLowComplexity)= 128124 (-1547)
  HG033-L3: N(NoLowComplexity)= 1540254 (-5136)
  HG033-O1: N(NoLowComplexity)= 406566 (-1296)
  HG033-O2: N(NoLowComplexity)= 311255 (-910)
  HG033-O3: N(NoLowComplexity)= 167599 (-527)
  HG033-Q1: N(NoLowComplexity)= 232585 (-2737)
  HG033-Q2: N(NoLowComplexity)= 186093 (-1332)
  HG033-Q3: N(NoLowComplexity)= 169903 (-628)
  HG033-R1: N(NoLowComplexity)= 311235 (-1769)
  HG033-R2: N(NoLowComplexity)= 180865 (-1081)
  HG033-R3: N(NoLowComplexity)= 173630 (-1804)
  HG059-B1: N(NoLowComplexity)= 310822 (-1294)
  HG059-B2: N(NoLowComplexity)= 292918 (-555)
  HG059-B3: N(NoLowComplexity)= 177485 (-516)
  HG059-D1: N(NoLowComplexity)= 380226 (-1143)
  HG059-D2: N(NoLowComplexity)= 426597 (-899)
  HG059-D3: N(NoLowComplexity)= 361303 (-940)
  HG059-I1: N(NoLowComplexity)= 582330 (-1281)
  HG059-I2: N(NoLowComplexity)= 179036 (-448)
  HG059-I3: N(NoLowComplexity)= 210754 (-681)
  HG059-J1: N(NoLowComplexity)= 275628 (-681)
  HG059-J2: N(NoLowComplexity)= 308187 (-1380)
  HG059-J3: N(NoLowComplexity)= 1032240 (-3054)
  HG059-L1: N(NoLowComplexity)= 175188 (-392)
  HG059-L2: N(NoLowComplexity)= 314106 (-899)
  HG059-L3: N(NoLowComplexity)= 244041 (-1584)
  HG059-O1: N(NoLowComplexity)= 393515 (-764)
  HG059-O2: N(NoLowComplexity)= 323238 (-847)
  HG059-O3: N(NoLowComplexity)= 139387 (-267)
  HG059-Q1: N(NoLowComplexity)= 611406 (-1799)
  HG059-Q2: N(NoLowComplexity)= 148228 (-692)
  HG059-Q3: N(NoLowComplexity)= 176989 (-423)
  HG059-R1: N(NoLowComplexity)= 344576 (-789)
  HG059-R2: N(NoLowComplexity)= 210474 (-528)
  HG059-R3: N(NoLowComplexity)= 267428 (-731)
  HG082-B1: N(NoLowComplexity)= 239523 (-503)
  HG082-B2: N(NoLowComplexity)= 435962 (-1398)
  HG082-B3: N(NoLowComplexity)= 189287 (-609)
  HG082-D1: N(NoLowComplexity)= 205870 (-828)
  HG082-D2: N(NoLowComplexity)= 248475 (-810)
  HG082-D3: N(NoLowComplexity)= 191068 (-545)
  HG082-I1: N(NoLowComplexity)= 150867 (-1464)
  HG082-I2: N(NoLowComplexity)= 264554 (-491)
  HG082-I3: N(NoLowComplexity)= 302867 (-923)
  HG082-J1: N(NoLowComplexity)= 260631 (-414)
  HG082-J2: N(NoLowComplexity)= 236741 (-552)
  HG082-J3: N(NoLowComplexity)= 161152 (-412)
  HG082-L1: N(NoLowComplexity)= 280066 (-411)
  HG082-L2: N(NoLowComplexity)= 701688 (-2067)
  HG082-L3: N(NoLowComplexity)= 140094 (-383)
  HG082-O1: N(NoLowComplexity)= 207693 (-691)
  HG082-O2: N(NoLowComplexity)= 173112 (-2265)
  HG082-O3: N(NoLowComplexity)= 307859 (-802)
  HG082-Q1: N(NoLowComplexity)= 217905 (-1204)
  HG082-Q2: N(NoLowComplexity)= 161127 (-657)
  HG082-Q3: N(NoLowComplexity)= 281483 (-758)
  HG082-R1: N(NoLowComplexity)= 335367 (-772)
  HG082-R2: N(NoLowComplexity)= 184983 (-474)
  HG082-R3: N(NoLowComplexity)= 412642 (-1703)
  HG091-B1: N(NoLowComplexity)= 29399 (-7077)
  HG091-B2: N(NoLowComplexity)= 172447 (-2290)
  HG091-B3: N(NoLowComplexity)= 304641 (-1191)
  HG091-D1: N(NoLowComplexity)= 54730 (-18617)
  HG091-D2: N(NoLowComplexity)= 211220 (-1015)
  HG091-D3: N(NoLowComplexity)= 95738 (-1190)
  HG091-I1: N(NoLowComplexity)= 262085 (-599)
  HG091-I2: N(NoLowComplexity)= 305115 (-896)
  HG091-I3: N(NoLowComplexity)= 165879 (-631)
  HG091-J1: N(NoLowComplexity)= 11800 (-5963)
  HG091-J2: N(NoLowComplexity)= 268044 (-1241)
  HG091-J3: N(NoLowComplexity)= 160633 (-1926)
  HG091-L1: N(NoLowComplexity)= 19722 (-10782)
  HG091-L2: N(NoLowComplexity)= 288763 (-857)
  HG091-L3: N(NoLowComplexity)= 134005 (-824)
  HG091-O1: N(NoLowComplexity)= 415995 (-1375)
  HG091-O2: N(NoLowComplexity)= 114980 (-1803)
  HG091-O3: N(NoLowComplexity)= 182181 (-689)
  HG091-Q1: N(NoLowComplexity)= 258594 (-1028)
  HG091-Q2: N(NoLowComplexity)= 171874 (-455)
  HG091-Q3: N(NoLowComplexity)= 429770 (-2714)
  HG091-R1: N(NoLowComplexity)= 211326 (-3421)
  HG091-R2: N(NoLowComplexity)= 170820 (-1386)
  HG091-R3: N(NoLowComplexity)= 242637 (-2185)
  HG141-B1: N(NoLowComplexity)= 136567 (-17954)
  HG141-B2: N(NoLowComplexity)= 263020 (-795)
  HG141-B3: N(NoLowComplexity)= 324994 (-1051)
  HG141-D1: N(NoLowComplexity)= 53344 (-3257)
  HG141-D2: N(NoLowComplexity)= 392148 (-1301)
  HG141-D3: N(NoLowComplexity)= 250505 (-602)
  HG141-I1: N(NoLowComplexity)= 129064 (-5076)
  HG141-I2: N(NoLowComplexity)= 261250 (-536)
  HG141-I3: N(NoLowComplexity)= 173244 (-521)
  HG141-J1: N(NoLowComplexity)= 181864 (-2974)
  HG141-J2: N(NoLowComplexity)= 357698 (-1263)
  HG141-J3: N(NoLowComplexity)= 286418 (-2764)
  HG141-L1: N(NoLowComplexity)= 250975 (-3072)
  HG141-L2: N(NoLowComplexity)= 295855 (-623)
  HG141-L3: N(NoLowComplexity)= 162190 (-546)
  HG141-O1: N(NoLowComplexity)= 650971 (-1870)
  HG141-O2: N(NoLowComplexity)= 253490 (-823)
  HG141-O3: N(NoLowComplexity)= 223762 (-543)
  HG141-Q1: N(NoLowComplexity)= 205873 (-517)
  HG141-Q2: N(NoLowComplexity)= 145171 (-498)
  HG141-Q3: N(NoLowComplexity)= 380246 (-1259)
  HG141-R1: N(NoLowComplexity)= 274981 (-745)
  HG141-R2: N(NoLowComplexity)= 113054 (-1574)
  HG141-R3: N(NoLowComplexity)= 249195 (-1017)
  HG225-B1: N(NoLowComplexity)= 69713 (-21289)
  HG225-B2: N(NoLowComplexity)= 324121 (-945)
  HG225-B3: N(NoLowComplexity)= 258166 (-748)
  HG225-D1: N(NoLowComplexity)= 61773 (-6800)
  HG225-D2: N(NoLowComplexity)= 368638 (-1404)
  HG225-D3: N(NoLowComplexity)= 208008 (-813)
  HG225-I1: N(NoLowComplexity)= 74073 (-6669)
  HG225-I2: N(NoLowComplexity)= 253435 (-1258)
  HG225-I3: N(NoLowComplexity)= 196213 (-578)
  HG225-J1: N(NoLowComplexity)= 38949 (-11076)
  HG225-J2: N(NoLowComplexity)= 394992 (-1787)
  HG225-J3: N(NoLowComplexity)= 221435 (-1308)
  HG225-L1: N(NoLowComplexity)= 345492 (-3045)
  HG225-L2: N(NoLowComplexity)= 327885 (-786)
  HG225-L3: N(NoLowComplexity)= 171937 (-554)
  HG225-O1: N(NoLowComplexity)= 287476 (-2023)
  HG225-O2: N(NoLowComplexity)= 102484 (-2510)
  HG225-O3: N(NoLowComplexity)= 159275 (-677)
  HG225-Q1: N(NoLowComplexity)= 226044 (-592)
  HG225-Q2: N(NoLowComplexity)= 186268 (-1850)
  HG225-Q3: N(NoLowComplexity)= 110826 (-3724)
  HG225-R1: N(NoLowComplexity)= 200820 (-613)
  HG225-R2: N(NoLowComplexity)= 307230 (-1284)
  HG225-R3: N(NoLowComplexity)= 35836 (-5482)
  HG319-B1: N(NoLowComplexity)= 130552 (-8219)
  HG319-B2: N(NoLowComplexity)= 216782 (-859)
  HG319-B3: N(NoLowComplexity)= 331297 (-905)
  HG319-D1: N(NoLowComplexity)= 96098 (-6676)
  HG319-D2: N(NoLowComplexity)= 330649 (-1269)
  HG319-D3: N(NoLowComplexity)= 224269 (-692)
  HG319-I1: N(NoLowComplexity)= 308215 (-619)
  HG319-I2: N(NoLowComplexity)= 246203 (-728)
  HG319-I3: N(NoLowComplexity)= 261575 (-572)
  HG319-J1: N(NoLowComplexity)= 246878 (-799)
  HG319-J2: N(NoLowComplexity)= 398232 (-627)
  HG319-J3: N(NoLowComplexity)= 163435 (-578)
  HG319-L1: N(NoLowComplexity)= 356604 (-664)
  HG319-L2: N(NoLowComplexity)= 472322 (-1243)
  HG319-L3: N(NoLowComplexity)= 211512 (-466)
  HG319-O1: N(NoLowComplexity)= 284402 (-1484)
  HG319-O2: N(NoLowComplexity)= 171165 (-2151)
  HG319-O3: N(NoLowComplexity)= 145484 (-438)
  HG319-Q2: N(NoLowComplexity)= 169222 (-598)
  HG319-Q3: N(NoLowComplexity)= 90591 (-2257)
  HG319-R1: N(NoLowComplexity)= 257162 (-1395)
  HG319-R2: N(NoLowComplexity)= 203672 (-483)
  HG319-R3: N(NoLowComplexity)= 62459 (-2524)
  HGnegA: N(NoLowComplexity)= 11091 (-1406)
 End_B5_RemoveLowComplexity: 16:39:10 07/01/2021
................................................................................
 Start_B6_Trim_and_Merge: 16:39:10 07/01/2021
  ‣ HG015-B1 - Merging Summary
    Merging Rate: 240977 / 251560 (95.8%)
    Median Merged Length: 472

    251560  Pairs (251.6k)
    240977  Merged (241.0k, 95.79%)
    171916  Alignments with zero diffs (68.34%)
       485  Too many diffs (> 10) (0.19%)
         1  Fwd too short (< 64) after tail trimming (0.00%)
         2  Rev too short (< 64) after tail trimming (0.00%)
     10086  No alignment found (4.01%)
         9  Alignment too short (< 20) (0.00%)
         0  Merged too short (< 100)
         0  Min Q too low (<0) (0.00%)
        37  Staggered pairs (0.01%) merged & trimmed
     31.63  Mean alignment length
    470.06  Mean merged length
      0.55  Mean fwd expected errors
      0.69  Mean rev expected errors
      0.80  Mean merged expected errors
-----
  ‣ HG015-B3 - Merging Summary
    Merging Rate: 139361 / 196999 (70.7%)
    Median Merged Length: 449

    196999  Pairs (197.0k)
    139361  Merged (139.4k, 70.74%)
     40836  Alignments with zero diffs (20.73%)
     19977  Too many diffs (> 10) (10.14%)
        10  Fwd too short (< 64) after tail trimming (0.01%)
       190  Rev too short (< 64) after tail trimming (0.10%)
     37454  No alignment found (19.01%)
         5  Alignment too short (< 20) (0.00%)
         2  Merged too short (< 100)
         0  Min Q too low (<0) (0.00%)
      3519  Staggered pairs (1.79%) merged & trimmed
     93.92  Mean alignment length
    382.31  Mean merged length
      1.55  Mean fwd expected errors
      1.64  Mean rev expected errors
      1.04  Mean merged expected errors
-----
  ‣ HG015-D1 - Merging Summary
    Merging Rate: 204950 / 220649 (92.9%)
    Median Merged Length: 472

    220649  Pairs (220.6k)
    204950  Merged (204.9k, 92.89%)
    144660  Alignments with zero diffs (65.56%)
      1575  Too many diffs (> 10) (0.71%)
         5  Fwd too short (< 64) after tail trimming (0.00%)
        56  Rev too short (< 64) after tail trimming (0.03%)
     14056  No alignment found (6.37%)
         7  Alignment too short (< 20) (0.00%)
         0  Merged too short (< 100)
         0  Min Q too low (<0) (0.00%)
       325  Staggered pairs (0.15%) merged & trimmed
     38.28  Mean alignment length
    460.46  Mean merged length
      0.55  Mean fwd expected errors
      0.68  Mean rev expected errors
      0.75  Mean merged expected errors
-----
  ‣ HG015-D2 - Merging Summary
    Merging Rate: 294777 / 307114 (96.0%)
    Median Merged Length: 472

    307114  Pairs (307.1k)
    294777  Merged (294.8k, 95.98%)
    183042  Alignments with zero diffs (59.60%)
      3623  Too many diffs (> 10) (1.18%)
         1  Fwd too short (< 64) after tail trimming (0.00%)
         7  Rev too short (< 64) after tail trimming (0.00%)
      8705  No alignment found (2.83%)
         1  Alignment too short (< 20) (0.00%)
         0  Merged too short (< 100)
         0  Min Q too low (<0) (0.00%)
       101  Staggered pairs (0.03%) merged & trimmed
     38.22  Mean alignment length
    462.60  Mean merged length
      0.63  Mean fwd expected errors
      0.88  Mean rev expected errors
      0.83  Mean merged expected errors
-----
  ‣ HG015-D3 - Merging Summary
    Merging Rate: 150899 / 173068 (87.2%)
    Median Merged Length: 472

    173068  Pairs (173.1k)
    150899  Merged (150.9k, 87.19%)
     66830  Alignments with zero diffs (38.61%)
      3748  Too many diffs (> 10) (2.17%)
         2  Fwd too short (< 64) after tail trimming (0.00%)
        14  Rev too short (< 64) after tail trimming (0.01%)
     18264  No alignment found (10.55%)
       141  Alignment too short (< 20) (0.08%)
         0  Merged too short (< 100)
         0  Min Q too low (<0) (0.00%)
       327  Staggered pairs (0.19%) merged & trimmed
     45.54  Mean alignment length
    453.77  Mean merged length
      1.02  Mean fwd expected errors
      1.15  Mean rev expected errors
      1.09  Mean merged expected errors
-----
  ‣ HG015-I1 - Merging Summary
    Merging Rate: 99848 / 118390 (84.3%)
    Median Merged Length: 449

    118390  Pairs (118.4k)
     99848  Merged (99.8k, 84.34%)
     51474  Alignments with zero diffs (43.48%)
      7336  Too many diffs (> 10) (6.20%)
        48  Fwd too short (< 64) after tail trimming (0.04%)
       447  Rev too short (< 64) after tail trimming (0.38%)
     10699  No alignment found (9.04%)
         9  Alignment too short (< 20) (0.01%)
         3  Merged too short (< 100)
         0  Min Q too low (<0) (0.00%)
       568  Staggered pairs (0.48%) merged & trimmed
     98.80  Mean alignment length
    391.27  Mean merged length
      0.56  Mean fwd expected errors
      1.06  Mean rev expected errors
      0.54  Mean merged expected errors
-----
  ‣ HG015-I2 - Merging Summary
    Merging Rate: 182941 / 189772 (96.4%)
    Median Merged Length: 472

    189772  Pairs (189.8k)
    182941  Merged (182.9k, 96.40%)
    127586  Alignments with zero diffs (67.23%)
       575  Too many diffs (> 10) (0.30%)
         2  Fwd too short (< 64) after tail trimming (0.00%)
        23  Rev too short (< 64) after tail trimming (0.01%)
      6223  No alignment found (3.28%)
         7  Alignment too short (< 20) (0.00%)
         1  Merged too short (< 100)
         0  Min Q too low (<0) (0.00%)
        45  Staggered pairs (0.02%) merged & trimmed
     32.61  Mean alignment length
    468.91  Mean merged length
      0.55  Mean fwd expected errors
      0.74  Mean rev expected errors
      0.80  Mean merged expected errors
-----
  ‣ HG015-I3 - Merging Summary
    Merging Rate: 145382 / 152447 (95.4%)
    Median Merged Length: 472

    152447  Pairs (152.4k)
    145382  Merged (145.4k, 95.37%)
     65481  Alignments with zero diffs (42.95%)
       533  Too many diffs (> 10) (0.35%)
         1  Fwd too short (< 64) after tail trimming (0.00%)
         7  Rev too short (< 64) after tail trimming (0.00%)
      6524  No alignment found (4.28%)
         0  Alignment too short (< 20) (0.00%)
         0  Merged too short (< 100)
         0  Min Q too low (<0) (0.00%)
        67  Staggered pairs (0.04%) merged & trimmed
     31.28  Mean alignment length
    470.09  Mean merged length
      1.05  Mean fwd expected errors
      1.14  Mean rev expected errors
      1.19  Mean merged expected errors
-----
  ‣ HG015-J1 - Merging Summary
    Merging Rate: 102813 / 113098 (90.9%)
    Median Merged Length: 472

    113098  Pairs (113.1k)
    102813  Merged (102.8k, 90.91%)
     63183  Alignments with zero diffs (55.87%)
      2666  Too many diffs (> 10) (2.36%)
        14  Fwd too short (< 64) after tail trimming (0.01%)
       116  Rev too short (< 64) after tail trimming (0.10%)
      7475  No alignment found (6.61%)
        13  Alignment too short (< 20) (0.01%)
         1  Merged too short (< 100)
         0  Min Q too low (<0) (0.00%)
       182  Staggered pairs (0.16%) merged & trimmed
     48.36  Mean alignment length
    449.65  Mean merged length
      0.70  Mean fwd expected errors
      1.00  Mean rev expected errors
      0.90  Mean merged expected errors
-----
  ‣ HG015-J2 - Merging Summary
    Merging Rate: 255837 / 272752 (93.8%)
    Median Merged Length: 472

    272752  Pairs (272.8k)
    255837  Merged (255.8k, 93.80%)
    178497  Alignments with zero diffs (65.44%)
      2000  Too many diffs (> 10) (0.73%)
        11  Fwd too short (< 64) after tail trimming (0.00%)
        96  Rev too short (< 64) after tail trimming (0.04%)
     14796  No alignment found (5.42%)
        10  Alignment too short (< 20) (0.00%)
         2  Merged too short (< 100)
         0  Min Q too low (<0) (0.00%)
       241  Staggered pairs (0.09%) merged & trimmed
     35.96  Mean alignment length
    463.19  Mean merged length
      0.62  Mean fwd expected errors
      0.70  Mean rev expected errors
      0.79  Mean merged expected errors
-----
  ‣ HG015-J3 - Merging Summary
    Merging Rate: 249792 / 272233 (91.8%)
    Median Merged Length: 449

    272233  Pairs (272.2k)
    249792  Merged (249.8k, 91.76%)
     71435  Alignments with zero diffs (26.24%)
     10816  Too many diffs (> 10) (3.97%)
         7  Fwd too short (< 64) after tail trimming (0.00%)
        49  Rev too short (< 64) after tail trimming (0.02%)
     11562  No alignment found (4.25%)
         7  Alignment too short (< 20) (0.00%)
         0  Merged too short (< 100)
         0  Min Q too low (<0) (0.00%)
       154  Staggered pairs (0.06%) merged & trimmed
     53.43  Mean alignment length
    447.61  Mean merged length
      1.03  Mean fwd expected errors
      1.52  Mean rev expected errors
      0.96  Mean merged expected errors
-----
  ‣ HG015-L1 - Merging Summary
    Merging Rate: 409392 / 424601 (96.4%)
    Median Merged Length: 472

    424601  Pairs (424.6k)
    409392  Merged (409.4k, 96.42%)
    286888  Alignments with zero diffs (67.57%)
      1616  Too many diffs (> 10) (0.38%)
         1  Fwd too short (< 64) after tail trimming (0.00%)
        10  Rev too short (< 64) after tail trimming (0.00%)
     13576  No alignment found (3.20%)
         6  Alignment too short (< 20) (0.00%)
         0  Merged too short (< 100)
         0  Min Q too low (<0) (0.00%)
       140  Staggered pairs (0.03%) merged & trimmed
     33.95  Mean alignment length
    467.30  Mean merged length
      0.53  Mean fwd expected errors
      0.74  Mean rev expected errors
      0.79  Mean merged expected errors
-----
  ‣ HG015-L2 - Merging Summary
    Merging Rate: 266521 / 287325 (92.8%)
    Median Merged Length: 472

    287325  Pairs (287.3k)
    266521  Merged (266.5k, 92.76%)
    183138  Alignments with zero diffs (63.74%)
      2814  Too many diffs (> 10) (0.98%)
        11  Fwd too short (< 64) after tail trimming (0.00%)
       142  Rev too short (< 64) after tail trimming (0.05%)
     17826  No alignment found (6.20%)
        10  Alignment too short (< 20) (0.00%)
         1  Merged too short (< 100)
         0  Min Q too low (<0) (0.00%)
       567  Staggered pairs (0.20%) merged & trimmed
     39.53  Mean alignment length
    458.38  Mean merged length
      0.56  Mean fwd expected errors
      0.77  Mean rev expected errors
      0.79  Mean merged expected errors
-----
  ‣ HG015-L3 - Merging Summary
    Merging Rate: 172388 / 189183 (91.1%)
    Median Merged Length: 453

    189183  Pairs (189.2k)
    172388  Merged (172.4k, 91.12%)
     63125  Alignments with zero diffs (33.37%)
      5257  Too many diffs (> 10) (2.78%)
        37  Fwd too short (< 64) after tail trimming (0.02%)
       161  Rev too short (< 64) after tail trimming (0.09%)
     11334  No alignment found (5.99%)
         4  Alignment too short (< 20) (0.00%)
         2  Merged too short (< 100)
         0  Min Q too low (<0) (0.00%)
       248  Staggered pairs (0.13%) merged & trimmed
     45.64  Mean alignment length
    453.99  Mean merged length
      1.11  Mean fwd expected errors
      1.35  Mean rev expected errors
      1.06  Mean merged expected errors
-----
  ‣ HG015-O1 - Merging Summary
    Merging Rate: 226687 / 239596 (94.6%)
    Median Merged Length: 472

    239596  Pairs (239.6k)
    226687  Merged (226.7k, 94.61%)
    149823  Alignments with zero diffs (62.53%)
      2062  Too many diffs (> 10) (0.86%)
         7  Fwd too short (< 64) after tail trimming (0.00%)
        60  Rev too short (< 64) after tail trimming (0.03%)
     10763  No alignment found (4.49%)
        17  Alignment too short (< 20) (0.01%)
         0  Merged too short (< 100)
         0  Min Q too low (<0) (0.00%)
       248  Staggered pairs (0.10%) merged & trimmed
     37.24  Mean alignment length
    462.65  Mean merged length
      0.53  Mean fwd expected errors
      0.89  Mean rev expected errors
      0.87  Mean merged expected errors
-----
  ‣ HG015-O2 - Merging Summary
    Merging Rate: 137466 / 179005 (76.8%)
    Median Merged Length: 449

    179005  Pairs (179.0k)
    137466  Merged (137.5k, 76.79%)
     68279  Alignments with zero diffs (38.14%)
      7968  Too many diffs (> 10) (4.45%)
         5  Fwd too short (< 64) after tail trimming (0.00%)
       116  Rev too short (< 64) after tail trimming (0.06%)
     33423  No alignment found (18.67%)
        27  Alignment too short (< 20) (0.02%)
         0  Merged too short (< 100)
         0  Min Q too low (<0) (0.00%)
       698  Staggered pairs (0.39%) merged & trimmed
     88.89  Mean alignment length
    402.19  Mean merged length
      0.70  Mean fwd expected errors
      0.96  Mean rev expected errors
      0.58  Mean merged expected errors
-----
  ‣ HG015-O3 - Merging Summary
    Merging Rate: 213442 / 232105 (92.0%)
    Median Merged Length: 472

    232105  Pairs (232.1k)
    213442  Merged (213.4k, 91.96%)
     89036  Alignments with zero diffs (38.36%)
      3164  Too many diffs (> 10) (1.36%)
         5  Fwd too short (< 64) after tail trimming (0.00%)
        18  Rev too short (< 64) after tail trimming (0.01%)
     15453  No alignment found (6.66%)
        23  Alignment too short (< 20) (0.01%)
         0  Merged too short (< 100)
         0  Min Q too low (<0) (0.00%)
       299  Staggered pairs (0.13%) merged & trimmed
     37.14  Mean alignment length
    463.15  Mean merged length
      1.05  Mean fwd expected errors
      1.28  Mean rev expected errors
      1.19  Mean merged expected errors
-----
  ‣ HG015-Q1 - Merging Summary
    Merging Rate: 242059 / 248764 (97.3%)
    Median Merged Length: 472

    248764  Pairs (248.8k)
    242059  Merged (242.1k, 97.30%)
    167955  Alignments with zero diffs (67.52%)
       251  Too many diffs (> 10) (0.10%)
         3  Fwd too short (< 64) after tail trimming (0.00%)
       219  Rev too short (< 64) after tail trimming (0.09%)
      6232  No alignment found (2.51%)
         0  Alignment too short (< 20) (0.00%)
         0  Merged too short (< 100)
         0  Min Q too low (<0) (0.00%)
       124  Staggered pairs (0.05%) merged & trimmed
     30.44  Mean alignment length
    470.54  Mean merged length
      0.55  Mean fwd expected errors
      0.79  Mean rev expected errors
      0.86  Mean merged expected errors
-----
  ‣ HG015-Q2 - Merging Summary
    Merging Rate: 147031 / 155931 (94.3%)
    Median Merged Length: 472

    155931  Pairs (155.9k)
    147031  Merged (147.0k, 94.29%)
     70214  Alignments with zero diffs (45.03%)
       856  Too many diffs (> 10) (0.55%)
        24  Fwd too short (< 64) after tail trimming (0.02%)
       275  Rev too short (< 64) after tail trimming (0.18%)
      7739  No alignment found (4.96%)
         2  Alignment too short (< 20) (0.00%)
         4  Merged too short (< 100)
         0  Min Q too low (<0) (0.00%)
       224  Staggered pairs (0.14%) merged & trimmed
     32.37  Mean alignment length
    466.45  Mean merged length
      1.11  Mean fwd expected errors
      1.08  Mean rev expected errors
      1.16  Mean merged expected errors
-----
  ‣ HG015-Q3 - Merging Summary
    Merging Rate: 301223 / 321584 (93.7%)
    Median Merged Length: 451

    321584  Pairs (321.6k)
    301223  Merged (301.2k, 93.67%)
    108967  Alignments with zero diffs (33.88%)
      8510  Too many diffs (> 10) (2.65%)
         0  Fwd too short (< 64) after tail trimming (0.00%)
         2  Rev too short (< 64) after tail trimming (0.00%)
     11848  No alignment found (3.68%)
         1  Alignment too short (< 20) (0.00%)
         0  Merged too short (< 100)
         0  Min Q too low (<0) (0.00%)
        20  Staggered pairs (0.01%) merged & trimmed
     43.79  Mean alignment length
    457.44  Mean merged length
      1.12  Mean fwd expected errors
      1.34  Mean rev expected errors
      1.06  Mean merged expected errors
-----
  ‣ HG015-R1 - Merging Summary
    Merging Rate: 376108 / 387551 (97.0%)
    Median Merged Length: 472

    387551  Pairs (387.6k)
    376108  Merged (376.1k, 97.05%)
    262701  Alignments with zero diffs (67.78%)
      1142  Too many diffs (> 10) (0.29%)
         5  Fwd too short (< 64) after tail trimming (0.00%)
       142  Rev too short (< 64) after tail trimming (0.04%)
     10149  No alignment found (2.62%)
         5  Alignment too short (< 20) (0.00%)
         0  Merged too short (< 100)
         0  Min Q too low (<0) (0.00%)
       318  Staggered pairs (0.08%) merged & trimmed
     32.57  Mean alignment length
    467.98  Mean merged length
      0.53  Mean fwd expected errors
      0.73  Mean rev expected errors
      0.79  Mean merged expected errors
-----
  ‣ HG015-R2 - Merging Summary
    Merging Rate: 26769 / 46487 (57.6%)
    Median Merged Length: 437

     46487  Pairs (46.5k)
     26769  Merged (26.8k, 57.58%)
      5703  Alignments with zero diffs (12.27%)
      8518  Too many diffs (> 10) (18.32%)
        75  Fwd too short (< 64) after tail trimming (0.16%)
       304  Rev too short (< 64) after tail trimming (0.65%)
     10813  No alignment found (23.26%)
         3  Alignment too short (< 20) (0.01%)
         5  Merged too short (< 100)
         0  Min Q too low (<0) (0.00%)
      1432  Staggered pairs (3.08%) merged & trimmed
     97.33  Mean alignment length
    370.91  Mean merged length
      1.25  Mean fwd expected errors
      2.53  Mean rev expected errors
      1.11  Mean merged expected errors
-----
  ‣ HG015-R3 - Merging Summary
    Merging Rate: 178194 / 188241 (94.7%)
    Median Merged Length: 472

    188241  Pairs (188.2k)
    178194  Merged (178.2k, 94.66%)
     78209  Alignments with zero diffs (41.55%)
      1438  Too many diffs (> 10) (0.76%)
         1  Fwd too short (< 64) after tail trimming (0.00%)
         9  Rev too short (< 64) after tail trimming (0.00%)
      8597  No alignment found (4.57%)
         2  Alignment too short (< 20) (0.00%)
         0  Merged too short (< 100)
         0  Min Q too low (<0) (0.00%)
       111  Staggered pairs (0.06%) merged & trimmed
     33.29  Mean alignment length
    467.77  Mean merged length
      1.06  Mean fwd expected errors
      1.16  Mean rev expected errors
      1.21  Mean merged expected errors
-----
  ‣ HG033-B1 - Merging Summary
    Merging Rate: 279554 / 295720 (94.5%)
    Median Merged Length: 470

    295720  Pairs (295.7k)
    279554  Merged (279.6k, 94.53%)
    163971  Alignments with zero diffs (55.45%)
      4346  Too many diffs (> 10) (1.47%)
         7  Fwd too short (< 64) after tail trimming (0.00%)
       152  Rev too short (< 64) after tail trimming (0.05%)
     11649  No alignment found (3.94%)
        10  Alignment too short (< 20) (0.00%)
         2  Merged too short (< 100)
         0  Min Q too low (<0) (0.00%)
       380  Staggered pairs (0.13%) merged & trimmed
     43.69  Mean alignment length
    455.79  Mean merged length
      0.64  Mean fwd expected errors
      0.87  Mean rev expected errors
      0.79  Mean merged expected errors
-----
  ‣ HG033-B2 - Merging Summary
    Merging Rate: 330747 / 342417 (96.6%)
    Median Merged Length: 472

    342417  Pairs (342.4k)
    330747  Merged (330.7k, 96.59%)
    240312  Alignments with zero diffs (70.18%)
       813  Too many diffs (> 10) (0.24%)
         2  Fwd too short (< 64) after tail trimming (0.00%)
        28  Rev too short (< 64) after tail trimming (0.01%)
     10812  No alignment found (3.16%)
        14  Alignment too short (< 20) (0.00%)
         1  Merged too short (< 100)
         0  Min Q too low (<0) (0.00%)
       197  Staggered pairs (0.06%) merged & trimmed
     32.57  Mean alignment length
    468.04  Mean merged length
      0.52  Mean fwd expected errors
      0.67  Mean rev expected errors
      0.76  Mean merged expected errors
-----
  ‣ HG033-B3 - Merging Summary
    Merging Rate: 149653 / 160169 (93.4%)
    Median Merged Length: 470

    160169  Pairs (160.2k)
    149653  Merged (149.7k, 93.43%)
     59448  Alignments with zero diffs (37.12%)
      3029  Too many diffs (> 10) (1.89%)
         0  Fwd too short (< 64) after tail trimming (0.00%)
         1  Rev too short (< 64) after tail trimming (0.00%)
      7483  No alignment found (4.67%)
         3  Alignment too short (< 20) (0.00%)
         0  Merged too short (< 100)
         0  Min Q too low (<0) (0.00%)
        64  Staggered pairs (0.04%) merged & trimmed
     41.78  Mean alignment length
    459.46  Mean merged length
      1.09  Mean fwd expected errors
      1.19  Mean rev expected errors
      1.05  Mean merged expected errors
-----
  ‣ HG033-D1 - Merging Summary
    Merging Rate: 205847 / 212376 (96.9%)
    Median Merged Length: 472

    212376  Pairs (212.4k)
    205847  Merged (205.8k, 96.93%)
    143073  Alignments with zero diffs (67.37%)
       537  Too many diffs (> 10) (0.25%)
        10  Fwd too short (< 64) after tail trimming (0.00%)
       123  Rev too short (< 64) after tail trimming (0.06%)
      5853  No alignment found (2.76%)
         6  Alignment too short (< 20) (0.00%)
         0  Merged too short (< 100)
         0  Min Q too low (<0) (0.00%)
       174  Staggered pairs (0.08%) merged & trimmed
     32.23  Mean alignment length
    468.24  Mean merged length
      0.56  Mean fwd expected errors
      0.76  Mean rev expected errors
      0.84  Mean merged expected errors
-----
  ‣ HG033-D2 - Merging Summary
    Merging Rate: 297394 / 306519 (97.0%)
    Median Merged Length: 472

    306519  Pairs (306.5k)
    297394  Merged (297.4k, 97.02%)
    213293  Alignments with zero diffs (69.59%)
       769  Too many diffs (> 10) (0.25%)
         1  Fwd too short (< 64) after tail trimming (0.00%)
        28  Rev too short (< 64) after tail trimming (0.01%)
      8324  No alignment found (2.72%)
         2  Alignment too short (< 20) (0.00%)
         1  Merged too short (< 100)
         0  Min Q too low (<0) (0.00%)
       117  Staggered pairs (0.04%) merged & trimmed
     31.57  Mean alignment length
    468.59  Mean merged length
      0.55  Mean fwd expected errors
      0.70  Mean rev expected errors
      0.78  Mean merged expected errors
-----
  ‣ HG033-D3 - Merging Summary
    Merging Rate: 235771 / 277555 (84.9%)
    Median Merged Length: 449

    277555  Pairs (277.6k)
    235771  Merged (235.8k, 84.95%)
     69564  Alignments with zero diffs (25.06%)
     15815  Too many diffs (> 10) (5.70%)
         1  Fwd too short (< 64) after tail trimming (0.00%)
        48  Rev too short (< 64) after tail trimming (0.02%)
     25919  No alignment found (9.34%)
         1  Alignment too short (< 20) (0.00%)
         0  Merged too short (< 100)
         0  Min Q too low (<0) (0.00%)
       926  Staggered pairs (0.33%) merged & trimmed
     64.42  Mean alignment length
    433.51  Mean merged length
      1.03  Mean fwd expected errors
      1.59  Mean rev expected errors
      0.95  Mean merged expected errors
-----
  ‣ HG033-I1 - Merging Summary
    Merging Rate: 201374 / 255655 (78.8%)
    Median Merged Length: 452

    255655  Pairs (255.7k)
    201374  Merged (201.4k, 78.77%)
    106451  Alignments with zero diffs (41.64%)
     14455  Too many diffs (> 10) (5.65%)
        16  Fwd too short (< 64) after tail trimming (0.01%)
       256  Rev too short (< 64) after tail trimming (0.10%)
     39486  No alignment found (15.45%)
        68  Alignment too short (< 20) (0.03%)
         0  Merged too short (< 100)
         0  Min Q too low (<0) (0.00%)
      1302  Staggered pairs (0.51%) merged & trimmed
     89.46  Mean alignment length
    400.96  Mean merged length
      0.60  Mean fwd expected errors
      1.02  Mean rev expected errors
      0.57  Mean merged expected errors
-----
  ‣ HG033-I2 - Merging Summary
    Merging Rate: 231141 / 239008 (96.7%)
    Median Merged Length: 472

    239008  Pairs (239.0k)
    231141  Merged (231.1k, 96.71%)
    150082  Alignments with zero diffs (62.79%)
       967  Too many diffs (> 10) (0.40%)
        11  Fwd too short (< 64) after tail trimming (0.00%)
        69  Rev too short (< 64) after tail trimming (0.03%)
      6817  No alignment found (2.85%)
         3  Alignment too short (< 20) (0.00%)
         0  Merged too short (< 100)
         0  Min Q too low (<0) (0.00%)
       185  Staggered pairs (0.08%) merged & trimmed
     33.08  Mean alignment length
    467.71  Mean merged length
      0.83  Mean fwd expected errors
      0.74  Mean rev expected errors
      0.98  Mean merged expected errors
-----
  ‣ HG033-I3 - Merging Summary
    Merging Rate: 665944 / 757937 (87.9%)
    Median Merged Length: 472

    757937  Pairs (757.9k)
    665944  Merged (665.9k, 87.86%)
    286029  Alignments with zero diffs (37.74%)
     17349  Too many diffs (> 10) (2.29%)
       602  Fwd too short (< 64) after tail trimming (0.08%)
      4846  Rev too short (< 64) after tail trimming (0.64%)
     69065  No alignment found (9.11%)
       114  Alignment too short (< 20) (0.02%)
        17  Merged too short (< 100)
         0  Min Q too low (<0) (0.00%)
      5488  Staggered pairs (0.72%) merged & trimmed
     44.90  Mean alignment length
    447.51  Mean merged length
      1.09  Mean fwd expected errors
      1.24  Mean rev expected errors
      1.12  Mean merged expected errors
-----
  ‣ HG033-J1 - Merging Summary
    Merging Rate: 365038 / 374644 (97.4%)
    Median Merged Length: 472

    374644  Pairs (374.6k)
    365038  Merged (365.0k, 97.44%)
    257188  Alignments with zero diffs (68.65%)
       495  Too many diffs (> 10) (0.13%)
         1  Fwd too short (< 64) after tail trimming (0.00%)
        10  Rev too short (< 64) after tail trimming (0.00%)
      9097  No alignment found (2.43%)
         3  Alignment too short (< 20) (0.00%)
         0  Merged too short (< 100)
         0  Min Q too low (<0) (0.00%)
        76  Staggered pairs (0.02%) merged & trimmed
     30.99  Mean alignment length
    470.44  Mean merged length
      0.56  Mean fwd expected errors
      0.72  Mean rev expected errors
      0.82  Mean merged expected errors
-----
  ‣ HG033-J2 - Merging Summary
    Merging Rate: 194658 / 213379 (91.2%)
    Median Merged Length: 472

    213379  Pairs (213.4k)
    194658  Merged (194.7k, 91.23%)
    129054  Alignments with zero diffs (60.48%)
      3450  Too many diffs (> 10) (1.62%)
        24  Fwd too short (< 64) after tail trimming (0.01%)
       167  Rev too short (< 64) after tail trimming (0.08%)
     15059  No alignment found (7.06%)
        21  Alignment too short (< 20) (0.01%)
         0  Merged too short (< 100)
         0  Min Q too low (<0) (0.00%)
       307  Staggered pairs (0.14%) merged & trimmed
     46.01  Mean alignment length
    452.83  Mean merged length
      0.53  Mean fwd expected errors
      0.80  Mean rev expected errors
      0.74  Mean merged expected errors
-----
  ‣ HG033-J3 - Merging Summary
    Merging Rate: 187287 / 204649 (91.5%)
    Median Merged Length: 472

    204649  Pairs (204.6k)
    187287  Merged (187.3k, 91.52%)
     83094  Alignments with zero diffs (40.60%)
      1860  Too many diffs (> 10) (0.91%)
        33  Fwd too short (< 64) after tail trimming (0.02%)
       293  Rev too short (< 64) after tail trimming (0.14%)
     15157  No alignment found (7.41%)
        17  Alignment too short (< 20) (0.01%)
         2  Merged too short (< 100)
         0  Min Q too low (<0) (0.00%)
       487  Staggered pairs (0.24%) merged & trimmed
     35.55  Mean alignment length
    463.64  Mean merged length
      1.09  Mean fwd expected errors
      1.13  Mean rev expected errors
      1.20  Mean merged expected errors
-----
  ‣ HG033-L1 - Merging Summary
    Merging Rate: 253954 / 260589 (97.5%)
    Median Merged Length: 472

    260589  Pairs (260.6k)
    253954  Merged (254.0k, 97.45%)
    173783  Alignments with zero diffs (66.69%)
       494  Too many diffs (> 10) (0.19%)
         0  Fwd too short (< 64) after tail trimming (0.00%)
        15  Rev too short (< 64) after tail trimming (0.01%)
      6124  No alignment found (2.35%)
         2  Alignment too short (< 20) (0.00%)
         0  Merged too short (< 100)
         0  Min Q too low (<0) (0.00%)
        37  Staggered pairs (0.01%) merged & trimmed
     31.28  Mean alignment length
    470.31  Mean merged length
      0.56  Mean fwd expected errors
      0.80  Mean rev expected errors
      0.86  Mean merged expected errors
-----
  ‣ HG033-L2 - Merging Summary
    Merging Rate: 105089 / 128048 (82.1%)
    Median Merged Length: 472

    128048  Pairs (128.0k)
    105089  Merged (105.1k, 82.07%)
     61934  Alignments with zero diffs (48.37%)
      5522  Too many diffs (> 10) (4.31%)
        52  Fwd too short (< 64) after tail trimming (0.04%)
       421  Rev too short (< 64) after tail trimming (0.33%)
     16957  No alignment found (13.24%)
         4  Alignment too short (< 20) (0.00%)
         3  Merged too short (< 100)
         0  Min Q too low (<0) (0.00%)
       896  Staggered pairs (0.70%) merged & trimmed
     75.30  Mean alignment length
    413.14  Mean merged length
      0.55  Mean fwd expected errors
      0.93  Mean rev expected errors
      0.63  Mean merged expected errors
-----
  ‣ HG033-L3 - Merging Summary
    Merging Rate: 1424209 / 1540090 (92.5%)
    Median Merged Length: 472

   1540090  Pairs (1.5M)
   1424209  Merged (1.4M, 92.48%)
    585335  Alignments with zero diffs (38.01%)
     20344  Too many diffs (> 10) (1.32%)
       188  Fwd too short (< 64) after tail trimming (0.01%)
      1976  Rev too short (< 64) after tail trimming (0.13%)
     93332  No alignment found (6.06%)
        34  Alignment too short (< 20) (0.00%)
         7  Merged too short (< 100)
         0  Min Q too low (<0) (0.00%)
      2793  Staggered pairs (0.18%) merged & trimmed
     37.38  Mean alignment length
    461.93  Mean merged length
      1.13  Mean fwd expected errors
      1.20  Mean rev expected errors
      1.18  Mean merged expected errors
-----
  ‣ HG033-O1 - Merging Summary
    Merging Rate: 383562 / 406560 (94.3%)
    Median Merged Length: 453

    406560  Pairs (406.6k)
    383562  Merged (383.6k, 94.34%)
    221018  Alignments with zero diffs (54.36%)
      7010  Too many diffs (> 10) (1.72%)
         2  Fwd too short (< 64) after tail trimming (0.00%)
        33  Rev too short (< 64) after tail trimming (0.01%)
     15942  No alignment found (3.92%)
        11  Alignment too short (< 20) (0.00%)
         0  Merged too short (< 100)
         0  Min Q too low (<0) (0.00%)
       269  Staggered pairs (0.07%) merged & trimmed
     44.99  Mean alignment length
    455.45  Mean merged length
      0.58  Mean fwd expected errors
      0.98  Mean rev expected errors
      0.79  Mean merged expected errors
-----
  ‣ HG033-O2 - Merging Summary
    Merging Rate: 294874 / 311251 (94.7%)
    Median Merged Length: 449

    311251  Pairs (311.3k)
    294874  Merged (294.9k, 94.74%)
    159304  Alignments with zero diffs (51.18%)
      5897  Too many diffs (> 10) (1.89%)
         0  Fwd too short (< 64) after tail trimming (0.00%)
        31  Rev too short (< 64) after tail trimming (0.01%)
     10446  No alignment found (3.36%)
         3  Alignment too short (< 20) (0.00%)
         0  Merged too short (< 100)
         0  Min Q too low (<0) (0.00%)
       153  Staggered pairs (0.05%) merged & trimmed
     46.16  Mean alignment length
    454.84  Mean merged length
      0.71  Mean fwd expected errors
      0.91  Mean rev expected errors
      0.80  Mean merged expected errors
-----
  ‣ HG033-O3 - Merging Summary
    Merging Rate: 156360 / 167597 (93.3%)
    Median Merged Length: 472

    167597  Pairs (167.6k)
    156360  Merged (156.4k, 93.30%)
     62878  Alignments with zero diffs (37.52%)
      2867  Too many diffs (> 10) (1.71%)
         2  Fwd too short (< 64) after tail trimming (0.00%)
        19  Rev too short (< 64) after tail trimming (0.01%)
      8349  No alignment found (4.98%)
         0  Alignment too short (< 20) (0.00%)
         0  Merged too short (< 100)
         0  Min Q too low (<0) (0.00%)
       173  Staggered pairs (0.10%) merged & trimmed
     39.42  Mean alignment length
    461.16  Mean merged length
      1.09  Mean fwd expected errors
      1.27  Mean rev expected errors
      1.16  Mean merged expected errors
-----
  ‣ HG033-Q1 - Merging Summary
    Merging Rate: 207323 / 232391 (89.2%)
    Median Merged Length: 472

    232391  Pairs (232.4k)
    207323  Merged (207.3k, 89.21%)
    139144  Alignments with zero diffs (59.87%)
      4199  Too many diffs (> 10) (1.81%)
       255  Fwd too short (< 64) after tail trimming (0.11%)
      1159  Rev too short (< 64) after tail trimming (0.50%)
     19400  No alignment found (8.35%)
        47  Alignment too short (< 20) (0.02%)
         8  Merged too short (< 100)
         0  Min Q too low (<0) (0.00%)
      1124  Staggered pairs (0.48%) merged & trimmed
     48.67  Mean alignment length
    441.70  Mean merged length
      0.55  Mean fwd expected errors
      0.81  Mean rev expected errors
      0.73  Mean merged expected errors
-----
  ‣ HG033-Q2 - Merging Summary
    Merging Rate: 166797 / 186036 (89.7%)
    Median Merged Length: 449

    186036  Pairs (186.0k)
    166797  Merged (166.8k, 89.66%)
     52220  Alignments with zero diffs (28.07%)
      7338  Too many diffs (> 10) (3.94%)
        79  Fwd too short (< 64) after tail trimming (0.04%)
       367  Rev too short (< 64) after tail trimming (0.20%)
     11446  No alignment found (6.15%)
         8  Alignment too short (< 20) (0.00%)
         1  Merged too short (< 100)
         0  Min Q too low (<0) (0.00%)
       615  Staggered pairs (0.33%) merged & trimmed
     53.53  Mean alignment length
    444.39  Mean merged length
      1.05  Mean fwd expected errors
      1.51  Mean rev expected errors
      1.02  Mean merged expected errors
-----
  ‣ HG033-Q3 - Merging Summary
    Merging Rate: 154685 / 169903 (91.0%)
    Median Merged Length: 452

    169903  Pairs (169.9k)
    154685  Merged (154.7k, 91.04%)
     52385  Alignments with zero diffs (30.83%)
      6006  Too many diffs (> 10) (3.53%)
         2  Fwd too short (< 64) after tail trimming (0.00%)
        26  Rev too short (< 64) after tail trimming (0.02%)
      9181  No alignment found (5.40%)
         3  Alignment too short (< 20) (0.00%)
         0  Merged too short (< 100)
         0  Min Q too low (<0) (0.00%)
       128  Staggered pairs (0.08%) merged & trimmed
     48.04  Mean alignment length
    452.18  Mean merged length
      1.09  Mean fwd expected errors
      1.52  Mean rev expected errors
      1.12  Mean merged expected errors
-----
  ‣ HG033-R1 - Merging Summary
    Merging Rate: 269946 / 311161 (86.8%)
    Median Merged Length: 472

    311161  Pairs (311.2k)
    269946  Merged (269.9k, 86.75%)
    175166  Alignments with zero diffs (56.29%)
      6930  Too many diffs (> 10) (2.23%)
       222  Fwd too short (< 64) after tail trimming (0.07%)
      1400  Rev too short (< 64) after tail trimming (0.45%)
     32573  No alignment found (10.47%)
        85  Alignment too short (< 20) (0.03%)
         5  Merged too short (< 100)
         0  Min Q too low (<0) (0.00%)
      1800  Staggered pairs (0.58%) merged & trimmed
     54.87  Mean alignment length
    433.70  Mean merged length
      0.54  Mean fwd expected errors
      0.84  Mean rev expected errors
      0.70  Mean merged expected errors
-----
  ‣ HG033-R2 - Merging Summary
    Merging Rate: 129788 / 180853 (71.8%)
    Median Merged Length: 472

    180853  Pairs (180.9k)
    129788  Merged (129.8k, 71.76%)
     12430  Alignments with zero diffs (6.87%)
      2532  Too many diffs (> 10) (1.40%)
        12  Fwd too short (< 64) after tail trimming (0.01%)
        73  Rev too short (< 64) after tail trimming (0.04%)
     48439  No alignment found (26.78%)
         5  Alignment too short (< 20) (0.00%)
         4  Merged too short (< 100)
         0  Min Q too low (<0) (0.00%)
       772  Staggered pairs (0.43%) merged & trimmed
     31.13  Mean alignment length
    469.03  Mean merged length
      1.39  Mean fwd expected errors
      5.03  Mean rev expected errors
      4.44  Mean merged expected errors
-----
  ‣ HG033-R3 - Merging Summary
    Merging Rate: 130757 / 173627 (75.3%)
    Median Merged Length: 472

    173627  Pairs (173.6k)
    130757  Merged (130.8k, 75.31%)
     49222  Alignments with zero diffs (28.35%)
     13374  Too many diffs (> 10) (7.70%)
        11  Fwd too short (< 64) after tail trimming (0.01%)
        96  Rev too short (< 64) after tail trimming (0.06%)
     29376  No alignment found (16.92%)
        12  Alignment too short (< 20) (0.01%)
         1  Merged too short (< 100)
         0  Min Q too low (<0) (0.00%)
      1112  Staggered pairs (0.64%) merged & trimmed
     73.58  Mean alignment length
    418.46  Mean merged length
      1.03  Mean fwd expected errors
      1.49  Mean rev expected errors
      0.96  Mean merged expected errors
-----
  ‣ HG059-B1 - Merging Summary
    Merging Rate: 299558 / 310805 (96.4%)
    Median Merged Length: 472

    310805  Pairs (310.8k)
    299558  Merged (299.6k, 96.38%)
    217396  Alignments with zero diffs (69.95%)
       733  Too many diffs (> 10) (0.24%)
        11  Fwd too short (< 64) after tail trimming (0.00%)
       154  Rev too short (< 64) after tail trimming (0.05%)
     10341  No alignment found (3.33%)
         7  Alignment too short (< 20) (0.00%)
         1  Merged too short (< 100)
         0  Min Q too low (<0) (0.00%)
       297  Staggered pairs (0.10%) merged & trimmed
     32.63  Mean alignment length
    467.32  Mean merged length
      0.51  Mean fwd expected errors
      0.66  Mean rev expected errors
      0.75  Mean merged expected errors
-----
  ‣ HG059-B2 - Merging Summary
    Merging Rate: 285424 / 292915 (97.4%)
    Median Merged Length: 472

    292915  Pairs (292.9k)
    285424  Merged (285.4k, 97.44%)
    203629  Alignments with zero diffs (69.52%)
       526  Too many diffs (> 10) (0.18%)
         1  Fwd too short (< 64) after tail trimming (0.00%)
        18  Rev too short (< 64) after tail trimming (0.01%)
      6936  No alignment found (2.37%)
        10  Alignment too short (< 20) (0.00%)
         0  Merged too short (< 100)
         0  Min Q too low (<0) (0.00%)
       119  Staggered pairs (0.04%) merged & trimmed
     31.44  Mean alignment length
    469.34  Mean merged length
      0.56  Mean fwd expected errors
      0.68  Mean rev expected errors
      0.78  Mean merged expected errors
-----
  ‣ HG059-B3 - Merging Summary
    Merging Rate: 166789 / 177485 (94.0%)
    Median Merged Length: 449

    177485  Pairs (177.5k)
    166789  Merged (166.8k, 93.97%)
     52528  Alignments with zero diffs (29.60%)
      4870  Too many diffs (> 10) (2.74%)
         0  Fwd too short (< 64) after tail trimming (0.00%)
         5  Rev too short (< 64) after tail trimming (0.00%)
      5820  No alignment found (3.28%)
         1  Alignment too short (< 20) (0.00%)
         0  Merged too short (< 100)
         0  Min Q too low (<0) (0.00%)
        36  Staggered pairs (0.02%) merged & trimmed
     46.92  Mean alignment length
    454.58  Mean merged length
      1.05  Mean fwd expected errors
      1.53  Mean rev expected errors
      1.05  Mean merged expected errors
-----
  ‣ HG059-D1 - Merging Summary
    Merging Rate: 365561 / 380203 (96.1%)
    Median Merged Length: 472

    380203  Pairs (380.2k)
    365561  Merged (365.6k, 96.15%)
    255640  Alignments with zero diffs (67.24%)
      1563  Too many diffs (> 10) (0.41%)
        27  Fwd too short (< 64) after tail trimming (0.01%)
       274  Rev too short (< 64) after tail trimming (0.07%)
     12765  No alignment found (3.36%)
        13  Alignment too short (< 20) (0.00%)
         0  Merged too short (< 100)
         0  Min Q too low (<0) (0.00%)
       566  Staggered pairs (0.15%) merged & trimmed
     34.93  Mean alignment length
    463.66  Mean merged length
      0.54  Mean fwd expected errors
      0.69  Mean rev expected errors
      0.75  Mean merged expected errors
-----
  ‣ HG059-D2 - Merging Summary
    Merging Rate: 414002 / 426597 (97.0%)
    Median Merged Length: 472

    426597  Pairs (426.6k)
    414002  Merged (414.0k, 97.05%)
    287888  Alignments with zero diffs (67.48%)
      1565  Too many diffs (> 10) (0.37%)
         1  Fwd too short (< 64) after tail trimming (0.00%)
        26  Rev too short (< 64) after tail trimming (0.01%)
     11001  No alignment found (2.58%)
         2  Alignment too short (< 20) (0.00%)
         0  Merged too short (< 100)
         0  Min Q too low (<0) (0.00%)
       163  Staggered pairs (0.04%) merged & trimmed
     32.26  Mean alignment length
    468.23  Mean merged length
      0.58  Mean fwd expected errors
      0.75  Mean rev expected errors
      0.81  Mean merged expected errors
-----
  ‣ HG059-D3 - Merging Summary
    Merging Rate: 340879 / 361301 (94.3%)
    Median Merged Length: 472

    361301  Pairs (361.3k)
    340879  Merged (340.9k, 94.35%)
    141135  Alignments with zero diffs (39.06%)
      3366  Too many diffs (> 10) (0.93%)
         2  Fwd too short (< 64) after tail trimming (0.00%)
         9  Rev too short (< 64) after tail trimming (0.00%)
     17035  No alignment found (4.71%)
        10  Alignment too short (< 20) (0.00%)
         0  Merged too short (< 100)
         0  Min Q too low (<0) (0.00%)
       215  Staggered pairs (0.06%) merged & trimmed
     34.58  Mean alignment length
    466.50  Mean merged length
      1.10  Mean fwd expected errors
      1.25  Mean rev expected errors
      1.24  Mean merged expected errors
-----
  ‣ HG059-I1 - Merging Summary
    Merging Rate: 570580 / 582329 (98.0%)
    Median Merged Length: 472

    582329  Pairs (582.3k)
    570580  Merged (570.6k, 97.98%)
    410431  Alignments with zero diffs (70.48%)
       769  Too many diffs (> 10) (0.13%)
         2  Fwd too short (< 64) after tail trimming (0.00%)
         6  Rev too short (< 64) after tail trimming (0.00%)
     10969  No alignment found (1.88%)
         2  Alignment too short (< 20) (0.00%)
         1  Merged too short (< 100)
         0  Min Q too low (<0) (0.00%)
        69  Staggered pairs (0.01%) merged & trimmed
     30.81  Mean alignment length
    470.76  Mean merged length
      0.53  Mean fwd expected errors
      0.67  Mean rev expected errors
      0.78  Mean merged expected errors
-----
  ‣ HG059-I2 - Merging Summary
    Merging Rate: 171100 / 179032 (95.6%)
    Median Merged Length: 472

    179032  Pairs (179.0k)
    171100  Merged (171.1k, 95.57%)
    115335  Alignments with zero diffs (64.42%)
      1209  Too many diffs (> 10) (0.68%)
         1  Fwd too short (< 64) after tail trimming (0.00%)
        54  Rev too short (< 64) after tail trimming (0.03%)
      6664  No alignment found (3.72%)
         4  Alignment too short (< 20) (0.00%)
         0  Merged too short (< 100)
         0  Min Q too low (<0) (0.00%)
       148  Staggered pairs (0.08%) merged & trimmed
     35.88  Mean alignment length
    464.46  Mean merged length
      0.57  Mean fwd expected errors
      0.77  Mean rev expected errors
      0.81  Mean merged expected errors
-----
  ‣ HG059-I3 - Merging Summary
    Merging Rate: 200160 / 210752 (95.0%)
    Median Merged Length: 472

    210752  Pairs (210.8k)
    200160  Merged (200.2k, 94.97%)
     92200  Alignments with zero diffs (43.75%)
       450  Too many diffs (> 10) (0.21%)
         2  Fwd too short (< 64) after tail trimming (0.00%)
        10  Rev too short (< 64) after tail trimming (0.00%)
     10128  No alignment found (4.81%)
         2  Alignment too short (< 20) (0.00%)
         0  Merged too short (< 100)
         0  Min Q too low (<0) (0.00%)
        61  Staggered pairs (0.03%) merged & trimmed
     30.62  Mean alignment length
    470.76  Mean merged length
      1.14  Mean fwd expected errors
      1.03  Mean rev expected errors
      1.21  Mean merged expected errors
-----
  ‣ HG059-J1 - Merging Summary
    Merging Rate: 264832 / 275618 (96.1%)
    Median Merged Length: 472

    275618  Pairs (275.6k)
    264832  Merged (264.8k, 96.09%)
    169676  Alignments with zero diffs (61.56%)
      2618  Too many diffs (> 10) (0.95%)
         7  Fwd too short (< 64) after tail trimming (0.00%)
        51  Rev too short (< 64) after tail trimming (0.02%)
      8104  No alignment found (2.94%)
         5  Alignment too short (< 20) (0.00%)
         1  Merged too short (< 100)
         0  Min Q too low (<0) (0.00%)
       121  Staggered pairs (0.04%) merged & trimmed
     37.61  Mean alignment length
    463.37  Mean merged length
      0.61  Mean fwd expected errors
      0.80  Mean rev expected errors
      0.79  Mean merged expected errors
-----
  ‣ HG059-J2 - Merging Summary
    Merging Rate: 279293 / 308184 (90.6%)
    Median Merged Length: 472

    308184  Pairs (308.2k)
    279293  Merged (279.3k, 90.63%)
    190547  Alignments with zero diffs (61.83%)
      4294  Too many diffs (> 10) (1.39%)
         7  Fwd too short (< 64) after tail trimming (0.00%)
       113  Rev too short (< 64) after tail trimming (0.04%)
     24453  No alignment found (7.93%)
        24  Alignment too short (< 20) (0.01%)
         0  Merged too short (< 100)
         0  Min Q too low (<0) (0.00%)
       691  Staggered pairs (0.22%) merged & trimmed
     45.42  Mean alignment length
    452.11  Mean merged length
      0.54  Mean fwd expected errors
      0.74  Mean rev expected errors
      0.73  Mean merged expected errors
-----
  ‣ HG059-J3 - Merging Summary
    Merging Rate: 979581 / 1032201 (94.9%)
    Median Merged Length: 472

   1032201  Pairs (1.0M)
    979581  Merged (979.6k, 94.90%)
    452191  Alignments with zero diffs (43.81%)
      4483  Too many diffs (> 10) (0.43%)
        42  Fwd too short (< 64) after tail trimming (0.00%)
       857  Rev too short (< 64) after tail trimming (0.08%)
     47206  No alignment found (4.57%)
        32  Alignment too short (< 20) (0.00%)
         0  Merged too short (< 100)
         0  Min Q too low (<0) (0.00%)
       959  Staggered pairs (0.09%) merged & trimmed
     32.22  Mean alignment length
    468.23  Mean merged length
      1.08  Mean fwd expected errors
      1.05  Mean rev expected errors
      1.16  Mean merged expected errors
-----
  ‣ HG059-L1 - Merging Summary
    Merging Rate: 169866 / 175186 (97.0%)
    Median Merged Length: 470

    175186  Pairs (175.2k)
    169866  Merged (169.9k, 96.96%)
    102526  Alignments with zero diffs (58.52%)
      1689  Too many diffs (> 10) (0.96%)
         3  Fwd too short (< 64) after tail trimming (0.00%)
        13  Rev too short (< 64) after tail trimming (0.01%)
      3611  No alignment found (2.06%)
         3  Alignment too short (< 20) (0.00%)
         1  Merged too short (< 100)
         0  Min Q too low (<0) (0.00%)
        29  Staggered pairs (0.02%) merged & trimmed
     39.88  Mean alignment length
    461.64  Mean merged length
      0.57  Mean fwd expected errors
      0.88  Mean rev expected errors
      0.79  Mean merged expected errors
-----
  ‣ HG059-L2 - Merging Summary
    Merging Rate: 292870 / 314100 (93.2%)
    Median Merged Length: 472

    314100  Pairs (314.1k)
    292870  Merged (292.9k, 93.24%)
    207900  Alignments with zero diffs (66.19%)
      1977  Too many diffs (> 10) (0.63%)
         4  Fwd too short (< 64) after tail trimming (0.00%)
        72  Rev too short (< 64) after tail trimming (0.02%)
     19027  No alignment found (6.06%)
       150  Alignment too short (< 20) (0.05%)
         0  Merged too short (< 100)
         0  Min Q too low (<0) (0.00%)
       570  Staggered pairs (0.18%) merged & trimmed
     37.42  Mean alignment length
    460.85  Mean merged length
      0.59  Mean fwd expected errors
      0.65  Mean rev expected errors
      0.74  Mean merged expected errors
-----
  ‣ HG059-L3 - Merging Summary
    Merging Rate: 226404 / 244038 (92.8%)
    Median Merged Length: 453

    244038  Pairs (244.0k)
    226404  Merged (226.4k, 92.77%)
     81515  Alignments with zero diffs (33.40%)
      5892  Too many diffs (> 10) (2.41%)
         1  Fwd too short (< 64) after tail trimming (0.00%)
        22  Rev too short (< 64) after tail trimming (0.01%)
     11714  No alignment found (4.80%)
         5  Alignment too short (< 20) (0.00%)
         0  Merged too short (< 100)
         0  Min Q too low (<0) (0.00%)
       153  Staggered pairs (0.06%) merged & trimmed
     44.00  Mean alignment length
    456.81  Mean merged length
      1.04  Mean fwd expected errors
      1.41  Mean rev expected errors
      1.07  Mean merged expected errors
-----
  ‣ HG059-O1 - Merging Summary
    Merging Rate: 380858 / 393513 (96.8%)
    Median Merged Length: 472

    393513  Pairs (393.5k)
    380858  Merged (380.9k, 96.78%)
    262235  Alignments with zero diffs (66.64%)
      1311  Too many diffs (> 10) (0.33%)
         0  Fwd too short (< 64) after tail trimming (0.00%)
        18  Rev too short (< 64) after tail trimming (0.00%)
     11324  No alignment found (2.88%)
         1  Alignment too short (< 20) (0.00%)
         1  Merged too short (< 100)
         0  Min Q too low (<0) (0.00%)
       130  Staggered pairs (0.03%) merged & trimmed
     32.87  Mean alignment length
    468.24  Mean merged length
      0.56  Mean fwd expected errors
      0.75  Mean rev expected errors
      0.82  Mean merged expected errors
-----
  ‣ HG059-O2 - Merging Summary
    Merging Rate: 308175 / 323235 (95.3%)
    Median Merged Length: 449

    323235  Pairs (323.2k)
    308175  Merged (308.2k, 95.34%)
    148498  Alignments with zero diffs (45.94%)
      7125  Too many diffs (> 10) (2.20%)
         1  Fwd too short (< 64) after tail trimming (0.00%)
         6  Rev too short (< 64) after tail trimming (0.00%)
      7927  No alignment found (2.45%)
         1  Alignment too short (< 20) (0.00%)
         0  Merged too short (< 100)
         0  Min Q too low (<0) (0.00%)
        29  Staggered pairs (0.01%) merged & trimmed
     49.91  Mean alignment length
    451.73  Mean merged length
      0.73  Mean fwd expected errors
      1.02  Mean rev expected errors
      0.81  Mean merged expected errors
-----
  ‣ HG059-O3 - Merging Summary
    Merging Rate: 133989 / 139386 (96.1%)
    Median Merged Length: 472

    139386  Pairs (139.4k)
    133989  Merged (134.0k, 96.13%)
     61755  Alignments with zero diffs (44.31%)
       212  Too many diffs (> 10) (0.15%)
         1  Fwd too short (< 64) after tail trimming (0.00%)
         3  Rev too short (< 64) after tail trimming (0.00%)
      5181  No alignment found (3.72%)
         0  Alignment too short (< 20) (0.00%)
         0  Merged too short (< 100)
         0  Min Q too low (<0) (0.00%)
        11  Staggered pairs (0.01%) merged & trimmed
     30.12  Mean alignment length
    471.43  Mean merged length
      1.07  Mean fwd expected errors
      1.06  Mean rev expected errors
      1.19  Mean merged expected errors
-----
  ‣ HG059-Q1 - Merging Summary
    Merging Rate: 594120 / 611333 (97.2%)
    Median Merged Length: 472

    611333  Pairs (611.3k)
    594120  Merged (594.1k, 97.18%)
    386923  Alignments with zero diffs (63.29%)
      3792  Too many diffs (> 10) (0.62%)
        25  Fwd too short (< 64) after tail trimming (0.00%)
       209  Rev too short (< 64) after tail trimming (0.03%)
     13185  No alignment found (2.16%)
         2  Alignment too short (< 20) (0.00%)
         0  Merged too short (< 100)
         0  Min Q too low (<0) (0.00%)
       168  Staggered pairs (0.03%) merged & trimmed
     34.90  Mean alignment length
    466.33  Mean merged length
      0.58  Mean fwd expected errors
      0.81  Mean rev expected errors
      0.82  Mean merged expected errors
-----
  ‣ HG059-Q2 - Merging Summary
    Merging Rate: 136361 / 148164 (92.0%)
    Median Merged Length: 472

    148164  Pairs (148.2k)
    136361  Merged (136.4k, 92.03%)
     52976  Alignments with zero diffs (35.75%)
      3499  Too many diffs (> 10) (2.36%)
        25  Fwd too short (< 64) after tail trimming (0.02%)
       372  Rev too short (< 64) after tail trimming (0.25%)
      7902  No alignment found (5.33%)
         5  Alignment too short (< 20) (0.00%)
         0  Merged too short (< 100)
         0  Min Q too low (<0) (0.00%)
       389  Staggered pairs (0.26%) merged & trimmed
     41.23  Mean alignment length
    456.87  Mean merged length
      1.25  Mean fwd expected errors
      1.35  Mean rev expected errors
      1.22  Mean merged expected errors
-----
  ‣ HG059-Q3 - Merging Summary
    Merging Rate: 169720 / 176989 (95.9%)
    Median Merged Length: 472

    176989  Pairs (177.0k)
    169720  Merged (169.7k, 95.89%)
     75353  Alignments with zero diffs (42.57%)
       274  Too many diffs (> 10) (0.15%)
         0  Fwd too short (< 64) after tail trimming (0.00%)
         1  Rev too short (< 64) after tail trimming (0.00%)
      6994  No alignment found (3.95%)
         0  Alignment too short (< 20) (0.00%)
         0  Merged too short (< 100)
         0  Min Q too low (<0) (0.00%)
        14  Staggered pairs (0.01%) merged & trimmed
     30.12  Mean alignment length
    471.57  Mean merged length
      1.20  Mean fwd expected errors
      1.10  Mean rev expected errors
      1.30  Mean merged expected errors
-----
  ‣ HG059-R1 - Merging Summary
    Merging Rate: 336322 / 344562 (97.6%)
    Median Merged Length: 472

    344562  Pairs (344.6k)
    336322  Merged (336.3k, 97.61%)
    241358  Alignments with zero diffs (70.05%)
       521  Too many diffs (> 10) (0.15%)
         6  Fwd too short (< 64) after tail trimming (0.00%)
       125  Rev too short (< 64) after tail trimming (0.04%)
      7585  No alignment found (2.20%)
         3  Alignment too short (< 20) (0.00%)
         0  Merged too short (< 100)
         0  Min Q too low (<0) (0.00%)
       136  Staggered pairs (0.04%) merged & trimmed
     30.80  Mean alignment length
    470.38  Mean merged length
      0.53  Mean fwd expected errors
      0.69  Mean rev expected errors
      0.79  Mean merged expected errors
-----
  ‣ HG059-R2 - Merging Summary
    Merging Rate: 202030 / 210472 (96.0%)
    Median Merged Length: 472

    210472  Pairs (210.5k)
    202030  Merged (202.0k, 95.99%)
     95229  Alignments with zero diffs (45.25%)
       246  Too many diffs (> 10) (0.12%)
         3  Fwd too short (< 64) after tail trimming (0.00%)
        51  Rev too short (< 64) after tail trimming (0.02%)
      8138  No alignment found (3.87%)
         4  Alignment too short (< 20) (0.00%)
         0  Merged too short (< 100)
         0  Min Q too low (<0) (0.00%)
        78  Staggered pairs (0.04%) merged & trimmed
     30.46  Mean alignment length
    470.74  Mean merged length
      1.07  Mean fwd expected errors
      1.02  Mean rev expected errors
      1.17  Mean merged expected errors
-----
  ‣ HG059-R3 - Merging Summary
    Merging Rate: 251615 / 267427 (94.1%)
    Median Merged Length: 453

    267427  Pairs (267.4k)
    251615  Merged (251.6k, 94.09%)
     90875  Alignments with zero diffs (33.98%)
      6087  Too many diffs (> 10) (2.28%)
         1  Fwd too short (< 64) after tail trimming (0.00%)
        11  Rev too short (< 64) after tail trimming (0.00%)
      9704  No alignment found (3.63%)
         9  Alignment too short (< 20) (0.00%)
         0  Merged too short (< 100)
         0  Min Q too low (<0) (0.00%)
        83  Staggered pairs (0.03%) merged & trimmed
     42.71  Mean alignment length
    458.64  Mean merged length
      1.09  Mean fwd expected errors
      1.35  Mean rev expected errors
      1.08  Mean merged expected errors
-----
  ‣ HG082-B1 - Merging Summary
    Merging Rate: 233156 / 239513 (97.3%)
    Median Merged Length: 472

    239513  Pairs (239.5k)
    233156  Merged (233.2k, 97.35%)
    165675  Alignments with zero diffs (69.17%)
       449  Too many diffs (> 10) (0.19%)
         8  Fwd too short (< 64) after tail trimming (0.00%)
       185  Rev too short (< 64) after tail trimming (0.08%)
      5713  No alignment found (2.39%)
         2  Alignment too short (< 20) (0.00%)
         0  Merged too short (< 100)
         0  Min Q too low (<0) (0.00%)
       148  Staggered pairs (0.06%) merged & trimmed
     31.54  Mean alignment length
    468.97  Mean merged length
      0.58  Mean fwd expected errors
      0.66  Mean rev expected errors
      0.79  Mean merged expected errors
-----
  ‣ HG082-B2 - Merging Summary
    Merging Rate: 407738 / 435960 (93.5%)
    Median Merged Length: 449

    435960  Pairs (436.0k)
    407738  Merged (407.7k, 93.53%)
    136947  Alignments with zero diffs (31.41%)
     12276  Too many diffs (> 10) (2.82%)
         0  Fwd too short (< 64) after tail trimming (0.00%)
         8  Rev too short (< 64) after tail trimming (0.00%)
     15936  No alignment found (3.66%)
         2  Alignment too short (< 20) (0.00%)
         0  Merged too short (< 100)
         0  Min Q too low (<0) (0.00%)
        74  Staggered pairs (0.02%) merged & trimmed
     46.60  Mean alignment length
    454.74  Mean merged length
      1.07  Mean fwd expected errors
      1.39  Mean rev expected errors
      1.03  Mean merged expected errors
-----
  ‣ HG082-B3 - Merging Summary
    Merging Rate: 179790 / 189287 (95.0%)
    Median Merged Length: 472

    189287  Pairs (189.3k)
    179790  Merged (179.8k, 94.98%)
     78107  Alignments with zero diffs (41.26%)
      1267  Too many diffs (> 10) (0.67%)
         1  Fwd too short (< 64) after tail trimming (0.00%)
         6  Rev too short (< 64) after tail trimming (0.00%)
      8221  No alignment found (4.34%)
         2  Alignment too short (< 20) (0.00%)
         0  Merged too short (< 100)
         0  Min Q too low (<0) (0.00%)
        47  Staggered pairs (0.02%) merged & trimmed
     33.36  Mean alignment length
    467.92  Mean merged length
      1.17  Mean fwd expected errors
      1.10  Mean rev expected errors
      1.21  Mean merged expected errors
-----
  ‣ HG082-D1 - Merging Summary
    Merging Rate: 196308 / 205849 (95.4%)
    Median Merged Length: 472

    205849  Pairs (205.8k)
    196308  Merged (196.3k, 95.37%)
    132341  Alignments with zero diffs (64.29%)
      1464  Too many diffs (> 10) (0.71%)
        34  Fwd too short (< 64) after tail trimming (0.02%)
       332  Rev too short (< 64) after tail trimming (0.16%)
      7701  No alignment found (3.74%)
         7  Alignment too short (< 20) (0.00%)
         3  Merged too short (< 100)
         0  Min Q too low (<0) (0.00%)
       385  Staggered pairs (0.19%) merged & trimmed
     37.64  Mean alignment length
    460.38  Mean merged length
      0.59  Mean fwd expected errors
      0.75  Mean rev expected errors
      0.79  Mean merged expected errors
-----
  ‣ HG082-D2 - Merging Summary
    Merging Rate: 235969 / 248475 (95.0%)
    Median Merged Length: 472

    248475  Pairs (248.5k)
    235969  Merged (236.0k, 94.97%)
    103888  Alignments with zero diffs (41.81%)
      2234  Too many diffs (> 10) (0.90%)
         5  Fwd too short (< 64) after tail trimming (0.00%)
        37  Rev too short (< 64) after tail trimming (0.01%)
     10230  No alignment found (4.12%)
         0  Alignment too short (< 20) (0.00%)
         0  Merged too short (< 100)
         0  Min Q too low (<0) (0.00%)
        78  Staggered pairs (0.03%) merged & trimmed
     34.61  Mean alignment length
    466.45  Mean merged length
      1.08  Mean fwd expected errors
      1.13  Mean rev expected errors
      1.13  Mean merged expected errors
-----
  ‣ HG082-D3 - Merging Summary
    Merging Rate: 181678 / 191066 (95.1%)
    Median Merged Length: 472

    191066  Pairs (191.1k)
    181678  Merged (181.7k, 95.09%)
     80331  Alignments with zero diffs (42.04%)
      1179  Too many diffs (> 10) (0.62%)
         2  Fwd too short (< 64) after tail trimming (0.00%)
        22  Rev too short (< 64) after tail trimming (0.01%)
      8182  No alignment found (4.28%)
         3  Alignment too short (< 20) (0.00%)
         0  Merged too short (< 100)
         0  Min Q too low (<0) (0.00%)
       102  Staggered pairs (0.05%) merged & trimmed
     33.49  Mean alignment length
    467.25  Mean merged length
      1.16  Mean fwd expected errors
      1.08  Mean rev expected errors
      1.19  Mean merged expected errors
-----
  ‣ HG082-I1 - Merging Summary
    Merging Rate: 132160 / 150856 (87.6%)
    Median Merged Length: 471

    150856  Pairs (150.9k)
    132160  Merged (132.2k, 87.61%)
     78005  Alignments with zero diffs (51.71%)
      6473  Too many diffs (> 10) (4.29%)
         8  Fwd too short (< 64) after tail trimming (0.01%)
       216  Rev too short (< 64) after tail trimming (0.14%)
     11888  No alignment found (7.88%)
       111  Alignment too short (< 20) (0.07%)
         0  Merged too short (< 100)
         0  Min Q too low (<0) (0.00%)
       537  Staggered pairs (0.36%) merged & trimmed
     73.02  Mean alignment length
    420.74  Mean merged length
      0.56  Mean fwd expected errors
      0.92  Mean rev expected errors
      0.63  Mean merged expected errors
-----
  ‣ HG082-I2 - Merging Summary
    Merging Rate: 258250 / 264553 (97.6%)
    Median Merged Length: 472

    264553  Pairs (264.6k)
    258250  Merged (258.2k, 97.62%)
    179644  Alignments with zero diffs (67.90%)
       619  Too many diffs (> 10) (0.23%)
         0  Fwd too short (< 64) after tail trimming (0.00%)
        12  Rev too short (< 64) after tail trimming (0.00%)
      5669  No alignment found (2.14%)
         3  Alignment too short (< 20) (0.00%)
         0  Merged too short (< 100)
         0  Min Q too low (<0) (0.00%)
        34  Staggered pairs (0.01%) merged & trimmed
     31.79  Mean alignment length
    469.84  Mean merged length
      0.58  Mean fwd expected errors
      0.70  Mean rev expected errors
      0.80  Mean merged expected errors
-----
  ‣ HG082-I3 - Merging Summary
    Merging Rate: 285979 / 302858 (94.4%)
    Median Merged Length: 472

    302858  Pairs (302.9k)
    285979  Merged (286.0k, 94.43%)
    113611  Alignments with zero diffs (37.51%)
      4673  Too many diffs (> 10) (1.54%)
         3  Fwd too short (< 64) after tail trimming (0.00%)
        50  Rev too short (< 64) after tail trimming (0.02%)
     12146  No alignment found (4.01%)
         6  Alignment too short (< 20) (0.00%)
         1  Merged too short (< 100)
         0  Min Q too low (<0) (0.00%)
       205  Staggered pairs (0.07%) merged & trimmed
     38.32  Mean alignment length
    462.74  Mean merged length
      1.14  Mean fwd expected errors
      1.23  Mean rev expected errors
      1.14  Mean merged expected errors
-----
  ‣ HG082-J1 - Merging Summary
    Merging Rate: 254121 / 260628 (97.5%)
    Median Merged Length: 472

    260628  Pairs (260.6k)
    254121  Merged (254.1k, 97.50%)
    169333  Alignments with zero diffs (64.97%)
      1256  Too many diffs (> 10) (0.48%)
         0  Fwd too short (< 64) after tail trimming (0.00%)
        15  Rev too short (< 64) after tail trimming (0.01%)
      5233  No alignment found (2.01%)
         2  Alignment too short (< 20) (0.00%)
         1  Merged too short (< 100)
         0  Min Q too low (<0) (0.00%)
        43  Staggered pairs (0.02%) merged & trimmed
     34.52  Mean alignment length
    467.11  Mean merged length
      0.59  Mean fwd expected errors
      0.73  Mean rev expected errors
      0.78  Mean merged expected errors
-----
  ‣ HG082-J2 - Merging Summary
    Merging Rate: 224331 / 236740 (94.8%)
    Median Merged Length: 449

    236740  Pairs (236.7k)
    224331  Merged (224.3k, 94.76%)
     99446  Alignments with zero diffs (42.01%)
      5515  Too many diffs (> 10) (2.33%)
         0  Fwd too short (< 64) after tail trimming (0.00%)
        14  Rev too short (< 64) after tail trimming (0.01%)
      6867  No alignment found (2.90%)
        13  Alignment too short (< 20) (0.01%)
         0  Merged too short (< 100)
         0  Min Q too low (<0) (0.00%)
        40  Staggered pairs (0.02%) merged & trimmed
     50.04  Mean alignment length
    451.40  Mean merged length
      0.88  Mean fwd expected errors
      1.05  Mean rev expected errors
      0.88  Mean merged expected errors
-----
  ‣ HG082-J3 - Merging Summary
    Merging Rate: 154087 / 161146 (95.6%)
    Median Merged Length: 467

    161146  Pairs (161.1k)
    154087  Merged (154.1k, 95.62%)
     70834  Alignments with zero diffs (43.96%)
       459  Too many diffs (> 10) (0.28%)
         1  Fwd too short (< 64) after tail trimming (0.00%)
        21  Rev too short (< 64) after tail trimming (0.01%)
      6577  No alignment found (4.08%)
         1  Alignment too short (< 20) (0.00%)
         0  Merged too short (< 100)
         0  Min Q too low (<0) (0.00%)
        96  Staggered pairs (0.06%) merged & trimmed
     34.53  Mean alignment length
    466.03  Mean merged length
      1.38  Mean fwd expected errors
      0.93  Mean rev expected errors
      1.22  Mean merged expected errors
-----
  ‣ HG082-L1 - Merging Summary
    Merging Rate: 273920 / 280065 (97.8%)
    Median Merged Length: 472

    280065  Pairs (280.1k)
    273920  Merged (273.9k, 97.81%)
    196547  Alignments with zero diffs (70.18%)
       236  Too many diffs (> 10) (0.08%)
         2  Fwd too short (< 64) after tail trimming (0.00%)
        16  Rev too short (< 64) after tail trimming (0.01%)
      5890  No alignment found (2.10%)
         1  Alignment too short (< 20) (0.00%)
         0  Merged too short (< 100)
         0  Min Q too low (<0) (0.00%)
        49  Staggered pairs (0.02%) merged & trimmed
     30.22  Mean alignment length
    471.42  Mean merged length
      0.55  Mean fwd expected errors
      0.68  Mean rev expected errors
      0.80  Mean merged expected errors
-----
  ‣ HG082-L2 - Merging Summary
    Merging Rate: 649099 / 701676 (92.5%)
    Median Merged Length: 472

    701676  Pairs (701.7k)
    649099  Merged (649.1k, 92.51%)
    447736  Alignments with zero diffs (63.81%)
      6538  Too many diffs (> 10) (0.93%)
         9  Fwd too short (< 64) after tail trimming (0.00%)
       150  Rev too short (< 64) after tail trimming (0.02%)
     45765  No alignment found (6.52%)
       112  Alignment too short (< 20) (0.02%)
         3  Merged too short (< 100)
         0  Min Q too low (<0) (0.00%)
      1370  Staggered pairs (0.20%) merged & trimmed
     41.72  Mean alignment length
    456.28  Mean merged length
      0.53  Mean fwd expected errors
      0.72  Mean rev expected errors
      0.73  Mean merged expected errors
-----
  ‣ HG082-L3 - Merging Summary
    Merging Rate: 132337 / 140089 (94.5%)
    Median Merged Length: 472

    140089  Pairs (140.1k)
    132337  Merged (132.3k, 94.47%)
     57919  Alignments with zero diffs (41.34%)
       691  Too many diffs (> 10) (0.49%)
         2  Fwd too short (< 64) after tail trimming (0.00%)
        12  Rev too short (< 64) after tail trimming (0.01%)
      7045  No alignment found (5.03%)
         2  Alignment too short (< 20) (0.00%)
         0  Merged too short (< 100)
         0  Min Q too low (<0) (0.00%)
       133  Staggered pairs (0.09%) merged & trimmed
     32.35  Mean alignment length
    468.31  Mean merged length
      1.04  Mean fwd expected errors
      1.23  Mean rev expected errors
      1.24  Mean merged expected errors
-----
  ‣ HG082-O1 - Merging Summary
    Merging Rate: 193907 / 207691 (93.4%)
    Median Merged Length: 472

    207691  Pairs (207.7k)
    193907  Merged (193.9k, 93.36%)
    129806  Alignments with zero diffs (62.50%)
      2767  Too many diffs (> 10) (1.33%)
         3  Fwd too short (< 64) after tail trimming (0.00%)
        55  Rev too short (< 64) after tail trimming (0.03%)
     10936  No alignment found (5.27%)
        23  Alignment too short (< 20) (0.01%)
         0  Merged too short (< 100)
         0  Min Q too low (<0) (0.00%)
       265  Staggered pairs (0.13%) merged & trimmed
     39.48  Mean alignment length
    459.34  Mean merged length
      0.56  Mean fwd expected errors
      0.90  Mean rev expected errors
      0.83  Mean merged expected errors
-----
  ‣ HG082-O2 - Merging Summary
    Merging Rate: 113897 / 173083 (65.8%)
    Median Merged Length: 307

    173083  Pairs (173.1k)
    113897  Merged (113.9k, 65.80%)
     31810  Alignments with zero diffs (18.38%)
     29319  Too many diffs (> 10) (16.94%)
        64  Fwd too short (< 64) after tail trimming (0.04%)
       974  Rev too short (< 64) after tail trimming (0.56%)
     28788  No alignment found (16.63%)
        40  Alignment too short (< 20) (0.02%)
         1  Merged too short (< 100)
         0  Min Q too low (<0) (0.00%)
      3177  Staggered pairs (1.84%) merged & trimmed
    132.73  Mean alignment length
    338.75  Mean merged length
      0.83  Mean fwd expected errors
      2.00  Mean rev expected errors
      0.49  Mean merged expected errors
-----
  ‣ HG082-O3 - Merging Summary
    Merging Rate: 285431 / 307851 (92.7%)
    Median Merged Length: 472

    307851  Pairs (307.9k)
    285431  Merged (285.4k, 92.72%)
    109896  Alignments with zero diffs (35.70%)
      4810  Too many diffs (> 10) (1.56%)
        23  Fwd too short (< 64) after tail trimming (0.01%)
       223  Rev too short (< 64) after tail trimming (0.07%)
     17361  No alignment found (5.64%)
         3  Alignment too short (< 20) (0.00%)
         0  Merged too short (< 100)
         0  Min Q too low (<0) (0.00%)
       439  Staggered pairs (0.14%) merged & trimmed
     35.33  Mean alignment length
    464.26  Mean merged length
      1.11  Mean fwd expected errors
      1.59  Mean rev expected errors
      1.39  Mean merged expected errors
-----
  ‣ HG082-Q1 - Merging Summary
    Merging Rate: 196236 / 217864 (90.1%)
    Median Merged Length: 472

    217864  Pairs (217.9k)
    196236  Merged (196.2k, 90.07%)
    128060  Alignments with zero diffs (58.78%)
      5423  Too many diffs (> 10) (2.49%)
        92  Fwd too short (< 64) after tail trimming (0.04%)
      1717  Rev too short (< 64) after tail trimming (0.79%)
     14383  No alignment found (6.60%)
        12  Alignment too short (< 20) (0.01%)
         1  Merged too short (< 100)
         0  Min Q too low (<0) (0.00%)
      1202  Staggered pairs (0.55%) merged & trimmed
     53.04  Mean alignment length
    435.96  Mean merged length
      0.60  Mean fwd expected errors
      0.78  Mean rev expected errors
      0.70  Mean merged expected errors
-----
  ‣ HG082-Q2 - Merging Summary
    Merging Rate: 151567 / 161098 (94.1%)
    Median Merged Length: 471

    161098  Pairs (161.1k)
    151567  Merged (151.6k, 94.08%)
     60070  Alignments with zero diffs (37.29%)
      2954  Too many diffs (> 10) (1.83%)
        17  Fwd too short (< 64) after tail trimming (0.01%)
       187  Rev too short (< 64) after tail trimming (0.12%)
      6370  No alignment found (3.95%)
         2  Alignment too short (< 20) (0.00%)
         1  Merged too short (< 100)
         0  Min Q too low (<0) (0.00%)
       168  Staggered pairs (0.10%) merged & trimmed
     40.26  Mean alignment length
    459.47  Mean merged length
      1.07  Mean fwd expected errors
      1.27  Mean rev expected errors
      1.10  Mean merged expected errors
-----
  ‣ HG082-Q3 - Merging Summary
    Merging Rate: 264501 / 281454 (94.0%)
    Median Merged Length: 472

    281454  Pairs (281.5k)
    264501  Merged (264.5k, 93.98%)
    112637  Alignments with zero diffs (40.02%)
      2151  Too many diffs (> 10) (0.76%)
        61  Fwd too short (< 64) after tail trimming (0.02%)
       296  Rev too short (< 64) after tail trimming (0.11%)
     14431  No alignment found (5.13%)
        12  Alignment too short (< 20) (0.00%)
         2  Merged too short (< 100)
         0  Min Q too low (<0) (0.00%)
       488  Staggered pairs (0.17%) merged & trimmed
     33.54  Mean alignment length
    465.97  Mean merged length
      1.04  Mean fwd expected errors
      1.26  Mean rev expected errors
      1.26  Mean merged expected errors
-----
  ‣ HG082-R1 - Merging Summary
    Merging Rate: 326687 / 335360 (97.4%)
    Median Merged Length: 472

    335360  Pairs (335.4k)
    326687  Merged (326.7k, 97.41%)
    231430  Alignments with zero diffs (69.01%)
       816  Too many diffs (> 10) (0.24%)
        10  Fwd too short (< 64) after tail trimming (0.00%)
       163  Rev too short (< 64) after tail trimming (0.05%)
      7682  No alignment found (2.29%)
         2  Alignment too short (< 20) (0.00%)
         0  Merged too short (< 100)
         0  Min Q too low (<0) (0.00%)
       154  Staggered pairs (0.05%) merged & trimmed
     31.16  Mean alignment length
    469.39  Mean merged length
      0.57  Mean fwd expected errors
      0.72  Mean rev expected errors
      0.82  Mean merged expected errors
-----
  ‣ HG082-R2 - Merging Summary
    Merging Rate: 176402 / 184982 (95.4%)
    Median Merged Length: 472

    184982  Pairs (185.0k)
    176402  Merged (176.4k, 95.36%)
     74769  Alignments with zero diffs (40.42%)
      1167  Too many diffs (> 10) (0.63%)
         1  Fwd too short (< 64) after tail trimming (0.00%)
         8  Rev too short (< 64) after tail trimming (0.00%)
      7404  No alignment found (4.00%)
         0  Alignment too short (< 20) (0.00%)
         0  Merged too short (< 100)
         0  Min Q too low (<0) (0.00%)
        32  Staggered pairs (0.02%) merged & trimmed
     33.12  Mean alignment length
    468.31  Mean merged length
      1.07  Mean fwd expected errors
      1.07  Mean rev expected errors
      1.09  Mean merged expected errors
-----
  ‣ HG082-R3 - Merging Summary
    Merging Rate: 377585 / 412604 (91.5%)
    Median Merged Length: 472

    412604  Pairs (412.6k)
    377585  Merged (377.6k, 91.51%)
    167800  Alignments with zero diffs (40.67%)
      7242  Too many diffs (> 10) (1.76%)
       153  Fwd too short (< 64) after tail trimming (0.04%)
      1580  Rev too short (< 64) after tail trimming (0.38%)
     26032  No alignment found (6.31%)
        11  Alignment too short (< 20) (0.00%)
         1  Merged too short (< 100)
         0  Min Q too low (<0) (0.00%)
      1516  Staggered pairs (0.37%) merged & trimmed
     38.17  Mean alignment length
    458.46  Mean merged length
      1.04  Mean fwd expected errors
      1.19  Mean rev expected errors
      1.18  Mean merged expected errors
-----
  ‣ HG091-B1 - Merging Summary
    Merging Rate: 25786 / 29180 (88.4%)
    Median Merged Length: 472

     29180  Pairs (29.2k)
     25786  Merged (25.8k, 88.37%)
     16376  Alignments with zero diffs (56.12%)
       453  Too many diffs (> 10) (1.55%)
       132  Fwd too short (< 64) after tail trimming (0.45%)
       449  Rev too short (< 64) after tail trimming (1.54%)
      2320  No alignment found (7.95%)
        24  Alignment too short (< 20) (0.08%)
        16  Merged too short (< 100)
         0  Min Q too low (<0) (0.00%)
       228  Staggered pairs (0.78%) merged & trimmed
     50.08  Mean alignment length
    436.82  Mean merged length
      0.56  Mean fwd expected errors
      0.84  Mean rev expected errors
      0.73  Mean merged expected errors
-----
  ‣ HG091-B2 - Merging Summary
    Merging Rate: 151554 / 172312 (88.0%)
    Median Merged Length: 473

    172312  Pairs (172.3k)
    151554  Merged (151.6k, 87.95%)
     56153  Alignments with zero diffs (32.59%)
      4100  Too many diffs (> 10) (2.38%)
        84  Fwd too short (< 64) after tail trimming (0.05%)
       295  Rev too short (< 64) after tail trimming (0.17%)
     16252  No alignment found (9.43%)
        20  Alignment too short (< 20) (0.01%)
         7  Merged too short (< 100)
         0  Min Q too low (<0) (0.00%)
      1460  Staggered pairs (0.85%) merged & trimmed
     45.58  Mean alignment length
    445.16  Mean merged length
      1.09  Mean fwd expected errors
      1.28  Mean rev expected errors
      1.07  Mean merged expected errors
-----
  ‣ HG091-B3 - Merging Summary
    Merging Rate: 286803 / 304640 (94.1%)
    Median Merged Length: 472

    304640  Pairs (304.6k)
    286803  Merged (286.8k, 94.14%)
    120600  Alignments with zero diffs (39.59%)
      3719  Too many diffs (> 10) (1.22%)
         2  Fwd too short (< 64) after tail trimming (0.00%)
         7  Rev too short (< 64) after tail trimming (0.00%)
     14108  No alignment found (4.63%)
         1  Alignment too short (< 20) (0.00%)
         0  Merged too short (< 100)
         0  Min Q too low (<0) (0.00%)
       150  Staggered pairs (0.05%) merged & trimmed
     35.95  Mean alignment length
    465.18  Mean merged length
      1.13  Mean fwd expected errors
      1.16  Mean rev expected errors
      1.17  Mean merged expected errors
-----
  ‣ HG091-D1 - Merging Summary
    Merging Rate: 47676 / 54456 (87.5%)
    Median Merged Length: 449

     54456  Pairs (54.5k)
     47676  Merged (47.7k, 87.55%)
     18223  Alignments with zero diffs (33.46%)
      1852  Too many diffs (> 10) (3.40%)
       268  Fwd too short (< 64) after tail trimming (0.49%)
       549  Rev too short (< 64) after tail trimming (1.01%)
      3980  No alignment found (7.31%)
        87  Alignment too short (< 20) (0.16%)
        44  Merged too short (< 100)
         0  Min Q too low (<0) (0.00%)
       396  Staggered pairs (0.73%) merged & trimmed
     59.99  Mean alignment length
    431.49  Mean merged length
      0.54  Mean fwd expected errors
      1.54  Mean rev expected errors
      0.88  Mean merged expected errors
-----
  ‣ HG091-D2 - Merging Summary
    Merging Rate: 187918 / 211182 (89.0%)
    Median Merged Length: 472

    211182  Pairs (211.2k)
    187918  Merged (187.9k, 88.98%)
     78147  Alignments with zero diffs (37.00%)
      4249  Too many diffs (> 10) (2.01%)
        75  Fwd too short (< 64) after tail trimming (0.04%)
       485  Rev too short (< 64) after tail trimming (0.23%)
     18446  No alignment found (8.73%)
         6  Alignment too short (< 20) (0.00%)
         3  Merged too short (< 100)
         0  Min Q too low (<0) (0.00%)
      1291  Staggered pairs (0.61%) merged & trimmed
     42.82  Mean alignment length
    450.79  Mean merged length
      1.07  Mean fwd expected errors
      1.20  Mean rev expected errors
      1.12  Mean merged expected errors
-----
  ‣ HG091-D3 - Merging Summary
    Merging Rate: 68643 / 95735 (71.7%)
    Median Merged Length: 470

     95735  Pairs (95.7k)
     68643  Merged (68.6k, 71.70%)
     25588  Alignments with zero diffs (26.73%)
      7123  Too many diffs (> 10) (7.44%)
        11  Fwd too short (< 64) after tail trimming (0.01%)
        73  Rev too short (< 64) after tail trimming (0.08%)
     19861  No alignment found (20.75%)
        24  Alignment too short (< 20) (0.03%)
         0  Merged too short (< 100)
         0  Min Q too low (<0) (0.00%)
       838  Staggered pairs (0.88%) merged & trimmed
     95.12  Mean alignment length
    390.23  Mean merged length
      0.91  Mean fwd expected errors
      1.35  Mean rev expected errors
      0.72  Mean merged expected errors
-----
  ‣ HG091-I1 - Merging Summary
    Merging Rate: 249744 / 262081 (95.3%)
    Median Merged Length: 473

    262081  Pairs (262.1k)
    249744  Merged (249.7k, 95.29%)
    160865  Alignments with zero diffs (61.38%)
      1205  Too many diffs (> 10) (0.46%)
         3  Fwd too short (< 64) after tail trimming (0.00%)
        33  Rev too short (< 64) after tail trimming (0.01%)
     11091  No alignment found (4.23%)
         5  Alignment too short (< 20) (0.00%)
         0  Merged too short (< 100)
         0  Min Q too low (<0) (0.00%)
       102  Staggered pairs (0.04%) merged & trimmed
     31.90  Mean alignment length
    468.56  Mean merged length
      0.58  Mean fwd expected errors
      0.74  Mean rev expected errors
      0.76  Mean merged expected errors
-----
  ‣ HG091-I2 - Merging Summary
    Merging Rate: 284437 / 305104 (93.2%)
    Median Merged Length: 472

    305104  Pairs (305.1k)
    284437  Merged (284.4k, 93.23%)
    192760  Alignments with zero diffs (63.18%)
      3555  Too many diffs (> 10) (1.17%)
         9  Fwd too short (< 64) after tail trimming (0.00%)
       101  Rev too short (< 64) after tail trimming (0.03%)
     16995  No alignment found (5.57%)
         7  Alignment too short (< 20) (0.00%)
         0  Merged too short (< 100)
         0  Min Q too low (<0) (0.00%)
       493  Staggered pairs (0.16%) merged & trimmed
     42.22  Mean alignment length
    456.33  Mean merged length
      0.55  Mean fwd expected errors
      0.73  Mean rev expected errors
      0.72  Mean merged expected errors
-----
  ‣ HG091-I3 - Merging Summary
    Merging Rate: 149848 / 165878 (90.3%)
    Median Merged Length: 449

    165878  Pairs (165.9k)
    149848  Merged (149.8k, 90.34%)
     44026  Alignments with zero diffs (26.54%)
      6965  Too many diffs (> 10) (4.20%)
         2  Fwd too short (< 64) after tail trimming (0.00%)
         7  Rev too short (< 64) after tail trimming (0.00%)
      9053  No alignment found (5.46%)
         3  Alignment too short (< 20) (0.00%)
         0  Merged too short (< 100)
         0  Min Q too low (<0) (0.00%)
       134  Staggered pairs (0.08%) merged & trimmed
     51.55  Mean alignment length
    448.96  Mean merged length
      1.14  Mean fwd expected errors
      1.59  Mean rev expected errors
      1.09  Mean merged expected errors
-----
  ‣ HG091-J1 - Merging Summary
    Merging Rate: 7902 / 11134 (71.0%)
    Median Merged Length: 307

     11134  Pairs (11.1k)
      7902  Merged (7902, 70.97%)
      4035  Alignments with zero diffs (36.24%)
       790  Too many diffs (> 10) (7.10%)
       202  Fwd too short (< 64) after tail trimming (1.81%)
      1024  Rev too short (< 64) after tail trimming (9.20%)
      1175  No alignment found (10.55%)
        25  Alignment too short (< 20) (0.22%)
        16  Merged too short (< 100)
         0  Min Q too low (<0) (0.00%)
       328  Staggered pairs (2.95%) merged & trimmed
    106.86  Mean alignment length
    343.30  Mean merged length
      0.55  Mean fwd expected errors
      1.22  Mean rev expected errors
      0.52  Mean merged expected errors
-----
  ‣ HG091-J2 - Merging Summary
    Merging Rate: 238298 / 268037 (88.9%)
    Median Merged Length: 449

    268037  Pairs (268.0k)
    238298  Merged (238.3k, 88.90%)
    122782  Alignments with zero diffs (45.81%)
      7617  Too many diffs (> 10) (2.84%)
         5  Fwd too short (< 64) after tail trimming (0.00%)
        76  Rev too short (< 64) after tail trimming (0.03%)
     22020  No alignment found (8.22%)
        20  Alignment too short (< 20) (0.01%)
         1  Merged too short (< 100)
         0  Min Q too low (<0) (0.00%)
       650  Staggered pairs (0.24%) merged & trimmed
     61.40  Mean alignment length
    435.61  Mean merged length
      0.63  Mean fwd expected errors
      0.96  Mean rev expected errors
      0.68  Mean merged expected errors
-----
  ‣ HG091-J3 - Merging Summary
    Merging Rate: 116176 / 160605 (72.3%)
    Median Merged Length: 471

    160605  Pairs (160.6k)
    116176  Merged (116.2k, 72.34%)
     39909  Alignments with zero diffs (24.85%)
     10700  Too many diffs (> 10) (6.66%)
        21  Fwd too short (< 64) after tail trimming (0.01%)
       174  Rev too short (< 64) after tail trimming (0.11%)
     33471  No alignment found (20.84%)
        61  Alignment too short (< 20) (0.04%)
         2  Merged too short (< 100)
         0  Min Q too low (<0) (0.00%)
      1313  Staggered pairs (0.82%) merged & trimmed
     78.38  Mean alignment length
    411.70  Mean merged length
      1.00  Mean fwd expected errors
      1.49  Mean rev expected errors
      0.89  Mean merged expected errors
-----
  ‣ HG091-L1 - Merging Summary
    Merging Rate: 13088 / 19063 (68.7%)
    Median Merged Length: 363

     19063  Pairs (19.1k)
     13088  Merged (13.1k, 68.66%)
      7474  Alignments with zero diffs (39.21%)
       994  Too many diffs (> 10) (5.21%)
       354  Fwd too short (< 64) after tail trimming (1.86%)
      1030  Rev too short (< 64) after tail trimming (5.40%)
      3529  No alignment found (18.51%)
        43  Alignment too short (< 20) (0.23%)
        25  Merged too short (< 100)
         0  Min Q too low (<0) (0.00%)
       362  Staggered pairs (1.90%) merged & trimmed
     95.99  Mean alignment length
    359.98  Mean merged length
      0.54  Mean fwd expected errors
      1.02  Mean rev expected errors
      0.51  Mean merged expected errors
-----
  ‣ HG091-L2 - Merging Summary
    Merging Rate: 273265 / 288762 (94.6%)
    Median Merged Length: 449

    288762  Pairs (288.8k)
    273265  Merged (273.3k, 94.63%)
    147499  Alignments with zero diffs (51.08%)
      5482  Too many diffs (> 10) (1.90%)
         4  Fwd too short (< 64) after tail trimming (0.00%)
        80  Rev too short (< 64) after tail trimming (0.03%)
      9924  No alignment found (3.44%)
         7  Alignment too short (< 20) (0.00%)
         0  Merged too short (< 100)
         0  Min Q too low (<0) (0.00%)
       360  Staggered pairs (0.12%) merged & trimmed
     49.56  Mean alignment length
    449.89  Mean merged length
      0.60  Mean fwd expected errors
      0.96  Mean rev expected errors
      0.74  Mean merged expected errors
-----
  ‣ HG091-L3 - Merging Summary
    Merging Rate: 119610 / 134001 (89.3%)
    Median Merged Length: 472

    134001  Pairs (134.0k)
    119610  Merged (119.6k, 89.26%)
     51787  Alignments with zero diffs (38.65%)
      2146  Too many diffs (> 10) (1.60%)
         1  Fwd too short (< 64) after tail trimming (0.00%)
        18  Rev too short (< 64) after tail trimming (0.01%)
     12219  No alignment found (9.12%)
         5  Alignment too short (< 20) (0.00%)
         2  Merged too short (< 100)
         0  Min Q too low (<0) (0.00%)
       251  Staggered pairs (0.19%) merged & trimmed
     38.47  Mean alignment length
    461.05  Mean merged length
      1.11  Mean fwd expected errors
      1.18  Mean rev expected errors
      1.23  Mean merged expected errors
-----
  ‣ HG091-O1 - Merging Summary
    Merging Rate: 392016 / 415984 (94.2%)
    Median Merged Length: 449

    415984  Pairs (416.0k)
    392016  Merged (392.0k, 94.24%)
    210664  Alignments with zero diffs (50.64%)
      9179  Too many diffs (> 10) (2.21%)
         6  Fwd too short (< 64) after tail trimming (0.00%)
       148  Rev too short (< 64) after tail trimming (0.04%)
     14627  No alignment found (3.52%)
         7  Alignment too short (< 20) (0.00%)
         1  Merged too short (< 100)
         0  Min Q too low (<0) (0.00%)
       487  Staggered pairs (0.12%) merged & trimmed
     50.00  Mean alignment length
    449.02  Mean merged length
      0.61  Mean fwd expected errors
      1.06  Mean rev expected errors
      0.79  Mean merged expected errors
-----
  ‣ HG091-O2 - Merging Summary
    Merging Rate: 95205 / 114713 (83.0%)
    Median Merged Length: 471

    114713  Pairs (114.7k)
     95205  Merged (95.2k, 82.99%)
     31894  Alignments with zero diffs (27.80%)
      5072  Too many diffs (> 10) (4.42%)
       276  Fwd too short (< 64) after tail trimming (0.24%)
      1494  Rev too short (< 64) after tail trimming (1.30%)
     12634  No alignment found (11.01%)
        17  Alignment too short (< 20) (0.01%)
        15  Merged too short (< 100)
         0  Min Q too low (<0) (0.00%)
      1537  Staggered pairs (1.34%) merged & trimmed
     54.05  Mean alignment length
    430.87  Mean merged length
      1.04  Mean fwd expected errors
      1.53  Mean rev expected errors
      1.06  Mean merged expected errors
-----
  ‣ HG091-O3 - Merging Summary
    Merging Rate: 163001 / 182177 (89.5%)
    Median Merged Length: 449

    182177  Pairs (182.2k)
    163001  Merged (163.0k, 89.47%)
     51836  Alignments with zero diffs (28.45%)
      6745  Too many diffs (> 10) (3.70%)
         6  Fwd too short (< 64) after tail trimming (0.00%)
        81  Rev too short (< 64) after tail trimming (0.04%)
     12337  No alignment found (6.77%)
         7  Alignment too short (< 20) (0.00%)
         0  Merged too short (< 100)
         0  Min Q too low (<0) (0.00%)
       324  Staggered pairs (0.18%) merged & trimmed
     51.33  Mean alignment length
    447.48  Mean merged length
      1.12  Mean fwd expected errors
      1.37  Mean rev expected errors
      0.99  Mean merged expected errors
-----
  ‣ HG091-Q1 - Merging Summary
    Merging Rate: 238257 / 258554 (92.1%)
    Median Merged Length: 472

    258554  Pairs (258.6k)
    238257  Merged (238.3k, 92.15%)
    158371  Alignments with zero diffs (61.25%)
      5599  Too many diffs (> 10) (2.17%)
        95  Fwd too short (< 64) after tail trimming (0.04%)
      1229  Rev too short (< 64) after tail trimming (0.48%)
     13350  No alignment found (5.16%)
        21  Alignment too short (< 20) (0.01%)
         3  Merged too short (< 100)
         0  Min Q too low (<0) (0.00%)
      1095  Staggered pairs (0.42%) merged & trimmed
     46.24  Mean alignment length
    447.55  Mean merged length
      0.57  Mean fwd expected errors
      0.88  Mean rev expected errors
      0.78  Mean merged expected errors
-----
  ‣ HG091-Q2 - Merging Summary
    Merging Rate: 161089 / 171874 (93.7%)
    Median Merged Length: 473

    171874  Pairs (171.9k)
    161089  Merged (161.1k, 93.73%)
     70189  Alignments with zero diffs (40.84%)
       756  Too many diffs (> 10) (0.44%)
         0  Fwd too short (< 64) after tail trimming (0.00%)
         3  Rev too short (< 64) after tail trimming (0.00%)
     10021  No alignment found (5.83%)
         5  Alignment too short (< 20) (0.00%)
         0  Merged too short (< 100)
         0  Min Q too low (<0) (0.00%)
        42  Staggered pairs (0.02%) merged & trimmed
     30.53  Mean alignment length
    470.22  Mean merged length
      1.17  Mean fwd expected errors
      1.02  Mean rev expected errors
      1.14  Mean merged expected errors
-----
  ‣ HG091-Q3 - Merging Summary
    Merging Rate: 379087 / 429663 (88.2%)
    Median Merged Length: 449

    429663  Pairs (429.7k)
    379087  Merged (379.1k, 88.23%)
     97807  Alignments with zero diffs (22.76%)
     20964  Too many diffs (> 10) (4.88%)
       187  Fwd too short (< 64) after tail trimming (0.04%)
       455  Rev too short (< 64) after tail trimming (0.11%)
     28934  No alignment found (6.73%)
        31  Alignment too short (< 20) (0.01%)
         5  Merged too short (< 100)
         0  Min Q too low (<0) (0.00%)
      1247  Staggered pairs (0.29%) merged & trimmed
     54.19  Mean alignment length
    444.14  Mean merged length
      1.07  Mean fwd expected errors
      1.72  Mean rev expected errors
      1.07  Mean merged expected errors
-----
  ‣ HG091-R1 - Merging Summary
    Merging Rate: 153917 / 210920 (73.0%)
    Median Merged Length: 311

    210920  Pairs (210.9k)
    153917  Merged (153.9k, 72.97%)
     81977  Alignments with zero diffs (38.87%)
     14485  Too many diffs (> 10) (6.87%)
       577  Fwd too short (< 64) after tail trimming (0.27%)
      3503  Rev too short (< 64) after tail trimming (1.66%)
     38270  No alignment found (18.14%)
       151  Alignment too short (< 20) (0.07%)
        17  Merged too short (< 100)
         0  Min Q too low (<0) (0.00%)
      3901  Staggered pairs (1.85%) merged & trimmed
    110.44  Mean alignment length
    351.86  Mean merged length
      0.49  Mean fwd expected errors
      1.07  Mean rev expected errors
      0.43  Mean merged expected errors
-----
  ‣ HG091-R2 - Merging Summary
    Merging Rate: 131980 / 170809 (77.3%)
    Median Merged Length: 471

    170809  Pairs (170.8k)
    131980  Merged (132.0k, 77.27%)
     41529  Alignments with zero diffs (24.31%)
     15675  Too many diffs (> 10) (9.18%)
        25  Fwd too short (< 64) after tail trimming (0.01%)
       676  Rev too short (< 64) after tail trimming (0.40%)
     22449  No alignment found (13.14%)
         3  Alignment too short (< 20) (0.00%)
         1  Merged too short (< 100)
         0  Min Q too low (<0) (0.00%)
      2537  Staggered pairs (1.49%) merged & trimmed
     81.03  Mean alignment length
    400.71  Mean merged length
      1.06  Mean fwd expected errors
      1.71  Mean rev expected errors
      0.96  Mean merged expected errors
-----
  ‣ HG091-R3 - Merging Summary
    Merging Rate: 205074 / 242611 (84.5%)
    Median Merged Length: 449

    242611  Pairs (242.6k)
    205074  Merged (205.1k, 84.53%)
     58913  Alignments with zero diffs (24.28%)
     12505  Too many diffs (> 10) (5.15%)
       146  Fwd too short (< 64) after tail trimming (0.06%)
       388  Rev too short (< 64) after tail trimming (0.16%)
     24373  No alignment found (10.05%)
       124  Alignment too short (< 20) (0.05%)
         1  Merged too short (< 100)
         0  Min Q too low (<0) (0.00%)
      1204  Staggered pairs (0.50%) merged & trimmed
     60.11  Mean alignment length
    434.28  Mean merged length
      1.16  Mean fwd expected errors
      1.55  Mean rev expected errors
      0.99  Mean merged expected errors
-----
  ‣ HG141-B1 - Merging Summary
    Merging Rate: 131003 / 136308 (96.1%)
    Median Merged Length: 472

    136308  Pairs (136.3k)
    131003  Merged (131.0k, 96.11%)
     92413  Alignments with zero diffs (67.80%)
       346  Too many diffs (> 10) (0.25%)
        92  Fwd too short (< 64) after tail trimming (0.07%)
       296  Rev too short (< 64) after tail trimming (0.22%)
      4464  No alignment found (3.27%)
        64  Alignment too short (< 20) (0.05%)
        43  Merged too short (< 100)
         0  Min Q too low (<0) (0.00%)
       229  Staggered pairs (0.17%) merged & trimmed
     32.39  Mean alignment length
    466.90  Mean merged length
      0.53  Mean fwd expected errors
      0.74  Mean rev expected errors
      0.81  Mean merged expected errors
-----
  ‣ HG141-B2 - Merging Summary
    Merging Rate: 247591 / 263016 (94.1%)
    Median Merged Length: 471

    263016  Pairs (263.0k)
    247591  Merged (247.6k, 94.14%)
     91389  Alignments with zero diffs (34.75%)
      4333  Too many diffs (> 10) (1.65%)
         2  Fwd too short (< 64) after tail trimming (0.00%)
        35  Rev too short (< 64) after tail trimming (0.01%)
     11052  No alignment found (4.20%)
         3  Alignment too short (< 20) (0.00%)
         0  Merged too short (< 100)
         0  Min Q too low (<0) (0.00%)
        77  Staggered pairs (0.03%) merged & trimmed
     38.56  Mean alignment length
    462.84  Mean merged length
      1.12  Mean fwd expected errors
      1.37  Mean rev expected errors
      1.19  Mean merged expected errors
-----
  ‣ HG141-B3 - Merging Summary
    Merging Rate: 310455 / 324993 (95.5%)
    Median Merged Length: 472

    324993  Pairs (325.0k)
    310455  Merged (310.5k, 95.53%)
    137382  Alignments with zero diffs (42.27%)
      2405  Too many diffs (> 10) (0.74%)
         0  Fwd too short (< 64) after tail trimming (0.00%)
         4  Rev too short (< 64) after tail trimming (0.00%)
     12120  No alignment found (3.73%)
         9  Alignment too short (< 20) (0.00%)
         0  Merged too short (< 100)
         0  Min Q too low (<0) (0.00%)
        33  Staggered pairs (0.01%) merged & trimmed
     34.03  Mean alignment length
    467.56  Mean merged length
      1.02  Mean fwd expected errors
      1.14  Mean rev expected errors
      1.13  Mean merged expected errors
-----
  ‣ HG141-D1 - Merging Summary
    Merging Rate: 51044 / 53219 (95.9%)
    Median Merged Length: 472

     53219  Pairs (53.2k)
     51044  Merged (51.0k, 95.91%)
     31792  Alignments with zero diffs (59.74%)
       424  Too many diffs (> 10) (0.80%)
        31  Fwd too short (< 64) after tail trimming (0.06%)
       137  Rev too short (< 64) after tail trimming (0.26%)
      1564  No alignment found (2.94%)
         8  Alignment too short (< 20) (0.02%)
        11  Merged too short (< 100)
         0  Min Q too low (<0) (0.00%)
        66  Staggered pairs (0.12%) merged & trimmed
     36.98  Mean alignment length
    463.15  Mean merged length
      0.57  Mean fwd expected errors
      0.94  Mean rev expected errors
      0.87  Mean merged expected errors
-----
  ‣ HG141-D2 - Merging Summary
    Merging Rate: 373771 / 392148 (95.3%)
    Median Merged Length: 472

    392148  Pairs (392.1k)
    373771  Merged (373.8k, 95.31%)
    157607  Alignments with zero diffs (40.19%)
       942  Too many diffs (> 10) (0.24%)
         2  Fwd too short (< 64) after tail trimming (0.00%)
        28  Rev too short (< 64) after tail trimming (0.01%)
     17399  No alignment found (4.44%)
         6  Alignment too short (< 20) (0.00%)
         0  Merged too short (< 100)
         0  Min Q too low (<0) (0.00%)
        89  Staggered pairs (0.02%) merged & trimmed
     30.81  Mean alignment length
    470.60  Mean merged length
      1.31  Mean fwd expected errors
      1.14  Mean rev expected errors
      1.38  Mean merged expected errors
-----
  ‣ HG141-D3 - Merging Summary
    Merging Rate: 235294 / 250505 (93.9%)
    Median Merged Length: 453

    250505  Pairs (250.5k)
    235294  Merged (235.3k, 93.93%)
     78032  Alignments with zero diffs (31.15%)
      6458  Too many diffs (> 10) (2.58%)
         0  Fwd too short (< 64) after tail trimming (0.00%)
         2  Rev too short (< 64) after tail trimming (0.00%)
      8746  No alignment found (3.49%)
         5  Alignment too short (< 20) (0.00%)
         0  Merged too short (< 100)
         0  Min Q too low (<0) (0.00%)
        32  Staggered pairs (0.01%) merged & trimmed
     43.27  Mean alignment length
    458.31  Mean merged length
      1.05  Mean fwd expected errors
      1.55  Mean rev expected errors
      1.13  Mean merged expected errors
-----
  ‣ HG141-I1 - Merging Summary
    Merging Rate: 124181 / 128784 (96.4%)
    Median Merged Length: 472

    128784  Pairs (128.8k)
    124181  Merged (124.2k, 96.43%)
     83139  Alignments with zero diffs (64.56%)
       755  Too many diffs (> 10) (0.59%)
        66  Fwd too short (< 64) after tail trimming (0.05%)
       358  Rev too short (< 64) after tail trimming (0.28%)
      3386  No alignment found (2.63%)
        24  Alignment too short (< 20) (0.02%)
        14  Merged too short (< 100)
         0  Min Q too low (<0) (0.00%)
       110  Staggered pairs (0.09%) merged & trimmed
     34.79  Mean alignment length
    465.74  Mean merged length
      0.56  Mean fwd expected errors
      0.78  Mean rev expected errors
      0.80  Mean merged expected errors
-----
  ‣ HG141-I2 - Merging Summary
    Merging Rate: 253459 / 261246 (97.0%)
    Median Merged Length: 472

    261246  Pairs (261.2k)
    253459  Merged (253.5k, 97.02%)
    177729  Alignments with zero diffs (68.03%)
       752  Too many diffs (> 10) (0.29%)
         3  Fwd too short (< 64) after tail trimming (0.00%)
        85  Rev too short (< 64) after tail trimming (0.03%)
      6945  No alignment found (2.66%)
         2  Alignment too short (< 20) (0.00%)
         0  Merged too short (< 100)
         0  Min Q too low (<0) (0.00%)
       187  Staggered pairs (0.07%) merged & trimmed
     32.62  Mean alignment length
    467.90  Mean merged length
      0.51  Mean fwd expected errors
      0.75  Mean rev expected errors
      0.81  Mean merged expected errors
-----
  ‣ HG141-I3 - Merging Summary
    Merging Rate: 163563 / 173242 (94.4%)
    Median Merged Length: 472

    173242  Pairs (173.2k)
    163563  Merged (163.6k, 94.41%)
     73771  Alignments with zero diffs (42.58%)
       899  Too many diffs (> 10) (0.52%)
         0  Fwd too short (< 64) after tail trimming (0.00%)
         5  Rev too short (< 64) after tail trimming (0.00%)
      8771  No alignment found (5.06%)
         4  Alignment too short (< 20) (0.00%)
         0  Merged too short (< 100)
         0  Min Q too low (<0) (0.00%)
        46  Staggered pairs (0.03%) merged & trimmed
     32.84  Mean alignment length
    468.48  Mean merged length
      1.04  Mean fwd expected errors
      1.13  Mean rev expected errors
      1.18  Mean merged expected errors
-----
  ‣ HG141-J1 - Merging Summary
    Merging Rate: 173717 / 181431 (95.7%)
    Median Merged Length: 472

    181431  Pairs (181.4k)
    173717  Merged (173.7k, 95.75%)
    119542  Alignments with zero diffs (65.89%)
       652  Too many diffs (> 10) (0.36%)
       197  Fwd too short (< 64) after tail trimming (0.11%)
      1115  Rev too short (< 64) after tail trimming (0.61%)
      5724  No alignment found (3.15%)
        11  Alignment too short (< 20) (0.01%)
        15  Merged too short (< 100)
         0  Min Q too low (<0) (0.00%)
       417  Staggered pairs (0.23%) merged & trimmed
     32.76  Mean alignment length
    466.20  Mean merged length
      0.54  Mean fwd expected errors
      0.81  Mean rev expected errors
      0.85  Mean merged expected errors
-----
  ‣ HG141-J2 - Merging Summary
    Merging Rate: 333157 / 357689 (93.1%)
    Median Merged Length: 472

    357689  Pairs (357.7k)
    333157  Merged (333.2k, 93.14%)
    219859  Alignments with zero diffs (61.47%)
      4505  Too many diffs (> 10) (1.26%)
        15  Fwd too short (< 64) after tail trimming (0.00%)
       144  Rev too short (< 64) after tail trimming (0.04%)
     19799  No alignment found (5.54%)
        69  Alignment too short (< 20) (0.02%)
         0  Merged too short (< 100)
         0  Min Q too low (<0) (0.00%)
       569  Staggered pairs (0.16%) merged & trimmed
     42.81  Mean alignment length
    455.38  Mean merged length
      0.58  Mean fwd expected errors
      0.80  Mean rev expected errors
      0.76  Mean merged expected errors
-----
  ‣ HG141-J3 - Merging Summary
    Merging Rate: 251155 / 286374 (87.7%)
    Median Merged Length: 449

    286374  Pairs (286.4k)
    251155  Merged (251.2k, 87.70%)
     76521  Alignments with zero diffs (26.72%)
     13267  Too many diffs (> 10) (4.63%)
        31  Fwd too short (< 64) after tail trimming (0.01%)
       223  Rev too short (< 64) after tail trimming (0.08%)
     21656  No alignment found (7.56%)
        42  Alignment too short (< 20) (0.01%)
         0  Merged too short (< 100)
         0  Min Q too low (<0) (0.00%)
       569  Staggered pairs (0.20%) merged & trimmed
     58.81  Mean alignment length
    439.58  Mean merged length
      1.08  Mean fwd expected errors
      1.59  Mean rev expected errors
      1.00  Mean merged expected errors
-----
  ‣ HG141-L1 - Merging Summary
    Merging Rate: 241595 / 250069 (96.6%)
    Median Merged Length: 472

    250069  Pairs (250.1k)
    241595  Merged (241.6k, 96.61%)
    163410  Alignments with zero diffs (65.35%)
      1491  Too many diffs (> 10) (0.60%)
       253  Fwd too short (< 64) after tail trimming (0.10%)
       943  Rev too short (< 64) after tail trimming (0.38%)
      5755  No alignment found (2.30%)
         7  Alignment too short (< 20) (0.00%)
        25  Merged too short (< 100)
         0  Min Q too low (<0) (0.00%)
       324  Staggered pairs (0.13%) merged & trimmed
     34.41  Mean alignment length
    465.94  Mean merged length
      0.53  Mean fwd expected errors
      0.77  Mean rev expected errors
      0.79  Mean merged expected errors
-----
  ‣ HG141-L2 - Merging Summary
    Merging Rate: 284689 / 295851 (96.2%)
    Median Merged Length: 472

    295851  Pairs (295.9k)
    284689  Merged (284.7k, 96.23%)
    176321  Alignments with zero diffs (59.60%)
      3015  Too many diffs (> 10) (1.02%)
         2  Fwd too short (< 64) after tail trimming (0.00%)
        55  Rev too short (< 64) after tail trimming (0.02%)
      8088  No alignment found (2.73%)
         2  Alignment too short (< 20) (0.00%)
         0  Merged too short (< 100)
         0  Min Q too low (<0) (0.00%)
       143  Staggered pairs (0.05%) merged & trimmed
     38.66  Mean alignment length
    462.35  Mean merged length
      0.59  Mean fwd expected errors
      0.89  Mean rev expected errors
      0.83  Mean merged expected errors
-----
  ‣ HG141-L3 - Merging Summary
    Merging Rate: 154380 / 162187 (95.2%)
    Median Merged Length: 472

    162187  Pairs (162.2k)
    154380  Merged (154.4k, 95.19%)
     69493  Alignments with zero diffs (42.85%)
       930  Too many diffs (> 10) (0.57%)
         0  Fwd too short (< 64) after tail trimming (0.00%)
        24  Rev too short (< 64) after tail trimming (0.01%)
      6850  No alignment found (4.22%)
         3  Alignment too short (< 20) (0.00%)
         0  Merged too short (< 100)
         0  Min Q too low (<0) (0.00%)
        55  Staggered pairs (0.03%) merged & trimmed
     32.57  Mean alignment length
    468.61  Mean merged length
      1.12  Mean fwd expected errors
      1.07  Mean rev expected errors
      1.19  Mean merged expected errors
-----
  ‣ HG141-O1 - Merging Summary
    Merging Rate: 625137 / 650898 (96.0%)
    Median Merged Length: 451

    650898  Pairs (650.9k)
    625137  Merged (625.1k, 96.04%)
    347800  Alignments with zero diffs (53.43%)
     10467  Too many diffs (> 10) (1.61%)
        29  Fwd too short (< 64) after tail trimming (0.00%)
       399  Rev too short (< 64) after tail trimming (0.06%)
     14859  No alignment found (2.28%)
         7  Alignment too short (< 20) (0.00%)
         0  Merged too short (< 100)
         0  Min Q too low (<0) (0.00%)
       123  Staggered pairs (0.02%) merged & trimmed
     44.59  Mean alignment length
    456.83  Mean merged length
      0.63  Mean fwd expected errors
      0.95  Mean rev expected errors
      0.78  Mean merged expected errors
-----
  ‣ HG141-O2 - Merging Summary
    Merging Rate: 240269 / 253469 (94.8%)
    Median Merged Length: 472

    253469  Pairs (253.5k)
    240269  Merged (240.3k, 94.79%)
    107086  Alignments with zero diffs (42.25%)
      1634  Too many diffs (> 10) (0.64%)
         6  Fwd too short (< 64) after tail trimming (0.00%)
        68  Rev too short (< 64) after tail trimming (0.03%)
     11490  No alignment found (4.53%)
         2  Alignment too short (< 20) (0.00%)
         0  Merged too short (< 100)
         0  Min Q too low (<0) (0.00%)
       199  Staggered pairs (0.08%) merged & trimmed
     33.10  Mean alignment length
    467.58  Mean merged length
      1.00  Mean fwd expected errors
      1.18  Mean rev expected errors
      1.19  Mean merged expected errors
-----
  ‣ HG141-O3 - Merging Summary
    Merging Rate: 213670 / 223761 (95.5%)
    Median Merged Length: 472

    223761  Pairs (223.8k)
    213670  Merged (213.7k, 95.49%)
     94193  Alignments with zero diffs (42.10%)
       739  Too many diffs (> 10) (0.33%)
         2  Fwd too short (< 64) after tail trimming (0.00%)
        51  Rev too short (< 64) after tail trimming (0.02%)
      9298  No alignment found (4.16%)
         1  Alignment too short (< 20) (0.00%)
         0  Merged too short (< 100)
         0  Min Q too low (<0) (0.00%)
       122  Staggered pairs (0.05%) merged & trimmed
     31.56  Mean alignment length
    469.42  Mean merged length
      1.18  Mean fwd expected errors
      1.11  Mean rev expected errors
      1.26  Mean merged expected errors
-----
  ‣ HG141-Q1 - Merging Summary
    Merging Rate: 197970 / 205832 (96.2%)
    Median Merged Length: 472

    205832  Pairs (205.8k)
    197970  Merged (198.0k, 96.18%)
    134252  Alignments with zero diffs (65.22%)
      1176  Too many diffs (> 10) (0.57%)
        41  Fwd too short (< 64) after tail trimming (0.02%)
       434  Rev too short (< 64) after tail trimming (0.21%)
      6197  No alignment found (3.01%)
        13  Alignment too short (< 20) (0.01%)
         1  Merged too short (< 100)
         0  Min Q too low (<0) (0.00%)
       253  Staggered pairs (0.12%) merged & trimmed
     35.90  Mean alignment length
    463.67  Mean merged length
      0.55  Mean fwd expected errors
      0.75  Mean rev expected errors
      0.77  Mean merged expected errors
-----
  ‣ HG141-Q2 - Merging Summary
    Merging Rate: 137016 / 145171 (94.4%)
    Median Merged Length: 472

    145171  Pairs (145.2k)
    137016  Merged (137.0k, 94.38%)
     52715  Alignments with zero diffs (36.31%)
      1029  Too many diffs (> 10) (0.71%)
         2  Fwd too short (< 64) after tail trimming (0.00%)
        12  Rev too short (< 64) after tail trimming (0.01%)
      7112  No alignment found (4.90%)
         0  Alignment too short (< 20) (0.00%)
         0  Merged too short (< 100)
         0  Min Q too low (<0) (0.00%)
        60  Staggered pairs (0.04%) merged & trimmed
     32.25  Mean alignment length
    469.13  Mean merged length
      1.17  Mean fwd expected errors
      1.48  Mean rev expected errors
      1.47  Mean merged expected errors
-----
  ‣ HG141-Q3 - Merging Summary
    Merging Rate: 356604 / 380244 (93.8%)
    Median Merged Length: 472

    380244  Pairs (380.2k)
    356604  Merged (356.6k, 93.78%)
    155312  Alignments with zero diffs (40.85%)
      3982  Too many diffs (> 10) (1.05%)
         3  Fwd too short (< 64) after tail trimming (0.00%)
        80  Rev too short (< 64) after tail trimming (0.02%)
     19555  No alignment found (5.14%)
        19  Alignment too short (< 20) (0.00%)
         1  Merged too short (< 100)
         0  Min Q too low (<0) (0.00%)
       436  Staggered pairs (0.11%) merged & trimmed
     36.77  Mean alignment length
    463.44  Mean merged length
      1.03  Mean fwd expected errors
      1.15  Mean rev expected errors
      1.14  Mean merged expected errors
-----
  ‣ HG141-R1 - Merging Summary
    Merging Rate: 263587 / 274961 (95.9%)
    Median Merged Length: 472

    274961  Pairs (275.0k)
    263587  Merged (263.6k, 95.86%)
    183310  Alignments with zero diffs (66.67%)
      1532  Too many diffs (> 10) (0.56%)
        32  Fwd too short (< 64) after tail trimming (0.01%)
       390  Rev too short (< 64) after tail trimming (0.14%)
      9416  No alignment found (3.42%)
         3  Alignment too short (< 20) (0.00%)
         1  Merged too short (< 100)
         0  Min Q too low (<0) (0.00%)
       372  Staggered pairs (0.14%) merged & trimmed
     35.22  Mean alignment length
    464.22  Mean merged length
      0.54  Mean fwd expected errors
      0.72  Mean rev expected errors
      0.78  Mean merged expected errors
-----
  ‣ HG141-R2 - Merging Summary
    Merging Rate: 90300 / 113033 (79.9%)
    Median Merged Length: 454

    113033  Pairs (113.0k)
     90300  Merged (90.3k, 79.89%)
     30680  Alignments with zero diffs (27.14%)
      8393  Too many diffs (> 10) (7.43%)
        24  Fwd too short (< 64) after tail trimming (0.02%)
       119  Rev too short (< 64) after tail trimming (0.11%)
     14193  No alignment found (12.56%)
         3  Alignment too short (< 20) (0.00%)
         1  Merged too short (< 100)
         0  Min Q too low (<0) (0.00%)
       557  Staggered pairs (0.49%) merged & trimmed
     69.50  Mean alignment length
    425.42  Mean merged length
      1.08  Mean fwd expected errors
      1.60  Mean rev expected errors
      1.01  Mean merged expected errors
-----
  ‣ HG141-R3 - Merging Summary
    Merging Rate: 233044 / 249193 (93.5%)
    Median Merged Length: 453

    249193  Pairs (249.2k)
    233044  Merged (233.0k, 93.52%)
     83699  Alignments with zero diffs (33.59%)
      5734  Too many diffs (> 10) (2.30%)
         3  Fwd too short (< 64) after tail trimming (0.00%)
        16  Rev too short (< 64) after tail trimming (0.01%)
     10396  No alignment found (4.17%)
         0  Alignment too short (< 20) (0.00%)
         0  Merged too short (< 100)
         0  Min Q too low (<0) (0.00%)
        62  Staggered pairs (0.02%) merged & trimmed
     42.69  Mean alignment length
    458.75  Mean merged length
      1.02  Mean fwd expected errors
      1.41  Mean rev expected errors
      1.09  Mean merged expected errors
-----
  ‣ HG225-B1 - Merging Summary
    Merging Rate: 65077 / 69364 (93.8%)
    Median Merged Length: 472

     69364  Pairs (69.4k)
     65077  Merged (65.1k, 93.82%)
     45735  Alignments with zero diffs (65.93%)
       385  Too many diffs (> 10) (0.56%)
       168  Fwd too short (< 64) after tail trimming (0.24%)
       425  Rev too short (< 64) after tail trimming (0.61%)
      3206  No alignment found (4.62%)
        57  Alignment too short (< 20) (0.08%)
        46  Merged too short (< 100)
         0  Min Q too low (<0) (0.00%)
       321  Staggered pairs (0.46%) merged & trimmed
     36.53  Mean alignment length
    457.94  Mean merged length
      0.51  Mean fwd expected errors
      0.74  Mean rev expected errors
      0.76  Mean merged expected errors
-----
  ‣ HG225-B2 - Merging Summary
    Merging Rate: 304863 / 324118 (94.1%)
    Median Merged Length: 472

    324118  Pairs (324.1k)
    304863  Merged (304.9k, 94.06%)
    128215  Alignments with zero diffs (39.56%)
      3746  Too many diffs (> 10) (1.16%)
         3  Fwd too short (< 64) after tail trimming (0.00%)
        34  Rev too short (< 64) after tail trimming (0.01%)
     15462  No alignment found (4.77%)
        10  Alignment too short (< 20) (0.00%)
         0  Merged too short (< 100)
         0  Min Q too low (<0) (0.00%)
       441  Staggered pairs (0.14%) merged & trimmed
     36.98  Mean alignment length
    463.09  Mean merged length
      1.10  Mean fwd expected errors
      1.15  Mean rev expected errors
      1.14  Mean merged expected errors
-----
  ‣ HG225-B3 - Merging Summary
    Merging Rate: 239744 / 258166 (92.9%)
    Median Merged Length: 449

    258166  Pairs (258.2k)
    239744  Merged (239.7k, 92.86%)
     67345  Alignments with zero diffs (26.09%)
      9346  Too many diffs (> 10) (3.62%)
         0  Fwd too short (< 64) after tail trimming (0.00%)
         5  Rev too short (< 64) after tail trimming (0.00%)
      9071  No alignment found (3.51%)
         0  Alignment too short (< 20) (0.00%)
         0  Merged too short (< 100)
         0  Min Q too low (<0) (0.00%)
        79  Staggered pairs (0.03%) merged & trimmed
     48.94  Mean alignment length
    452.44  Mean merged length
      1.12  Mean fwd expected errors
      1.63  Mean rev expected errors
      1.09  Mean merged expected errors
-----
  ‣ HG225-D1 - Merging Summary
    Merging Rate: 58065 / 61429 (94.5%)
    Median Merged Length: 472

     61429  Pairs (61.4k)
     58065  Merged (58.1k, 94.52%)
     40698  Alignments with zero diffs (66.25%)
       306  Too many diffs (> 10) (0.50%)
       173  Fwd too short (< 64) after tail trimming (0.28%)
       535  Rev too short (< 64) after tail trimming (0.87%)
      2314  No alignment found (3.77%)
        17  Alignment too short (< 20) (0.03%)
        19  Merged too short (< 100)
         0  Min Q too low (<0) (0.00%)
       208  Staggered pairs (0.34%) merged & trimmed
     36.07  Mean alignment length
    459.24  Mean merged length
      0.53  Mean fwd expected errors
      0.73  Mean rev expected errors
      0.77  Mean merged expected errors
-----
  ‣ HG225-D2 - Merging Summary
    Merging Rate: 345291 / 368629 (93.7%)
    Median Merged Length: 472

    368629  Pairs (368.6k)
    345291  Merged (345.3k, 93.67%)
    142652  Alignments with zero diffs (38.70%)
      5763  Too many diffs (> 10) (1.56%)
         7  Fwd too short (< 64) after tail trimming (0.00%)
       143  Rev too short (< 64) after tail trimming (0.04%)
     17412  No alignment found (4.72%)
        11  Alignment too short (< 20) (0.00%)
         2  Merged too short (< 100)
         0  Min Q too low (<0) (0.00%)
       338  Staggered pairs (0.09%) merged & trimmed
     37.03  Mean alignment length
    463.31  Mean merged length
      1.12  Mean fwd expected errors
      1.21  Mean rev expected errors
      1.16  Mean merged expected errors
-----
  ‣ HG225-D3 - Merging Summary
    Merging Rate: 193719 / 208008 (93.1%)
    Median Merged Length: 449

    208008  Pairs (208.0k)
    193719  Merged (193.7k, 93.13%)
     52657  Alignments with zero diffs (25.31%)
      7550  Too many diffs (> 10) (3.63%)
         0  Fwd too short (< 64) after tail trimming (0.00%)
         3  Rev too short (< 64) after tail trimming (0.00%)
      6736  No alignment found (3.24%)
         0  Alignment too short (< 20) (0.00%)
         0  Merged too short (< 100)
         0  Min Q too low (<0) (0.00%)
        23  Staggered pairs (0.01%) merged & trimmed
     51.10  Mean alignment length
    450.53  Mean merged length
      1.09  Mean fwd expected errors
      1.63  Mean rev expected errors
      1.02  Mean merged expected errors
-----
  ‣ HG225-I1 - Merging Summary
    Merging Rate: 66187 / 73519 (90.0%)
    Median Merged Length: 449

     73519  Pairs (73.5k)
     66187  Merged (66.2k, 90.03%)
     32004  Alignments with zero diffs (43.53%)
      2037  Too many diffs (> 10) (2.77%)
       241  Fwd too short (< 64) after tail trimming (0.33%)
      1198  Rev too short (< 64) after tail trimming (1.63%)
      3805  No alignment found (5.18%)
        31  Alignment too short (< 20) (0.04%)
        20  Merged too short (< 100)
         0  Min Q too low (<0) (0.00%)
       412  Staggered pairs (0.56%) merged & trimmed
     58.78  Mean alignment length
    433.66  Mean merged length
      0.64  Mean fwd expected errors
      1.06  Mean rev expected errors
      0.72  Mean merged expected errors
-----
  ‣ HG225-I2 - Merging Summary
    Merging Rate: 223259 / 253431 (88.1%)
    Median Merged Length: 451

    253431  Pairs (253.4k)
    223259  Merged (223.3k, 88.09%)
    114729  Alignments with zero diffs (45.27%)
      7989  Too many diffs (> 10) (3.15%)
        13  Fwd too short (< 64) after tail trimming (0.01%)
       128  Rev too short (< 64) after tail trimming (0.05%)
     22010  No alignment found (8.68%)
        32  Alignment too short (< 20) (0.01%)
         0  Merged too short (< 100)
         0  Min Q too low (<0) (0.00%)
      1135  Staggered pairs (0.45%) merged & trimmed
     60.30  Mean alignment length
    433.44  Mean merged length
      0.59  Mean fwd expected errors
      1.11  Mean rev expected errors
      0.76  Mean merged expected errors
-----
  ‣ HG225-I3 - Merging Summary
    Merging Rate: 182835 / 196213 (93.2%)
    Median Merged Length: 472

    196213  Pairs (196.2k)
    182835  Merged (182.8k, 93.18%)
     72824  Alignments with zero diffs (37.11%)
      2197  Too many diffs (> 10) (1.12%)
         0  Fwd too short (< 64) after tail trimming (0.00%)
        11  Rev too short (< 64) after tail trimming (0.01%)
     11167  No alignment found (5.69%)
         3  Alignment too short (< 20) (0.00%)
         0  Merged too short (< 100)
         0  Min Q too low (<0) (0.00%)
       101  Staggered pairs (0.05%) merged & trimmed
     35.49  Mean alignment length
    465.59  Mean merged length
      1.08  Mean fwd expected errors
      1.32  Mean rev expected errors
      1.22  Mean merged expected errors
-----
  ‣ HG225-J1 - Merging Summary
    Merging Rate: 30091 / 37684 (79.9%)
    Median Merged Length: 471

     37684  Pairs (37.7k)
     30091  Merged (30.1k, 79.85%)
     17920  Alignments with zero diffs (47.55%)
      1348  Too many diffs (> 10) (3.58%)
       385  Fwd too short (< 64) after tail trimming (1.02%)
      1630  Rev too short (< 64) after tail trimming (4.33%)
      4148  No alignment found (11.01%)
        49  Alignment too short (< 20) (0.13%)
        33  Merged too short (< 100)
         0  Min Q too low (<0) (0.00%)
       495  Staggered pairs (1.31%) merged & trimmed
     65.32  Mean alignment length
    412.75  Mean merged length
      0.55  Mean fwd expected errors
      0.96  Mean rev expected errors
      0.66  Mean merged expected errors
-----
  ‣ HG225-J2 - Merging Summary
    Merging Rate: 352287 / 394987 (89.2%)
    Median Merged Length: 472

    394987  Pairs (395.0k)
    352287  Merged (352.3k, 89.19%)
    236496  Alignments with zero diffs (59.87%)
      6177  Too many diffs (> 10) (1.56%)
         8  Fwd too short (< 64) after tail trimming (0.00%)
       118  Rev too short (< 64) after tail trimming (0.03%)
     36222  No alignment found (9.17%)
       175  Alignment too short (< 20) (0.04%)
         0  Merged too short (< 100)
         0  Min Q too low (<0) (0.00%)
      1262  Staggered pairs (0.32%) merged & trimmed
     48.46  Mean alignment length
    447.27  Mean merged length
      0.50  Mean fwd expected errors
      0.79  Mean rev expected errors
      0.73  Mean merged expected errors
-----
  ‣ HG225-J3 - Merging Summary
    Merging Rate: 188923 / 221433 (85.3%)
    Median Merged Length: 449

    221433  Pairs (221.4k)
    188923  Merged (188.9k, 85.32%)
     59893  Alignments with zero diffs (27.05%)
     10207  Too many diffs (> 10) (4.61%)
         0  Fwd too short (< 64) after tail trimming (0.00%)
        30  Rev too short (< 64) after tail trimming (0.01%)
     22248  No alignment found (10.05%)
        25  Alignment too short (< 20) (0.01%)
         0  Merged too short (< 100)
         0  Min Q too low (<0) (0.00%)
       713  Staggered pairs (0.32%) merged & trimmed
     56.90  Mean alignment length
    440.28  Mean merged length
      1.07  Mean fwd expected errors
      1.56  Mean rev expected errors
      1.03  Mean merged expected errors
-----
  ‣ HG225-L1 - Merging Summary
    Merging Rate: 335020 / 344679 (97.2%)
    Median Merged Length: 472

    344679  Pairs (344.7k)
    335020  Merged (335.0k, 97.20%)
    237472  Alignments with zero diffs (68.90%)
       509  Too many diffs (> 10) (0.15%)
       213  Fwd too short (< 64) after tail trimming (0.06%)
      1401  Rev too short (< 64) after tail trimming (0.41%)
      7505  No alignment found (2.18%)
        13  Alignment too short (< 20) (0.00%)
        18  Merged too short (< 100)
         0  Min Q too low (<0) (0.00%)
       379  Staggered pairs (0.11%) merged & trimmed
     30.80  Mean alignment length
    469.48  Mean merged length
      0.54  Mean fwd expected errors
      0.74  Mean rev expected errors
      0.83  Mean merged expected errors
-----
  ‣ HG225-L2 - Merging Summary
    Merging Rate: 311631 / 327885 (95.0%)
    Median Merged Length: 449

    327885  Pairs (327.9k)
    311631  Merged (311.6k, 95.04%)
    137194  Alignments with zero diffs (41.84%)
      8092  Too many diffs (> 10) (2.47%)
         2  Fwd too short (< 64) after tail trimming (0.00%)
        31  Rev too short (< 64) after tail trimming (0.01%)
      8128  No alignment found (2.48%)
         1  Alignment too short (< 20) (0.00%)
         0  Merged too short (< 100)
         0  Min Q too low (<0) (0.00%)
       118  Staggered pairs (0.04%) merged & trimmed
     53.04  Mean alignment length
    448.13  Mean merged length
      0.64  Mean fwd expected errors
      1.20  Mean rev expected errors
      0.80  Mean merged expected errors
-----
  ‣ HG225-L3 - Merging Summary
    Merging Rate: 157772 / 171936 (91.8%)
    Median Merged Length: 472

    171936  Pairs (171.9k)
    157772  Merged (157.8k, 91.76%)
     65309  Alignments with zero diffs (37.98%)
      2500  Too many diffs (> 10) (1.45%)
         4  Fwd too short (< 64) after tail trimming (0.00%)
        24  Rev too short (< 64) after tail trimming (0.01%)
     11628  No alignment found (6.76%)
         8  Alignment too short (< 20) (0.00%)
         0  Merged too short (< 100)
         0  Min Q too low (<0) (0.00%)
       230  Staggered pairs (0.13%) merged & trimmed
     36.96  Mean alignment length
    463.19  Mean merged length
      1.08  Mean fwd expected errors
      1.30  Mean rev expected errors
      1.24  Mean merged expected errors
-----
  ‣ HG225-O1 - Merging Summary
    Merging Rate: 278661 / 287427 (97.0%)
    Median Merged Length: 472

    287427  Pairs (287.4k)
    278661  Merged (278.7k, 96.95%)
    199907  Alignments with zero diffs (69.55%)
       588  Too many diffs (> 10) (0.20%)
        11  Fwd too short (< 64) after tail trimming (0.00%)
       188  Rev too short (< 64) after tail trimming (0.07%)
      7968  No alignment found (2.77%)
         7  Alignment too short (< 20) (0.00%)
         4  Merged too short (< 100)
         0  Min Q too low (<0) (0.00%)
       178  Staggered pairs (0.06%) merged & trimmed
     31.96  Mean alignment length
    468.68  Mean merged length
      0.54  Mean fwd expected errors
      0.67  Mean rev expected errors
      0.77  Mean merged expected errors
-----
  ‣ HG225-O2 - Merging Summary
    Merging Rate: 69679 / 102381 (68.1%)
    Median Merged Length: 336

    102381  Pairs (102.4k)
     69679  Merged (69.7k, 68.06%)
     25536  Alignments with zero diffs (24.94%)
      9688  Too many diffs (> 10) (9.46%)
        73  Fwd too short (< 64) after tail trimming (0.07%)
       823  Rev too short (< 64) after tail trimming (0.80%)
     22096  No alignment found (21.58%)
        20  Alignment too short (< 20) (0.02%)
         2  Merged too short (< 100)
         0  Min Q too low (<0) (0.00%)
      2269  Staggered pairs (2.22%) merged & trimmed
    106.10  Mean alignment length
    351.61  Mean merged length
      0.82  Mean fwd expected errors
      1.57  Mean rev expected errors
      0.62  Mean merged expected errors
-----
  ‣ HG225-O3 - Merging Summary
    Merging Rate: 147940 / 159271 (92.9%)
    Median Merged Length: 472

    159271  Pairs (159.3k)
    147940  Merged (147.9k, 92.89%)
     54457  Alignments with zero diffs (34.19%)
      2674  Too many diffs (> 10) (1.68%)
         4  Fwd too short (< 64) after tail trimming (0.00%)
        58  Rev too short (< 64) after tail trimming (0.04%)
      8586  No alignment found (5.39%)
         9  Alignment too short (< 20) (0.01%)
         0  Merged too short (< 100)
         0  Min Q too low (<0) (0.00%)
       183  Staggered pairs (0.11%) merged & trimmed
     37.63  Mean alignment length
    462.80  Mean merged length
      1.10  Mean fwd expected errors
      1.47  Mean rev expected errors
      1.29  Mean merged expected errors
-----
  ‣ HG225-Q1 - Merging Summary
    Merging Rate: 218365 / 226039 (96.6%)
    Median Merged Length: 472

    226039  Pairs (226.0k)
    218365  Merged (218.4k, 96.61%)
    141341  Alignments with zero diffs (62.53%)
      1680  Too many diffs (> 10) (0.74%)
        18  Fwd too short (< 64) after tail trimming (0.01%)
       169  Rev too short (< 64) after tail trimming (0.07%)
      5807  No alignment found (2.57%)
         0  Alignment too short (< 20) (0.00%)
         0  Merged too short (< 100)
         0  Min Q too low (<0) (0.00%)
       109  Staggered pairs (0.05%) merged & trimmed
     35.33  Mean alignment length
    465.12  Mean merged length
      0.61  Mean fwd expected errors
      0.85  Mean rev expected errors
      0.84  Mean merged expected errors
-----
  ‣ HG225-Q2 - Merging Summary
    Merging Rate: 143106 / 186263 (76.8%)
    Median Merged Length: 449

    186263  Pairs (186.3k)
    143106  Merged (143.1k, 76.83%)
     42645  Alignments with zero diffs (22.90%)
     12831  Too many diffs (> 10) (6.89%)
        21  Fwd too short (< 64) after tail trimming (0.01%)
       122  Rev too short (< 64) after tail trimming (0.07%)
     30171  No alignment found (16.20%)
        10  Alignment too short (< 20) (0.01%)
         2  Merged too short (< 100)
         0  Min Q too low (<0) (0.00%)
      1200  Staggered pairs (0.64%) merged & trimmed
     73.15  Mean alignment length
    419.46  Mean merged length
      1.08  Mean fwd expected errors
      1.65  Mean rev expected errors
      0.94  Mean merged expected errors
-----
  ‣ HG225-Q3 - Merging Summary
    Merging Rate: 94593 / 110670 (85.5%)
    Median Merged Length: 449

    110670  Pairs (110.7k)
     94593  Merged (94.6k, 85.47%)
     27565  Alignments with zero diffs (24.91%)
      6091  Too many diffs (> 10) (5.50%)
       389  Fwd too short (< 64) after tail trimming (0.35%)
       559  Rev too short (< 64) after tail trimming (0.51%)
      9017  No alignment found (8.15%)
        18  Alignment too short (< 20) (0.02%)
         3  Merged too short (< 100)
         0  Min Q too low (<0) (0.00%)
       726  Staggered pairs (0.66%) merged & trimmed
     64.91  Mean alignment length
    427.42  Mean merged length
      0.95  Mean fwd expected errors
      1.67  Mean rev expected errors
      0.87  Mean merged expected errors
-----
  ‣ HG225-R1 - Merging Summary
    Merging Rate: 192002 / 200820 (95.6%)
    Median Merged Length: 449

    200820  Pairs (200.8k)
    192002  Merged (192.0k, 95.61%)
     99121  Alignments with zero diffs (49.36%)
      3998  Too many diffs (> 10) (1.99%)
         1  Fwd too short (< 64) after tail trimming (0.00%)
        10  Rev too short (< 64) after tail trimming (0.00%)
      4809  No alignment found (2.39%)
         0  Alignment too short (< 20) (0.00%)
         0  Merged too short (< 100)
         0  Min Q too low (<0) (0.00%)
        33  Staggered pairs (0.02%) merged & trimmed
     49.31  Mean alignment length
    452.05  Mean merged length
      0.63  Mean fwd expected errors
      0.98  Mean rev expected errors
      0.75  Mean merged expected errors
-----
  ‣ HG225-R2 - Merging Summary
    Merging Rate: 278075 / 307229 (90.5%)
    Median Merged Length: 451

    307229  Pairs (307.2k)
    278075  Merged (278.1k, 90.51%)
     90335  Alignments with zero diffs (29.40%)
     11332  Too many diffs (> 10) (3.69%)
         1  Fwd too short (< 64) after tail trimming (0.00%)
        30  Rev too short (< 64) after tail trimming (0.01%)
     17779  No alignment found (5.79%)
        12  Alignment too short (< 20) (0.00%)
         0  Merged too short (< 100)
         0  Min Q too low (<0) (0.00%)
       259  Staggered pairs (0.08%) merged & trimmed
     46.19  Mean alignment length
    454.49  Mean merged length
      1.21  Mean fwd expected errors
      1.49  Mean rev expected errors
      1.18  Mean merged expected errors
-----
  ‣ HG225-R3 - Merging Summary
    Merging Rate: 27932 / 35570 (78.5%)
    Median Merged Length: 470

     35570  Pairs (35.6k)
     27932  Merged (27.9k, 78.53%)
     11388  Alignments with zero diffs (32.02%)
      1675  Too many diffs (> 10) (4.71%)
       315  Fwd too short (< 64) after tail trimming (0.89%)
       429  Rev too short (< 64) after tail trimming (1.21%)
      5184  No alignment found (14.57%)
        30  Alignment too short (< 20) (0.08%)
         5  Merged too short (< 100)
         0  Min Q too low (<0) (0.00%)
       459  Staggered pairs (1.29%) merged & trimmed
     64.91  Mean alignment length
    416.68  Mean merged length
      0.93  Mean fwd expected errors
      1.34  Mean rev expected errors
      0.91  Mean merged expected errors
-----
  ‣ HG319-B1 - Merging Summary
    Merging Rate: 125252 / 130294 (96.1%)
    Median Merged Length: 452

    130294  Pairs (130.3k)
    125252  Merged (125.3k, 96.13%)
     66309  Alignments with zero diffs (50.89%)
      1729  Too many diffs (> 10) (1.33%)
        70  Fwd too short (< 64) after tail trimming (0.05%)
       353  Rev too short (< 64) after tail trimming (0.27%)
      2852  No alignment found (2.19%)
        21  Alignment too short (< 20) (0.02%)
        17  Merged too short (< 100)
         0  Min Q too low (<0) (0.00%)
       174  Staggered pairs (0.13%) merged & trimmed
     46.88  Mean alignment length
    452.19  Mean merged length
      0.56  Mean fwd expected errors
      1.03  Mean rev expected errors
      0.76  Mean merged expected errors
-----
  ‣ HG319-B2 - Merging Summary
    Merging Rate: 203163 / 216773 (93.7%)
    Median Merged Length: 472

    216773  Pairs (216.8k)
    203163  Merged (203.2k, 93.72%)
     93547  Alignments with zero diffs (43.15%)
      1496  Too many diffs (> 10) (0.69%)
        12  Fwd too short (< 64) after tail trimming (0.01%)
       183  Rev too short (< 64) after tail trimming (0.08%)
     11907  No alignment found (5.49%)
        12  Alignment too short (< 20) (0.01%)
         0  Merged too short (< 100)
         0  Min Q too low (<0) (0.00%)
       456  Staggered pairs (0.21%) merged & trimmed
     34.69  Mean alignment length
    463.70  Mean merged length
      1.04  Mean fwd expected errors
      1.16  Mean rev expected errors
      1.18  Mean merged expected errors
-----
  ‣ HG319-B3 - Merging Summary
    Merging Rate: 313818 / 331297 (94.7%)
    Median Merged Length: 472

    331297  Pairs (331.3k)
    313818  Merged (313.8k, 94.72%)
    131419  Alignments with zero diffs (39.67%)
      3887  Too many diffs (> 10) (1.17%)
         0  Fwd too short (< 64) after tail trimming (0.00%)
         5  Rev too short (< 64) after tail trimming (0.00%)
     13584  No alignment found (4.10%)
         3  Alignment too short (< 20) (0.00%)
         0  Merged too short (< 100)
         0  Min Q too low (<0) (0.00%)
        45  Staggered pairs (0.01%) merged & trimmed
     35.57  Mean alignment length
    465.93  Mean merged length
      1.06  Mean fwd expected errors
      1.22  Mean rev expected errors
      1.16  Mean merged expected errors
-----
  ‣ HG319-D1 - Merging Summary
    Merging Rate: 92700 / 95790 (96.8%)
    Median Merged Length: 472

     95790  Pairs (95.8k)
     92700  Merged (92.7k, 96.77%)
     62709  Alignments with zero diffs (65.47%)
       325  Too many diffs (> 10) (0.34%)
        48  Fwd too short (< 64) after tail trimming (0.05%)
       228  Rev too short (< 64) after tail trimming (0.24%)
      2448  No alignment found (2.56%)
        23  Alignment too short (< 20) (0.02%)
        18  Merged too short (< 100)
         0  Min Q too low (<0) (0.00%)
       156  Staggered pairs (0.16%) merged & trimmed
     33.03  Mean alignment length
    466.10  Mean merged length
      0.55  Mean fwd expected errors
      0.86  Mean rev expected errors
      0.87  Mean merged expected errors
-----
  ‣ HG319-D2 - Merging Summary
    Merging Rate: 306162 / 330611 (92.6%)
    Median Merged Length: 472

    330611  Pairs (330.6k)
    306162  Merged (306.2k, 92.60%)
    140527  Alignments with zero diffs (42.51%)
      3393  Too many diffs (> 10) (1.03%)
        49  Fwd too short (< 64) after tail trimming (0.01%)
       588  Rev too short (< 64) after tail trimming (0.18%)
     20408  No alignment found (6.17%)
         5  Alignment too short (< 20) (0.00%)
         6  Merged too short (< 100)
         0  Min Q too low (<0) (0.00%)
      1092  Staggered pairs (0.33%) merged & trimmed
     37.86  Mean alignment length
    457.82  Mean merged length
      1.08  Mean fwd expected errors
      1.17  Mean rev expected errors
      1.15  Mean merged expected errors
-----
  ‣ HG319-D3 - Merging Summary
    Merging Rate: 214332 / 224269 (95.6%)
    Median Merged Length: 472

    224269  Pairs (224.3k)
    214332  Merged (214.3k, 95.57%)
     96579  Alignments with zero diffs (43.06%)
       685  Too many diffs (> 10) (0.31%)
         0  Fwd too short (< 64) after tail trimming (0.00%)
        17  Rev too short (< 64) after tail trimming (0.01%)
      9235  No alignment found (4.12%)
         0  Alignment too short (< 20) (0.00%)
         0  Merged too short (< 100)
         0  Min Q too low (<0) (0.00%)
        39  Staggered pairs (0.02%) merged & trimmed
     31.22  Mean alignment length
    470.31  Mean merged length
      1.05  Mean fwd expected errors
      1.15  Mean rev expected errors
      1.21  Mean merged expected errors
-----
  ‣ HG319-I1 - Merging Summary
    Merging Rate: 299144 / 308212 (97.1%)
    Median Merged Length: 472

    308212  Pairs (308.2k)
    299144  Merged (299.1k, 97.06%)
    207989  Alignments with zero diffs (67.48%)
       546  Too many diffs (> 10) (0.18%)
         1  Fwd too short (< 64) after tail trimming (0.00%)
        50  Rev too short (< 64) after tail trimming (0.02%)
      8456  No alignment found (2.74%)
        14  Alignment too short (< 20) (0.00%)
         1  Merged too short (< 100)
         0  Min Q too low (<0) (0.00%)
       144  Staggered pairs (0.05%) merged & trimmed
     31.93  Mean alignment length
    469.07  Mean merged length
      0.52  Mean fwd expected errors
      0.78  Mean rev expected errors
      0.84  Mean merged expected errors
-----
  ‣ HG319-I2 - Merging Summary
    Merging Rate: 229255 / 246196 (93.1%)
    Median Merged Length: 470

    246196  Pairs (246.2k)
    229255  Merged (229.3k, 93.12%)
    132536  Alignments with zero diffs (53.83%)
      4639  Too many diffs (> 10) (1.88%)
         4  Fwd too short (< 64) after tail trimming (0.00%)
        67  Rev too short (< 64) after tail trimming (0.03%)
     12217  No alignment found (4.96%)
        13  Alignment too short (< 20) (0.01%)
         1  Merged too short (< 100)
         0  Min Q too low (<0) (0.00%)
       422  Staggered pairs (0.17%) merged & trimmed
     49.25  Mean alignment length
    449.41  Mean merged length
      0.62  Mean fwd expected errors
      0.93  Mean rev expected errors
      0.78  Mean merged expected errors
-----
  ‣ HG319-I3 - Merging Summary
    Merging Rate: 249122 / 261574 (95.2%)
    Median Merged Length: 472

    261574  Pairs (261.6k)
    249122  Merged (249.1k, 95.24%)
    109565  Alignments with zero diffs (41.89%)
       514  Too many diffs (> 10) (0.20%)
         1  Fwd too short (< 64) after tail trimming (0.00%)
         4  Rev too short (< 64) after tail trimming (0.00%)
     11930  No alignment found (4.56%)
         3  Alignment too short (< 20) (0.00%)
         0  Merged too short (< 100)
         0  Min Q too low (<0) (0.00%)
        54  Staggered pairs (0.02%) merged & trimmed
     30.80  Mean alignment length
    470.70  Mean merged length
      1.07  Mean fwd expected errors
      1.16  Mean rev expected errors
      1.24  Mean merged expected errors
-----
  ‣ HG319-J1 - Merging Summary
    Merging Rate: 230353 / 246876 (93.3%)
    Median Merged Length: 470

    246876  Pairs (246.9k)
    230353  Merged (230.4k, 93.31%)
    153444  Alignments with zero diffs (62.15%)
      2397  Too many diffs (> 10) (0.97%)
         0  Fwd too short (< 64) after tail trimming (0.00%)
        86  Rev too short (< 64) after tail trimming (0.03%)
     14037  No alignment found (5.69%)
         3  Alignment too short (< 20) (0.00%)
         0  Merged too short (< 100)
         0  Min Q too low (<0) (0.00%)
       434  Staggered pairs (0.18%) merged & trimmed
     44.24  Mean alignment length
    453.40  Mean merged length
      0.69  Mean fwd expected errors
      0.70  Mean rev expected errors
      0.81  Mean merged expected errors
-----
  ‣ HG319-J2 - Merging Summary
    Merging Rate: 383627 / 398225 (96.3%)
    Median Merged Length: 472

    398225  Pairs (398.2k)
    383627  Merged (383.6k, 96.33%)
    264870  Alignments with zero diffs (66.51%)
      1751  Too many diffs (> 10) (0.44%)
         7  Fwd too short (< 64) after tail trimming (0.00%)
       215  Rev too short (< 64) after tail trimming (0.05%)
     12622  No alignment found (3.17%)
         3  Alignment too short (< 20) (0.00%)
         0  Merged too short (< 100)
         0  Min Q too low (<0) (0.00%)
       495  Staggered pairs (0.12%) merged & trimmed
     34.48  Mean alignment length
    464.73  Mean merged length
      0.53  Mean fwd expected errors
      0.81  Mean rev expected errors
      0.84  Mean merged expected errors
-----
  ‣ HG319-J3 - Merging Summary
    Merging Rate: 149612 / 163430 (91.5%)
    Median Merged Length: 472

    163430  Pairs (163.4k)
    149612  Merged (149.6k, 91.55%)
     65859  Alignments with zero diffs (40.30%)
      2230  Too many diffs (> 10) (1.36%)
         5  Fwd too short (< 64) after tail trimming (0.00%)
        67  Rev too short (< 64) after tail trimming (0.04%)
     11507  No alignment found (7.04%)
         9  Alignment too short (< 20) (0.01%)
         0  Merged too short (< 100)
         0  Min Q too low (<0) (0.00%)
       504  Staggered pairs (0.31%) merged & trimmed
     40.54  Mean alignment length
    457.35  Mean merged length
      1.11  Mean fwd expected errors
      1.17  Mean rev expected errors
      1.19  Mean merged expected errors
-----
  ‣ HG319-L1 - Merging Summary
    Merging Rate: 346019 / 356603 (97.0%)
    Median Merged Length: 472

    356603  Pairs (356.6k)
    346019  Merged (346.0k, 97.03%)
    237292  Alignments with zero diffs (66.54%)
       753  Too many diffs (> 10) (0.21%)
         0  Fwd too short (< 64) after tail trimming (0.00%)
        41  Rev too short (< 64) after tail trimming (0.01%)
      9784  No alignment found (2.74%)
         6  Alignment too short (< 20) (0.00%)
         0  Merged too short (< 100)
         0  Min Q too low (<0) (0.00%)
       129  Staggered pairs (0.04%) merged & trimmed
     31.84  Mean alignment length
    469.34  Mean merged length
      0.59  Mean fwd expected errors
      0.77  Mean rev expected errors
      0.87  Mean merged expected errors
-----
  ‣ HG319-L2 - Merging Summary
    Merging Rate: 457671 / 472320 (96.9%)
    Median Merged Length: 472

    472320  Pairs (472.3k)
    457671  Merged (457.7k, 96.90%)
    312656  Alignments with zero diffs (66.20%)
      1395  Too many diffs (> 10) (0.30%)
         1  Fwd too short (< 64) after tail trimming (0.00%)
        70  Rev too short (< 64) after tail trimming (0.01%)
     13179  No alignment found (2.79%)
         4  Alignment too short (< 20) (0.00%)
         0  Merged too short (< 100)
         0  Min Q too low (<0) (0.00%)
       354  Staggered pairs (0.07%) merged & trimmed
     32.75  Mean alignment length
    467.71  Mean merged length
      0.58  Mean fwd expected errors
      0.79  Mean rev expected errors
      0.87  Mean merged expected errors
-----
  ‣ HG319-L3 - Merging Summary
    Merging Rate: 201400 / 211510 (95.2%)
    Median Merged Length: 472

    211510  Pairs (211.5k)
    201400  Merged (201.4k, 95.22%)
     92223  Alignments with zero diffs (43.60%)
       876  Too many diffs (> 10) (0.41%)
         1  Fwd too short (< 64) after tail trimming (0.00%)
        26  Rev too short (< 64) after tail trimming (0.01%)
      9203  No alignment found (4.35%)
         4  Alignment too short (< 20) (0.00%)
         0  Merged too short (< 100)
         0  Min Q too low (<0) (0.00%)
       134  Staggered pairs (0.06%) merged & trimmed
     32.94  Mean alignment length
    467.60  Mean merged length
      1.06  Mean fwd expected errors
      1.10  Mean rev expected errors
      1.19  Mean merged expected errors
-----
  ‣ HG319-O1 - Merging Summary
    Merging Rate: 273644 / 284243 (96.3%)
    Median Merged Length: 472

    284243  Pairs (284.2k)
    273644  Merged (273.6k, 96.27%)
    192600  Alignments with zero diffs (67.76%)
       853  Too many diffs (> 10) (0.30%)
        64  Fwd too short (< 64) after tail trimming (0.02%)
       754  Rev too short (< 64) after tail trimming (0.27%)
      8921  No alignment found (3.14%)
         6  Alignment too short (< 20) (0.00%)
         1  Merged too short (< 100)
         0  Min Q too low (<0) (0.00%)
       468  Staggered pairs (0.16%) merged & trimmed
     32.52  Mean alignment length
    465.39  Mean merged length
      0.58  Mean fwd expected errors
      0.77  Mean rev expected errors
      0.83  Mean merged expected errors
-----
  ‣ HG319-O2 - Merging Summary
    Merging Rate: 154482 / 170966 (90.4%)
    Median Merged Length: 472

    170966  Pairs (171.0k)
    154482  Merged (154.5k, 90.36%)
     72602  Alignments with zero diffs (42.47%)
      2868  Too many diffs (> 10) (1.68%)
       130  Fwd too short (< 64) after tail trimming (0.08%)
       934  Rev too short (< 64) after tail trimming (0.55%)
     12532  No alignment found (7.33%)
         9  Alignment too short (< 20) (0.01%)
        11  Merged too short (< 100)
         0  Min Q too low (<0) (0.00%)
      1061  Staggered pairs (0.62%) merged & trimmed
     44.70  Mean alignment length
    446.69  Mean merged length
      0.98  Mean fwd expected errors
      1.06  Mean rev expected errors
      1.02  Mean merged expected errors
-----
  ‣ HG319-O3 - Merging Summary
    Merging Rate: 137121 / 145483 (94.3%)
    Median Merged Length: 472

    145483  Pairs (145.5k)
    137121  Merged (137.1k, 94.25%)
     62587  Alignments with zero diffs (43.02%)
      1303  Too many diffs (> 10) (0.90%)
         0  Fwd too short (< 64) after tail trimming (0.00%)
        20  Rev too short (< 64) after tail trimming (0.01%)
      7034  No alignment found (4.83%)
         5  Alignment too short (< 20) (0.00%)
         0  Merged too short (< 100)
         0  Min Q too low (<0) (0.00%)
       156  Staggered pairs (0.11%) merged & trimmed
     36.17  Mean alignment length
    464.07  Mean merged length
      1.05  Mean fwd expected errors
      1.12  Mean rev expected errors
      1.13  Mean merged expected errors
-----
  ‣ HG319-Q2 - Merging Summary
    Merging Rate: 159473 / 169219 (94.2%)
    Median Merged Length: 472

    169219  Pairs (169.2k)
    159473  Merged (159.5k, 94.24%)
     70122  Alignments with zero diffs (41.44%)
      1399  Too many diffs (> 10) (0.83%)
         3  Fwd too short (< 64) after tail trimming (0.00%)
        35  Rev too short (< 64) after tail trimming (0.02%)
      8302  No alignment found (4.91%)
         6  Alignment too short (< 20) (0.00%)
         1  Merged too short (< 100)
         0  Min Q too low (<0) (0.00%)
       219  Staggered pairs (0.13%) merged & trimmed
     34.73  Mean alignment length
    465.63  Mean merged length
      1.11  Mean fwd expected errors
      1.14  Mean rev expected errors
      1.22  Mean merged expected errors
-----
  ‣ HG319-Q3 - Merging Summary
    Merging Rate: 81343 / 90475 (89.9%)
    Median Merged Length: 472

     90475  Pairs (90.5k)
     81343  Merged (81.3k, 89.91%)
     34610  Alignments with zero diffs (38.25%)
      1493  Too many diffs (> 10) (1.65%)
        50  Fwd too short (< 64) after tail trimming (0.06%)
       527  Rev too short (< 64) after tail trimming (0.58%)
      7040  No alignment found (7.78%)
        14  Alignment too short (< 20) (0.02%)
         8  Merged too short (< 100)
         0  Min Q too low (<0) (0.00%)
       653  Staggered pairs (0.72%) merged & trimmed
     43.61  Mean alignment length
    448.59  Mean merged length
      0.97  Mean fwd expected errors
      1.27  Mean rev expected errors
      1.13  Mean merged expected errors
-----
  ‣ HG319-R1 - Merging Summary
    Merging Rate: 230426 / 257156 (89.6%)
    Median Merged Length: 472

    257156  Pairs (257.2k)
    230426  Merged (230.4k, 89.61%)
    142215  Alignments with zero diffs (55.30%)
      7669  Too many diffs (> 10) (2.98%)
        13  Fwd too short (< 64) after tail trimming (0.01%)
       171  Rev too short (< 64) after tail trimming (0.07%)
     18860  No alignment found (7.33%)
        17  Alignment too short (< 20) (0.01%)
         0  Merged too short (< 100)
         0  Min Q too low (<0) (0.00%)
       773  Staggered pairs (0.30%) merged & trimmed
     57.42  Mean alignment length
    438.15  Mean merged length
      0.61  Mean fwd expected errors
      0.86  Mean rev expected errors
      0.73  Mean merged expected errors
-----
  ‣ HG319-R2 - Merging Summary
    Merging Rate: 193521 / 203672 (95.0%)
    Median Merged Length: 472

    203672  Pairs (203.7k)
    193521  Merged (193.5k, 95.02%)
     82242  Alignments with zero diffs (40.38%)
      1518  Too many diffs (> 10) (0.75%)
         0  Fwd too short (< 64) after tail trimming (0.00%)
         1  Rev too short (< 64) after tail trimming (0.00%)
      8627  No alignment found (4.24%)
         5  Alignment too short (< 20) (0.00%)
         0  Merged too short (< 100)
         0  Min Q too low (<0) (0.00%)
        66  Staggered pairs (0.03%) merged & trimmed
     32.87  Mean alignment length
    468.56  Mean merged length
      1.16  Mean fwd expected errors
      1.18  Mean rev expected errors
      1.26  Mean merged expected errors
-----
  ‣ HG319-R3 - Merging Summary
    Merging Rate: 48392 / 62365 (77.6%)
    Median Merged Length: 468

     62365  Pairs (62.4k)
     48392  Merged (48.4k, 77.59%)
     18433  Alignments with zero diffs (29.56%)
      3892  Too many diffs (> 10) (6.24%)
       158  Fwd too short (< 64) after tail trimming (0.25%)
       810  Rev too short (< 64) after tail trimming (1.30%)
      9086  No alignment found (14.57%)
        22  Alignment too short (< 20) (0.04%)
         5  Merged too short (< 100)
         0  Min Q too low (<0) (0.00%)
      1197  Staggered pairs (1.92%) merged & trimmed
     78.95  Mean alignment length
    398.01  Mean merged length
      0.89  Mean fwd expected errors
      1.49  Mean rev expected errors
      0.87  Mean merged expected errors
-----
  ‣ HGnegA - Merging Summary
    Merging Rate: 9702 / 11010 (88.1%)
    Median Merged Length: 464

     11010  Pairs (11.0k)
      9702  Merged (9702, 88.12%)
      3714  Alignments with zero diffs (33.73%)
       232  Too many diffs (> 10) (2.11%)
         2  Fwd too short (< 64) after tail trimming (0.02%)
         4  Rev too short (< 64) after tail trimming (0.04%)
      1059  No alignment found (9.62%)
         6  Alignment too short (< 20) (0.05%)
         5  Merged too short (< 100)
         0  Min Q too low (<0) (0.00%)
        23  Staggered pairs (0.21%) merged & trimmed
     40.47  Mean alignment length
    461.04  Mean merged length
      1.07  Mean fwd expected errors
      1.57  Mean rev expected errors
      1.38  Mean merged expected errors
-----
 End_B6_Trim_and_Merge: 17:05:26 07/01/2021
................................................................................
END_Workflow_StepB: 17:05:26 07/01/2021
================================================================================
Step C | Trim Primer Sites
================================================================================
          Application: usearch v11.0.667_i86linux64
              Command: search_pcr
  Amplicon Size Range: 100-600
       Forward Primer: U341F 5'-CCTACGGG[D]GGC[W]GCA-3'
       Reverse Primer: U806R 5'-GGACTAC[H][V]GGGT[M]TCTAATC-3'
Number of Mis-Matches: 2
             Coverage: full-length (no end gaps)
    Wildcards enabled: IUPAC codes
 Additional Filtering:
    -Exclude PCR-hits with mismatches at the primer end.
    -Exclude amplicons in the wrong (reverse) orientation.
    -Remove sequences with more than 1 amplicon.
--------------------------------------------------------------------------------
START_Workflow_StepC: 17:05:57 07/01/2021
................................................................................
 HG015-B1: N(allPCRHits)= 226980 (-13997)
 HG015-B1: N(SingleHits)= 226980 (-13997)
 HG015-B1: N(CleanHits) = 226093 (-14884)
 ◇ Amplicon Orientation:
    226980 HG015-B1-PF HG015-B1-PR
 ◇ Mis-Matches (top3):
   PrimerF   2078 C...............
   PrimerF   3334 ...A............
   PrimerF 214244 ................
   PrimerR   1252 ..A..................
   PrimerR   1632 .................A...
   PrimerR 216485 .....................
 - - -
 HG015-B3: N(allPCRHits)= 74278 (-65083)
 HG015-B3: N(SingleHits)= 74278 (-65083)
 HG015-B3: N(CleanHits) = 67058 (-72303)
 ◇ Amplicon Orientation:
     74278 HG015-B3-PF HG015-B3-PR
 ◇ Mis-Matches (top3):
   PrimerF    649 ............W...
   PrimerF   6686 ...............A
   PrimerF  63346 ................
   PrimerR    665 ..................A.C
   PrimerR   5570 .................AA..
   PrimerR  64297 .....................
 - - -
 HG015-D1: N(allPCRHits)= 184454 (-20496)
 HG015-D1: N(SingleHits)= 184454 (-20496)
 HG015-D1: N(CleanHits) = 182219 (-22731)
 ◇ Amplicon Orientation:
    184453 HG015-D1-PF HG015-D1-PR
         1 HG015-D1-PR HG015-D1-PF
 ◇ Mis-Matches (top3):
   PrimerF   1759 ...............A
   PrimerF   2758 ...A............
   PrimerF 172218 ................
   PrimerR   1152 ..A..................
   PrimerR   1350 .................AA..
   PrimerR 174461 .....................
 - - -
 HG015-D2: N(allPCRHits)= 278853 (-15924)
 HG015-D2: N(SingleHits)= 278853 (-15924)
 HG015-D2: N(CleanHits) = 276064 (-18713)
 ◇ Amplicon Orientation:
    278853 HG015-D2-PF HG015-D2-PR
 ◇ Mis-Matches (top3):
   PrimerF   2630 C...............
   PrimerF   3982 ...A............
   PrimerF 263159 ................
   PrimerR   1715 .................A...
   PrimerR   1725 ..A..................
   PrimerR 264402 .....................
 - - -
 HG015-D3: N(allPCRHits)= 128254 (-22645)
 HG015-D3: N(SingleHits)= 128254 (-22645)
 HG015-D3: N(CleanHits) = 126108 (-24791)
 ◇ Amplicon Orientation:
    128254 HG015-D3-PF HG015-D3-PR
 ◇ Mis-Matches (top3):
   PrimerF   1355 ............W...
   PrimerF   1908 ...............A
   PrimerF 119529 ................
   PrimerR    751 ..................A..
   PrimerR   1558 .................AA..
   PrimerR 120941 .....................
 - - -
 HG015-I1: N(allPCRHits)= 64794 (-35054)
 HG015-I1: N(SingleHits)= 64794 (-35054)
 HG015-I1: N(CleanHits) = 52777 (-47071)
 ◇ Amplicon Orientation:
     64794 HG015-I1-PF HG015-I1-PR
 ◇ Mis-Matches (top3):
   PrimerF    719 ...A............
   PrimerF  11249 ...............A
   PrimerF  50223 ................
   PrimerR    410 .................A...
   PrimerR  10919 .................AA..
   PrimerR  50608 .....................
 - - -
 HG015-I2: N(allPCRHits)= 172256 (-10685)
 HG015-I2: N(SingleHits)= 172256 (-10685)
 HG015-I2: N(CleanHits) = 171242 (-11699)
 ◇ Amplicon Orientation:
    172256 HG015-I2-PF HG015-I2-PR
 ◇ Mis-Matches (top3):
   PrimerF   1640 C...............
   PrimerF   2517 ...A............
   PrimerF 162526 ................
   PrimerR   1074 ..A..................
   PrimerR   1316 .................A...
   PrimerR 163413 .....................
 - - -
 HG015-I3: N(allPCRHits)= 138334 (-7048)
 HG015-I3: N(SingleHits)= 138334 (-7048)
 HG015-I3: N(CleanHits) = 137833 (-7549)
 ◇ Amplicon Orientation:
    138334 HG015-I3-PF HG015-I3-PR
 ◇ Mis-Matches (top3):
   PrimerF   1142 ............W...
   PrimerF   1236 C...............
   PrimerF 131244 ................
   PrimerR    818 ..................A..
   PrimerR    949 ..A..................
   PrimerR 131812 .....................
 - - -
 HG015-J1: N(allPCRHits)= 89154 (-13659)
 HG015-J1: N(SingleHits)= 89154 (-13659)
 HG015-J1: N(CleanHits) = 84847 (-17966)
 ◇ Amplicon Orientation:
     89154 HG015-J1-PF HG015-J1-PR
 ◇ Mis-Matches (top3):
   PrimerF   1166 ...A............
   PrimerF   3994 ...............A
   PrimerF  80493 ................
   PrimerR    681 .................A...
   PrimerR   4010 .................AA..
   PrimerR  80826 .....................
 - - -
 HG015-J2: N(allPCRHits)= 232577 (-23260)
 HG015-J2: N(SingleHits)= 232577 (-23260)
 HG015-J2: N(CleanHits) = 230087 (-25750)
 ◇ Amplicon Orientation:
    232577 HG015-J2-PF HG015-J2-PR
 ◇ Mis-Matches (top3):
   PrimerF   2297 C...............
   PrimerF   3281 ...A............
   PrimerF 217887 ................
   PrimerR   1267 .................A...
   PrimerR   1722 .................AA..
   PrimerR 220897 .....................
 - - -
 HG015-J3: N(allPCRHits)= 236745 (-13047)
 HG015-J3: N(SingleHits)= 236745 (-13047)
 HG015-J3: N(CleanHits) = 235299 (-14493)
 ◇ Amplicon Orientation:
    236745 HG015-J3-PF HG015-J3-PR
 ◇ Mis-Matches (top3):
   PrimerF   1221 ...............A
   PrimerF   2141 C...............
   PrimerF 225007 ................
   PrimerR   1096 ..................A..
   PrimerR   1385 .................A...
   PrimerR 226122 .....................
 - - -
 HG015-L1: N(allPCRHits)= 381911 (-27481)
 HG015-L1: N(SingleHits)= 381911 (-27481)
 HG015-L1: N(CleanHits) = 379957 (-29435)
 ◇ Amplicon Orientation:
    381911 HG015-L1-PF HG015-L1-PR
 ◇ Mis-Matches (top3):
   PrimerF   3672 C...............
   PrimerF   5660 ...A............
   PrimerF 359990 ................
   PrimerR   2782 .................A...
   PrimerR   2862 ..A..................
   PrimerR 362097 .....................
 - - -
 HG015-L2: N(allPCRHits)= 236551 (-29970)
 HG015-L2: N(SingleHits)= 236551 (-29970)
 HG015-L2: N(CleanHits) = 233337 (-33184)
 ◇ Amplicon Orientation:
    236551 HG015-L2-PF HG015-L2-PR
 ◇ Mis-Matches (top3):
   PrimerF   2802 ...............A
   PrimerF   3334 ...A............
   PrimerF 220970 ................
   PrimerR   1640 .................A...
   PrimerR   2358 .................AA..
   PrimerR 222741 .....................
 - - -
 HG015-L3: N(allPCRHits)= 161392 (-10996)
 HG015-L3: N(SingleHits)= 161392 (-10996)
 HG015-L3: N(CleanHits) = 159884 (-12504)
 ◇ Amplicon Orientation:
    161392 HG015-L3-PF HG015-L3-PR
 ◇ Mis-Matches (top3):
   PrimerF   1277 ...............A
   PrimerF   1431 C...............
   PrimerF 152710 ................
   PrimerR    720 ..................A..
   PrimerR   1066 .................AA..
   PrimerR 154192 .....................
 - - -
 HG015-O1: N(allPCRHits)= 207642 (-19045)
 HG015-O1: N(SingleHits)= 207642 (-19045)
 HG015-O1: N(CleanHits) = 204377 (-22310)
 ◇ Amplicon Orientation:
    207642 HG015-O1-PF HG015-O1-PR
 ◇ Mis-Matches (top3):
   PrimerF   2877 ...............A
   PrimerF   3029 ...A............
   PrimerF 193762 ................
   PrimerR   2005 .................A...
   PrimerR   2510 .................AA..
   PrimerR 194016 .....................
 - - -
 HG015-O2: N(allPCRHits)= 94331 (-43135)
 HG015-O2: N(SingleHits)= 94331 (-43135)
 HG015-O2: N(CleanHits) = 82001 (-55465)
 ◇ Amplicon Orientation:
     94331 HG015-O2-PF HG015-O2-PR
 ◇ Mis-Matches (top3):
   PrimerF   1170 ...A............
   PrimerF  11348 ...............A
   PrimerF  77733 ................
   PrimerR    548 .................A...
   PrimerR  11236 .................AA..
   PrimerR  78461 .....................
 - - -
 HG015-O3: N(allPCRHits)= 197010 (-16432)
 HG015-O3: N(SingleHits)= 197010 (-16432)
 HG015-O3: N(CleanHits) = 195419 (-18023)
 ◇ Amplicon Orientation:
    197009 HG015-O3-PF HG015-O3-PR
         1 HG015-O3-PR HG015-O3-PF
 ◇ Mis-Matches (top3):
   PrimerF   1771 C...............
   PrimerF   2007 ............W...
   PrimerF 184833 ................
   PrimerR   1254 ..................A..
   PrimerR   1629 ..A..................
   PrimerR 186484 .....................
 - - -
 HG015-Q1: N(allPCRHits)= 229914 (-12145)
 HG015-Q1: N(SingleHits)= 229914 (-12145)
 HG015-Q1: N(CleanHits) = 229222 (-12837)
 ◇ Amplicon Orientation:
    229914 HG015-Q1-PF HG015-Q1-PR
 ◇ Mis-Matches (top3):
   PrimerF   2226 C...............
   PrimerF   3078 ...A............
   PrimerF 218228 ................
   PrimerR   1387 ..................A..
   PrimerR   1979 .................A...
   PrimerR 218344 .....................
 - - -
 HG015-Q2: N(allPCRHits)= 137822 (-9209)
 HG015-Q2: N(SingleHits)= 137822 (-9209)
 HG015-Q2: N(CleanHits) = 136740 (-10291)
 ◇ Amplicon Orientation:
    137822 HG015-Q2-PF HG015-Q2-PR
 ◇ Mis-Matches (top3):
   PrimerF   1046 ............W...
   PrimerF   1301 C...............
   PrimerF 130775 ................
   PrimerR    614 ..................A..
   PrimerR    754 .................AA..
   PrimerR 131863 .....................
 - - -
 HG015-Q3: N(allPCRHits)= 287741 (-13482)
 HG015-Q3: N(SingleHits)= 287741 (-13482)
 HG015-Q3: N(CleanHits) = 286749 (-14474)
 ◇ Amplicon Orientation:
    287741 HG015-Q3-PF HG015-Q3-PR
 ◇ Mis-Matches (top3):
   PrimerF   1409 ............W...
   PrimerF   2814 C...............
   PrimerF 274657 ................
   PrimerR   1187 ..A..................
   PrimerR   1248 ..................A..
   PrimerR 276450 .....................
 - - -
 HG015-R1: N(allPCRHits)= 355546 (-20562)
 HG015-R1: N(SingleHits)= 355546 (-20562)
 HG015-R1: N(CleanHits) = 354030 (-22078)
 ◇ Amplicon Orientation:
    355546 HG015-R1-PF HG015-R1-PR
 ◇ Mis-Matches (top3):
   PrimerF   3403 C...............
   PrimerF   5292 ...A............
   PrimerF 335943 ................
   PrimerR   2449 ..A..................
   PrimerR   2788 .................A...
   PrimerR 337601 .....................
 - - -
 HG015-R2: N(allPCRHits)= 14939 (-11830)
 HG015-R2: N(SingleHits)= 14939 (-11830)
 HG015-R2: N(CleanHits) = 12433 (-14336)
 ◇ Amplicon Orientation:
     14939 HG015-R2-PF HG015-R2-PR
 ◇ Mis-Matches (top3):
   PrimerF    152 C...............
   PrimerF   2344 ...............A
   PrimerF  11817 ................
   PrimerR    167 ..................A..
   PrimerR   2182 .................AA..
   PrimerR  11665 .....................
 - - -
 HG015-R3: N(allPCRHits)= 168056 (-10138)
 HG015-R3: N(SingleHits)= 168056 (-10138)
 HG015-R3: N(CleanHits) = 166412 (-11782)
 ◇ Amplicon Orientation:
    168056 HG015-R3-PF HG015-R3-PR
 ◇ Mis-Matches (top3):
   PrimerF   1392 ...............A
   PrimerF   1636 C...............
   PrimerF 158368 ................
   PrimerR   1050 ..................A..
   PrimerR   1105 .................AA..
   PrimerR 159174 .....................
 - - -
 HG033-B1: N(allPCRHits)= 259162 (-20392)
 HG033-B1: N(SingleHits)= 259162 (-20392)
 HG033-B1: N(CleanHits) = 258163 (-21391)
 ◇ Amplicon Orientation:
    259161 HG033-B1-PF HG033-B1-PR
         1 HG033-B1-PR HG033-B1-PF
 ◇ Mis-Matches (top3):
   PrimerF   2404 C...............
   PrimerF   3781 ...A............
   PrimerF 244337 ................
   PrimerR   1684 .................A...
   PrimerR   1970 ..................A..
   PrimerR 246642 .....................
 - - -
 HG033-B2: N(allPCRHits)= 309174 (-21573)
 HG033-B2: N(SingleHits)= 309174 (-21573)
 HG033-B2: N(CleanHits) = 307782 (-22965)
 ◇ Amplicon Orientation:
    309174 HG033-B2-PF HG033-B2-PR
 ◇ Mis-Matches (top3):
   PrimerF   2963 C...............
   PrimerF   4706 ...A............
   PrimerF 291437 ................
   PrimerR   2035 .................A...
   PrimerR   2092 ..A..................
   PrimerR 294445 .....................
 - - -
 HG033-B3: N(allPCRHits)= 139924 (-9729)
 HG033-B3: N(SingleHits)= 139924 (-9729)
 HG033-B3: N(CleanHits) = 139486 (-10167)
 ◇ Amplicon Orientation:
    139923 HG033-B3-PF HG033-B3-PR
         1 HG033-B3-PR HG033-B3-PF
 ◇ Mis-Matches (top3):
   PrimerF   1174 ............W...
   PrimerF   1252 C...............
   PrimerF 132189 ................
   PrimerR    604 ..................A..
   PrimerR    619 ..A..................
   PrimerR 134263 .....................
 - - -
 HG033-D1: N(allPCRHits)= 193547 (-12300)
 HG033-D1: N(SingleHits)= 193547 (-12300)
 HG033-D1: N(CleanHits) = 192423 (-13424)
 ◇ Amplicon Orientation:
    193547 HG033-D1-PF HG033-D1-PR
 ◇ Mis-Matches (top3):
   PrimerF   1813 C...............
   PrimerF   2715 ...A............
   PrimerF 182498 ................
   PrimerR    980 ..................A..
   PrimerR   1400 .................A...
   PrimerR 184002 .....................
 - - -
 HG033-D2: N(allPCRHits)= 279731 (-17663)
 HG033-D2: N(SingleHits)= 279731 (-17663)
 HG033-D2: N(CleanHits) = 277802 (-19592)
 ◇ Amplicon Orientation:
    279731 HG033-D2-PF HG033-D2-PR
 ◇ Mis-Matches (top3):
   PrimerF   2617 C...............
   PrimerF   4339 ...A............
   PrimerF 263928 ................
   PrimerR   1581 .................A...
   PrimerR   1741 ..A..................
   PrimerR 266681 .....................
 - - -
 HG033-D3: N(allPCRHits)= 198192 (-37579)
 HG033-D3: N(SingleHits)= 198192 (-37579)
 HG033-D3: N(CleanHits) = 191490 (-44281)
 ◇ Amplicon Orientation:
    198192 HG033-D3-PF HG033-D3-PR
 ◇ Mis-Matches (top3):
   PrimerF   1933 C...............
   PrimerF   6237 ...............A
   PrimerF 182468 ................
   PrimerR   1020 ..................A..
   PrimerR   5285 .................AA..
   PrimerR 183923 .....................
 - - -
 HG033-I1: N(allPCRHits)= 147390 (-53984)
 HG033-I1: N(SingleHits)= 147390 (-53984)
 HG033-I1: N(CleanHits) = 116626 (-84748)
 ◇ Amplicon Orientation:
    147390 HG033-I1-PF HG033-I1-PR
 ◇ Mis-Matches (top3):
   PrimerF   1623 ...A............
   PrimerF  28492 ...............A
   PrimerF 110766 ................
   PrimerR   1434 ..................A..
   PrimerR  26885 .................AA..
   PrimerR 111533 .....................
 - - -
 HG033-I2: N(allPCRHits)= 216396 (-14745)
 HG033-I2: N(SingleHits)= 216396 (-14745)
 HG033-I2: N(CleanHits) = 214549 (-16592)
 ◇ Amplicon Orientation:
    216396 HG033-I2-PF HG033-I2-PR
 ◇ Mis-Matches (top3):
   PrimerF   2365 C...............
   PrimerF   3153 ...A............
   PrimerF 202899 ................
   PrimerR   1499 ..A..................
   PrimerR   1915 .................A...
   PrimerR 204342 .....................
 - - -
 HG033-I3: N(allPCRHits)= 571939 (-94005)
 HG033-I3: N(SingleHits)= 571939 (-94005)
 HG033-I3: N(CleanHits) = 560461 (-105483)
 ◇ Amplicon Orientation:
    571939 HG033-I3-PF HG033-I3-PR
 ◇ Mis-Matches (top3):
   PrimerF   5590 C...............
   PrimerF  10199 ...............A
   PrimerF 532652 ................
   PrimerR   2871 ..................A..
   PrimerR   8471 .................AA..
   PrimerR 537035 .....................
 - - -
 HG033-J1: N(allPCRHits)= 346805 (-18233)
 HG033-J1: N(SingleHits)= 346803 (-18235)
 HG033-J1: N(CleanHits) = 345815 (-19223)
 ◇ Amplicon Orientation:
    346805 HG033-J1-PF HG033-J1-PR
 ◇ Mis-Matches (top3):
   PrimerF   3291 C...............
   PrimerF   4970 ...A............
   PrimerF 328093 ................
   PrimerR   2327 ..A..................
   PrimerR   2452 .................A...
   PrimerR 329929 .....................
 - - -
 HG033-J2: N(allPCRHits)= 170748 (-23910)
 HG033-J2: N(SingleHits)= 170748 (-23910)
 HG033-J2: N(CleanHits) = 165390 (-29268)
 ◇ Amplicon Orientation:
    170748 HG033-J2-PF HG033-J2-PR
 ◇ Mis-Matches (top3):
   PrimerF   2350 ...A............
   PrimerF   4768 ...............A
   PrimerF 156854 ................
   PrimerR   1328 .................A...
   PrimerR   4225 .................AA..
   PrimerR 157891 .....................
 - - -
 HG033-J3: N(allPCRHits)= 172097 (-15190)
 HG033-J3: N(SingleHits)= 172097 (-15190)
 HG033-J3: N(CleanHits) = 170859 (-16428)
 ◇ Amplicon Orientation:
    172097 HG033-J3-PF HG033-J3-PR
 ◇ Mis-Matches (top3):
   PrimerF   1502 ............W...
   PrimerF   1575 C...............
   PrimerF 162096 ................
   PrimerR    743 .................A...
   PrimerR    933 ..................A..
   PrimerR 164020 .....................
 - - -
 HG033-L1: N(allPCRHits)= 242025 (-11929)
 HG033-L1: N(SingleHits)= 242025 (-11929)
 HG033-L1: N(CleanHits) = 241224 (-12730)
 ◇ Amplicon Orientation:
    242025 HG033-L1-PF HG033-L1-PR
 ◇ Mis-Matches (top3):
   PrimerF   2291 C...............
   PrimerF   3152 ...A............
   PrimerF 229562 ................
   PrimerR   1489 ..A..................
   PrimerR   2021 .................A...
   PrimerR 229985 .....................
 - - -
 HG033-L2: N(allPCRHits)= 76541 (-28548)
 HG033-L2: N(SingleHits)= 76541 (-28548)
 HG033-L2: N(CleanHits) = 67363 (-37726)
 ◇ Amplicon Orientation:
     76540 HG033-L2-PF HG033-L2-PR
         1 HG033-L2-PR HG033-L2-PF
 ◇ Mis-Matches (top3):
   PrimerF    959 ...A............
   PrimerF   8582 ...............A
   PrimerF  64014 ................
   PrimerR    678 .................A.T.
   PrimerR   8182 .................AA..
   PrimerR  63749 .....................
 - - -
 HG033-L3: N(allPCRHits)= 1320547 (-103662)
 HG033-L3: N(SingleHits)= 1320547 (-103662)
 HG033-L3: N(CleanHits) = 1310796 (-113413)
 ◇ Amplicon Orientation:
   1320547 HG033-L3-PF HG033-L3-PR
 ◇ Mis-Matches (top3):
   PrimerF  12775 C...............
   PrimerF  12802 ............W...
   PrimerF1241464 ................
   PrimerR   6027 .................A...
   PrimerR   6493 ..................A..
   PrimerR1258253 .....................
 - - -
 HG033-O1: N(allPCRHits)= 358630 (-24932)
 HG033-O1: N(SingleHits)= 358630 (-24932)
 HG033-O1: N(CleanHits) = 354718 (-28844)
 ◇ Amplicon Orientation:
    358630 HG033-O1-PF HG033-O1-PR
 ◇ Mis-Matches (top3):
   PrimerF   3410 C...............
   PrimerF   5100 ...A............
   PrimerF 336476 ................
   PrimerR   2472 .................A...
   PrimerR   2911 .................AA..
   PrimerR 339025 .....................
 - - -
 HG033-O2: N(allPCRHits)= 278880 (-15994)
 HG033-O2: N(SingleHits)= 278870 (-16004)
 HG033-O2: N(CleanHits) = 277671 (-17203)
 ◇ Amplicon Orientation:
    278879 HG033-O2-PF HG033-O2-PR
         1 HG033-O2-PR HG033-O2-PF
 ◇ Mis-Matches (top3):
   PrimerF   2658 C...............
   PrimerF   3879 ...A............
   PrimerF 264141 ................
   PrimerR   1492 ..A..................
   PrimerR   1802 .................A...
   PrimerR 266388 .....................
 - - -
 HG033-O3: N(allPCRHits)= 145130 (-11230)
 HG033-O3: N(SingleHits)= 145128 (-11232)
 HG033-O3: N(CleanHits) = 143887 (-12473)
 ◇ Amplicon Orientation:
    145130 HG033-O3-PF HG033-O3-PR
 ◇ Mis-Matches (top3):
   PrimerF   1134 ............W...
   PrimerF   1245 C...............
   PrimerF 136936 ................
   PrimerR    868 ..A..................
   PrimerR    914 .................AA..
   PrimerR 137770 .....................
 - - -
 HG033-Q1: N(allPCRHits)= 172217 (-35106)
 HG033-Q1: N(SingleHits)= 172217 (-35106)
 HG033-Q1: N(CleanHits) = 166285 (-41038)
 ◇ Amplicon Orientation:
    172217 HG033-Q1-PF HG033-Q1-PR
 ◇ Mis-Matches (top3):
   PrimerF   2466 ...A............
   PrimerF   5097 ...............A
   PrimerF 157513 ................
   PrimerR   1162 ..A..................
   PrimerR   4825 .................AA..
   PrimerR 158893 .....................
 - - -
 HG033-Q2: N(allPCRHits)= 151238 (-15559)
 HG033-Q2: N(SingleHits)= 151238 (-15559)
 HG033-Q2: N(CleanHits) = 148840 (-17957)
 ◇ Amplicon Orientation:
    151237 HG033-Q2-PF HG033-Q2-PR
         1 HG033-Q2-PR HG033-Q2-PF
 ◇ Mis-Matches (top3):
   PrimerF   1372 C...............
   PrimerF   2116 ...............A
   PrimerF 141859 ................
   PrimerR    870 .................A...
   PrimerR   2025 .................AA..
   PrimerR 142650 .....................
 - - -
 HG033-Q3: N(allPCRHits)= 143462 (-11223)
 HG033-Q3: N(SingleHits)= 143462 (-11223)
 HG033-Q3: N(CleanHits) = 140865 (-13820)
 ◇ Amplicon Orientation:
    143462 HG033-Q3-PF HG033-Q3-PR
 ◇ Mis-Matches (top3):
   PrimerF   1382 C...............
   PrimerF   2347 ...............A
   PrimerF 134516 ................
   PrimerR    800 ..................A..
   PrimerR   2240 .................AA..
   PrimerR 135085 .....................
 - - -
 HG033-R1: N(allPCRHits)= 215832 (-54114)
 HG033-R1: N(SingleHits)= 215832 (-54114)
 HG033-R1: N(CleanHits) = 204756 (-65190)
 ◇ Amplicon Orientation:
    215832 HG033-R1-PF HG033-R1-PR
 ◇ Mis-Matches (top3):
   PrimerF   2970 ...A............
   PrimerF   9777 ...............A
   PrimerF 193854 ................
   PrimerR   1543 .................A...
   PrimerR   9054 .................AA..
   PrimerR 195185 .....................
 - - -
 HG033-R2: N(allPCRHits)= 119176 (-10612)
 HG033-R2: N(SingleHits)= 119176 (-10612)
 HG033-R2: N(CleanHits) = 118460 (-11328)
 ◇ Amplicon Orientation:
    119176 HG033-R2-PF HG033-R2-PR
 ◇ Mis-Matches (top3):
   PrimerF   1194 ............W...
   PrimerF   1372 C...............
   PrimerF 112083 ................
   PrimerR   6224 .................A...
   PrimerR   8166 ..................A..
   PrimerR  84552 .....................
 - - -
 HG033-R3: N(allPCRHits)= 99795 (-30962)
 HG033-R3: N(SingleHits)= 99795 (-30962)
 HG033-R3: N(CleanHits) = 87031 (-43726)
 ◇ Amplicon Orientation:
     99795 HG033-R3-PF HG033-R3-PR
 ◇ Mis-Matches (top3):
   PrimerF    882 C...............
   PrimerF  11905 ...............A
   PrimerF  82930 ................
   PrimerR    529 .................A.T.
   PrimerR  12047 .................AA..
   PrimerR  82769 .....................
 - - -
 HG059-B1: N(allPCRHits)= 279370 (-20188)
 HG059-B1: N(SingleHits)= 279370 (-20188)
 HG059-B1: N(CleanHits) = 278338 (-21220)
 ◇ Amplicon Orientation:
    279370 HG059-B1-PF HG059-B1-PR
 ◇ Mis-Matches (top3):
   PrimerF   2679 C...............
   PrimerF   4057 ...A............
   PrimerF 263089 ................
   PrimerR   1536 ..A..................
   PrimerR   2136 .................A...
   PrimerR 266172 .....................
 - - -
 HG059-B2: N(allPCRHits)= 269111 (-16313)
 HG059-B2: N(SingleHits)= 269111 (-16313)
 HG059-B2: N(CleanHits) = 268218 (-17206)
 ◇ Amplicon Orientation:
    269110 HG059-B2-PF HG059-B2-PR
         1 HG059-B2-PR HG059-B2-PF
 ◇ Mis-Matches (top3):
   PrimerF   2474 C...............
   PrimerF   4015 ...A............
   PrimerF 254166 ................
   PrimerR   1706 ..A..................
   PrimerR   1738 .................A...
   PrimerR 257092 .....................
 - - -
 HG059-B3: N(allPCRHits)= 158802 (-7987)
 HG059-B3: N(SingleHits)= 158802 (-7987)
 HG059-B3: N(CleanHits) = 158350 (-8439)
 ◇ Amplicon Orientation:
    158802 HG059-B3-PF HG059-B3-PR
 ◇ Mis-Matches (top3):
   PrimerF   1025 ............W...
   PrimerF   1519 C...............
   PrimerF 150835 ................
   PrimerR    855 ..................A..
   PrimerR   3293 .................A...
   PrimerR 149697 .....................
 - - -
 HG059-D1: N(allPCRHits)= 336998 (-28563)
 HG059-D1: N(SingleHits)= 336998 (-28563)
 HG059-D1: N(CleanHits) = 335466 (-30095)
 ◇ Amplicon Orientation:
    336998 HG059-D1-PF HG059-D1-PR
 ◇ Mis-Matches (top3):
   PrimerF   3124 C...............
   PrimerF   4934 ...A............
   PrimerF 317437 ................
   PrimerR   2047 ..A..................
   PrimerR   2262 .................A...
   PrimerR 321106 .....................
 - - -
 HG059-D2: N(allPCRHits)= 391503 (-22499)
 HG059-D2: N(SingleHits)= 391503 (-22499)
 HG059-D2: N(CleanHits) = 389449 (-24553)
 ◇ Amplicon Orientation:
    391502 HG059-D2-PF HG059-D2-PR
         1 HG059-D2-PR HG059-D2-PF
 ◇ Mis-Matches (top3):
   PrimerF   3672 C...............
   PrimerF   5366 ...A............
   PrimerF 369790 ................
   PrimerR   2238 ..A..................
   PrimerR   2477 .................A...
   PrimerR 373231 .....................
 - - -
 HG059-D3: N(allPCRHits)= 320334 (-20545)
 HG059-D3: N(SingleHits)= 320334 (-20545)
 HG059-D3: N(CleanHits) = 318814 (-22065)
 ◇ Amplicon Orientation:
    320334 HG059-D3-PF HG059-D3-PR
 ◇ Mis-Matches (top3):
   PrimerF   2808 ............W...
   PrimerF   2878 C...............
   PrimerF 302617 ................
   PrimerR   1715 ..A..................
   PrimerR   2058 ..................A..
   PrimerR 305060 .....................
 - - -
 HG059-I1: N(allPCRHits)= 543782 (-26798)
 HG059-I1: N(SingleHits)= 543782 (-26798)
 HG059-I1: N(CleanHits) = 542419 (-28161)
 ◇ Amplicon Orientation:
    543782 HG059-I1-PF HG059-I1-PR
 ◇ Mis-Matches (top3):
   PrimerF   5149 C...............
   PrimerF   7337 ...A............
   PrimerF 516141 ................
   PrimerR   2868 ..A..................
   PrimerR   4375 .................A...
   PrimerR 518715 .....................
 - - -
 HG059-I2: N(allPCRHits)= 159147 (-11953)
 HG059-I2: N(SingleHits)= 159147 (-11953)
 HG059-I2: N(CleanHits) = 158446 (-12654)
 ◇ Amplicon Orientation:
    159147 HG059-I2-PF HG059-I2-PR
 ◇ Mis-Matches (top3):
   PrimerF   1449 C...............
   PrimerF   2333 ...A............
   PrimerF 150034 ................
   PrimerR   1234 ..A..................
   PrimerR   1254 .................A...
   PrimerR 150895 .....................
 - - -
 HG059-I3: N(allPCRHits)= 190471 (-9689)
 HG059-I3: N(SingleHits)= 190471 (-9689)
 HG059-I3: N(CleanHits) = 189974 (-10186)
 ◇ Amplicon Orientation:
    190471 HG059-I3-PF HG059-I3-PR
 ◇ Mis-Matches (top3):
   PrimerF   1396 ............W...
   PrimerF   2012 C...............
   PrimerF 180481 ................
   PrimerR    828 .................A...
   PrimerR    929 ..................A..
   PrimerR 182701 .....................
 - - -
 HG059-J1: N(allPCRHits)= 249328 (-15504)
 HG059-J1: N(SingleHits)= 249328 (-15504)
 HG059-J1: N(CleanHits) = 246967 (-17865)
 ◇ Amplicon Orientation:
    249328 HG059-J1-PF HG059-J1-PR
 ◇ Mis-Matches (top3):
   PrimerF   2446 C...............
   PrimerF   3671 ...A............
   PrimerF 234535 ................
   PrimerR   1739 .................AA..
   PrimerR   1795 .................A...
   PrimerR 236015 .....................
 - - -
 HG059-J2: N(allPCRHits)= 241113 (-38180)
 HG059-J2: N(SingleHits)= 241113 (-38180)
 HG059-J2: N(CleanHits) = 235383 (-43910)
 ◇ Amplicon Orientation:
    241112 HG059-J2-PF HG059-J2-PR
         1 HG059-J2-PR HG059-J2-PF
 ◇ Mis-Matches (top3):
   PrimerF   3593 ...A............
   PrimerF   5081 ...............A
   PrimerF 222929 ................
   PrimerR   1681 .................A...
   PrimerR   4405 .................AA..
   PrimerR 224831 .....................
 - - -
 HG059-J3: N(allPCRHits)= 923054 (-56527)
 HG059-J3: N(SingleHits)= 923050 (-56531)
 HG059-J3: N(CleanHits) = 918105 (-61476)
 ◇ Amplicon Orientation:
    923054 HG059-J3-PF HG059-J3-PR
 ◇ Mis-Matches (top3):
   PrimerF   7313 ............W...
   PrimerF   8334 C...............
   PrimerF 874065 ................
   PrimerR   4051 .................A...
   PrimerR   4250 ..................A..
   PrimerR 882129 .....................
 - - -
 HG059-L1: N(allPCRHits)= 161608 (-8258)
 HG059-L1: N(SingleHits)= 161608 (-8258)
 HG059-L1: N(CleanHits) = 161112 (-8754)
 ◇ Amplicon Orientation:
    161608 HG059-L1-PF HG059-L1-PR
 ◇ Mis-Matches (top3):
   PrimerF   1425 C...............
   PrimerF   2499 ...A............
   PrimerF 152999 ................
   PrimerR   1151 ..A..................
   PrimerR   1247 .................A...
   PrimerR 154034 .....................
 - - -
 HG059-L2: N(allPCRHits)= 264218 (-28652)
 HG059-L2: N(SingleHits)= 264218 (-28652)
 HG059-L2: N(CleanHits) = 261295 (-31575)
 ◇ Amplicon Orientation:
    264218 HG059-L2-PF HG059-L2-PR
 ◇ Mis-Matches (top3):
   PrimerF   2493 C...............
   PrimerF   3981 ...A............
   PrimerF 247920 ................
   PrimerR   1525 .................A...
   PrimerR   1584 ..A..................
   PrimerR 250825 .....................
 - - -
 HG059-L3: N(allPCRHits)= 212972 (-13432)
 HG059-L3: N(SingleHits)= 212972 (-13432)
 HG059-L3: N(CleanHits) = 212134 (-14270)
 ◇ Amplicon Orientation:
    212972 HG059-L3-PF HG059-L3-PR
 ◇ Mis-Matches (top3):
   PrimerF   1894 C...............
   PrimerF   2255 ............W...
   PrimerF 200742 ................
   PrimerR   1025 ..................A..
   PrimerR   1118 ..A..................
   PrimerR 203696 .....................
 - - -
 HG059-O1: N(allPCRHits)= 359046 (-21812)
 HG059-O1: N(SingleHits)= 359046 (-21812)
 HG059-O1: N(CleanHits) = 356604 (-24254)
 ◇ Amplicon Orientation:
    359046 HG059-O1-PF HG059-O1-PR
 ◇ Mis-Matches (top3):
   PrimerF   3409 C...............
   PrimerF   5507 ...A............
   PrimerF 337944 ................
   PrimerR   2012 ..A..................
   PrimerR   2655 .................A...
   PrimerR 340650 .....................
 - - -
 HG059-O2: N(allPCRHits)= 294216 (-13959)
 HG059-O2: N(SingleHits)= 294216 (-13959)
 HG059-O2: N(CleanHits) = 293051 (-15124)
 ◇ Amplicon Orientation:
    294216 HG059-O2-PF HG059-O2-PR
 ◇ Mis-Matches (top3):
   PrimerF   2982 C...............
   PrimerF   4195 ...A............
   PrimerF 278163 ................
   PrimerR   1666 .................A...
   PrimerR   1690 ..A..................
   PrimerR 281478 .....................
 - - -
 HG059-O3: N(allPCRHits)= 128031 (-5958)
 HG059-O3: N(SingleHits)= 128031 (-5958)
 HG059-O3: N(CleanHits) = 127774 (-6215)
 ◇ Amplicon Orientation:
    128031 HG059-O3-PF HG059-O3-PR
 ◇ Mis-Matches (top3):
   PrimerF    819 ............W...
   PrimerF   1260 C...............
   PrimerF 121822 ................
   PrimerR    627 ..A..................
   PrimerR    664 ..................A..
   PrimerR 122643 .....................
 - - -
 HG059-Q1: N(allPCRHits)= 566144 (-27976)
 HG059-Q1: N(SingleHits)= 566144 (-27976)
 HG059-Q1: N(CleanHits) = 564469 (-29651)
 ◇ Amplicon Orientation:
    566140 HG059-Q1-PF HG059-Q1-PR
         4 HG059-Q1-PR HG059-Q1-PF
 ◇ Mis-Matches (top3):
   PrimerF   4944 C...............
   PrimerF   8069 ...A............
   PrimerF 536538 ................
   PrimerR   4276 .................A...
   PrimerR   4373 ..A..................
   PrimerR 537805 .....................
 - - -
 HG059-Q2: N(allPCRHits)= 125725 (-10636)
 HG059-Q2: N(SingleHits)= 125725 (-10636)
 HG059-Q2: N(CleanHits) = 123734 (-12627)
 ◇ Amplicon Orientation:
    125725 HG059-Q2-PF HG059-Q2-PR
 ◇ Mis-Matches (top3):
   PrimerF   1289 C...............
   PrimerF   1682 ...............A
   PrimerF 117818 ................
   PrimerR    673 ..................A..
   PrimerR   1542 .................AA..
   PrimerR 118835 .....................
 - - -
 HG059-Q3: N(allPCRHits)= 162206 (-7514)
 HG059-Q3: N(SingleHits)= 162206 (-7514)
 HG059-Q3: N(CleanHits) = 161872 (-7848)
 ◇ Amplicon Orientation:
    162206 HG059-Q3-PF HG059-Q3-PR
 ◇ Mis-Matches (top3):
   PrimerF    931 ............W...
   PrimerF   1807 C...............
   PrimerF 154412 ................
   PrimerR    914 ..A..................
   PrimerR    931 ..................A..
   PrimerR 155110 .....................
 - - -
 HG059-R1: N(allPCRHits)= 319364 (-16958)
 HG059-R1: N(SingleHits)= 319364 (-16958)
 HG059-R1: N(CleanHits) = 318285 (-18037)
 ◇ Amplicon Orientation:
    319364 HG059-R1-PF HG059-R1-PR
 ◇ Mis-Matches (top3):
   PrimerF   3079 C...............
   PrimerF   4808 ...A............
   PrimerF 301541 ................
   PrimerR   2266 .................A...
   PrimerR   2284 ..A..................
   PrimerR 303899 .....................
 - - -
 HG059-R2: N(allPCRHits)= 191979 (-10051)
 HG059-R2: N(SingleHits)= 191979 (-10051)
 HG059-R2: N(CleanHits) = 191490 (-10540)
 ◇ Amplicon Orientation:
    191979 HG059-R2-PF HG059-R2-PR
 ◇ Mis-Matches (top3):
   PrimerF   1700 ............W...
   PrimerF   1750 C...............
   PrimerF 182054 ................
   PrimerR    962 ..................A..
   PrimerR    979 ..A..................
   PrimerR 183740 .....................
 - - -
 HG059-R3: N(allPCRHits)= 239235 (-12380)
 HG059-R3: N(SingleHits)= 239235 (-12380)
 HG059-R3: N(CleanHits) = 238091 (-13524)
 ◇ Amplicon Orientation:
    239235 HG059-R3-PF HG059-R3-PR
 ◇ Mis-Matches (top3):
   PrimerF   1216 ............W...
   PrimerF   2234 C...............
   PrimerF 227850 ................
   PrimerR   1083 .................A...
   PrimerR   1217 ..A..................
   PrimerR 228979 .....................
 - - -
 HG082-B1: N(allPCRHits)= 220239 (-12917)
 HG082-B1: N(SingleHits)= 220239 (-12917)
 HG082-B1: N(CleanHits) = 219448 (-13708)
 ◇ Amplicon Orientation:
    220239 HG082-B1-PF HG082-B1-PR
 ◇ Mis-Matches (top3):
   PrimerF   1918 C...............
   PrimerF   3197 ...A............
   PrimerF 208001 ................
   PrimerR   1234 ..A..................
   PrimerR   1402 .................A...
   PrimerR 210236 .....................
 - - -
 HG082-B2: N(allPCRHits)= 386768 (-20970)
 HG082-B2: N(SingleHits)= 386768 (-20970)
 HG082-B2: N(CleanHits) = 385793 (-21945)
 ◇ Amplicon Orientation:
    386767 HG082-B2-PF HG082-B2-PR
         1 HG082-B2-PR HG082-B2-PF
 ◇ Mis-Matches (top3):
   PrimerF   2079 ...A............
   PrimerF   3547 C...............
   PrimerF 367994 ................
   PrimerR   1964 .................A...
   PrimerR   2104 ..A..................
   PrimerR 370923 .....................
 - - -
 HG082-B3: N(allPCRHits)= 169880 (-9910)
 HG082-B3: N(SingleHits)= 169878 (-9912)
 HG082-B3: N(CleanHits) = 169473 (-10317)
 ◇ Amplicon Orientation:
    169880 HG082-B3-PF HG082-B3-PR
 ◇ Mis-Matches (top3):
   PrimerF   1578 ............W...
   PrimerF   1771 C...............
   PrimerF 160298 ................
   PrimerR    873 ..................A..
   PrimerR    875 ..A..................
   PrimerR 162740 .....................
 - - -
 HG082-D1: N(allPCRHits)= 179950 (-16358)
 HG082-D1: N(SingleHits)= 179950 (-16358)
 HG082-D1: N(CleanHits) = 178059 (-18249)
 ◇ Amplicon Orientation:
    179950 HG082-D1-PF HG082-D1-PR
 ◇ Mis-Matches (top3):
   PrimerF   1657 C...............
   PrimerF   2446 ...A............
   PrimerF 168722 ................
   PrimerR   1164 .................AA..
   PrimerR   1332 .................A...
   PrimerR 170137 .....................
 - - -
 HG082-D2: N(allPCRHits)= 223890 (-12079)
 HG082-D2: N(SingleHits)= 223890 (-12079)
 HG082-D2: N(CleanHits) = 223392 (-12577)
 ◇ Amplicon Orientation:
    223890 HG082-D2-PF HG082-D2-PR
 ◇ Mis-Matches (top3):
   PrimerF   1805 ............W...
   PrimerF   2002 C...............
   PrimerF 212417 ................
   PrimerR   1111 ..................A..
   PrimerR   1122 ..A..................
   PrimerR 214891 .....................
 - - -
 HG082-D3: N(allPCRHits)= 171331 (-10347)
 HG082-D3: N(SingleHits)= 171329 (-10349)
 HG082-D3: N(CleanHits) = 170600 (-11078)
 ◇ Amplicon Orientation:
    171331 HG082-D3-PF HG082-D3-PR
 ◇ Mis-Matches (top3):
   PrimerF   1389 ............W...
   PrimerF   1596 C...............
   PrimerF 162364 ................
   PrimerR    779 .................A...
   PrimerR    880 ..................A..
   PrimerR 163922 .....................
 - - -
 HG082-I1: N(allPCRHits)= 104676 (-27484)
 HG082-I1: N(SingleHits)= 104676 (-27484)
 HG082-I1: N(CleanHits) = 91403 (-40757)
 ◇ Amplicon Orientation:
    104676 HG082-I1-PF HG082-I1-PR
 ◇ Mis-Matches (top3):
   PrimerF   1207 ...A............
   PrimerF  12386 ...............A
   PrimerF  86970 ................
   PrimerR   1418 .................A.T.
   PrimerR  11736 .................AA..
   PrimerR  86447 .....................
 - - -
 HG082-I2: N(allPCRHits)= 246585 (-11665)
 HG082-I2: N(SingleHits)= 246585 (-11665)
 HG082-I2: N(CleanHits) = 245759 (-12491)
 ◇ Amplicon Orientation:
    246585 HG082-I2-PF HG082-I2-PR
 ◇ Mis-Matches (top3):
   PrimerF   2339 C...............
   PrimerF   3509 ...A............
   PrimerF 234298 ................
   PrimerR   1207 ..A..................
   PrimerR   1713 .................A...
   PrimerR 235553 .....................
 - - -
 HG082-I3: N(allPCRHits)= 270485 (-15494)
 HG082-I3: N(SingleHits)= 270483 (-15496)
 HG082-I3: N(CleanHits) = 269305 (-16674)
 ◇ Amplicon Orientation:
    270485 HG082-I3-PF HG082-I3-PR
 ◇ Mis-Matches (top3):
   PrimerF   1909 ............W...
   PrimerF   2488 C...............
   PrimerF 256550 ................
   PrimerR   1487 ..................A..
   PrimerR   1952 ..A..................
   PrimerR 258188 .....................
 - - -
 HG082-J1: N(allPCRHits)= 242386 (-11735)
 HG082-J1: N(SingleHits)= 242386 (-11735)
 HG082-J1: N(CleanHits) = 241735 (-12386)
 ◇ Amplicon Orientation:
    242386 HG082-J1-PF HG082-J1-PR
 ◇ Mis-Matches (top3):
   PrimerF   2390 C...............
   PrimerF   3542 ...A............
   PrimerF 230208 ................
   PrimerR   1236 ..A..................
   PrimerR   1630 .................A...
   PrimerR 231994 .....................
 - - -
 HG082-J2: N(allPCRHits)= 213606 (-10725)
 HG082-J2: N(SingleHits)= 213606 (-10725)
 HG082-J2: N(CleanHits) = 213048 (-11283)
 ◇ Amplicon Orientation:
    213606 HG082-J2-PF HG082-J2-PR
 ◇ Mis-Matches (top3):
   PrimerF   2297 C...............
   PrimerF   2597 ...A............
   PrimerF 202248 ................
   PrimerR    834 ..................A..
   PrimerR   1463 .................A...
   PrimerR 205004 .....................
 - - -
 HG082-J3: N(allPCRHits)= 145538 (-8549)
 HG082-J3: N(SingleHits)= 145538 (-8549)
 HG082-J3: N(CleanHits) = 145248 (-8839)
 ◇ Amplicon Orientation:
    145538 HG082-J3-PF HG082-J3-PR
 ◇ Mis-Matches (top3):
   PrimerF   1120 ............W...
   PrimerF   1425 C...............
   PrimerF 137883 ................
   PrimerR    640 ..................A..
   PrimerR    914 ..A..................
   PrimerR 139367 .....................
 - - -
 HG082-L1: N(allPCRHits)= 260950 (-12970)
 HG082-L1: N(SingleHits)= 260950 (-12970)
 HG082-L1: N(CleanHits) = 260088 (-13832)
 ◇ Amplicon Orientation:
    260949 HG082-L1-PF HG082-L1-PR
         1 HG082-L1-PR HG082-L1-PF
 ◇ Mis-Matches (top3):
   PrimerF   2490 C...............
   PrimerF   3945 ...A............
   PrimerF 247191 ................
   PrimerR   1758 ..A..................
   PrimerR   1862 .................A...
   PrimerR 248636 .....................
 - - -
 HG082-L2: N(allPCRHits)= 570171 (-78928)
 HG082-L2: N(SingleHits)= 570171 (-78928)
 HG082-L2: N(CleanHits) = 564421 (-84678)
 ◇ Amplicon Orientation:
    570171 HG082-L2-PF HG082-L2-PR
 ◇ Mis-Matches (top3):
   PrimerF   5492 C...............
   PrimerF   8130 ...A............
   PrimerF 535532 ................
   PrimerR   3006 ..A..................
   PrimerR   3904 .................A...
   PrimerR 540717 .....................
 - - -
 HG082-L3: N(allPCRHits)= 124070 (-8267)
 HG082-L3: N(SingleHits)= 124070 (-8267)
 HG082-L3: N(CleanHits) = 123728 (-8609)
 ◇ Amplicon Orientation:
    124070 HG082-L3-PF HG082-L3-PR
 ◇ Mis-Matches (top3):
   PrimerF   1160 ............W...
   PrimerF   1202 C...............
   PrimerF 117141 ................
   PrimerR    792 ..................A..
   PrimerR   1000 ..A..................
   PrimerR 118075 .....................
 - - -
 HG082-O1: N(allPCRHits)= 177134 (-16773)
 HG082-O1: N(SingleHits)= 177134 (-16773)
 HG082-O1: N(CleanHits) = 171235 (-22672)
 ◇ Amplicon Orientation:
    177134 HG082-O1-PF HG082-O1-PR
 ◇ Mis-Matches (top3):
   PrimerF   2466 ...A............
   PrimerF   5377 ...............A
   PrimerF 162681 ................
   PrimerR   1024 .................A...
   PrimerR   5421 .................AA..
   PrimerR 163749 .....................
 - - -
 HG082-O2: N(allPCRHits)= 60362 (-53535)
 HG082-O2: N(SingleHits)= 60362 (-53535)
 HG082-O2: N(CleanHits) = 29447 (-84450)
 ◇ Amplicon Orientation:
     60362 HG082-O2-PF HG082-O2-PR
 ◇ Mis-Matches (top3):
   PrimerF   1146 ..............CA
   PrimerF  28025 ................
   PrimerF  28583 ...............A
   PrimerR    793 ..................A.C
   PrimerR  27388 .....................
   PrimerR  27540 .................AA..
 - - -
 HG082-O3: N(allPCRHits)= 268191 (-17240)
 HG082-O3: N(SingleHits)= 268191 (-17240)
 HG082-O3: N(CleanHits) = 265524 (-19907)
 ◇ Amplicon Orientation:
    268191 HG082-O3-PF HG082-O3-PR
 ◇ Mis-Matches (top3):
   PrimerF   2257 ...............A
   PrimerF   2626 C...............
   PrimerF 253101 ................
   PrimerR   1700 ..................A..
   PrimerR   2001 .................AA..
   PrimerR 254107 .....................
 - - -
 HG082-Q1: N(allPCRHits)= 162645 (-33591)
 HG082-Q1: N(SingleHits)= 162645 (-33591)
 HG082-Q1: N(CleanHits) = 152738 (-43498)
 ◇ Amplicon Orientation:
    162645 HG082-Q1-PF HG082-Q1-PR
 ◇ Mis-Matches (top3):
   PrimerF   2187 ...A............
   PrimerF   8916 ...............A
   PrimerF 145185 ................
   PrimerR    987 ..A..................
   PrimerR   8063 .................AA..
   PrimerR 146325 .....................
 - - -
 HG082-Q2: N(allPCRHits)= 143137 (-8430)
 HG082-Q2: N(SingleHits)= 143137 (-8430)
 HG082-Q2: N(CleanHits) = 141907 (-9660)
 ◇ Amplicon Orientation:
    143137 HG082-Q2-PF HG082-Q2-PR
 ◇ Mis-Matches (top3):
   PrimerF    996 ...............A
   PrimerF   1387 C...............
   PrimerF 135689 ................
   PrimerR    774 ..................A..
   PrimerR    827 .................AA..
   PrimerR 136202 .....................
 - - -
 HG082-Q3: N(allPCRHits)= 246466 (-18035)
 HG082-Q3: N(SingleHits)= 246466 (-18035)
 HG082-Q3: N(CleanHits) = 244948 (-19553)
 ◇ Amplicon Orientation:
    246466 HG082-Q3-PF HG082-Q3-PR
 ◇ Mis-Matches (top3):
   PrimerF   2115 ............W...
   PrimerF   2430 C...............
   PrimerF 232265 ................
   PrimerR   1345 ..A..................
   PrimerR   1658 ..................A..
   PrimerR 234301 .....................
 - - -
 HG082-R1: N(allPCRHits)= 309911 (-16776)
 HG082-R1: N(SingleHits)= 309911 (-16776)
 HG082-R1: N(CleanHits) = 307867 (-18820)
 ◇ Amplicon Orientation:
    309911 HG082-R1-PF HG082-R1-PR
 ◇ Mis-Matches (top3):
   PrimerF   2995 C...............
   PrimerF   4308 ...A............
   PrimerF 292837 ................
   PrimerR   2045 ..A..................
   PrimerR   2087 .................A...
   PrimerR 294669 .....................
 - - -
 HG082-R2: N(allPCRHits)= 167639 (-8763)
 HG082-R2: N(SingleHits)= 167639 (-8763)
 HG082-R2: N(CleanHits) = 166787 (-9615)
 ◇ Amplicon Orientation:
    167639 HG082-R2-PF HG082-R2-PR
 ◇ Mis-Matches (top3):
   PrimerF   1102 ...A............
   PrimerF   1450 C...............
   PrimerF 159638 ................
   PrimerR    743 ..................A..
   PrimerR    985 ..A..................
   PrimerR 160476 .....................
 - - -
 HG082-R3: N(allPCRHits)= 340935 (-36650)
 HG082-R3: N(SingleHits)= 340935 (-36650)
 HG082-R3: N(CleanHits) = 334785 (-42800)
 ◇ Amplicon Orientation:
    340935 HG082-R3-PF HG082-R3-PR
 ◇ Mis-Matches (top3):
   PrimerF   3224 C...............
   PrimerF   5204 ...............A
   PrimerF 318523 ................
   PrimerR   1997 ..................A..
   PrimerR   4829 .................AA..
   PrimerR 320760 .....................
 - - -
 HG091-B1: N(allPCRHits)= 21487 (-4299)
 HG091-B1: N(SingleHits)= 21487 (-4299)
 HG091-B1: N(CleanHits) = 21047 (-4739)
 ◇ Amplicon Orientation:
     21487 HG091-B1-PF HG091-B1-PR
 ◇ Mis-Matches (top3):
   PrimerF    342 ...A............
   PrimerF    372 ...............A
   PrimerF  19912 ................
   PrimerR    170 ..A..................
   PrimerR    270 .................AA..
   PrimerR  20053 .....................
 - - -
 HG091-B2: N(allPCRHits)= 129113 (-22441)
 HG091-B2: N(SingleHits)= 129113 (-22441)
 HG091-B2: N(CleanHits) = 127672 (-23882)
 ◇ Amplicon Orientation:
    129112 HG091-B2-PF HG091-B2-PR
         1 HG091-B2-PR HG091-B2-PF
 ◇ Mis-Matches (top3):
   PrimerF   1222 ...............A
   PrimerF   1238 C...............
   PrimerF 121342 ................
   PrimerR    650 ..A..................
   PrimerR   1132 .................AA..
   PrimerR 122657 .....................
 - - -
 HG091-B3: N(allPCRHits)= 269252 (-17551)
 HG091-B3: N(SingleHits)= 269252 (-17551)
 HG091-B3: N(CleanHits) = 268425 (-18378)
 ◇ Amplicon Orientation:
    269252 HG091-B3-PF HG091-B3-PR
 ◇ Mis-Matches (top3):
   PrimerF   2515 C...............
   PrimerF   2597 ............W...
   PrimerF 254365 ................
   PrimerR   1264 ..A..................
   PrimerR   1362 ..................A..
   PrimerR 257560 .....................
 - - -
 HG091-D1: N(allPCRHits)= 41006 (-6670)
 HG091-D1: N(SingleHits)= 41006 (-6670)
 HG091-D1: N(CleanHits) = 40105 (-7571)
 ◇ Amplicon Orientation:
     41005 HG091-D1-PF HG091-D1-PR
         1 HG091-D1-PR HG091-D1-PF
 ◇ Mis-Matches (top3):
   PrimerF    643 ...A............
   PrimerF    777 ...............A
   PrimerF  37955 ................
   PrimerR    466 ..A..................
   PrimerR    634 .................AA..
   PrimerR  37739 .....................
 - - -
 HG091-D2: N(allPCRHits)= 161722 (-26196)
 HG091-D2: N(SingleHits)= 161722 (-26196)
 HG091-D2: N(CleanHits) = 159497 (-28421)
 ◇ Amplicon Orientation:
    161722 HG091-D2-PF HG091-D2-PR
 ◇ Mis-Matches (top3):
   PrimerF   1429 C...............
   PrimerF   1915 ...............A
   PrimerF 151354 ................
   PrimerR    898 ..A..................
   PrimerR   1621 .................AA..
   PrimerR 152757 .....................
 - - -
 HG091-D3: N(allPCRHits)= 38332 (-30311)
 HG091-D3: N(SingleHits)= 38332 (-30311)
 HG091-D3: N(CleanHits) = 34155 (-34488)
 ◇ Amplicon Orientation:
     38332 HG091-D3-PF HG091-D3-PR
 ◇ Mis-Matches (top3):
   PrimerF    307 C...............
   PrimerF   3876 ...............A
   PrimerF  32512 ................
   PrimerR    214 ..................A..
   PrimerR   3759 .................AA..
   PrimerR  32759 .....................
 - - -
 HG091-I1: N(allPCRHits)= 235458 (-14286)
 HG091-I1: N(SingleHits)= 235458 (-14286)
 HG091-I1: N(CleanHits) = 232615 (-17129)
 ◇ Amplicon Orientation:
    235458 HG091-I1-PF HG091-I1-PR
 ◇ Mis-Matches (top3):
   PrimerF   2532 ...............A
   PrimerF   3231 ...A............
   PrimerF 221899 ................
   PrimerR   1450 .................A...
   PrimerR   2222 .................AA..
   PrimerR 223301 .....................
 - - -
 HG091-I2: N(allPCRHits)= 256147 (-28290)
 HG091-I2: N(SingleHits)= 256147 (-28290)
 HG091-I2: N(CleanHits) = 248907 (-35530)
 ◇ Amplicon Orientation:
    256147 HG091-I2-PF HG091-I2-PR
 ◇ Mis-Matches (top3):
   PrimerF   3583 ...A............
   PrimerF   6463 ...............A
   PrimerF 236101 ................
   PrimerR   1609 .................A...
   PrimerR   5952 .................AA..
   PrimerR 238455 .....................
 - - -
 HG091-I3: N(allPCRHits)= 139533 (-10315)
 HG091-I3: N(SingleHits)= 139533 (-10315)
 HG091-I3: N(CleanHits) = 138665 (-11183)
 ◇ Amplicon Orientation:
    139533 HG091-I3-PF HG091-I3-PR
 ◇ Mis-Matches (top3):
   PrimerF    798 ............W...
   PrimerF   1339 C...............
   PrimerF 132117 ................
   PrimerR    839 ..................A..
   PrimerR    928 ..A..................
   PrimerR 132397 .....................
 - - -
 HG091-J1: N(allPCRHits)= 4515 (-3387)
 HG091-J1: N(SingleHits)= 4515 (-3387)
 HG091-J1: N(CleanHits) = 2995 (-4907)
 ◇ Amplicon Orientation:
      4515 HG091-J1-PF HG091-J1-PR
 ◇ Mis-Matches (top3):
   PrimerF     82 ..............CA
   PrimerF   1338 ...............A
   PrimerF   2884 ................
   PrimerR     36 .................A...
   PrimerR   1371 .................AA..
   PrimerR   2825 .....................
 - - -
 HG091-J2: N(allPCRHits)= 204190 (-34108)
 HG091-J2: N(SingleHits)= 204190 (-34108)
 HG091-J2: N(CleanHits) = 197309 (-40989)
 ◇ Amplicon Orientation:
    204190 HG091-J2-PF HG091-J2-PR
 ◇ Mis-Matches (top3):
   PrimerF   2635 ...A............
   PrimerF   6279 ...............A
   PrimerF 187239 ................
   PrimerR   1089 .................A...
   PrimerR   5446 .................AA..
   PrimerR 189701 .....................
 - - -
 HG091-J3: N(allPCRHits)= 77960 (-38216)
 HG091-J3: N(SingleHits)= 77960 (-38216)
 HG091-J3: N(CleanHits) = 71325 (-44851)
 ◇ Amplicon Orientation:
     77960 HG091-J3-PF HG091-J3-PR
 ◇ Mis-Matches (top3):
   PrimerF    725 C...............
   PrimerF   6153 ...............A
   PrimerF  67756 ................
   PrimerR    524 ..................A..
   PrimerR   5768 .................AA..
   PrimerR  68194 .....................
 - - -
 HG091-L1: N(allPCRHits)= 7403 (-5685)
 HG091-L1: N(SingleHits)= 7403 (-5685)
 HG091-L1: N(CleanHits) = 5574 (-7514)
 ◇ Amplicon Orientation:
      7403 HG091-L1-PF HG091-L1-PR
 ◇ Mis-Matches (top3):
   PrimerF     80 ...A............
   PrimerF   1632 ...............A
   PrimerF   5322 ................
   PrimerR     39 .................A...
   PrimerR   1651 .................AA..
   PrimerR   5320 .....................
 - - -
 HG091-L2: N(allPCRHits)= 252836 (-20429)
 HG091-L2: N(SingleHits)= 252836 (-20429)
 HG091-L2: N(CleanHits) = 248668 (-24597)
 ◇ Amplicon Orientation:
    252836 HG091-L2-PF HG091-L2-PR
 ◇ Mis-Matches (top3):
   PrimerF   3479 ...A............
   PrimerF   3725 ...............A
   PrimerF 237042 ................
   PrimerR   1625 .................A...
   PrimerR   3158 .................AA..
   PrimerR 238887 .....................
 - - -
 HG091-L3: N(allPCRHits)= 107280 (-12330)
 HG091-L3: N(SingleHits)= 107280 (-12330)
 HG091-L3: N(CleanHits) = 106115 (-13495)
 ◇ Amplicon Orientation:
    107279 HG091-L3-PF HG091-L3-PR
         1 HG091-L3-PR HG091-L3-PF
 ◇ Mis-Matches (top3):
   PrimerF   1054 C...............
   PrimerF   1170 ............W...
   PrimerF 100062 ................
   PrimerR    868 .................AA..
   PrimerR    976 ..A..................
   PrimerR 100889 .....................
 - - -
 HG091-O1: N(allPCRHits)= 362445 (-29571)
 HG091-O1: N(SingleHits)= 362445 (-29571)
 HG091-O1: N(CleanHits) = 354354 (-37662)
 ◇ Amplicon Orientation:
    362445 HG091-O1-PF HG091-O1-PR
 ◇ Mis-Matches (top3):
   PrimerF   5204 ...A............
   PrimerF   7251 ...............A
   PrimerF 336819 ................
   PrimerR   2484 .................A...
   PrimerR   6693 .................AA..
   PrimerR 338706 .....................
 - - -
 HG091-O2: N(allPCRHits)= 78268 (-16937)
 HG091-O2: N(SingleHits)= 78268 (-16937)
 HG091-O2: N(CleanHits) = 75839 (-19366)
 ◇ Amplicon Orientation:
     78268 HG091-O2-PF HG091-O2-PR
 ◇ Mis-Matches (top3):
   PrimerF    780 C...............
   PrimerF   2226 ...............A
   PrimerF  72201 ................
   PrimerR    554 ..................A..
   PrimerR   2010 .................AA..
   PrimerR  72503 .....................
 - - -
 HG091-O3: N(allPCRHits)= 149490 (-13511)
 HG091-O3: N(SingleHits)= 149490 (-13511)
 HG091-O3: N(CleanHits) = 146224 (-16777)
 ◇ Amplicon Orientation:
    149490 HG091-O3-PF HG091-O3-PR
 ◇ Mis-Matches (top3):
   PrimerF   1489 C...............
   PrimerF   2907 ...............A
   PrimerF 139326 ................
   PrimerR    702 ..................A..
   PrimerR   2632 .................AA..
   PrimerR 140634 .....................
 - - -
 HG091-Q1: N(allPCRHits)= 209225 (-29032)
 HG091-Q1: N(SingleHits)= 209225 (-29032)
 HG091-Q1: N(CleanHits) = 198160 (-40097)
 ◇ Amplicon Orientation:
    209225 HG091-Q1-PF HG091-Q1-PR
 ◇ Mis-Matches (top3):
   PrimerF   2712 ...A............
   PrimerF  10154 ...............A
   PrimerF 188685 ................
   PrimerR   1318 .................A...
   PrimerR   9893 .................AA..
   PrimerR 189658 .....................
 - - -
 HG091-Q2: N(allPCRHits)= 152469 (-8620)
 HG091-Q2: N(SingleHits)= 152469 (-8620)
 HG091-Q2: N(CleanHits) = 151370 (-9719)
 ◇ Amplicon Orientation:
    152469 HG091-Q2-PF HG091-Q2-PR
 ◇ Mis-Matches (top3):
   PrimerF   1013 ............W...
   PrimerF   1424 C...............
   PrimerF 144648 ................
   PrimerR    692 ..................A..
   PrimerR    832 .................AA..
   PrimerR 146034 .....................
 - - -
 HG091-Q3: N(allPCRHits)= 347491 (-31596)
 HG091-Q3: N(SingleHits)= 347487 (-31600)
 HG091-Q3: N(CleanHits) = 342721 (-36366)
 ◇ Amplicon Orientation:
    347491 HG091-Q3-PF HG091-Q3-PR
 ◇ Mis-Matches (top3):
   PrimerF   3380 C...............
   PrimerF   4102 ...............A
   PrimerF 326592 ................
   PrimerR   1908 ..................A..
   PrimerR   3610 .................AA..
   PrimerR 329023 .....................
 - - -
 HG091-R1: N(allPCRHits)= 87569 (-66348)
 HG091-R1: N(SingleHits)= 87569 (-66348)
 HG091-R1: N(CleanHits) = 56123 (-97794)
 ◇ Amplicon Orientation:
     87569 HG091-R1-PF HG091-R1-PR
 ◇ Mis-Matches (top3):
   PrimerF    750 ...A............
   PrimerF  29269 ...............A
   PrimerF  53158 ................
   PrimerR   1443 ..................AT.
   PrimerR  27526 .................AA..
   PrimerR  52960 .....................
 - - -
 HG091-R2: N(allPCRHits)= 89386 (-42594)
 HG091-R2: N(SingleHits)= 89386 (-42594)
 HG091-R2: N(CleanHits) = 76973 (-55007)
 ◇ Amplicon Orientation:
     89386 HG091-R2-PF HG091-R2-PR
 ◇ Mis-Matches (top3):
   PrimerF    751 C...............
   PrimerF  11446 ...............A
   PrimerF  73424 ................
   PrimerR    524 ..................AT.
   PrimerR  10342 .................AA..
   PrimerR  74428 .....................
 - - -
 HG091-R3: N(allPCRHits)= 176802 (-28272)
 HG091-R3: N(SingleHits)= 176800 (-28274)
 HG091-R3: N(CleanHits) = 172437 (-32637)
 ◇ Amplicon Orientation:
    176801 HG091-R3-PF HG091-R3-PR
         1 HG091-R3-PR HG091-R3-PF
 ◇ Mis-Matches (top3):
   PrimerF   1848 C...............
   PrimerF   3780 ...............A
   PrimerF 163524 ................
   PrimerR    893 ..A..................
   PrimerR   3533 .................AA..
   PrimerR 165908 .....................
 - - -
 HG141-B1: N(allPCRHits)= 121864 (-9139)
 HG141-B1: N(SingleHits)= 121864 (-9139)
 HG141-B1: N(CleanHits) = 121331 (-9672)
 ◇ Amplicon Orientation:
    121863 HG141-B1-PF HG141-B1-PR
         1 HG141-B1-PR HG141-B1-PF
 ◇ Mis-Matches (top3):
   PrimerF   1020 C...............
   PrimerF   1832 ...A............
   PrimerF 114721 ................
   PrimerR    938 .................A...
   PrimerR   1260 ..A..................
   PrimerR 115012 .....................
 - - -
 HG141-B2: N(allPCRHits)= 235328 (-12263)
 HG141-B2: N(SingleHits)= 235328 (-12263)
 HG141-B2: N(CleanHits) = 234688 (-12903)
 ◇ Amplicon Orientation:
    235328 HG141-B2-PF HG141-B2-PR
 ◇ Mis-Matches (top3):
   PrimerF   1957 ............W...
   PrimerF   2206 C...............
   PrimerF 222373 ................
   PrimerR   1447 ..................A..
   PrimerR   1552 ..A..................
   PrimerR 224784 .....................
 - - -
 HG141-B3: N(allPCRHits)= 296327 (-14128)
 HG141-B3: N(SingleHits)= 296327 (-14128)
 HG141-B3: N(CleanHits) = 295625 (-14830)
 ◇ Amplicon Orientation:
    296327 HG141-B3-PF HG141-B3-PR
 ◇ Mis-Matches (top3):
   PrimerF   1905 ............W...
   PrimerF   2740 C...............
   PrimerF 282270 ................
   PrimerR   1661 ..................A..
   PrimerR   2654 .................A...
   PrimerR 282432 .....................
 - - -
 HG141-D1: N(allPCRHits)= 47864 (-3180)
 HG141-D1: N(SingleHits)= 47864 (-3180)
 HG141-D1: N(CleanHits) = 47630 (-3414)
 ◇ Amplicon Orientation:
     47864 HG141-D1-PF HG141-D1-PR
 ◇ Mis-Matches (top3):
   PrimerF    428 C...............
   PrimerF    659 ...A............
   PrimerF  45214 ................
   PrimerR    345 .................A...
   PrimerR    448 ..A..................
   PrimerR  45119 .....................
 - - -
 HG141-D2: N(allPCRHits)= 355510 (-18261)
 HG141-D2: N(SingleHits)= 355510 (-18261)
 HG141-D2: N(CleanHits) = 354649 (-19122)
 ◇ Amplicon Orientation:
    355509 HG141-D2-PF HG141-D2-PR
         1 HG141-D2-PR HG141-D2-PF
 ◇ Mis-Matches (top3):
   PrimerF   3278 ............W...
   PrimerF   3821 C...............
   PrimerF 334866 ................
   PrimerR   2249 ..................A..
   PrimerR   2407 ..A..................
   PrimerR 339321 .....................
 - - -
 HG141-D3: N(allPCRHits)= 224541 (-10753)
 HG141-D3: N(SingleHits)= 224541 (-10753)
 HG141-D3: N(CleanHits) = 223889 (-11405)
 ◇ Amplicon Orientation:
    224541 HG141-D3-PF HG141-D3-PR
 ◇ Mis-Matches (top3):
   PrimerF   1177 ...A............
   PrimerF   2187 C...............
   PrimerF 213952 ................
   PrimerR   1063 ..A..................
   PrimerR   1329 ..................A..
   PrimerR 214996 .....................
 - - -
 HG141-I1: N(allPCRHits)= 117138 (-7043)
 HG141-I1: N(SingleHits)= 117138 (-7043)
 HG141-I1: N(CleanHits) = 116669 (-7512)
 ◇ Amplicon Orientation:
    117138 HG141-I1-PF HG141-I1-PR
 ◇ Mis-Matches (top3):
   PrimerF   1083 C...............
   PrimerF   1793 ...A............
   PrimerF 110487 ................
   PrimerR    881 ..A..................
   PrimerR    934 .................A...
   PrimerR 111131 .....................
 - - -
 HG141-I2: N(allPCRHits)= 237760 (-15699)
 HG141-I2: N(SingleHits)= 237760 (-15699)
 HG141-I2: N(CleanHits) = 236640 (-16819)
 ◇ Amplicon Orientation:
    237760 HG141-I2-PF HG141-I2-PR
 ◇ Mis-Matches (top3):
   PrimerF   2266 C...............
   PrimerF   3829 ...A............
   PrimerF 224402 ................
   PrimerR   1878 ..A..................
   PrimerR   2238 .................A...
   PrimerR 224487 .....................
 - - -
 HG141-I3: N(allPCRHits)= 153447 (-10116)
 HG141-I3: N(SingleHits)= 153445 (-10118)
 HG141-I3: N(CleanHits) = 153086 (-10477)
 ◇ Amplicon Orientation:
    153447 HG141-I3-PF HG141-I3-PR
 ◇ Mis-Matches (top3):
   PrimerF   1341 C...............
   PrimerF   1702 ............W...
   PrimerF 144643 ................
   PrimerR    912 ..................A..
   PrimerR   1227 ..A..................
   PrimerR 146030 .....................
 - - -
 HG141-J1: N(allPCRHits)= 162207 (-11510)
 HG141-J1: N(SingleHits)= 162207 (-11510)
 HG141-J1: N(CleanHits) = 161213 (-12504)
 ◇ Amplicon Orientation:
    162207 HG141-J1-PF HG141-J1-PR
 ◇ Mis-Matches (top3):
   PrimerF   1546 C...............
   PrimerF   2435 ...A............
   PrimerF 152662 ................
   PrimerR   1151 ..A..................
   PrimerR   1409 .................A...
   PrimerR 153110 .....................
 - - -
 HG141-J2: N(allPCRHits)= 296687 (-36470)
 HG141-J2: N(SingleHits)= 296687 (-36470)
 HG141-J2: N(CleanHits) = 291059 (-42098)
 ◇ Amplicon Orientation:
    296687 HG141-J2-PF HG141-J2-PR
 ◇ Mis-Matches (top3):
   PrimerF   4581 ...A............
   PrimerF   4795 ...............A
   PrimerF 275034 ................
   PrimerR   2069 ..A..................
   PrimerR   4087 .................AA..
   PrimerR 278177 .....................
 - - -
 HG141-J3: N(allPCRHits)= 220041 (-31114)
 HG141-J3: N(SingleHits)= 220041 (-31114)
 HG141-J3: N(CleanHits) = 216638 (-34517)
 ◇ Amplicon Orientation:
    220041 HG141-J3-PF HG141-J3-PR
 ◇ Mis-Matches (top3):
   PrimerF   1987 C...............
   PrimerF   3104 ...............A
   PrimerF 205650 ................
   PrimerR   1776 ..A..................
   PrimerR   2709 .................AA..
   PrimerR 207262 .....................
 - - -
 HG141-L1: N(allPCRHits)= 228405 (-13190)
 HG141-L1: N(SingleHits)= 228405 (-13190)
 HG141-L1: N(CleanHits) = 227198 (-14397)
 ◇ Amplicon Orientation:
    228405 HG141-L1-PF HG141-L1-PR
 ◇ Mis-Matches (top3):
   PrimerF   2196 C...............
   PrimerF   3361 ...A............
   PrimerF 215774 ................
   PrimerR   1554 ..A..................
   PrimerR   1799 .................A...
   PrimerR 216570 .....................
 - - -
 HG141-L2: N(allPCRHits)= 269222 (-15467)
 HG141-L2: N(SingleHits)= 269220 (-15469)
 HG141-L2: N(CleanHits) = 267921 (-16768)
 ◇ Amplicon Orientation:
    269222 HG141-L2-PF HG141-L2-PR
 ◇ Mis-Matches (top3):
   PrimerF   2620 C...............
   PrimerF   3986 ...A............
   PrimerF 254521 ................
   PrimerR   1735 ..A..................
   PrimerR   2058 .................A...
   PrimerR 255485 .....................
 - - -
 HG141-L3: N(allPCRHits)= 145641 (-8739)
 HG141-L3: N(SingleHits)= 145641 (-8739)
 HG141-L3: N(CleanHits) = 144842 (-9538)
 ◇ Amplicon Orientation:
    145641 HG141-L3-PF HG141-L3-PR
 ◇ Mis-Matches (top3):
   PrimerF   1205 ............W...
   PrimerF   1338 C...............
   PrimerF 137641 ................
   PrimerR    828 ..................A..
   PrimerR    955 ..A..................
   PrimerR 138672 .....................
 - - -
 HG141-O1: N(allPCRHits)= 597355 (-27782)
 HG141-O1: N(SingleHits)= 597355 (-27782)
 HG141-O1: N(CleanHits) = 595108 (-30029)
 ◇ Amplicon Orientation:
    597353 HG141-O1-PF HG141-O1-PR
         2 HG141-O1-PR HG141-O1-PF
 ◇ Mis-Matches (top3):
   PrimerF   5734 C...............
   PrimerF   8202 ...A............
   PrimerF 568480 ................
   PrimerR   2713 ..................A..
   PrimerR   3807 .................A...
   PrimerR 572038 .....................
 - - -
 HG141-O2: N(allPCRHits)= 225415 (-14854)
 HG141-O2: N(SingleHits)= 225415 (-14854)
 HG141-O2: N(CleanHits) = 224267 (-16002)
 ◇ Amplicon Orientation:
    225415 HG141-O2-PF HG141-O2-PR
 ◇ Mis-Matches (top3):
   PrimerF   1920 C...............
   PrimerF   2450 ............W...
   PrimerF 212588 ................
   PrimerR   1385 ..................A..
   PrimerR   1569 ..A..................
   PrimerR 214213 .....................
 - - -
 HG141-O3: N(allPCRHits)= 202265 (-11405)
 HG141-O3: N(SingleHits)= 202265 (-11405)
 HG141-O3: N(CleanHits) = 201732 (-11938)
 ◇ Amplicon Orientation:
    202265 HG141-O3-PF HG141-O3-PR
 ◇ Mis-Matches (top3):
   PrimerF   1718 ............W...
   PrimerF   1922 C...............
   PrimerF 191812 ................
   PrimerR    959 ..A..................
   PrimerR   1154 ..................A..
   PrimerR 193646 .....................
 - - -
 HG141-Q1: N(allPCRHits)= 184641 (-13329)
 HG141-Q1: N(SingleHits)= 184641 (-13329)
 HG141-Q1: N(CleanHits) = 183337 (-14633)
 ◇ Amplicon Orientation:
    184641 HG141-Q1-PF HG141-Q1-PR
 ◇ Mis-Matches (top3):
   PrimerF   1692 C...............
   PrimerF   2654 ...A............
   PrimerF 173864 ................
   PrimerR   1240 .................A...
   PrimerR   1432 ..A..................
   PrimerR 175011 .....................
 - - -
 HG141-Q2: N(allPCRHits)= 129929 (-7087)
 HG141-Q2: N(SingleHits)= 129929 (-7087)
 HG141-Q2: N(CleanHits) = 129461 (-7555)
 ◇ Amplicon Orientation:
    129929 HG141-Q2-PF HG141-Q2-PR
 ◇ Mis-Matches (top3):
   PrimerF   1104 ............W...
   PrimerF   1285 C...............
   PrimerF 123076 ................
   PrimerR    858 .................A...
   PrimerR   1223 ..................A..
   PrimerR 122972 .....................
 - - -
 HG141-Q3: N(allPCRHits)= 329661 (-26943)
 HG141-Q3: N(SingleHits)= 329661 (-26943)
 HG141-Q3: N(CleanHits) = 328682 (-27922)
 ◇ Amplicon Orientation:
    329661 HG141-Q3-PF HG141-Q3-PR
 ◇ Mis-Matches (top3):
   PrimerF   2862 C...............
   PrimerF   3557 ............W...
   PrimerF 310720 ................
   PrimerR   1834 ..................A..
   PrimerR   2039 ..A..................
   PrimerR 314490 .....................
 - - -
 HG141-R1: N(allPCRHits)= 244043 (-19544)
 HG141-R1: N(SingleHits)= 244043 (-19544)
 HG141-R1: N(CleanHits) = 241749 (-21838)
 ◇ Amplicon Orientation:
    244043 HG141-R1-PF HG141-R1-PR
 ◇ Mis-Matches (top3):
   PrimerF   2152 C...............
   PrimerF   4008 ...A............
   PrimerF 228866 ................
   PrimerR   1836 .................A...
   PrimerR   2369 ..A..................
   PrimerR 230025 .....................
 - - -
 HG141-R2: N(allPCRHits)= 70787 (-19513)
 HG141-R2: N(SingleHits)= 70787 (-19513)
 HG141-R2: N(CleanHits) = 64578 (-25722)
 ◇ Amplicon Orientation:
     70787 HG141-R2-PF HG141-R2-PR
 ◇ Mis-Matches (top3):
   PrimerF    609 C...............
   PrimerF   5824 ...............A
   PrimerF  61685 ................
   PrimerR    389 ..................A..
   PrimerR   5371 .................AA..
   PrimerR  62236 .....................
 - - -
 HG141-R3: N(allPCRHits)= 220491 (-12553)
 HG141-R3: N(SingleHits)= 220485 (-12559)
 HG141-R3: N(CleanHits) = 219823 (-13221)
 ◇ Amplicon Orientation:
    220491 HG141-R3-PF HG141-R3-PR
 ◇ Mis-Matches (top3):
   PrimerF   2053 C...............
   PrimerF   2061 ............W...
   PrimerF 208225 ................
   PrimerR   1053 ..................A..
   PrimerR   1538 ..A..................
   PrimerR 210669 .....................
 - - -
 HG225-B1: N(allPCRHits)= 58360 (-6717)
 HG225-B1: N(SingleHits)= 58360 (-6717)
 HG225-B1: N(CleanHits) = 57862 (-7215)
 ◇ Amplicon Orientation:
     58360 HG225-B1-PF HG225-B1-PR
 ◇ Mis-Matches (top3):
   PrimerF    460 C...............
   PrimerF    892 ...A............
   PrimerF  54755 ................
   PrimerR    421 .................A...
   PrimerR    616 ..A..................
   PrimerR  54869 .....................
 - - -
 HG225-B2: N(allPCRHits)= 283725 (-21138)
 HG225-B2: N(SingleHits)= 283725 (-21138)
 HG225-B2: N(CleanHits) = 282876 (-21987)
 ◇ Amplicon Orientation:
    283725 HG225-B2-PF HG225-B2-PR
 ◇ Mis-Matches (top3):
   PrimerF   2516 C...............
   PrimerF   2536 ............W...
   PrimerF 268043 ................
   PrimerR   1472 ..................A..
   PrimerR   1723 ..A..................
   PrimerR 271264 .....................
 - - -
 HG225-B3: N(allPCRHits)= 227943 (-11801)
 HG225-B3: N(SingleHits)= 227941 (-11803)
 HG225-B3: N(CleanHits) = 227318 (-12426)
 ◇ Amplicon Orientation:
    227943 HG225-B3-PF HG225-B3-PR
 ◇ Mis-Matches (top3):
   PrimerF   1137 ...A............
   PrimerF   1999 C...............
   PrimerF 217167 ................
   PrimerR   1096 ..A..................
   PrimerR   1282 ..................A..
   PrimerR 218156 .....................
 - - -
 HG225-D1: N(allPCRHits)= 52541 (-5524)
 HG225-D1: N(SingleHits)= 52541 (-5524)
 HG225-D1: N(CleanHits) = 52012 (-6053)
 ◇ Amplicon Orientation:
     52541 HG225-D1-PF HG225-D1-PR
 ◇ Mis-Matches (top3):
   PrimerF    440 ...............A
   PrimerF    763 ...A............
   PrimerF  49427 ................
   PrimerR    331 .................A...
   PrimerR    566 ..A..................
   PrimerR  49362 .....................
 - - -
 HG225-D2: N(allPCRHits)= 324946 (-20345)
 HG225-D2: N(SingleHits)= 324946 (-20345)
 HG225-D2: N(CleanHits) = 323874 (-21417)
 ◇ Amplicon Orientation:
    324946 HG225-D2-PF HG225-D2-PR
 ◇ Mis-Matches (top3):
   PrimerF   2585 ............W...
   PrimerF   2912 C...............
   PrimerF 307766 ................
   PrimerR   1743 ..................A..
   PrimerR   1947 ..A..................
   PrimerR 310313 .....................
 - - -
 HG225-D3: N(allPCRHits)= 185331 (-8388)
 HG225-D3: N(SingleHits)= 185331 (-8388)
 HG225-D3: N(CleanHits) = 184869 (-8850)
 ◇ Amplicon Orientation:
    185330 HG225-D3-PF HG225-D3-PR
         1 HG225-D3-PR HG225-D3-PF
 ◇ Mis-Matches (top3):
   PrimerF   1091 ...A............
   PrimerF   1946 C...............
   PrimerF 176585 ................
   PrimerR    917 ..................A..
   PrimerR   1194 .................A...
   PrimerR 177631 .....................
 - - -
 HG225-I1: N(allPCRHits)= 57901 (-8286)
 HG225-I1: N(SingleHits)= 57901 (-8286)
 HG225-I1: N(CleanHits) = 56787 (-9400)
 ◇ Amplicon Orientation:
     57901 HG225-I1-PF HG225-I1-PR
 ◇ Mis-Matches (top3):
   PrimerF    870 ...A............
   PrimerF    987 ...............A
   PrimerF  53810 ................
   PrimerR    363 ..A..................
   PrimerR    841 .................AA..
   PrimerR  54385 .....................
 - - -
 HG225-I2: N(allPCRHits)= 183641 (-39618)
 HG225-I2: N(SingleHits)= 183641 (-39618)
 HG225-I2: N(CleanHits) = 178384 (-44875)
 ◇ Amplicon Orientation:
    183640 HG225-I2-PF HG225-I2-PR
         1 HG225-I2-PR HG225-I2-PF
 ◇ Mis-Matches (top3):
   PrimerF   2475 ...A............
   PrimerF   4557 ...............A
   PrimerF 169018 ................
   PrimerR   1352 .................A...
   PrimerR   4216 .................AA..
   PrimerR 169520 .....................
 - - -
 HG225-I3: N(allPCRHits)= 171870 (-10965)
 HG225-I3: N(SingleHits)= 171870 (-10965)
 HG225-I3: N(CleanHits) = 170963 (-11872)
 ◇ Amplicon Orientation:
    171870 HG225-I3-PF HG225-I3-PR
 ◇ Mis-Matches (top3):
   PrimerF   1316 ............W...
   PrimerF   1547 C...............
   PrimerF 162642 ................
   PrimerR   1186 ..A..................
   PrimerR   1191 ..................A..
   PrimerR 163347 .....................
 - - -
 HG225-J1: N(allPCRHits)= 22712 (-7379)
 HG225-J1: N(SingleHits)= 22712 (-7379)
 HG225-J1: N(CleanHits) = 20642 (-9449)
 ◇ Amplicon Orientation:
     22712 HG225-J1-PF HG225-J1-PR
 ◇ Mis-Matches (top3):
   PrimerF    300 ...A............
   PrimerF   1862 ...............A
   PrimerF  19605 ................
   PrimerR    177 ..A..................
   PrimerR   1815 .................AA..
   PrimerR  19575 .....................
 - - -
 HG225-J2: N(allPCRHits)= 294924 (-57363)
 HG225-J2: N(SingleHits)= 294924 (-57363)
 HG225-J2: N(CleanHits) = 288981 (-63306)
 ◇ Amplicon Orientation:
    294924 HG225-J2-PF HG225-J2-PR
 ◇ Mis-Matches (top3):
   PrimerF   4406 ...A............
   PrimerF   5110 ...............A
   PrimerF 273294 ................
   PrimerR   2396 .................A...
   PrimerR   4585 .................AA..
   PrimerR 274351 .....................
 - - -
 HG225-J3: N(allPCRHits)= 162660 (-26263)
 HG225-J3: N(SingleHits)= 162660 (-26263)
 HG225-J3: N(CleanHits) = 159811 (-29112)
 ◇ Amplicon Orientation:
    162660 HG225-J3-PF HG225-J3-PR
 ◇ Mis-Matches (top3):
   PrimerF   1711 C...............
   PrimerF   2517 ...............A
   PrimerF 151293 ................
   PrimerR   1011 ..A..................
   PrimerR   2120 .................AA..
   PrimerR 153292 .....................
 - - -
 HG225-L1: N(allPCRHits)= 317830 (-17190)
 HG225-L1: N(SingleHits)= 317830 (-17190)
 HG225-L1: N(CleanHits) = 316257 (-18763)
 ◇ Amplicon Orientation:
    317830 HG225-L1-PF HG225-L1-PR
 ◇ Mis-Matches (top3):
   PrimerF   2860 C...............
   PrimerF   4588 ...A............
   PrimerF 300975 ................
   PrimerR   2146 ..A..................
   PrimerR   2509 .................A...
   PrimerR 301515 .....................
 - - -
 HG225-L2: N(allPCRHits)= 295192 (-16439)
 HG225-L2: N(SingleHits)= 295192 (-16439)
 HG225-L2: N(CleanHits) = 293447 (-18184)
 ◇ Amplicon Orientation:
    295192 HG225-L2-PF HG225-L2-PR
 ◇ Mis-Matches (top3):
   PrimerF   2817 C...............
   PrimerF   4030 ...A............
   PrimerF 279089 ................
   PrimerR   1886 .................A...
   PrimerR   1899 ..A..................
   PrimerR 281100 .....................
 - - -
 HG225-L3: N(allPCRHits)= 146080 (-11692)
 HG225-L3: N(SingleHits)= 146080 (-11692)
 HG225-L3: N(CleanHits) = 143691 (-14081)
 ◇ Amplicon Orientation:
    146080 HG225-L3-PF HG225-L3-PR
 ◇ Mis-Matches (top3):
   PrimerF   1346 C...............
   PrimerF   1976 ...............A
   PrimerF 136707 ................
   PrimerR   1012 ..................A..
   PrimerR   1645 .................AA..
   PrimerR 137488 .....................
 - - -
 HG225-O1: N(allPCRHits)= 261865 (-16796)
 HG225-O1: N(SingleHits)= 261865 (-16796)
 HG225-O1: N(CleanHits) = 260980 (-17681)
 ◇ Amplicon Orientation:
    261863 HG225-O1-PF HG225-O1-PR
         2 HG225-O1-PR HG225-O1-PF
 ◇ Mis-Matches (top3):
   PrimerF   2428 C...............
   PrimerF   3963 ...A............
   PrimerF 246689 ................
   PrimerR   1925 .................A...
   PrimerR   1973 ..A..................
   PrimerR 249124 .....................
 - - -
 HG225-O2: N(allPCRHits)= 34650 (-35029)
 HG225-O2: N(SingleHits)= 34650 (-35029)
 HG225-O2: N(CleanHits) = 26354 (-43325)
 ◇ Amplicon Orientation:
     34650 HG225-O2-PF HG225-O2-PR
 ◇ Mis-Matches (top3):
   PrimerF    282 ............W...
   PrimerF   7671 ...............A
   PrimerF  25027 ................
   PrimerR   1057 ...................TC
   PrimerR   6520 .................AA..
   PrimerR  24642 .....................
 - - -
 HG225-O3: N(allPCRHits)= 139060 (-8880)
 HG225-O3: N(SingleHits)= 139058 (-8882)
 HG225-O3: N(CleanHits) = 138186 (-9754)
 ◇ Amplicon Orientation:
    139060 HG225-O3-PF HG225-O3-PR
 ◇ Mis-Matches (top3):
   PrimerF   1204 C...............
   PrimerF   1270 ............W...
   PrimerF 131307 ................
   PrimerR    782 ..A..................
   PrimerR    945 ..................A..
   PrimerR 131937 .....................
 - - -
 HG225-Q1: N(allPCRHits)= 206973 (-11392)
 HG225-Q1: N(SingleHits)= 206973 (-11392)
 HG225-Q1: N(CleanHits) = 205306 (-13059)
 ◇ Amplicon Orientation:
    206973 HG225-Q1-PF HG225-Q1-PR
 ◇ Mis-Matches (top3):
   PrimerF   1818 C...............
   PrimerF   3080 ...A............
   PrimerF 194985 ................
   PrimerR   1396 .................A...
   PrimerR   1678 ..A..................
   PrimerR 195920 .....................
 - - -
 HG225-Q2: N(allPCRHits)= 109450 (-33656)
 HG225-Q2: N(SingleHits)= 109450 (-33656)
 HG225-Q2: N(CleanHits) = 103079 (-40027)
 ◇ Amplicon Orientation:
    109450 HG225-Q2-PF HG225-Q2-PR
 ◇ Mis-Matches (top3):
   PrimerF    996 C...............
   PrimerF   5660 ...............A
   PrimerF  97971 ................
   PrimerR    608 .................A...
   PrimerR   5421 .................AA..
   PrimerR  98400 .....................
 - - -
 HG225-Q3: N(allPCRHits)= 80390 (-14203)
 HG225-Q3: N(SingleHits)= 80390 (-14203)
 HG225-Q3: N(CleanHits) = 78389 (-16204)
 ◇ Amplicon Orientation:
     80390 HG225-Q3-PF HG225-Q3-PR
 ◇ Mis-Matches (top3):
   PrimerF    739 C...............
   PrimerF   1783 ...............A
   PrimerF  74399 ................
   PrimerR    452 ..A..................
   PrimerR   1702 .................AA..
   PrimerR  75378 .....................
 - - -
 HG225-R1: N(allPCRHits)= 182926 (-9076)
 HG225-R1: N(SingleHits)= 182924 (-9078)
 HG225-R1: N(CleanHits) = 182056 (-9946)
 ◇ Amplicon Orientation:
    182926 HG225-R1-PF HG225-R1-PR
 ◇ Mis-Matches (top3):
   PrimerF   1712 C...............
   PrimerF   2663 ...A............
   PrimerF 172958 ................
   PrimerR    891 .................A...
   PrimerR   1045 ..A..................
   PrimerR 175195 .....................
 - - -
 HG225-R2: N(allPCRHits)= 259175 (-18900)
 HG225-R2: N(SingleHits)= 259173 (-18902)
 HG225-R2: N(CleanHits) = 257456 (-20619)
 ◇ Amplicon Orientation:
    259175 HG225-R2-PF HG225-R2-PR
 ◇ Mis-Matches (top3):
   PrimerF   2043 ............W...
   PrimerF   2436 C...............
   PrimerF 244307 ................
   PrimerR   1484 ..A..................
   PrimerR   1532 ..................A..
   PrimerR 246059 .....................
 - - -
 HG225-R3: N(allPCRHits)= 20504 (-7428)
 HG225-R3: N(SingleHits)= 20504 (-7428)
 HG225-R3: N(CleanHits) = 19417 (-8515)
 ◇ Amplicon Orientation:
     20504 HG225-R3-PF HG225-R3-PR
 ◇ Mis-Matches (top3):
   PrimerF    186 ............W...
   PrimerF    974 ...............A
   PrimerF  18350 ................
   PrimerR    106 ..A..................
   PrimerR    867 .................AA..
   PrimerR  18581 .....................
 - - -
 HG319-B1: N(allPCRHits)= 116928 (-8324)
 HG319-B1: N(SingleHits)= 116928 (-8324)
 HG319-B1: N(CleanHits) = 116405 (-8847)
 ◇ Amplicon Orientation:
    116927 HG319-B1-PF HG319-B1-PR
         1 HG319-B1-PR HG319-B1-PF
 ◇ Mis-Matches (top3):
   PrimerF    945 C...............
   PrimerF   1767 ...A............
   PrimerF 110385 ................
   PrimerR    885 .................A...
   PrimerR   1301 ..A..................
   PrimerR 110716 .....................
 - - -
 HG319-B2: N(allPCRHits)= 185890 (-17273)
 HG319-B2: N(SingleHits)= 185890 (-17273)
 HG319-B2: N(CleanHits) = 185333 (-17830)
 ◇ Amplicon Orientation:
    185890 HG319-B2-PF HG319-B2-PR
 ◇ Mis-Matches (top3):
   PrimerF   1439 ............W...
   PrimerF   1627 C...............
   PrimerF 176450 ................
   PrimerR    764 ..A..................
   PrimerR   1120 ..................A..
   PrimerR 177856 .....................
 - - -
 HG319-B3: N(allPCRHits)= 298401 (-15417)
 HG319-B3: N(SingleHits)= 298401 (-15417)
 HG319-B3: N(CleanHits) = 297508 (-16310)
 ◇ Amplicon Orientation:
    298401 HG319-B3-PF HG319-B3-PR
 ◇ Mis-Matches (top3):
   PrimerF   1754 ............W...
   PrimerF   2660 C...............
   PrimerF 284304 ................
   PrimerR   1417 .................A...
   PrimerR   1720 ..................A..
   PrimerR 285383 .....................
 - - -
 HG319-D1: N(allPCRHits)= 86474 (-6226)
 HG319-D1: N(SingleHits)= 86474 (-6226)
 HG319-D1: N(CleanHits) = 86124 (-6576)
 ◇ Amplicon Orientation:
     86474 HG319-D1-PF HG319-D1-PR
 ◇ Mis-Matches (top3):
   PrimerF    703 C...............
   PrimerF   1343 ...A............
   PrimerF  81650 ................
   PrimerR    647 .................A...
   PrimerR    855 ..A..................
   PrimerR  81643 .....................
 - - -
 HG319-D2: N(allPCRHits)= 273756 (-32406)
 HG319-D2: N(SingleHits)= 273756 (-32406)
 HG319-D2: N(CleanHits) = 272970 (-33192)
 ◇ Amplicon Orientation:
    273756 HG319-D2-PF HG319-D2-PR
 ◇ Mis-Matches (top3):
   PrimerF   2221 ............W...
   PrimerF   2574 C...............
   PrimerF 259682 ................
   PrimerR   1064 ..A..................
   PrimerR   1436 ..................A..
   PrimerR 262373 .....................
 - - -
 HG319-D3: N(allPCRHits)= 204161 (-10171)
 HG319-D3: N(SingleHits)= 204159 (-10173)
 HG319-D3: N(CleanHits) = 203520 (-10812)
 ◇ Amplicon Orientation:
    204161 HG319-D3-PF HG319-D3-PR
 ◇ Mis-Matches (top3):
   PrimerF    858 ............W...
   PrimerF   1960 C...............
   PrimerF 195179 ................
   PrimerR   1113 .................A...
   PrimerR   1198 ..................A..
   PrimerR 194951 .....................
 - - -
 HG319-I1: N(allPCRHits)= 281371 (-17773)
 HG319-I1: N(SingleHits)= 281371 (-17773)
 HG319-I1: N(CleanHits) = 280496 (-18648)
 ◇ Amplicon Orientation:
    281371 HG319-I1-PF HG319-I1-PR
 ◇ Mis-Matches (top3):
   PrimerF   2723 C...............
   PrimerF   4261 ...A............
   PrimerF 266080 ................
   PrimerR   1710 ..................A..
   PrimerR   2388 .................A...
   PrimerR 267154 .....................
 - - -
 HG319-I2: N(allPCRHits)= 202243 (-27012)
 HG319-I2: N(SingleHits)= 202243 (-27012)
 HG319-I2: N(CleanHits) = 201432 (-27823)
 ◇ Amplicon Orientation:
    202242 HG319-I2-PF HG319-I2-PR
         1 HG319-I2-PR HG319-I2-PF
 ◇ Mis-Matches (top3):
   PrimerF   2050 C...............
   PrimerF   3064 ...A............
   PrimerF 190306 ................
   PrimerR   1498 .................A...
   PrimerR   1591 ..A..................
   PrimerR 191847 .....................
 - - -
 HG319-I3: N(allPCRHits)= 236087 (-13035)
 HG319-I3: N(SingleHits)= 236087 (-13035)
 HG319-I3: N(CleanHits) = 235527 (-13595)
 ◇ Amplicon Orientation:
    236087 HG319-I3-PF HG319-I3-PR
 ◇ Mis-Matches (top3):
   PrimerF   1880 ............W...
   PrimerF   2116 C...............
   PrimerF 223670 ................
   PrimerR   1467 ..A..................
   PrimerR   1548 ..................A..
   PrimerR 224997 .....................
 - - -
 HG319-J1: N(allPCRHits)= 201902 (-28451)
 HG319-J1: N(SingleHits)= 201902 (-28451)
 HG319-J1: N(CleanHits) = 199187 (-31166)
 ◇ Amplicon Orientation:
    201902 HG319-J1-PF HG319-J1-PR
 ◇ Mis-Matches (top3):
   PrimerF   2361 ...............A
   PrimerF   3059 ...A............
   PrimerF 188341 ................
   PrimerR   1349 .................A...
   PrimerR   2140 .................AA..
   PrimerR 190230 .....................
 - - -
 HG319-J2: N(allPCRHits)= 354644 (-28983)
 HG319-J2: N(SingleHits)= 354644 (-28983)
 HG319-J2: N(CleanHits) = 351847 (-31780)
 ◇ Amplicon Orientation:
    354644 HG319-J2-PF HG319-J2-PR
 ◇ Mis-Matches (top3):
   PrimerF   3216 C...............
   PrimerF   5371 ...A............
   PrimerF 334556 ................
   PrimerR   2985 ..A..................
   PrimerR   3032 .................A...
   PrimerR 333548 .....................
 - - -
 HG319-J3: N(allPCRHits)= 131559 (-18053)
 HG319-J3: N(SingleHits)= 131559 (-18053)
 HG319-J3: N(CleanHits) = 130569 (-19043)
 ◇ Amplicon Orientation:
    131559 HG319-J3-PF HG319-J3-PR
 ◇ Mis-Matches (top3):
   PrimerF   1163 ............W...
   PrimerF   1348 C...............
   PrimerF 123601 ................
   PrimerR    754 ..................A..
   PrimerR    875 ..A..................
   PrimerR 124908 .....................
 - - -
 HG319-L1: N(allPCRHits)= 326953 (-19066)
 HG319-L1: N(SingleHits)= 326953 (-19066)
 HG319-L1: N(CleanHits) = 325806 (-20213)
 ◇ Amplicon Orientation:
    326953 HG319-L1-PF HG319-L1-PR
 ◇ Mis-Matches (top3):
   PrimerF   3208 C...............
   PrimerF   4847 ...A............
   PrimerF 309175 ................
   PrimerR   1951 ..................A..
   PrimerR   2526 .................A...
   PrimerR 310771 .....................
 - - -
 HG319-L2: N(allPCRHits)= 429362 (-28309)
 HG319-L2: N(SingleHits)= 429362 (-28309)
 HG319-L2: N(CleanHits) = 427728 (-29943)
 ◇ Amplicon Orientation:
    429362 HG319-L2-PF HG319-L2-PR
 ◇ Mis-Matches (top3):
   PrimerF   4213 C...............
   PrimerF   6452 ...A............
   PrimerF 406154 ................
   PrimerR   2891 ..A..................
   PrimerR   3599 .................A...
   PrimerR 407558 .....................
 - - -
 HG319-L3: N(allPCRHits)= 188133 (-13267)
 HG319-L3: N(SingleHits)= 188133 (-13267)
 HG319-L3: N(CleanHits) = 187391 (-14009)
 ◇ Amplicon Orientation:
    188133 HG319-L3-PF HG319-L3-PR
 ◇ Mis-Matches (top3):
   PrimerF   1364 ............W...
   PrimerF   1665 C...............
   PrimerF 178787 ................
   PrimerR   1103 ..................A..
   PrimerR   1136 ..A..................
   PrimerR 179339 .....................
 - - -
 HG319-O1: N(allPCRHits)= 253234 (-20410)
 HG319-O1: N(SingleHits)= 253234 (-20410)
 HG319-O1: N(CleanHits) = 252305 (-21339)
 ◇ Amplicon Orientation:
    253234 HG319-O1-PF HG319-O1-PR
 ◇ Mis-Matches (top3):
   PrimerF   2460 C...............
   PrimerF   3671 ...A............
   PrimerF 239353 ................
   PrimerR   1328 ..A..................
   PrimerR   1646 .................A...
   PrimerR 241607 .....................
 - - -
 HG319-O2: N(allPCRHits)= 130658 (-23824)
 HG319-O2: N(SingleHits)= 130658 (-23824)
 HG319-O2: N(CleanHits) = 129015 (-25467)
 ◇ Amplicon Orientation:
    130658 HG319-O2-PF HG319-O2-PR
 ◇ Mis-Matches (top3):
   PrimerF   1204 ............W...
   PrimerF   1241 ...............A
   PrimerF 122806 ................
   PrimerR    727 ..................A..
   PrimerR   1056 .................AA..
   PrimerR 123582 .....................
 - - -
 HG319-O3: N(allPCRHits)= 126327 (-10794)
 HG319-O3: N(SingleHits)= 126327 (-10794)
 HG319-O3: N(CleanHits) = 125493 (-11628)
 ◇ Amplicon Orientation:
    126327 HG319-O3-PF HG319-O3-PR
 ◇ Mis-Matches (top3):
   PrimerF    918 ............W...
   PrimerF   1115 C...............
   PrimerF 119552 ................
   PrimerR    673 ..A..................
   PrimerR    731 ..................A..
   PrimerR 120261 .....................
 - - -
 HG319-Q2: N(allPCRHits)= 148321 (-11152)
 HG319-Q2: N(SingleHits)= 148321 (-11152)
 HG319-Q2: N(CleanHits) = 147754 (-11719)
 ◇ Amplicon Orientation:
    148321 HG319-Q2-PF HG319-Q2-PR
 ◇ Mis-Matches (top3):
   PrimerF   1410 ............W...
   PrimerF   1435 C...............
   PrimerF 139810 ................
   PrimerR    891 ..A..................
   PrimerR    902 ..................A..
   PrimerR 141261 .....................
 - - -
 HG319-Q3: N(allPCRHits)= 69451 (-11892)
 HG319-Q3: N(SingleHits)= 69451 (-11892)
 HG319-Q3: N(CleanHits) = 69156 (-12187)
 ◇ Amplicon Orientation:
     69451 HG319-Q3-PF HG319-Q3-PR
 ◇ Mis-Matches (top3):
   PrimerF    643 ............W...
   PrimerF    663 C...............
   PrimerF  65468 ................
   PrimerR    382 ..A..................
   PrimerR    470 ..................A..
   PrimerR  65967 .....................
 - - -
 HG319-R1: N(allPCRHits)= 191052 (-39374)
 HG319-R1: N(SingleHits)= 191052 (-39374)
 HG319-R1: N(CleanHits) = 178773 (-51653)
 ◇ Amplicon Orientation:
    191052 HG319-R1-PF HG319-R1-PR
 ◇ Mis-Matches (top3):
   PrimerF   2703 ...A............
   PrimerF  11377 ...............A
   PrimerF 169821 ................
   PrimerR   1189 .................A...
   PrimerR  10466 .................AA..
   PrimerR 171198 .....................
 - - -
 HG319-R2: N(allPCRHits)= 183572 (-9949)
 HG319-R2: N(SingleHits)= 183572 (-9949)
 HG319-R2: N(CleanHits) = 182983 (-10538)
 ◇ Amplicon Orientation:
    183572 HG319-R2-PF HG319-R2-PR
 ◇ Mis-Matches (top3):
   PrimerF   1423 ............W...
   PrimerF   1728 C...............
   PrimerF 173896 ................
   PrimerR   1094 ..A..................
   PrimerR   1154 ..................A..
   PrimerR 174785 .....................
 - - -
 HG319-R3: N(allPCRHits)= 30800 (-17592)
 HG319-R3: N(SingleHits)= 30800 (-17592)
 HG319-R3: N(CleanHits) = 29191 (-19201)
 ◇ Amplicon Orientation:
     30800 HG319-R3-PF HG319-R3-PR
 ◇ Mis-Matches (top3):
   PrimerF    290 ............W...
   PrimerF   1318 ...............A
   PrimerF  27686 ................
   PrimerR    201 .................A...
   PrimerR   1143 .................AA..
   PrimerR  27666 .....................
 - - -
 HGnegA: N(allPCRHits)= 9239 (-463)
 HGnegA: N(SingleHits)= 9239 (-463)
 HGnegA: N(CleanHits) = 9202 (-500)
 ◇ Amplicon Orientation:
      9239 HGnegA-PF HGnegA-PR
 ◇ Mis-Matches (top3):
   PrimerF    103 ...A............
   PrimerF    154 ..........G.....
   PrimerF   8569 ................
   PrimerR     58 ..A..................
   PrimerR    124 ...................T.
   PrimerR   8698 .....................
 - - -
................................................................................
END_Workflow_StepC: 18:17:54 07/01/2021
================================================================================
Step D | Size Range Selection and (Quality) Filtering
--------------------------------------------------------------------------------
PRINSEQ-lite 0.20.4
Size Range    : 300-500
GC Range      : 30-70
Min Q Mean    : 20
Number of Ns  : 0
Low Complexity: dust / 30
--------------------------------------------------------------------------------
START_Worklfow_StepD: 18:18:19 07/01/2021
................................................................................
 Start_QF: 18:18:19 07/01/2021
  ➼ HG015-B1: N(filtered)= 223072 (-3021)
  ➼ HG015-B3: N(filtered)= 65747 (-1311)
  ➼ HG015-D1: N(filtered)= 179665 (-2554)
  ➼ HG015-D2: N(filtered)= 272280 (-3784)
  ➼ HG015-D3: N(filtered)= 124341 (-1767)
  ➼ HG015-I1: N(filtered)= 51695 (-1082)
  ➼ HG015-I2: N(filtered)= 168843 (-2399)
  ➼ HG015-I3: N(filtered)= 135936 (-1897)
  ➼ HG015-J1: N(filtered)= 83547 (-1300)
  ➼ HG015-J2: N(filtered)= 226656 (-3431)
  ➼ HG015-J3: N(filtered)= 232158 (-3141)
  ➼ HG015-L1: N(filtered)= 374896 (-5061)
  ➼ HG015-L2: N(filtered)= 229995 (-3342)
  ➼ HG015-L3: N(filtered)= 157727 (-2157)
  ➼ HG015-O1: N(filtered)= 201557 (-2820)
  ➼ HG015-O2: N(filtered)= 80641 (-1360)
  ➼ HG015-O3: N(filtered)= 192743 (-2676)
  ➼ HG015-Q1: N(filtered)= 226025 (-3197)
  ➼ HG015-Q2: N(filtered)= 134900 (-1840)
  ➼ HG015-Q3: N(filtered)= 282626 (-4123)
  ➼ HG015-R1: N(filtered)= 349176 (-4854)
  ➼ HG015-R2: N(filtered)= 12152 (-281)
  ➼ HG015-R3: N(filtered)= 164048 (-2364)
  ➼ HG033-B1: N(filtered)= 254525 (-3638)
  ➼ HG033-B2: N(filtered)= 303362 (-4420)
  ➼ HG033-B3: N(filtered)= 137634 (-1852)
  ➼ HG033-D1: N(filtered)= 189835 (-2588)
  ➼ HG033-D2: N(filtered)= 273954 (-3848)
  ➼ HG033-D3: N(filtered)= 188433 (-3057)
  ➼ HG033-I1: N(filtered)= 113931 (-2695)
  ➼ HG033-I2: N(filtered)= 211535 (-3014)
  ➼ HG033-I3: N(filtered)= 551909 (-8552)
  ➼ HG033-J1: N(filtered)= 341447 (-4368)
  ➼ HG033-J2: N(filtered)= 162932 (-2458)
  ➼ HG033-J3: N(filtered)= 168447 (-2412)
  ➼ HG033-L1: N(filtered)= 237936 (-3288)
  ➼ HG033-L2: N(filtered)= 65554 (-1809)
  ➼ HG033-L3: N(filtered)= 1292111 (-18685)
  ➼ HG033-O1: N(filtered)= 350095 (-4623)
  ➼ HG033-O2: N(filtered)= 273861 (-3810)
  ➼ HG033-O3: N(filtered)= 141843 (-2044)
  ➼ HG033-Q1: N(filtered)= 163586 (-2699)
  ➼ HG033-Q2: N(filtered)= 146680 (-2160)
  ➼ HG033-Q3: N(filtered)= 139016 (-1849)
  ➼ HG033-R1: N(filtered)= 201140 (-3616)
  ➼ HG033-R2: N(filtered)= 117072 (-1388)
  ➼ HG033-R3: N(filtered)= 85113 (-1918)
  ➼ HG059-B1: N(filtered)= 274511 (-3827)
  ➼ HG059-B2: N(filtered)= 264655 (-3563)
  ➼ HG059-B3: N(filtered)= 156209 (-2141)
  ➼ HG059-D1: N(filtered)= 330745 (-4721)
  ➼ HG059-D2: N(filtered)= 384310 (-5139)
  ➼ HG059-D3: N(filtered)= 314349 (-4465)
  ➼ HG059-I1: N(filtered)= 535034 (-7385)
  ➼ HG059-I2: N(filtered)= 156359 (-2087)
  ➼ HG059-I3: N(filtered)= 187475 (-2499)
  ➼ HG059-J1: N(filtered)= 243570 (-3397)
  ➼ HG059-J2: N(filtered)= 232006 (-3377)
  ➼ HG059-J3: N(filtered)= 905314 (-12791)
  ➼ HG059-L1: N(filtered)= 158979 (-2133)
  ➼ HG059-L2: N(filtered)= 257282 (-4013)
  ➼ HG059-L3: N(filtered)= 209196 (-2938)
  ➼ HG059-O1: N(filtered)= 351767 (-4837)
  ➼ HG059-O2: N(filtered)= 289004 (-4047)
  ➼ HG059-O3: N(filtered)= 125992 (-1782)
  ➼ HG059-Q1: N(filtered)= 556611 (-7858)
  ➼ HG059-Q2: N(filtered)= 121936 (-1798)
  ➼ HG059-Q3: N(filtered)= 159711 (-2161)
  ➼ HG059-R1: N(filtered)= 314061 (-4224)
  ➼ HG059-R2: N(filtered)= 188938 (-2552)
  ➼ HG059-R3: N(filtered)= 234844 (-3247)
  ➼ HG082-B1: N(filtered)= 216367 (-3081)
  ➼ HG082-B2: N(filtered)= 380522 (-5271)
  ➼ HG082-B3: N(filtered)= 167199 (-2274)
  ➼ HG082-D1: N(filtered)= 175492 (-2567)
  ➼ HG082-D2: N(filtered)= 220334 (-3058)
  ➼ HG082-D3: N(filtered)= 168244 (-2356)
  ➼ HG082-I1: N(filtered)= 88599 (-2804)
  ➼ HG082-I2: N(filtered)= 242383 (-3376)
  ➼ HG082-I3: N(filtered)= 265674 (-3631)
  ➼ HG082-J1: N(filtered)= 238461 (-3274)
  ➼ HG082-J2: N(filtered)= 210063 (-2985)
  ➼ HG082-J3: N(filtered)= 143239 (-2009)
  ➼ HG082-L1: N(filtered)= 256457 (-3631)
  ➼ HG082-L2: N(filtered)= 555807 (-8614)
  ➼ HG082-L3: N(filtered)= 122127 (-1601)
  ➼ HG082-O1: N(filtered)= 168773 (-2462)
  ➼ HG082-O2: N(filtered)= 27749 (-1698)
  ➼ HG082-O3: N(filtered)= 261635 (-3889)
  ➼ HG082-Q1: N(filtered)= 150217 (-2521)
  ➼ HG082-Q2: N(filtered)= 139499 (-2408)
  ➼ HG082-Q3: N(filtered)= 241582 (-3366)
  ➼ HG082-R1: N(filtered)= 303771 (-4096)
  ➼ HG082-R2: N(filtered)= 164545 (-2242)
  ➼ HG082-R3: N(filtered)= 330012 (-4773)
  ➼ HG091-B1: N(filtered)= 20710 (-337)
  ➼ HG091-B2: N(filtered)= 125455 (-2217)
  ➼ HG091-B3: N(filtered)= 264610 (-3815)
  ➼ HG091-D1: N(filtered)= 39486 (-619)
  ➼ HG091-D2: N(filtered)= 157077 (-2420)
  ➼ HG091-D3: N(filtered)= 33630 (-525)
  ➼ HG091-I1: N(filtered)= 229382 (-3233)
  ➼ HG091-I2: N(filtered)= 245233 (-3674)
  ➼ HG091-I3: N(filtered)= 136671 (-1994)
  ➼ HG091-J1: N(filtered)= 2833 (-162)
  ➼ HG091-J2: N(filtered)= 194345 (-2964)
  ➼ HG091-J3: N(filtered)= 69988 (-1337)
  ➼ HG091-L1: N(filtered)= 5395 (-179)
  ➼ HG091-L2: N(filtered)= 245180 (-3488)
  ➼ HG091-L3: N(filtered)= 104465 (-1650)
  ➼ HG091-O1: N(filtered)= 349515 (-4839)
  ➼ HG091-O2: N(filtered)= 74489 (-1350)
  ➼ HG091-O3: N(filtered)= 144119 (-2105)
  ➼ HG091-Q1: N(filtered)= 194978 (-3182)
  ➼ HG091-Q2: N(filtered)= 149261 (-2109)
  ➼ HG091-Q3: N(filtered)= 337850 (-4871)
  ➼ HG091-R1: N(filtered)= 52556 (-3567)
  ➼ HG091-R2: N(filtered)= 74769 (-2204)
  ➼ HG091-R3: N(filtered)= 169845 (-2592)
  ➼ HG141-B1: N(filtered)= 119720 (-1611)
  ➼ HG141-B2: N(filtered)= 231445 (-3243)
  ➼ HG141-B3: N(filtered)= 291514 (-4111)
  ➼ HG141-D1: N(filtered)= 46949 (-681)
  ➼ HG141-D2: N(filtered)= 349806 (-4843)
  ➼ HG141-D3: N(filtered)= 220940 (-2949)
  ➼ HG141-I1: N(filtered)= 115070 (-1599)
  ➼ HG141-I2: N(filtered)= 233157 (-3483)
  ➼ HG141-I3: N(filtered)= 151124 (-1962)
  ➼ HG141-J1: N(filtered)= 158947 (-2266)
  ➼ HG141-J2: N(filtered)= 286986 (-4073)
  ➼ HG141-J3: N(filtered)= 213532 (-3106)
  ➼ HG141-L1: N(filtered)= 223998 (-3200)
  ➼ HG141-L2: N(filtered)= 264165 (-3756)
  ➼ HG141-L3: N(filtered)= 142866 (-1976)
  ➼ HG141-O1: N(filtered)= 587268 (-7840)
  ➼ HG141-O2: N(filtered)= 221265 (-3002)
  ➼ HG141-O3: N(filtered)= 198946 (-2786)
  ➼ HG141-Q1: N(filtered)= 180836 (-2501)
  ➼ HG141-Q2: N(filtered)= 127553 (-1908)
  ➼ HG141-Q3: N(filtered)= 323913 (-4769)
  ➼ HG141-R1: N(filtered)= 238347 (-3402)
  ➼ HG141-R2: N(filtered)= 63620 (-958)
  ➼ HG141-R3: N(filtered)= 216814 (-3009)
  ➼ HG225-B1: N(filtered)= 57020 (-842)
  ➼ HG225-B2: N(filtered)= 279038 (-3838)
  ➼ HG225-B3: N(filtered)= 224167 (-3151)
  ➼ HG225-D1: N(filtered)= 51312 (-700)
  ➼ HG225-D2: N(filtered)= 319267 (-4607)
  ➼ HG225-D3: N(filtered)= 182376 (-2493)
  ➼ HG225-I1: N(filtered)= 55967 (-820)
  ➼ HG225-I2: N(filtered)= 175342 (-3042)
  ➼ HG225-I3: N(filtered)= 168519 (-2444)
  ➼ HG225-J1: N(filtered)= 20269 (-373)
  ➼ HG225-J2: N(filtered)= 284523 (-4458)
  ➼ HG225-J3: N(filtered)= 157550 (-2261)
  ➼ HG225-L1: N(filtered)= 311916 (-4341)
  ➼ HG225-L2: N(filtered)= 289552 (-3895)
  ➼ HG225-L3: N(filtered)= 141658 (-2033)
  ➼ HG225-O1: N(filtered)= 257265 (-3715)
  ➼ HG225-O2: N(filtered)= 25670 (-684)
  ➼ HG225-O3: N(filtered)= 136257 (-1929)
  ➼ HG225-Q1: N(filtered)= 202474 (-2832)
  ➼ HG225-Q2: N(filtered)= 101484 (-1595)
  ➼ HG225-Q3: N(filtered)= 77138 (-1251)
  ➼ HG225-R1: N(filtered)= 179636 (-2420)
  ➼ HG225-R2: N(filtered)= 253957 (-3499)
  ➼ HG225-R3: N(filtered)= 19012 (-405)
  ➼ HG319-B1: N(filtered)= 114842 (-1563)
  ➼ HG319-B2: N(filtered)= 182741 (-2592)
  ➼ HG319-B3: N(filtered)= 293667 (-3841)
  ➼ HG319-D1: N(filtered)= 84967 (-1157)
  ➼ HG319-D2: N(filtered)= 268826 (-4144)
  ➼ HG319-D3: N(filtered)= 200648 (-2872)
  ➼ HG319-I1: N(filtered)= 276698 (-3798)
  ➼ HG319-I2: N(filtered)= 198742 (-2690)
  ➼ HG319-I3: N(filtered)= 232261 (-3266)
  ➼ HG319-J1: N(filtered)= 195971 (-3216)
  ➼ HG319-J2: N(filtered)= 346700 (-5147)
  ➼ HG319-J3: N(filtered)= 128741 (-1828)
  ➼ HG319-L1: N(filtered)= 321294 (-4512)
  ➼ HG319-L2: N(filtered)= 421857 (-5871)
  ➼ HG319-L3: N(filtered)= 184407 (-2984)
  ➼ HG319-O1: N(filtered)= 248784 (-3521)
  ➼ HG319-O2: N(filtered)= 126890 (-2125)
  ➼ HG319-O3: N(filtered)= 123606 (-1887)
  ➼ HG319-Q2: N(filtered)= 145457 (-2297)
  ➼ HG319-Q3: N(filtered)= 68088 (-1068)
  ➼ HG319-R1: N(filtered)= 176075 (-2698)
  ➼ HG319-R2: N(filtered)= 180490 (-2493)
  ➼ HG319-R3: N(filtered)= 28550 (-641)
  ➼ HGnegA: N(filtered)= 9069 (-133)
 End_QF: 23:05:23 07/01/2021
................................................................................
 Start_CombineSequences: 23:05:23 07/01/2021
  ➼ N(all): 39635349 (== 39635349) ✔︎pass
 End_CombineSequences: 23:10:54 07/01/2021
................................................................................
 Start_ReadReport: 23:10:54 07/01/2021
  Total Number of Amplicons: 39635349 ✔︎pass
 End_ReadReport: 23:32:21 07/01/2021
................................................................................
END_Workflow_StepD: 23:32:21 07/01/2021
================================================================================
Data Loss Statistic for steps B-D
  Summary:
    Average total data loss       : 18.136%
    Average data loss Raw-Filter  :  0.004%
    Average data loss Filter-Merge:  7.808%
    Average data loss Merge-Primer:  9.904%
    Average data loss Primer-Clean:  1.437%
  Per Sample:
    Sample;Raw;B1-Filter;B2-Merged;C-Primer;D-Clean;MeanLength
    HG015-B1;252219;252217;240977;226093;223072;428.717
    HG015-B3;198950;198881;139361;67058;65747;425.115
    HG015-D1;221531;221524;204950;182219;179665;428.271
    HG015-D2;307848;307840;294777;276064;272280;421.478
    HG015-D3;174077;174075;150899;126108;124341;428.823
    HG015-I1;120265;120254;99848;52777;51695;423.564
    HG015-I2;190266;190259;182941;171242;168843;428.152
    HG015-I3;152885;152872;145382;137833;135936;428.093
    HG015-J1;113678;113674;102813;84847;83547;428.77
    HG015-J2;274016;274010;255837;230087;226656;428.741
    HG015-J3;273726;273721;249792;235299;232158;406.334
    HG015-L1;425482;425471;409392;379957;374896;428.254
    HG015-L2;288808;288798;266521;233337;229995;428.644
    HG015-L3;190511;190507;172388;159884;157727;415.553
    HG015-O1;240195;240184;226687;204377;201557;428.576
    HG015-O2;180647;180641;137466;82001;80641;414.448
    HG015-O3;232928;232907;213442;195419;192743;426.047
    HG015-Q1;249194;249188;242059;229222;226025;428.884
    HG015-Q2;156770;156765;147031;136740;134900;428.553
    HG015-Q3;322564;322559;301223;286749;282626;414.78
    HG015-R1;388444;388432;376108;354030;349176;427.344
    HG015-R2;47819;47815;26769;12433;12152;416.762
    HG015-R3;188644;188638;178194;166412;164048;428.09
    HG033-B1;296631;296622;279554;258163;254525;418.182
    HG033-B2;343225;343220;330747;307782;303362;428.97
    HG033-B3;160754;160750;149653;139486;137634;419.28
    HG033-D1;212823;212814;205847;192423;189835;428.791
    HG033-D2;307079;307077;297394;277802;273954;428.948
    HG033-D3;279073;279065;235771;191490;188433;411.844
    HG033-I1;258136;258128;201374;116626;113931;422.218
    HG033-I2;239668;239659;231141;214549;211535;428.957
    HG033-I3;765004;764976;665944;560461;551909;427.181
    HG033-J1;375326;375315;365038;345815;341447;428.347
    HG033-J2;214918;214912;194658;165390;162932;427.003
    HG033-J3;205545;205540;187287;170859;168447;428.479
    HG033-L1;261063;261055;253954;241224;237936;427.851
    HG033-L2;129673;129671;105089;67363;65554;427.756
    HG033-L3;1545420;1545390;1424209;1310796;1292111;425.351
    HG033-O1;407874;407862;383562;354718;350095;417.061
    HG033-O2;312173;312165;294874;277671;273861;413.986
    HG033-O3;168128;168126;156360;143887;141843;423.827
    HG033-Q1;235327;235322;207323;166285;163586;428.916
    HG033-Q2;187428;187425;166797;148840;146680;412.445
    HG033-Q3;170533;170531;154685;140865;139016;415.992
    HG033-R1;313021;313004;269946;204756;201140;428.819
    HG033-R2;181957;181946;129788;118460;117072;428.981
    HG033-R3;175437;175434;130757;87031;85113;428.008
    HG059-B1;312125;312116;299558;278338;274511;428.576
    HG059-B2;293478;293473;285424;268218;264655;428.354
    HG059-B3;178002;178001;166789;158350;156209;411.861
    HG059-D1;381378;381369;365561;335466;330745;427.468
    HG059-D2;427506;427496;414002;389449;384310;427.371
    HG059-D3;362246;362243;340879;318814;314349;426.457
    HG059-I1;583626;583611;570580;542419;535034;428.1
    HG059-I2;179489;179484;171100;158446;156359;425.965
    HG059-I3;211438;211435;200160;189974;187475;428.565
    HG059-J1;276314;276309;264832;246967;243570;423.912
    HG059-J2;309576;309567;279293;235383;232006;428.241
    HG059-J3;1035315;1035294;979581;918105;905314;428.299
    HG059-L1;175586;175580;169866;161112;158979;419.024
    HG059-L2;315013;315005;292870;261295;257282;428.374
    HG059-L3;245677;245625;226404;212134;209196;416.119
    HG059-O1;394282;394279;380858;356604;351767;428.006
    HG059-O2;324092;324085;308175;293051;289004;409.084
    HG059-O3;139656;139654;133989;127774;125992;428.451
    HG059-Q1;613227;613205;594120;564469;556611;423.508
    HG059-Q2;148924;148920;136361;123734;121936;423.3
    HG059-Q3;177415;177412;169720;161872;159711;428.508
    HG059-R1;345375;345365;336322;318285;314061;428.288
    HG059-R2;211006;211002;202030;191490;188938;428.825
    HG059-R3;268162;268159;251615;238091;234844;416.829
    HG082-B1;240030;240026;233156;219448;216367;428.242
    HG082-B2;437367;437360;407738;385793;380522;412.532
    HG082-B3;189900;189896;179790;169473;167199;426.367
    HG082-D1;206700;206698;196308;178059;175492;426.589
    HG082-D2;249289;249285;235969;223392;220334;424.414
    HG082-D3;191619;191613;181678;170600;168244;426.958
    HG082-I1;152334;152331;132160;91403;88599;424.136
    HG082-I2;265048;265045;258250;245759;242383;427.441
    HG082-I3;303794;303790;285979;269305;265674;421.638
    HG082-J1;261048;261045;254121;241735;238461;424.444
    HG082-J2;237305;237293;224331;213048;210063;409.113
    HG082-J3;161566;161564;154087;145248;143239;424.708
    HG082-L1;280484;280477;273920;260088;256457;428.721
    HG082-L2;703778;703755;649099;564421;555807;426.937
    HG082-L3;140479;140477;132337;123728;122127;428.058
    HG082-O1;208389;208384;193907;171235;168773;428.845
    HG082-O2;175384;175377;113897;29447;27749;421.041
    HG082-O3;308668;308661;285431;265524;261635;425.731
    HG082-Q1;219119;219109;196236;152738;150217;426.838
    HG082-Q2;161804;161784;151567;141907;139499;420.633
    HG082-Q3;282246;282241;264501;244948;241582;428.318
    HG082-R1;336142;336139;326687;307867;303771;428.467
    HG082-R2;185459;185457;176402;166787;164545;426.823
    HG082-R3;414351;414345;377585;334785;330012;428.799
    HG091-B1;36492;36476;25786;21047;20710;422.325
    HG091-B2;174741;174737;151554;127672;125455;425.144
    HG091-B3;305849;305832;286803;268425;264610;424.7
    HG091-D1;73392;73347;47676;40105;39486;408.077
    HG091-D2;212247;212235;187918;159497;157077;428.539
    HG091-D3;96930;96928;68643;34155;33630;428.527
    HG091-I1;262690;262684;249744;232615;229382;429.817
    HG091-I2;306020;306011;284437;248907;245233;427.193
    HG091-I3;166514;166510;149848;138665;136671;410.212
    HG091-J1;17769;17763;7902;2995;2833;421.571
    HG091-J2;269290;269285;238298;197309;194345;412.251
    HG091-J3;162562;162559;116176;71325;69988;427.066
    HG091-L1;30531;30504;13088;5574;5395;426.463
    HG091-L2;289629;289620;273265;248668;245180;414.014
    HG091-L3;134830;134829;119610;106115;104465;428.994
    HG091-O1;417379;417370;392016;354354;349515;414.473
    HG091-O2;116789;116783;95205;75839;74489;421.627
    HG091-O3;182873;182870;163001;146224;144119;413.882
    HG091-Q1;259634;259622;238257;198160;194978;428.832
    HG091-Q2;172329;172329;161089;151370;149261;429.457
    HG091-Q3;432498;432484;379087;342721;337850;409.654
    HG091-R1;214759;214747;153917;56123;52556;427.489
    HG091-R2;172215;172206;131980;76973;74769;426.976
    HG091-R3;244829;244822;205074;172437;169845;410.695
    HG141-B1;154562;154521;131003;121331;119720;428.397
    HG141-B2;263817;263815;247591;234688;231445;420.376
    HG141-B3;326048;326045;310455;295625;291514;424.831
    HG141-D1;56606;56601;51044;47630;46949;422.399
    HG141-D2;393462;393449;373771;354649;349806;428.32
    HG141-D3;251107;251107;235294;223889;220940;415.451
    HG141-I1;134157;134140;124181;116669;115070;425.141
    HG141-I2;261793;261786;253459;236640;233157;428.312
    HG141-I3;173771;173765;163563;153086;151124;427.856
    HG141-J1;184852;184838;173717;161213;158947;428.4
    HG141-J2;358964;358961;333157;291059;286986;426.063
    HG141-J3;289207;289182;251155;216638;213532;411.069
    HG141-L1;254056;254047;241595;227198;223998;425.169
    HG141-L2;296483;296478;284689;267921;264165;421.411
    HG141-L3;162736;162736;154380;144842;142866;427.967
    HG141-O1;652857;652841;625137;595108;587268;414.425
    HG141-O2;254317;254313;240269;224267;221265;427.965
    HG141-O3;224308;224305;213670;201732;198946;428.239
    HG141-Q1;206392;206390;197970;183337;180836;425.631
    HG141-Q2;145671;145669;137016;129461;127553;427.269
    HG141-Q3;381514;381505;356604;328682;323913;425.663
    HG141-R1;275734;275726;263587;241749;238347;427.473
    HG141-R2;114632;114628;90300;64578;63620;420.834
    HG141-R3;250233;250212;233044;219823;216814;417.036
    HG225-B1;91036;91002;65077;57862;57020;427.715
    HG225-B2;325072;325066;304863;282876;279038;424.223
    HG225-B3;258916;258914;239744;227318;224167;410.17
    HG225-D1;68591;68573;58065;52012;51312;428.316
    HG225-D2;370072;370042;345291;323874;319267;423.128
    HG225-D3;208823;208821;193719;184869;182376;407.319
    HG225-I1;80746;80742;66187;56787;55967;408.918
    HG225-I2;254700;254693;223259;178384;175342;416.967
    HG225-I3;196797;196791;182835;170963;168519;425.222
    HG225-J1;50051;50025;30091;20642;20269;423.916
    HG225-J2;396791;396779;352287;288981;284523;428.097
    HG225-J3;222747;222743;188923;159811;157550;413.975
    HG225-L1;348550;348537;335020;316257;311916;428.661
    HG225-L2;328680;328671;311631;293447;289552;406.875
    HG225-L3;172497;172491;157772;143691;141658;427.41
    HG225-O1;289511;289499;278661;260980;257265;428.327
    HG225-O2;105009;104994;69679;26354;25670;420.113
    HG225-O3;159977;159952;147940;138186;136257;423.365
    HG225-Q1;226639;226636;218365;205306;202474;424.22
    HG225-Q2;188127;188118;143106;103079;101484;414.148
    HG225-Q3;114555;114550;94593;78389;77138;406.806
    HG225-R1;201435;201433;192002;182056;179636;409.834
    HG225-R2;308518;308514;278075;257456;253957;415.403
    HG225-R3;41326;41318;27932;19417;19012;424.253
    HG319-B1;138783;138771;125252;116405;114842;412.398
    HG319-B2;217644;217641;203163;185333;182741;428.462
    HG319-B3;332209;332202;313818;297508;293667;423.714
    HG319-D1;102797;102774;92700;86124;84967;426.964
    HG319-D2;331926;331918;306162;272970;268826;427.359
    HG319-D3;224990;224961;214332;203520;200648;428.086
    HG319-I1;308835;308834;299144;280496;276698;428.781
    HG319-I2;246946;246931;229255;201432;198742;418.65
    HG319-I3;262152;262147;249122;235527;232261;428.744
    HG319-J1;247684;247677;230353;199187;195971;426.329
    HG319-J2;398868;398859;383627;351847;346700;428.88
    HG319-J3;164020;164013;149612;130569;128741;428.825
    HG319-L1;357278;357268;346019;325806;321294;428.422
    HG319-L2;473572;473565;457671;427728;421857;428.131
    HG319-L3;211980;211978;201400;187391;184407;428.933
    HG319-O1;285900;285886;273644;252305;248784;428.903
    HG319-O2;173321;173316;154482;129015;126890;428.716
    HG319-O3;145925;145922;137121;125493;123606;427.846
    HG319-Q2;169823;169820;159473;147754;145457;427.561
    HG319-Q3;92853;92848;81343;69156;68088;427.168
    HG319-R1;258565;258557;230426;178773;176075;426.216
    HG319-R2;204158;204155;193521;182983;180490;426.654
    HG319-R3;64989;64983;48392;29191;28550;424.13
    HGnegA;12502;12497;9702;9202;9069;418.633
================================================================================
Step E1 | UPARSE & UNOISE + 99%-, 98%-, and 97%-Identity Clustering
--------------------------------------------------------------------------------
UPARSE : usearch v11.0.667_i86linux64
Min Abundance Size: 2
................................................................................
UNOISE3: usearch v11.0.667_i86linux64
Min Abundance Size: 10
--------------------------------------------------------------------------------
START_E1: 10:10:45 08/01/2021
--------------------------------------------------------------------------------
 ▶ Deduplicate Amplicons
................................................................................
  De-replicate amplicons to obtain unique amplicons.
  Determine error rates of amplicon reads > *error.report
  ⇨ Number of Unique Amplicons: 7526015 (19%)
--------------------------------------------------------------------------------
▶ UPARSE - Cluster OTU (97%)
................................................................................
  Clusters OTU at 97% using the UPARSE-OTU algorithm.
  ⇨ Number of OTUs: 772
--------------------------------------------------------------------------------
▶ UNOISE3 - Amplicon Sequence Variants
................................................................................
  Uses the UNOISE algorithm to perform denoising (error-correction) of amplicon sequence variants (zero OTUs).
  ⇨ Number of ZOTUs: 997
--------------------------------------------------------------------------------
▶ Additional Clustering
................................................................................
  Clusters ZOTUs at different identity levels (i.e. 97%,98% and 99%).
  • Sort ZOTUs by lengt
  • Cluster ZOTU with 99% id ✔
  • Cluster ZOTU with 98% id ✔
  • Cluster ZOTU with 98% id ✔
  ⇨ Number of ZOTUs 99%: 708
  ⇨ Number of ZOTUs 98%: 574
  ⇨ Number of ZOTUs 97%: 443
--------------------------------------------------------------------------------
END_E1: 10:35:56 08/01/2021
================================================================================
Step E2 - Back-Mapping Amplicons to OTU
--------------------------------------------------------------------------------
USEARCHusearch v11.0.667_i86linux64
Identity threshold for mapping: 0.97
--------------------------------------------------------------------------------
START_E2: 11:16:03 08/01/2021
--------------------------------------------------------------------------------
Counts per OTU:
13373246 OTU1
8752816 OTU2
4949096 OTU3
2961951 OTU9
1148437 OTU4
 990692 OTU5
 856399 OTU6
 839760 OTU8
 800969 OTU7
 667374 OTU41
 576479 OTU12
 575662 OTU22
 370736 OTU11
 360410 OTU346
 210963 OTU10
 131706 OTU59
 125103 OTU13
 114870 OTU16
 107432 OTU15
 100127 OTU69
  96700 OTU14
  66180 OTU17
  53184 OTU104
  47466 OTU74
  40715 OTU42
  30033 OTU18
  19710 OTU396
  11976 OTU19
   6577 OTU20
   6571 OTU21
   6420 OTU24
   6020 OTU324
   5716 OTU26
   4615 OTU25
   4466 OTU23
   4198 OTU28
   4090 OTU38
   3753 OTU235
   3537 OTU27
   3377 OTU34
   3015 OTU30
   2914 OTU129
   2667 OTU33
   2382 OTU37
   2153 OTU29
   2132 OTU455
   2131 OTU157
   2064 OTU46
   2037 OTU35
   1937 OTU31
   1884 OTU32
   1876 OTU45
   1635 OTU64
   1426 OTU47
   1390 OTU124
   1370 OTU39
   1227 OTU560
   1200 OTU40
   1129 OTU479
   1108 OTU44
   1104 OTU135
   1100 OTU36
   1075 OTU291
   1008 OTU76
    965 OTU546
    957 OTU79
    930 OTU91
    913 OTU43
    875 OTU116
    869 OTU127
    826 OTU306
    821 OTU622
    817 OTU160
    810 OTU51
    805 OTU50
    799 OTU78
    795 OTU48
    791 OTU106
    783 OTU118
    758 OTU133
    754 OTU53
    750 OTU57
    718 OTU52
    652 OTU56
    650 OTU49
    626 OTU66
    625 OTU712
    588 OTU55
    584 OTU582
    575 OTU54
    566 OTU767
    556 OTU108
    548 OTU168
    521 OTU109
    520 OTU72
    504 OTU105
    476 OTU63
    471 OTU441
    465 OTU61
    457 OTU70
    452 OTU58
    447 OTU125
    443 OTU83
    438 OTU62
    437 OTU77
    428 OTU65
    427 OTU60
    393 OTU68
    391 OTU71
    391 OTU93
    383 OTU67
    380 OTU94
    376 OTU180
    355 OTU431
    340 OTU73
    318 OTU80
    318 OTU81
    317 OTU379
    315 OTU82
    314 OTU113
    310 OTU144
    310 OTU89
    308 OTU121
    307 OTU103
    306 OTU75
    288 OTU682
    285 OTU90
    279 OTU718
    270 OTU102
    270 OTU87
    269 OTU96
    264 OTU126
    262 OTU84
    262 OTU88
    257 OTU422
    256 OTU86
    255 OTU85
    245 OTU130
    242 OTU183
    242 OTU468
    228 OTU92
    216 OTU97
    214 OTU107
    213 OTU101
    207 OTU289
    201 OTU117
    201 OTU493
    201 OTU98
    198 OTU232
    194 OTU750
    194 OTU99
    191 OTU132
    188 OTU123
    187 OTU114
    184 OTU128
    182 OTU131
    182 OTU246
    182 OTU724
    176 OTU700
    175 OTU95
    171 OTU110
    169 OTU138
    168 OTU112
    160 OTU166
    157 OTU100
    157 OTU111
    151 OTU751
    149 OTU122
    148 OTU149
    146 OTU147
    145 OTU707
    144 OTU115
    144 OTU161
    141 OTU120
    141 OTU151
    140 OTU141
    139 OTU254
    137 OTU276
    136 OTU206
    133 OTU119
    133 OTU368
    132 OTU709
    131 OTU139
    130 OTU142
    129 OTU146
    129 OTU163
    129 OTU165
    129 OTU167
    128 OTU198
    127 OTU502
    126 OTU172
    122 OTU134
    122 OTU332
    121 OTU676
    117 OTU137
    117 OTU154
    117 OTU339
    116 OTU191
    116 OTU772
    115 OTU761
    111 OTU181
    106 OTU185
    103 OTU145
    102 OTU248
    100 OTU176
     99 OTU153
     99 OTU207
     99 OTU519
     99 OTU633
     97 OTU136
     97 OTU156
     97 OTU158
     97 OTU171
     95 OTU164
     93 OTU219
     91 OTU184
     91 OTU227
     90 OTU192
     90 OTU297
     88 OTU143
     88 OTU308
     87 OTU318
     85 OTU152
     84 OTU140
     84 OTU148
     84 OTU162
     84 OTU234
     82 OTU237
     82 OTU265
     82 OTU409
     81 OTU261
     81 OTU458
     80 OTU159
     80 OTU228
     80 OTU270
     80 OTU301
     79 OTU169
     76 OTU150
     76 OTU309
     75 OTU195
     74 OTU174
     74 OTU210
     73 OTU155
     73 OTU649
     72 OTU218
     72 OTU335
     70 OTU173
     68 OTU213
     68 OTU216
     68 OTU244
     68 OTU517
     67 OTU189
     66 OTU203
     66 OTU354
     65 OTU175
     65 OTU187
     65 OTU252
     65 OTU500
     64 OTU201
     64 OTU277
     64 OTU471
     63 OTU186
     63 OTU317
     62 OTU170
     62 OTU177
     62 OTU190
     61 OTU224
     61 OTU383
     60 OTU188
     60 OTU412
     60 OTU444
     59 OTU230
     58 OTU410
     58 OTU637
     57 OTU300
     56 OTU197
     56 OTU204
     56 OTU236
     56 OTU290
     56 OTU376
     55 OTU194
     55 OTU209
     55 OTU223
     55 OTU225
     55 OTU233
     55 OTU748
     54 OTU178
     54 OTU196
     54 OTU222
     54 OTU229
     54 OTU255
     54 OTU304
     54 OTU352
     53 OTU193
     53 OTU212
     53 OTU296
     52 OTU466
     52 OTU713
     51 OTU179
     51 OTU217
     51 OTU266
     50 OTU182
     50 OTU208
     50 OTU215
     50 OTU231
     49 OTU202
     49 OTU221
     49 OTU258
     49 OTU720
     48 OTU241
     48 OTU274
     48 OTU320
     47 OTU247
     46 OTU243
     46 OTU283
     46 OTU285
     46 OTU316
     46 OTU456
     46 OTU487
     46 OTU659
     45 OTU200
     45 OTU286
     45 OTU435
     45 OTU626
     45 OTU627
     44 OTU211
     44 OTU238
     44 OTU245
     43 OTU220
     43 OTU345
     43 OTU363
     43 OTU675
     42 OTU199
     42 OTU205
     42 OTU282
     42 OTU305
     41 OTU262
     41 OTU279
     40 OTU257
     40 OTU293
     40 OTU351
     40 OTU430
     39 OTU226
     39 OTU543
     38 OTU249
     38 OTU260
     38 OTU264
     38 OTU292
     38 OTU330
     38 OTU710
     37 OTU239
     37 OTU321
     37 OTU464
     36 OTU214
     36 OTU267
     36 OTU271
     36 OTU373
     35 OTU250
     34 OTU259
     34 OTU263
     34 OTU278
     34 OTU327
     34 OTU384
     34 OTU571
     33 OTU256
     33 OTU269
     33 OTU287
     33 OTU424
     33 OTU514
     33 OTU574
     32 OTU275
     32 OTU311
     32 OTU336
     32 OTU448
     32 OTU554
     31 OTU253
     31 OTU268
     31 OTU272
     31 OTU273
     31 OTU302
     31 OTU307
     31 OTU314
     31 OTU393
     30 OTU242
     30 OTU624
     29 OTU251
     29 OTU323
     28 OTU295
     28 OTU415
     28 OTU494
     28 OTU522
     27 OTU240
     27 OTU294
     27 OTU392
     27 OTU404
     26 OTU284
     26 OTU319
     26 OTU328
     26 OTU344
     26 OTU386
     26 OTU389
     26 OTU526
     25 OTU281
     25 OTU427
     25 OTU538
     24 OTU288
     24 OTU329
     24 OTU334
     24 OTU337
     24 OTU353
     24 OTU447
     24 OTU461
     23 OTU299
     23 OTU303
     23 OTU331
     23 OTU348
     23 OTU397
     22 OTU326
     22 OTU349
     22 OTU387
     22 OTU391
     22 OTU402
     22 OTU403
     22 OTU413
     22 OTU420
     21 OTU298
     21 OTU312
     21 OTU322
     21 OTU338
     21 OTU356
     21 OTU533
     21 OTU638
     21 OTU654
     21 OTU731
     20 OTU364
     20 OTU375
     20 OTU395
     20 OTU414
     20 OTU509
     20 OTU722
     19 OTU280
     19 OTU343
     19 OTU362
     19 OTU366
     19 OTU371
     19 OTU400
     19 OTU405
     19 OTU411
     19 OTU598
     19 OTU617
     18 OTU313
     18 OTU340
     18 OTU357
     18 OTU358
     18 OTU367
     18 OTU385
     18 OTU426
     18 OTU506
     17 OTU315
     17 OTU325
     17 OTU406
     17 OTU417
     17 OTU470
     17 OTU661
     17 OTU672
     17 OTU771
     16 OTU310
     16 OTU347
     16 OTU370
     16 OTU390
     16 OTU432
     16 OTU433
     16 OTU465
     16 OTU501
     16 OTU503
     16 OTU625
     16 OTU706
     16 OTU737
     15 OTU333
     15 OTU361
     15 OTU365
     15 OTU401
     15 OTU428
     15 OTU439
     15 OTU453
     15 OTU508
     15 OTU577
     15 OTU602
     15 OTU621
     15 OTU645
     14 OTU341
     14 OTU342
     14 OTU350
     14 OTU359
     14 OTU380
     14 OTU381
     14 OTU394
     14 OTU407
     14 OTU467
     14 OTU498
     14 OTU537
     14 OTU562
     14 OTU584
     13 OTU360
     13 OTU374
     13 OTU399
     13 OTU442
     13 OTU476
     13 OTU486
     13 OTU530
     13 OTU549
     13 OTU590
     13 OTU667
     12 OTU355
     12 OTU372
     12 OTU388
     12 OTU398
     12 OTU469
     12 OTU473
     12 OTU485
     12 OTU518
     12 OTU534
     12 OTU609
     12 OTU629
     12 OTU636
     11 OTU369
     11 OTU378
     11 OTU382
     11 OTU419
     11 OTU423
     11 OTU443
     11 OTU446
     11 OTU450
     11 OTU475
     11 OTU484
     11 OTU488
     11 OTU490
     11 OTU492
     11 OTU524
     11 OTU542
     11 OTU569
     11 OTU573
     11 OTU613
     11 OTU646
     11 OTU655
     11 OTU660
     11 OTU696
     11 OTU747
     11 OTU765
     10 OTU416
     10 OTU418
     10 OTU440
     10 OTU445
     10 OTU449
     10 OTU452
     10 OTU457
     10 OTU472
     10 OTU474
     10 OTU478
     10 OTU521
     10 OTU527
     10 OTU528
     10 OTU529
     10 OTU531
     10 OTU535
     10 OTU548
     10 OTU557
     10 OTU639
     10 OTU664
     10 OTU756
     10 OTU757
      9 OTU377
      9 OTU408
      9 OTU421
      9 OTU434
      9 OTU438
      9 OTU483
      9 OTU497
      9 OTU515
      9 OTU536
      9 OTU563
      9 OTU572
      9 OTU575
      9 OTU587
      9 OTU605
      9 OTU640
      9 OTU680
      9 OTU766
      9 OTU768
      8 OTU429
      8 OTU460
      8 OTU462
      8 OTU463
      8 OTU482
      8 OTU491
      8 OTU499
      8 OTU544
      8 OTU552
      8 OTU564
      8 OTU588
      8 OTU593
      8 OTU596
      8 OTU685
      8 OTU687
      8 OTU690
      8 OTU693
      8 OTU714
      8 OTU739
      8 OTU745
      8 OTU763
      7 OTU425
      7 OTU480
      7 OTU495
      7 OTU507
      7 OTU539
      7 OTU545
      7 OTU565
      7 OTU592
      7 OTU608
      7 OTU614
      7 OTU616
      7 OTU688
      7 OTU723
      7 OTU743
      7 OTU744
      7 OTU752
      6 OTU436
      6 OTU437
      6 OTU454
      6 OTU459
      6 OTU477
      6 OTU481
      6 OTU512
      6 OTU523
      6 OTU532
      6 OTU561
      6 OTU578
      6 OTU583
      6 OTU594
      6 OTU595
      6 OTU599
      6 OTU603
      6 OTU604
      6 OTU631
      6 OTU677
      6 OTU681
      6 OTU686
      6 OTU692
      6 OTU716
      6 OTU717
      6 OTU734
      6 OTU755
      5 OTU451
      5 OTU489
      5 OTU510
      5 OTU511
      5 OTU513
      5 OTU516
      5 OTU520
      5 OTU525
      5 OTU547
      5 OTU550
      5 OTU551
      5 OTU556
      5 OTU559
      5 OTU566
      5 OTU568
      5 OTU581
      5 OTU586
      5 OTU597
      5 OTU601
      5 OTU607
      5 OTU611
      5 OTU612
      5 OTU618
      5 OTU623
      5 OTU628
      5 OTU630
      5 OTU635
      5 OTU651
      5 OTU653
      5 OTU689
      5 OTU698
      5 OTU708
      5 OTU711
      5 OTU729
      5 OTU733
      5 OTU736
      5 OTU759
      5 OTU764
      5 OTU769
      4 OTU496
      4 OTU504
      4 OTU505
      4 OTU541
      4 OTU567
      4 OTU576
      4 OTU579
      4 OTU580
      4 OTU585
      4 OTU591
      4 OTU606
      4 OTU610
      4 OTU619
      4 OTU644
      4 OTU650
      4 OTU671
      4 OTU695
      4 OTU704
      4 OTU728
      4 OTU730
      4 OTU732
      4 OTU740
      4 OTU741
      4 OTU742
      4 OTU746
      4 OTU758
      4 OTU762
      3 OTU540
      3 OTU553
      3 OTU555
      3 OTU558
      3 OTU570
      3 OTU589
      3 OTU600
      3 OTU615
      3 OTU620
      3 OTU632
      3 OTU634
      3 OTU641
      3 OTU643
      3 OTU647
      3 OTU656
      3 OTU657
      3 OTU658
      3 OTU666
      3 OTU670
      3 OTU674
      3 OTU679
      3 OTU683
      3 OTU684
      3 OTU691
      3 OTU701
      3 OTU702
      3 OTU705
      3 OTU719
      3 OTU726
      3 OTU749
      3 OTU760
      3 OTU770
      2 OTU642
      2 OTU648
      2 OTU652
      2 OTU662
      2 OTU663
      2 OTU665
      2 OTU668
      2 OTU669
      2 OTU673
      2 OTU678
      2 OTU694
      2 OTU697
      2 OTU699
      2 OTU703
      2 OTU715
      2 OTU721
      2 OTU725
      2 OTU727
      2 OTU735
      2 OTU738
      2 OTU753
      2 OTU754
................................................................................
End_E2: 14:09:54 08/01/2021
================================================================================
Step E2 - Back-Mapping Amplicons to ZOTU
--------------------------------------------------------------------------------
USEARCHusearch v11.0.667_i86linux64
Identity threshold for mapping: 0.97
--------------------------------------------------------------------------------
START_E2: 11:16:09 08/01/2021
--------------------------------------------------------------------------------
Counts per ZOTU:
13372386 ZOTU1
6335980 ZOTU2
4948964 ZOTU3
2196734 ZOTU4
1147693 ZOTU5
 990718 ZOTU6
 856256 ZOTU7
 839754 ZOTU9
 800972 ZOTU8
 750659 ZOTU10
 690170 ZOTU11
 615935 ZOTU12
 577302 ZOTU13
 511427 ZOTU14
 382404 ZOTU15
 317836 ZOTU16
 262021 ZOTU17
 210963 ZOTU18
 173837 ZOTU20
 157728 ZOTU19
 145469 ZOTU21
 138038 ZOTU24
 130050 ZOTU22
 125103 ZOTU26
 122667 ZOTU23
 113608 ZOTU25
 110731 ZOTU28
 102400 ZOTU29
  96700 ZOTU27
  88341 ZOTU30
  78025 ZOTU32
  77223 ZOTU31
  67283 ZOTU39
  66022 ZOTU35
  63849 ZOTU34
  63497 ZOTU40
  61666 ZOTU38
  59369 ZOTU33
  50071 ZOTU36
  49542 ZOTU37
  48985 ZOTU42
  45418 ZOTU43
  45394 ZOTU41
  41960 ZOTU44
  40447 ZOTU45
  33589 ZOTU46
  29115 ZOTU47
  28921 ZOTU48
  27810 ZOTU52
  27028 ZOTU51
  26626 ZOTU53
  23992 ZOTU50
  23277 ZOTU49
  22484 ZOTU57
  22337 ZOTU55
  21242 ZOTU54
  20016 ZOTU56
  17855 ZOTU58
  15611 ZOTU59
  15346 ZOTU60
  14591 ZOTU61
  11671 ZOTU62
   7113 ZOTU63
   6577 ZOTU65
   6571 ZOTU67
   5859 ZOTU64
   5109 ZOTU66
   5077 ZOTU68
   4750 ZOTU70
   4615 ZOTU73
   4466 ZOTU69
   4404 ZOTU74
   3403 ZOTU71
   3160 ZOTU76
   3018 ZOTU72
   2902 ZOTU79
   2885 ZOTU77
   2776 ZOTU75
   2454 ZOTU85
   2424 ZOTU83
   2153 ZOTU78
   2096 ZOTU87
   2041 ZOTU81
   1937 ZOTU80
   1884 ZOTU84
   1862 ZOTU82
   1726 ZOTU92
   1715 ZOTU86
   1596 ZOTU88
   1501 ZOTU166
   1403 ZOTU90
   1370 ZOTU94
   1322 ZOTU97
   1314 ZOTU100
   1221 ZOTU91
   1195 ZOTU95
   1176 ZOTU98
   1174 ZOTU96
   1138 ZOTU110
   1122 ZOTU99
   1101 ZOTU93
   1100 ZOTU89
   1071 ZOTU104
   1068 ZOTU116
   1028 ZOTU103
    971 ZOTU106
    956 ZOTU111
    948 ZOTU101
    926 ZOTU108
    913 ZOTU102
    864 ZOTU105
    861 ZOTU109
    837 ZOTU885
    821 ZOTU114
    810 ZOTU119
    805 ZOTU118
    795 ZOTU112
    793 ZOTU115
    787 ZOTU107
    780 ZOTU121
    773 ZOTU125
    760 ZOTU158
    751 ZOTU133
    731 ZOTU145
    717 ZOTU120
    706 ZOTU122
    673 ZOTU117
    665 ZOTU124
    652 ZOTU135
    650 ZOTU113
    648 ZOTU131
    637 ZOTU151
    632 ZOTU153
    627 ZOTU148
    618 ZOTU230
    608 ZOTU130
    605 ZOTU134
    588 ZOTU132
    575 ZOTU127
    574 ZOTU138
    564 ZOTU123
    562 ZOTU129
    553 ZOTU694
    551 ZOTU136
    546 ZOTU126
    533 ZOTU140
    533 ZOTU172
    525 ZOTU150
    524 ZOTU128
    522 ZOTU160
    480 ZOTU137
    476 ZOTU144
    474 ZOTU146
    474 ZOTU191
    471 ZOTU147
    465 ZOTU142
    452 ZOTU139
    450 ZOTU152
    438 ZOTU143
    427 ZOTU141
    426 ZOTU149
    420 ZOTU201
    413 ZOTU163
    410 ZOTU161
    405 ZOTU159
    402 ZOTU154
    399 ZOTU171
    396 ZOTU952
    391 ZOTU173
    383 ZOTU164
    381 ZOTU156
    371 ZOTU157
    366 ZOTU185
    364 ZOTU170
    363 ZOTU174
    362 ZOTU186
    361 ZOTU189
    356 ZOTU167
    354 ZOTU178
    343 ZOTU190
    341 ZOTU175
    341 ZOTU362
    339 ZOTU184
    336 ZOTU188
    329 ZOTU187
    326 ZOTU193
    322 ZOTU176
    322 ZOTU182
    320 ZOTU179
    318 ZOTU199
    315 ZOTU162
    315 ZOTU183
    315 ZOTU202
    315 ZOTU232
    314 ZOTU180
    309 ZOTU165
    308 ZOTU311
    306 ZOTU169
    306 ZOTU181
    304 ZOTU155
    304 ZOTU204
    302 ZOTU195
    297 ZOTU200
    295 ZOTU168
    295 ZOTU177
    292 ZOTU325
    290 ZOTU194
    285 ZOTU223
    280 ZOTU198
    279 ZOTU192
    275 ZOTU203
    272 ZOTU318
    266 ZOTU205
    264 ZOTU219
    262 ZOTU196
    262 ZOTU216
    262 ZOTU217
    259 ZOTU197
    259 ZOTU381
    256 ZOTU208
    255 ZOTU207
    255 ZOTU213
    255 ZOTU221
    255 ZOTU226
    253 ZOTU209
    248 ZOTU211
    248 ZOTU212
    248 ZOTU218
    239 ZOTU222
    239 ZOTU266
    237 ZOTU224
    232 ZOTU210
    229 ZOTU206
    228 ZOTU225
    228 ZOTU229
    226 ZOTU234
    226 ZOTU264
    224 ZOTU246
    223 ZOTU220
    223 ZOTU980
    222 ZOTU214
    222 ZOTU231
    216 ZOTU215
    216 ZOTU227
    216 ZOTU239
    212 ZOTU233
    212 ZOTU238
    210 ZOTU249
    210 ZOTU269
    209 ZOTU256
    205 ZOTU273
    204 ZOTU228
    202 ZOTU241
    202 ZOTU245
    202 ZOTU262
    201 ZOTU242
    201 ZOTU283
    198 ZOTU236
    194 ZOTU244
    194 ZOTU251
    193 ZOTU243
    193 ZOTU257
    191 ZOTU333
    189 ZOTU254
    188 ZOTU240
    187 ZOTU294
    184 ZOTU388
    183 ZOTU274
    182 ZOTU267
    177 ZOTU275
    176 ZOTU258
    175 ZOTU237
    175 ZOTU271
    174 ZOTU235
    172 ZOTU255
    172 ZOTU261
    172 ZOTU263
    171 ZOTU277
    169 ZOTU247
    169 ZOTU248
    169 ZOTU252
    169 ZOTU361
    169 ZOTU468
    168 ZOTU250
    168 ZOTU279
    167 ZOTU338
    167 ZOTU368
    166 ZOTU265
    166 ZOTU278
    165 ZOTU291
    163 ZOTU260
    163 ZOTU949
    161 ZOTU387
    160 ZOTU307
    159 ZOTU259
    159 ZOTU286
    158 ZOTU270
    157 ZOTU253
    155 ZOTU302
    153 ZOTU272
    153 ZOTU284
    152 ZOTU268
    152 ZOTU280
    152 ZOTU303
    152 ZOTU315
    150 ZOTU308
    149 ZOTU312
    149 ZOTU401
    148 ZOTU287
    147 ZOTU276
    147 ZOTU297
    147 ZOTU317
    146 ZOTU304
    144 ZOTU282
    142 ZOTU285
    142 ZOTU298
    141 ZOTU306
    140 ZOTU288
    140 ZOTU328
    140 ZOTU332
    140 ZOTU437
    140 ZOTU961
    138 ZOTU316
    138 ZOTU331
    137 ZOTU301
    135 ZOTU300
    134 ZOTU299
    134 ZOTU314
    133 ZOTU296
    133 ZOTU305
    133 ZOTU345
    133 ZOTU347
    132 ZOTU281
    132 ZOTU292
    132 ZOTU321
    132 ZOTU322
    132 ZOTU449
    131 ZOTU330
    131 ZOTU390
    131 ZOTU393
    131 ZOTU476
    131 ZOTU532
    130 ZOTU313
    130 ZOTU383
    129 ZOTU344
    128 ZOTU290
    128 ZOTU396
    127 ZOTU320
    127 ZOTU341
    126 ZOTU295
    126 ZOTU323
    126 ZOTU412
    126 ZOTU725
    125 ZOTU293
    125 ZOTU398
    124 ZOTU326
    124 ZOTU359
    124 ZOTU682
    123 ZOTU319
    122 ZOTU289
    122 ZOTU327
    122 ZOTU329
    122 ZOTU343
    122 ZOTU352
    122 ZOTU357
    121 ZOTU310
    121 ZOTU334
    120 ZOTU309
    120 ZOTU365
    120 ZOTU373
    120 ZOTU413
    117 ZOTU360
    117 ZOTU427
    117 ZOTU428
    116 ZOTU367
    116 ZOTU514
    115 ZOTU340
    114 ZOTU451
    113 ZOTU335
    113 ZOTU336
    113 ZOTU355
    113 ZOTU452
    112 ZOTU418
    112 ZOTU445
    111 ZOTU324
    110 ZOTU339
    108 ZOTU376
    108 ZOTU378
    108 ZOTU419
    108 ZOTU478
    108 ZOTU489
    108 ZOTU806
    107 ZOTU342
    107 ZOTU346
    107 ZOTU421
    107 ZOTU471
    106 ZOTU366
    106 ZOTU403
    106 ZOTU434
    106 ZOTU441
    106 ZOTU461
    106 ZOTU577
    105 ZOTU408
    103 ZOTU337
    103 ZOTU371
    103 ZOTU391
    103 ZOTU493
    102 ZOTU351
    102 ZOTU380
    102 ZOTU422
    101 ZOTU363
    101 ZOTU415
    101 ZOTU417
    100 ZOTU349
    100 ZOTU377
    100 ZOTU379
    100 ZOTU394
    100 ZOTU406
    100 ZOTU414
    100 ZOTU423
     99 ZOTU356
     99 ZOTU369
     99 ZOTU426
     98 ZOTU486
     97 ZOTU354
     97 ZOTU436
     97 ZOTU438
     96 ZOTU348
     96 ZOTU430
     95 ZOTU364
     95 ZOTU375
     95 ZOTU459
     94 ZOTU460
     93 ZOTU372
     93 ZOTU453
     92 ZOTU384
     92 ZOTU385
     92 ZOTU389
     92 ZOTU433
     92 ZOTU448
     91 ZOTU350
     91 ZOTU395
     91 ZOTU497
     91 ZOTU518
     90 ZOTU353
     90 ZOTU462
     90 ZOTU540
     89 ZOTU889
     88 ZOTU382
     88 ZOTU386
     88 ZOTU464
     88 ZOTU469
     88 ZOTU732
     87 ZOTU480
     87 ZOTU915
     86 ZOTU507
     85 ZOTU397
     85 ZOTU400
     85 ZOTU402
     85 ZOTU407
     85 ZOTU420
     85 ZOTU481
     85 ZOTU547
     84 ZOTU374
     84 ZOTU404
     84 ZOTU450
     84 ZOTU662
     84 ZOTU724
     83 ZOTU424
     83 ZOTU442
     83 ZOTU533
     82 ZOTU399
     82 ZOTU432
     82 ZOTU479
     81 ZOTU392
     81 ZOTU521
     80 ZOTU411
     80 ZOTU435
     80 ZOTU439
     80 ZOTU516
     80 ZOTU640
     80 ZOTU861
     79 ZOTU358
     79 ZOTU440
     79 ZOTU470
     79 ZOTU496
     79 ZOTU508
     79 ZOTU614
     78 ZOTU447
     78 ZOTU519
     77 ZOTU405
     77 ZOTU504
     77 ZOTU585
     77 ZOTU670
     77 ZOTU717
     76 ZOTU410
     76 ZOTU425
     76 ZOTU559
     76 ZOTU637
     75 ZOTU370
     75 ZOTU454
     75 ZOTU472
     75 ZOTU513
     75 ZOTU546
     75 ZOTU618
     74 ZOTU416
     74 ZOTU483
     74 ZOTU539
     74 ZOTU548
     74 ZOTU556
     74 ZOTU590
     74 ZOTU605
     73 ZOTU431
     73 ZOTU446
     73 ZOTU455
     73 ZOTU503
     73 ZOTU622
     72 ZOTU443
     72 ZOTU477
     72 ZOTU554
     72 ZOTU955
     71 ZOTU457
     71 ZOTU498
     71 ZOTU530
     70 ZOTU429
     70 ZOTU463
     70 ZOTU466
     70 ZOTU482
     70 ZOTU484
     70 ZOTU492
     69 ZOTU409
     69 ZOTU465
     69 ZOTU588
     68 ZOTU509
     68 ZOTU560
     68 ZOTU580
     68 ZOTU596
     68 ZOTU607
     68 ZOTU731
     67 ZOTU467
     67 ZOTU495
     67 ZOTU512
     67 ZOTU536
     67 ZOTU563
     67 ZOTU704
     66 ZOTU456
     66 ZOTU568
     66 ZOTU575
     66 ZOTU582
     66 ZOTU629
     65 ZOTU474
     65 ZOTU485
     65 ZOTU490
     65 ZOTU534
     65 ZOTU656
     65 ZOTU715
     65 ZOTU815
     64 ZOTU488
     64 ZOTU502
     64 ZOTU551
     64 ZOTU566
     64 ZOTU659
     64 ZOTU910
     63 ZOTU458
     63 ZOTU500
     63 ZOTU505
     63 ZOTU515
     63 ZOTU527
     63 ZOTU583
     62 ZOTU475
     62 ZOTU494
     62 ZOTU537
     62 ZOTU558
     62 ZOTU617
     61 ZOTU517
     61 ZOTU633
     61 ZOTU652
     61 ZOTU660
     61 ZOTU738
     61 ZOTU785
     60 ZOTU487
     60 ZOTU522
     60 ZOTU528
     60 ZOTU535
     60 ZOTU561
     60 ZOTU601
     59 ZOTU531
     59 ZOTU538
     59 ZOTU572
     59 ZOTU643
     59 ZOTU855
     58 ZOTU523
     58 ZOTU524
     58 ZOTU581
     58 ZOTU589
     58 ZOTU606
     58 ZOTU709
     57 ZOTU545
     57 ZOTU615
     57 ZOTU627
     57 ZOTU848
     57 ZOTU858
     57 ZOTU917
     56 ZOTU444
     56 ZOTU491
     56 ZOTU506
     56 ZOTU555
     56 ZOTU570
     56 ZOTU611
     56 ZOTU623
     56 ZOTU668
     56 ZOTU739
     56 ZOTU826
     56 ZOTU901
     55 ZOTU544
     55 ZOTU553
     55 ZOTU586
     55 ZOTU595
     55 ZOTU632
     55 ZOTU634
     55 ZOTU646
     55 ZOTU661
     54 ZOTU550
     54 ZOTU576
     54 ZOTU631
     54 ZOTU641
     54 ZOTU707
     54 ZOTU818
     54 ZOTU880
     53 ZOTU543
     53 ZOTU567
     53 ZOTU593
     53 ZOTU612
     53 ZOTU854
     52 ZOTU473
     52 ZOTU542
     52 ZOTU552
     52 ZOTU648
     52 ZOTU684
     51 ZOTU501
     51 ZOTU511
     51 ZOTU529
     51 ZOTU609
     51 ZOTU628
     51 ZOTU644
     51 ZOTU748
     50 ZOTU510
     50 ZOTU541
     50 ZOTU565
     50 ZOTU573
     50 ZOTU578
     50 ZOTU579
     50 ZOTU599
     50 ZOTU608
     50 ZOTU649
     50 ZOTU654
     50 ZOTU926
     49 ZOTU520
     49 ZOTU525
     49 ZOTU598
     49 ZOTU626
     49 ZOTU669
     49 ZOTU726
     49 ZOTU981
     48 ZOTU549
     48 ZOTU569
     48 ZOTU651
     48 ZOTU658
     48 ZOTU693
     48 ZOTU701
     48 ZOTU711
     48 ZOTU761
     48 ZOTU773
     48 ZOTU819
     48 ZOTU896
     48 ZOTU921
     47 ZOTU499
     47 ZOTU557
     47 ZOTU602
     47 ZOTU639
     47 ZOTU667
     47 ZOTU699
     47 ZOTU769
     47 ZOTU892
     46 ZOTU526
     46 ZOTU679
     46 ZOTU681
     46 ZOTU692
     46 ZOTU803
     46 ZOTU807
     45 ZOTU564
     45 ZOTU600
     45 ZOTU671
     45 ZOTU809
     45 ZOTU822
     45 ZOTU911
     45 ZOTU983
     44 ZOTU571
     44 ZOTU587
     44 ZOTU591
     44 ZOTU616
     44 ZOTU620
     44 ZOTU625
     44 ZOTU638
     44 ZOTU647
     44 ZOTU653
     44 ZOTU696
     44 ZOTU740
     44 ZOTU743
     44 ZOTU850
     43 ZOTU592
     43 ZOTU594
     43 ZOTU604
     43 ZOTU619
     43 ZOTU621
     43 ZOTU624
     43 ZOTU630
     43 ZOTU687
     43 ZOTU755
     42 ZOTU562
     42 ZOTU574
     42 ZOTU610
     42 ZOTU613
     42 ZOTU645
     42 ZOTU675
     42 ZOTU678
     42 ZOTU700
     42 ZOTU834
     42 ZOTU884
     41 ZOTU657
     41 ZOTU664
     41 ZOTU673
     41 ZOTU676
     41 ZOTU680
     41 ZOTU729
     41 ZOTU730
     41 ZOTU735
     41 ZOTU794
     41 ZOTU872
     41 ZOTU978
     40 ZOTU655
     40 ZOTU677
     40 ZOTU722
     40 ZOTU768
     40 ZOTU835
     40 ZOTU976
     39 ZOTU603
     39 ZOTU636
     39 ZOTU737
     39 ZOTU784
     39 ZOTU791
     39 ZOTU837
     38 ZOTU650
     38 ZOTU666
     38 ZOTU708
     38 ZOTU728
     38 ZOTU734
     38 ZOTU736
     38 ZOTU762
     38 ZOTU833
     38 ZOTU942
     37 ZOTU584
     37 ZOTU672
     37 ZOTU683
     37 ZOTU698
     37 ZOTU702
     37 ZOTU721
     37 ZOTU751
     37 ZOTU922
     36 ZOTU597
     36 ZOTU674
     36 ZOTU695
     36 ZOTU750
     36 ZOTU752
     36 ZOTU765
     36 ZOTU821
     36 ZOTU840
     35 ZOTU663
     35 ZOTU697
     35 ZOTU710
     35 ZOTU745
     35 ZOTU753
     35 ZOTU757
     35 ZOTU774
     35 ZOTU796
     35 ZOTU890
     34 ZOTU635
     34 ZOTU686
     34 ZOTU691
     34 ZOTU703
     34 ZOTU705
     34 ZOTU712
     34 ZOTU714
     34 ZOTU727
     34 ZOTU733
     34 ZOTU741
     34 ZOTU759
     34 ZOTU789
     34 ZOTU792
     34 ZOTU804
     34 ZOTU811
     34 ZOTU816
     34 ZOTU843
     34 ZOTU859
     34 ZOTU879
     34 ZOTU931
     33 ZOTU690
     33 ZOTU719
     33 ZOTU720
     33 ZOTU772
     33 ZOTU777
     33 ZOTU787
     33 ZOTU810
     33 ZOTU918
     33 ZOTU957
     32 ZOTU642
     32 ZOTU718
     32 ZOTU779
     32 ZOTU786
     32 ZOTU831
     32 ZOTU844
     32 ZOTU876
     32 ZOTU878
     32 ZOTU900
     32 ZOTU945
     32 ZOTU962
     32 ZOTU964
     31 ZOTU688
     31 ZOTU716
     31 ZOTU742
     31 ZOTU744
     31 ZOTU754
     31 ZOTU756
     31 ZOTU766
     31 ZOTU771
     31 ZOTU782
     31 ZOTU790
     31 ZOTU866
     31 ZOTU875
     31 ZOTU882
     31 ZOTU891
     31 ZOTU906
     31 ZOTU909
     31 ZOTU972
     31 ZOTU977
     30 ZOTU665
     30 ZOTU689
     30 ZOTU706
     30 ZOTU746
     30 ZOTU758
     30 ZOTU763
     30 ZOTU770
     30 ZOTU934
     30 ZOTU953
     30 ZOTU974
     29 ZOTU713
     29 ZOTU749
     29 ZOTU760
     29 ZOTU764
     29 ZOTU797
     29 ZOTU828
     29 ZOTU838
     29 ZOTU871
     29 ZOTU925
     29 ZOTU946
     28 ZOTU788
     28 ZOTU801
     28 ZOTU802
     28 ZOTU813
     28 ZOTU825
     28 ZOTU827
     28 ZOTU845
     28 ZOTU846
     28 ZOTU877
     28 ZOTU988
     27 ZOTU685
     27 ZOTU747
     27 ZOTU823
     27 ZOTU829
     27 ZOTU836
     27 ZOTU841
     27 ZOTU847
     27 ZOTU849
     27 ZOTU996
     26 ZOTU805
     26 ZOTU812
     26 ZOTU874
     26 ZOTU897
     26 ZOTU912
     26 ZOTU919
     26 ZOTU937
     26 ZOTU994
     25 ZOTU776
     25 ZOTU783
     25 ZOTU793
     25 ZOTU795
     25 ZOTU800
     25 ZOTU820
     25 ZOTU867
     25 ZOTU898
     25 ZOTU920
     25 ZOTU992
     24 ZOTU767
     24 ZOTU781
     24 ZOTU814
     24 ZOTU817
     24 ZOTU824
     24 ZOTU842
     24 ZOTU851
     24 ZOTU852
     24 ZOTU863
     24 ZOTU938
     24 ZOTU950
     24 ZOTU963
     24 ZOTU969
     23 ZOTU799
     23 ZOTU808
     23 ZOTU839
     23 ZOTU857
     23 ZOTU860
     23 ZOTU868
     23 ZOTU869
     23 ZOTU870
     23 ZOTU881
     23 ZOTU893
     23 ZOTU914
     23 ZOTU940
     23 ZOTU944
     23 ZOTU958
     23 ZOTU960
     23 ZOTU986
     23 ZOTU991
     22 ZOTU723
     22 ZOTU780
     22 ZOTU887
     22 ZOTU894
     22 ZOTU908
     22 ZOTU927
     22 ZOTU929
     22 ZOTU943
     22 ZOTU995
     21 ZOTU775
     21 ZOTU832
     21 ZOTU856
     21 ZOTU873
     21 ZOTU904
     21 ZOTU916
     21 ZOTU923
     21 ZOTU939
     21 ZOTU965
     20 ZOTU830
     20 ZOTU853
     20 ZOTU864
     20 ZOTU886
     20 ZOTU899
     20 ZOTU913
     20 ZOTU947
     20 ZOTU984
     20 ZOTU990
     19 ZOTU778
     19 ZOTU798
     19 ZOTU865
     19 ZOTU903
     19 ZOTU954
     19 ZOTU973
     18 ZOTU888
     18 ZOTU902
     18 ZOTU905
     18 ZOTU932
     18 ZOTU941
     18 ZOTU967
     18 ZOTU993
     17 ZOTU883
     17 ZOTU907
     17 ZOTU924
     17 ZOTU928
     17 ZOTU930
     17 ZOTU951
     17 ZOTU956
     17 ZOTU985
     17 ZOTU989
     17 ZOTU997
     16 ZOTU895
     16 ZOTU936
     16 ZOTU959
     16 ZOTU970
     16 ZOTU975
     16 ZOTU979
     15 ZOTU948
     14 ZOTU862
     14 ZOTU933
     14 ZOTU968
     14 ZOTU971
     14 ZOTU987
     13 ZOTU935
     13 ZOTU966
     13 ZOTU982
................................................................................
End_E2: 13:56:57 08/01/2021
================================================================================
Step E2 - Back-Mapping Amplicons to ZOTU_c99
--------------------------------------------------------------------------------
USEARCHusearch v11.0.667_i86linux64
Identity threshold for mapping: 0.97
--------------------------------------------------------------------------------
START_E2: 11:16:05 08/01/2021
--------------------------------------------------------------------------------
Counts per ZOTU_c99:
13372167 ZOTU1
8525187 ZOTU2
4948965 ZOTU3
1147703 ZOTU5
 990718 ZOTU6
 856284 ZOTU7
 839754 ZOTU9
 800972 ZOTU8
 750662 ZOTU10
 710086 ZOTU48
 615004 ZOTU12
 577302 ZOTU13
 511237 ZOTU14
 405473 ZOTU40
 381824 ZOTU15
 317745 ZOTU16
 262642 ZOTU17
 238944 ZOTU45
 210963 ZOTU18
 187349 ZOTU37
 145009 ZOTU21
 138055 ZOTU24
 135967 ZOTU39
 130224 ZOTU22
 125103 ZOTU26
 122712 ZOTU23
 119051 ZOTU25
 114542 ZOTU61
 110728 ZOTU28
 104585 ZOTU104
  96700 ZOTU27
  77418 ZOTU31
  66022 ZOTU35
  63849 ZOTU34
  61607 ZOTU38
  48509 ZOTU46
  45397 ZOTU41
  42029 ZOTU44
  32569 ZOTU64
  29323 ZOTU63
  29116 ZOTU47
  24010 ZOTU50
  20016 ZOTU56
  15628 ZOTU59
  11684 ZOTU62
   6577 ZOTU65
   6571 ZOTU67
   6419 ZOTU72
   5563 ZOTU639
   4615 ZOTU73
   4466 ZOTU69
   4190 ZOTU97
   3537 ZOTU75
   2902 ZOTU79
   2820 ZOTU85
   2424 ZOTU83
   2219 ZOTU197
   2153 ZOTU78
   2109 ZOTU149
   2096 ZOTU87
   2077 ZOTU793
   2062 ZOTU81
   2037 ZOTU88
   1937 ZOTU80
   1884 ZOTU84
   1862 ZOTU82
   1807 ZOTU673
   1758 ZOTU148
   1597 ZOTU107
   1501 ZOTU166
   1423 ZOTU146
   1403 ZOTU90
   1383 ZOTU674
   1370 ZOTU94
   1325 ZOTU138
   1318 ZOTU100
   1302 ZOTU124
   1221 ZOTU91
   1204 ZOTU666
   1199 ZOTU651
   1195 ZOTU95
   1152 ZOTU134
   1122 ZOTU99
   1108 ZOTU105
   1108 ZOTU616
   1103 ZOTU93
   1100 ZOTU89
   1030 ZOTU103
   1021 ZOTU106
   1003 ZOTU547
    999 ZOTU675
    983 ZOTU401
    967 ZOTU255
    948 ZOTU101
    926 ZOTU108
    913 ZOTU102
    909 ZOTU645
    879 ZOTU885
    861 ZOTU109
    823 ZOTU309
    810 ZOTU119
    808 ZOTU511
    805 ZOTU118
    802 ZOTU990
    800 ZOTU230
    795 ZOTU112
    773 ZOTU125
    760 ZOTU158
    731 ZOTU145
    717 ZOTU120
    701 ZOTU425
    682 ZOTU147
    680 ZOTU694
    671 ZOTU117
    664 ZOTU200
    656 ZOTU802
    652 ZOTU135
    650 ZOTU113
    637 ZOTU151
    620 ZOTU778
    599 ZOTU167
    598 ZOTU595
    588 ZOTU132
    575 ZOTU127
    567 ZOTU129
    565 ZOTU163
    564 ZOTU123
    563 ZOTU291
    552 ZOTU608
    551 ZOTU530
    548 ZOTU126
    533 ZOTU140
    524 ZOTU128
    513 ZOTU252
    513 ZOTU844
    480 ZOTU137
    479 ZOTU191
    476 ZOTU144
    469 ZOTU310
    466 ZOTU264
    465 ZOTU142
    458 ZOTU491
    452 ZOTU139
    445 ZOTU186
    438 ZOTU143
    437 ZOTU189
    427 ZOTU141
    412 ZOTU188
    402 ZOTU952
    400 ZOTU194
    400 ZOTU218
    400 ZOTU684
    399 ZOTU171
    391 ZOTU173
    389 ZOTU613
    383 ZOTU155
    383 ZOTU164
    382 ZOTU176
    373 ZOTU157
    371 ZOTU433
    366 ZOTU185
    363 ZOTU672
    341 ZOTU175
    330 ZOTU187
    320 ZOTU179
    320 ZOTU677
    318 ZOTU199
    317 ZOTU761
    316 ZOTU162
    315 ZOTU183
    315 ZOTU202
    314 ZOTU180
    309 ZOTU165
    308 ZOTU311
    306 ZOTU169
    306 ZOTU181
    301 ZOTU737
    300 ZOTU839
    295 ZOTU168
    295 ZOTU177
    295 ZOTU269
    292 ZOTU325
    287 ZOTU654
    285 ZOTU223
    283 ZOTU467
    275 ZOTU203
    275 ZOTU646
    272 ZOTU318
    269 ZOTU698
    269 ZOTU859
    268 ZOTU589
    264 ZOTU930
    262 ZOTU196
    262 ZOTU216
    261 ZOTU787
    259 ZOTU381
    257 ZOTU623
    256 ZOTU208
    256 ZOTU403
    255 ZOTU207
    255 ZOTU221
    252 ZOTU571
    250 ZOTU559
    248 ZOTU212
    247 ZOTU659
    245 ZOTU656
    238 ZOTU406
    235 ZOTU682
    229 ZOTU344
    228 ZOTU225
    228 ZOTU229
    224 ZOTU246
    223 ZOTU220
    223 ZOTU308
    223 ZOTU980
    216 ZOTU215
    216 ZOTU239
    216 ZOTU273
    214 ZOTU653
    213 ZOTU254
    212 ZOTU233
    211 ZOTU270
    211 ZOTU508
    211 ZOTU849
    209 ZOTU516
    208 ZOTU614
    208 ZOTU648
    204 ZOTU228
    203 ZOTU642
    202 ZOTU241
    201 ZOTU242
    201 ZOTU300
    200 ZOTU667
    194 ZOTU244
    193 ZOTU243
    193 ZOTU882
    191 ZOTU333
    187 ZOTU294
    182 ZOTU267
    182 ZOTU331
    181 ZOTU512
    178 ZOTU580
    176 ZOTU592
    175 ZOTU237
    174 ZOTU235
    172 ZOTU263
    172 ZOTU594
    171 ZOTU277
    171 ZOTU505
    169 ZOTU247
    169 ZOTU361
    169 ZOTU468
    168 ZOTU250
    168 ZOTU279
    168 ZOTU679
    167 ZOTU400
    166 ZOTU265
    163 ZOTU812
    163 ZOTU949
    161 ZOTU387
    160 ZOTU757
    159 ZOTU286
    157 ZOTU253
    156 ZOTU735
    154 ZOTU523
    154 ZOTU775
    154 ZOTU989
    153 ZOTU272
    153 ZOTU284
    150 ZOTU313
    149 ZOTU312
    147 ZOTU496
    146 ZOTU304
    146 ZOTU399
    143 ZOTU437
    143 ZOTU585
    142 ZOTU298
    142 ZOTU961
    141 ZOTU285
    141 ZOTU306
    141 ZOTU985
    140 ZOTU319
    140 ZOTU332
    140 ZOTU600
    140 ZOTU811
    139 ZOTU549
    134 ZOTU314
    133 ZOTU296
    133 ZOTU305
    133 ZOTU345
    133 ZOTU347
    132 ZOTU281
    132 ZOTU321
    132 ZOTU393
    132 ZOTU449
    131 ZOTU532
    131 ZOTU763
    130 ZOTU383
    129 ZOTU460
    129 ZOTU611
    129 ZOTU664
    129 ZOTU997
    128 ZOTU290
    128 ZOTU396
    128 ZOTU707
    127 ZOTU341
    126 ZOTU293
    126 ZOTU323
    126 ZOTU421
    126 ZOTU553
    126 ZOTU725
    126 ZOTU886
    124 ZOTU326
    124 ZOTU732
    122 ZOTU343
    122 ZOTU352
    122 ZOTU357
    121 ZOTU604
    120 ZOTU373
    120 ZOTU413
    120 ZOTU650
    117 ZOTU360
    117 ZOTU365
    117 ZOTU427
    117 ZOTU428
    116 ZOTU606
    114 ZOTU451
    112 ZOTU418
    112 ZOTU663
    112 ZOTU783
    111 ZOTU324
    111 ZOTU507
    108 ZOTU489
    108 ZOTU806
    106 ZOTU434
    106 ZOTU461
    106 ZOTU602
    106 ZOTU827
    103 ZOTU337
    103 ZOTU391
    103 ZOTU493
    103 ZOTU521
    103 ZOTU902
    103 ZOTU940
    101 ZOTU415
    101 ZOTU417
    100 ZOTU349
    100 ZOTU423
    100 ZOTU545
     99 ZOTU369
     99 ZOTU426
     99 ZOTU615
     97 ZOTU354
     97 ZOTU436
     97 ZOTU438
     97 ZOTU776
     96 ZOTU348
     95 ZOTU459
     93 ZOTU372
     93 ZOTU435
     92 ZOTU385
     92 ZOTU389
     92 ZOTU448
     92 ZOTU533
     91 ZOTU350
     91 ZOTU518
     90 ZOTU540
     89 ZOTU936
     88 ZOTU382
     88 ZOTU386
     88 ZOTU469
     88 ZOTU892
     87 ZOTU481
     87 ZOTU915
     86 ZOTU442
     85 ZOTU420
     85 ZOTU529
     84 ZOTU374
     84 ZOTU404
     84 ZOTU450
     84 ZOTU522
     84 ZOTU662
     84 ZOTU724
     82 ZOTU479
     82 ZOTU504
     82 ZOTU918
     81 ZOTU392
     81 ZOTU500
     81 ZOTU768
     81 ZOTU890
     81 ZOTU914
     80 ZOTU439
     80 ZOTU541
     80 ZOTU640
     80 ZOTU861
     79 ZOTU440
     79 ZOTU470
     79 ZOTU917
     78 ZOTU620
     77 ZOTU665
     76 ZOTU410
     76 ZOTU637
     75 ZOTU513
     75 ZOTU546
     75 ZOTU618
     75 ZOTU740
     74 ZOTU483
     74 ZOTU548
     74 ZOTU590
     74 ZOTU605
     73 ZOTU431
     73 ZOTU622
     73 ZOTU647
     73 ZOTU717
     72 ZOTU458
     72 ZOTU539
     72 ZOTU554
     72 ZOTU658
     72 ZOTU955
     71 ZOTU457
     70 ZOTU429
     70 ZOTU463
     70 ZOTU482
     70 ZOTU492
     70 ZOTU959
     70 ZOTU994
     69 ZOTU447
     69 ZOTU465
     68 ZOTU509
     68 ZOTU560
     68 ZOTU596
     68 ZOTU607
     67 ZOTU495
     67 ZOTU536
     67 ZOTU563
     67 ZOTU704
     66 ZOTU502
     66 ZOTU568
     66 ZOTU575
     66 ZOTU582
     65 ZOTU474
     65 ZOTU485
     65 ZOTU490
     65 ZOTU534
     65 ZOTU715
     65 ZOTU815
     65 ZOTU865
     64 ZOTU566
     64 ZOTU910
     63 ZOTU527
     63 ZOTU583
     63 ZOTU644
     63 ZOTU828
     62 ZOTU475
     62 ZOTU494
     62 ZOTU537
     62 ZOTU558
     62 ZOTU617
     61 ZOTU517
     61 ZOTU633
     61 ZOTU652
     61 ZOTU660
     61 ZOTU738
     61 ZOTU785
     61 ZOTU901
     60 ZOTU487
     60 ZOTU535
     60 ZOTU561
     60 ZOTU601
     60 ZOTU780
     59 ZOTU531
     59 ZOTU538
     59 ZOTU572
     59 ZOTU643
     59 ZOTU855
     58 ZOTU524
     58 ZOTU709
     58 ZOTU826
     57 ZOTU627
     57 ZOTU848
     57 ZOTU858
     56 ZOTU506
     56 ZOTU555
     56 ZOTU570
     56 ZOTU668
     56 ZOTU739
     55 ZOTU544
     55 ZOTU586
     55 ZOTU632
     55 ZOTU634
     55 ZOTU661
     54 ZOTU550
     54 ZOTU576
     54 ZOTU631
     54 ZOTU641
     54 ZOTU818
     54 ZOTU832
     54 ZOTU880
     53 ZOTU543
     53 ZOTU567
     53 ZOTU593
     53 ZOTU612
     53 ZOTU854
     52 ZOTU542
     52 ZOTU552
     51 ZOTU501
     51 ZOTU609
     51 ZOTU628
     51 ZOTU711
     51 ZOTU748
     51 ZOTU881
     50 ZOTU510
     50 ZOTU565
     50 ZOTU578
     50 ZOTU579
     50 ZOTU599
     50 ZOTU649
     50 ZOTU926
     49 ZOTU525
     49 ZOTU598
     49 ZOTU626
     49 ZOTU726
     49 ZOTU981
     48 ZOTU569
     48 ZOTU681
     48 ZOTU701
     48 ZOTU773
     48 ZOTU774
     48 ZOTU921
     47 ZOTU557
     47 ZOTU699
     47 ZOTU769
     46 ZOTU526
     46 ZOTU692
     46 ZOTU803
     46 ZOTU807
     46 ZOTU840
     45 ZOTU564
     45 ZOTU671
     45 ZOTU809
     45 ZOTU822
     45 ZOTU911
     45 ZOTU983
     44 ZOTU591
     44 ZOTU638
     44 ZOTU696
     44 ZOTU850
     43 ZOTU619
     43 ZOTU624
     43 ZOTU630
     43 ZOTU687
     43 ZOTU755
     42 ZOTU562
     42 ZOTU574
     42 ZOTU678
     42 ZOTU870
     42 ZOTU884
     41 ZOTU657
     41 ZOTU676
     41 ZOTU680
     41 ZOTU706
     41 ZOTU730
     41 ZOTU794
     41 ZOTU872
     40 ZOTU655
     40 ZOTU722
     40 ZOTU835
     40 ZOTU847
     39 ZOTU603
     39 ZOTU636
     39 ZOTU784
     39 ZOTU791
     38 ZOTU708
     38 ZOTU728
     38 ZOTU736
     38 ZOTU762
     38 ZOTU833
     38 ZOTU942
     37 ZOTU584
     37 ZOTU683
     37 ZOTU751
     37 ZOTU922
     36 ZOTU597
     36 ZOTU695
     36 ZOTU750
     36 ZOTU752
     36 ZOTU765
     36 ZOTU821
     35 ZOTU697
     35 ZOTU710
     35 ZOTU745
     35 ZOTU753
     34 ZOTU635
     34 ZOTU686
     34 ZOTU691
     34 ZOTU705
     34 ZOTU727
     34 ZOTU733
     34 ZOTU741
     34 ZOTU759
     34 ZOTU792
     34 ZOTU804
     34 ZOTU843
     34 ZOTU879
     34 ZOTU931
     33 ZOTU690
     33 ZOTU720
     33 ZOTU772
     33 ZOTU810
     33 ZOTU957
     32 ZOTU779
     32 ZOTU786
     32 ZOTU831
     32 ZOTU876
     32 ZOTU878
     32 ZOTU900
     32 ZOTU916
     32 ZOTU945
     32 ZOTU962
     32 ZOTU964
     31 ZOTU688
     31 ZOTU716
     31 ZOTU754
     31 ZOTU756
     31 ZOTU766
     31 ZOTU771
     31 ZOTU782
     31 ZOTU866
     31 ZOTU875
     31 ZOTU891
     31 ZOTU906
     31 ZOTU909
     31 ZOTU972
     30 ZOTU689
     30 ZOTU770
     30 ZOTU934
     29 ZOTU713
     29 ZOTU749
     29 ZOTU764
     29 ZOTU871
     29 ZOTU925
     29 ZOTU927
     29 ZOTU946
     28 ZOTU788
     28 ZOTU801
     28 ZOTU813
     28 ZOTU845
     28 ZOTU877
     27 ZOTU685
     27 ZOTU747
     27 ZOTU823
     27 ZOTU829
     27 ZOTU836
     27 ZOTU841
     27 ZOTU893
     27 ZOTU996
     26 ZOTU805
     26 ZOTU874
     26 ZOTU897
     26 ZOTU919
     26 ZOTU937
     25 ZOTU800
     25 ZOTU851
     25 ZOTU969
     25 ZOTU992
     24 ZOTU817
     24 ZOTU852
     24 ZOTU938
     24 ZOTU950
     24 ZOTU963
     23 ZOTU808
     23 ZOTU857
     23 ZOTU860
     23 ZOTU868
     23 ZOTU869
     23 ZOTU944
     23 ZOTU986
     23 ZOTU991
     22 ZOTU908
     22 ZOTU929
     22 ZOTU943
     22 ZOTU984
     22 ZOTU995
     21 ZOTU856
     21 ZOTU904
     21 ZOTU923
     21 ZOTU939
     21 ZOTU965
     20 ZOTU913
     19 ZOTU798
     19 ZOTU973
     18 ZOTU888
     18 ZOTU905
     18 ZOTU941
     18 ZOTU967
     18 ZOTU993
     17 ZOTU907
     17 ZOTU924
     17 ZOTU928
     17 ZOTU956
     16 ZOTU895
     16 ZOTU975
     16 ZOTU979
     15 ZOTU948
     14 ZOTU968
     14 ZOTU971
     14 ZOTU987
     13 ZOTU966
................................................................................
End_E2: 11:42:53 08/01/2021
================================================================================
Step E2 - Back-Mapping Amplicons to ZOTU_c98
--------------------------------------------------------------------------------
USEARCHusearch v11.0.667_i86linux64
Identity threshold for mapping: 0.97
--------------------------------------------------------------------------------
START_E2: 11:20:50 08/01/2021
--------------------------------------------------------------------------------
Counts per ZOTU_c98:
12780472 ZOTU106
8697065 ZOTU4
4948792 ZOTU3
3316241 ZOTU59
1070015 ZOTU984
 990718 ZOTU6
 856282 ZOTU7
 839756 ZOTU9
 800972 ZOTU8
 693495 ZOTU166
 577410 ZOTU13
 548572 ZOTU40
 239427 ZOTU45
 210963 ZOTU18
 125103 ZOTU26
 125090 ZOTU168
 118859 ZOTU241
 114542 ZOTU61
 104585 ZOTU104
 100929 ZOTU530
  96700 ZOTU27
  63849 ZOTU34
  62020 ZOTU337
  45976 ZOTU124
  45962 ZOTU179
  43033 ZOTU83
  29325 ZOTU63
  27981 ZOTU163
  21797 ZOTU56
  14594 ZOTU706
  11307 ZOTU646
   9075 ZOTU806
   8470 ZOTU85
   6577 ZOTU65
   6571 ZOTU67
   6448 ZOTU373
   6419 ZOTU72
   6393 ZOTU151
   5563 ZOTU639
   5296 ZOTU167
   4615 ZOTU73
   4466 ZOTU69
   4216 ZOTU357
   4190 ZOTU97
   4167 ZOTU802
   4111 ZOTU547
   3925 ZOTU82
   3775 ZOTU711
   3669 ZOTU324
   3605 ZOTU381
   3537 ZOTU75
   3251 ZOTU839
   3143 ZOTU140
   3081 ZOTU393
   3032 ZOTU296
   2961 ZOTU815
   2873 ZOTU93
   2859 ZOTU413
   2855 ZOTU673
   2662 ZOTU186
   2590 ZOTU382
   2586 ZOTU145
   2537 ZOTU149
   2153 ZOTU78
   2088 ZOTU793
   2059 ZOTU148
   2037 ZOTU88
   1937 ZOTU80
   1884 ZOTU84
   1862 ZOTU888
   1671 ZOTU674
   1619 ZOTU158
   1578 ZOTU908
   1565 ZOTU658
   1514 ZOTU523
   1444 ZOTU886
   1423 ZOTU146
   1370 ZOTU94
   1347 ZOTU348
   1326 ZOTU100
   1325 ZOTU138
   1266 ZOTU694
   1264 ZOTU572
   1229 ZOTU493
   1208 ZOTU666
   1204 ZOTU618
   1201 ZOTU651
   1196 ZOTU95
   1184 ZOTU160
   1175 ZOTU512
   1109 ZOTU616
   1108 ZOTU105
   1108 ZOTU114
   1104 ZOTU885
   1100 ZOTU89
   1096 ZOTU109
   1072 ZOTU675
   1064 ZOTU108
   1045 ZOTU682
    993 ZOTU595
    985 ZOTU401
    948 ZOTU101
    913 ZOTU102
    911 ZOTU511
    907 ZOTU958
    858 ZOTU125
    858 ZOTU265
    836 ZOTU281
    823 ZOTU309
    822 ZOTU584
    810 ZOTU119
    808 ZOTU601
    805 ZOTU118
    802 ZOTU990
    799 ZOTU310
    795 ZOTU112
    780 ZOTU107
    771 ZOTU406
    718 ZOTU120
    712 ZOTU268
    709 ZOTU647
    682 ZOTU318
    672 ZOTU117
    664 ZOTU123
    653 ZOTU956
    652 ZOTU135
    650 ZOTU113
    631 ZOTU491
    630 ZOTU290
    630 ZOTU751
    628 ZOTU344
    620 ZOTU778
    588 ZOTU132
    584 ZOTU485
    575 ZOTU127
    563 ZOTU291
    558 ZOTU128
    557 ZOTU325
    554 ZOTU608
    549 ZOTU606
    548 ZOTU126
    511 ZOTU545
    507 ZOTU264
    494 ZOTU594
    482 ZOTU191
    481 ZOTU660
    480 ZOTU137
    476 ZOTU144
    469 ZOTU147
    467 ZOTU243
    465 ZOTU142
    462 ZOTU585
    460 ZOTU952
    452 ZOTU139
    439 ZOTU877
    438 ZOTU143
    437 ZOTU189
    434 ZOTU505
    428 ZOTU155
    427 ZOTU141
    427 ZOTU926
    414 ZOTU654
    409 ZOTU389
    405 ZOTU236
    399 ZOTU171
    391 ZOTU173
    389 ZOTU613
    383 ZOTU164
    373 ZOTU157
    371 ZOTU433
    366 ZOTU185
    364 ZOTU959
    363 ZOTU672
    353 ZOTU870
    341 ZOTU175
    332 ZOTU517
    320 ZOTU677
    318 ZOTU199
    318 ZOTU761
    315 ZOTU202
    315 ZOTU508
    310 ZOTU221
    308 ZOTU311
    306 ZOTU181
    305 ZOTU844
    303 ZOTU737
    302 ZOTU385
    297 ZOTU980
    295 ZOTU177
    291 ZOTU513
    285 ZOTU223
    283 ZOTU914
    272 ZOTU859
    269 ZOTU698
    268 ZOTU589
    266 ZOTU571
    264 ZOTU930
    262 ZOTU216
    261 ZOTU787
    260 ZOTU936
    259 ZOTU208
    257 ZOTU623
    255 ZOTU207
    252 ZOTU657
    248 ZOTU212
    245 ZOTU656
    241 ZOTU592
    238 ZOTU214
    230 ZOTU648
    228 ZOTU229
    228 ZOTU308
    226 ZOTU220
    226 ZOTU558
    224 ZOTU246
    216 ZOTU215
    216 ZOTU239
    216 ZOTU273
    215 ZOTU653
    213 ZOTU254
    211 ZOTU270
    209 ZOTU516
    208 ZOTU614
    204 ZOTU442
    201 ZOTU242
    201 ZOTU300
    200 ZOTU667
    198 ZOTU652
    196 ZOTU724
    195 ZOTU435
    194 ZOTU244
    193 ZOTU882
    191 ZOTU333
    188 ZOTU313
    188 ZOTU725
    187 ZOTU294
    182 ZOTU247
    182 ZOTU267
    182 ZOTU331
    178 ZOTU580
    174 ZOTU235
    172 ZOTU263
    171 ZOTU277
    169 ZOTU252
    169 ZOTU361
    169 ZOTU468
    167 ZOTU665
    165 ZOTU532
    163 ZOTU735
    161 ZOTU355
    160 ZOTU757
    159 ZOTU286
    157 ZOTU253
    156 ZOTU272
    155 ZOTU284
    155 ZOTU949
    155 ZOTU989
    149 ZOTU312
    147 ZOTU496
    146 ZOTU304
    146 ZOTU399
    142 ZOTU298
    142 ZOTU811
    142 ZOTU961
    141 ZOTU306
    141 ZOTU985
    140 ZOTU319
    140 ZOTU600
    138 ZOTU784
    134 ZOTU314
    134 ZOTU345
    134 ZOTU347
    133 ZOTU305
    132 ZOTU321
    131 ZOTU763
    130 ZOTU383
    130 ZOTU605
    129 ZOTU460
    129 ZOTU611
    129 ZOTU664
    129 ZOTU788
    128 ZOTU396
    128 ZOTU707
    127 ZOTU326
    127 ZOTU448
    126 ZOTU323
    126 ZOTU569
    126 ZOTU783
    125 ZOTU349
    125 ZOTU598
    122 ZOTU289
    122 ZOTU352
    122 ZOTU526
    121 ZOTU604
    121 ZOTU650
    118 ZOTU861
    117 ZOTU335
    117 ZOTU360
    117 ZOTU427
    113 ZOTU681
    112 ZOTU663
    111 ZOTU507
    106 ZOTU434
    106 ZOTU525
    106 ZOTU827
    104 ZOTU655
    103 ZOTU391
    103 ZOTU394
    103 ZOTU902
     99 ZOTU369
     99 ZOTU426
     99 ZOTU469
     99 ZOTU578
     99 ZOTU615
     99 ZOTU688
     97 ZOTU354
     97 ZOTU436
     97 ZOTU438
     97 ZOTU776
     96 ZOTU619
     95 ZOTU459
     95 ZOTU529
     93 ZOTU617
     92 ZOTU901
     91 ZOTU518
     90 ZOTU540
     90 ZOTU855
     88 ZOTU386
     88 ZOTU892
     87 ZOTU915
     86 ZOTU994
     85 ZOTU420
     84 ZOTU374
     84 ZOTU404
     84 ZOTU450
     84 ZOTU522
     84 ZOTU662
     83 ZOTU533
     82 ZOTU479
     82 ZOTU504
     82 ZOTU620
     82 ZOTU890
     82 ZOTU918
     81 ZOTU738
     81 ZOTU768
     80 ZOTU439
     80 ZOTU500
     80 ZOTU541
     80 ZOTU640
     80 ZOTU874
     79 ZOTU470
     79 ZOTU917
     78 ZOTU447
     76 ZOTU410
     76 ZOTU637
     75 ZOTU546
     75 ZOTU740
     74 ZOTU483
     74 ZOTU590
     73 ZOTU431
     73 ZOTU554
     73 ZOTU717
     73 ZOTU897
     72 ZOTU955
     71 ZOTU457
     70 ZOTU429
     70 ZOTU463
     70 ZOTU482
     69 ZOTU465
     68 ZOTU560
     68 ZOTU596
     68 ZOTU607
     67 ZOTU495
     67 ZOTU536
     67 ZOTU563
     67 ZOTU704
     67 ZOTU741
     66 ZOTU568
     66 ZOTU575
     65 ZOTU474
     65 ZOTU490
     65 ZOTU534
     65 ZOTU715
     64 ZOTU566
     64 ZOTU910
     63 ZOTU527
     63 ZOTU583
     63 ZOTU644
     63 ZOTU828
     62 ZOTU475
     62 ZOTU494
     62 ZOTU537
     62 ZOTU992
     61 ZOTU633
     61 ZOTU755
     61 ZOTU785
     61 ZOTU843
     60 ZOTU535
     60 ZOTU561
     60 ZOTU818
     59 ZOTU531
     59 ZOTU538
     59 ZOTU643
     58 ZOTU557
     58 ZOTU627
     58 ZOTU709
     58 ZOTU826
     57 ZOTU848
     57 ZOTU858
     56 ZOTU555
     56 ZOTU570
     56 ZOTU668
     55 ZOTU544
     55 ZOTU586
     55 ZOTU632
     55 ZOTU634
     55 ZOTU661
     54 ZOTU550
     54 ZOTU576
     54 ZOTU631
     54 ZOTU641
     54 ZOTU832
     54 ZOTU880
     53 ZOTU543
     53 ZOTU567
     53 ZOTU593
     53 ZOTU612
     53 ZOTU854
     52 ZOTU542
     52 ZOTU565
     51 ZOTU501
     51 ZOTU609
     51 ZOTU628
     51 ZOTU748
     50 ZOTU510
     50 ZOTU579
     50 ZOTU599
     50 ZOTU649
     50 ZOTU981
     49 ZOTU626
     49 ZOTU726
     48 ZOTU701
     48 ZOTU773
     48 ZOTU774
     48 ZOTU921
     47 ZOTU699
     47 ZOTU934
     46 ZOTU679
     46 ZOTU692
     46 ZOTU803
     46 ZOTU807
     46 ZOTU840
     45 ZOTU564
     45 ZOTU671
     45 ZOTU809
     45 ZOTU911
     45 ZOTU983
     44 ZOTU591
     44 ZOTU638
     44 ZOTU696
     44 ZOTU850
     44 ZOTU851
     43 ZOTU624
     43 ZOTU630
     43 ZOTU687
     42 ZOTU562
     42 ZOTU574
     42 ZOTU678
     42 ZOTU884
     41 ZOTU676
     41 ZOTU730
     41 ZOTU794
     41 ZOTU821
     40 ZOTU722
     40 ZOTU835
     39 ZOTU603
     39 ZOTU636
     38 ZOTU708
     38 ZOTU728
     38 ZOTU736
     38 ZOTU747
     38 ZOTU762
     38 ZOTU833
     38 ZOTU942
     37 ZOTU683
     37 ZOTU922
     36 ZOTU597
     36 ZOTU695
     36 ZOTU752
     36 ZOTU765
     35 ZOTU697
     35 ZOTU710
     35 ZOTU745
     34 ZOTU635
     34 ZOTU727
     34 ZOTU733
     34 ZOTU759
     34 ZOTU792
     34 ZOTU804
     34 ZOTU879
     34 ZOTU931
     33 ZOTU690
     33 ZOTU720
     33 ZOTU810
     32 ZOTU779
     32 ZOTU786
     32 ZOTU831
     32 ZOTU876
     32 ZOTU878
     32 ZOTU900
     32 ZOTU916
     32 ZOTU945
     32 ZOTU962
     32 ZOTU964
     31 ZOTU716
     31 ZOTU754
     31 ZOTU756
     31 ZOTU764
     31 ZOTU766
     31 ZOTU771
     31 ZOTU808
     31 ZOTU866
     31 ZOTU891
     31 ZOTU906
     30 ZOTU689
     29 ZOTU713
     29 ZOTU871
     29 ZOTU925
     29 ZOTU927
     28 ZOTU801
     28 ZOTU845
     27 ZOTU685
     27 ZOTU823
     27 ZOTU836
     27 ZOTU841
     27 ZOTU893
     27 ZOTU996
     26 ZOTU805
     26 ZOTU919
     26 ZOTU937
     25 ZOTU800
     25 ZOTU969
     24 ZOTU817
     24 ZOTU869
     24 ZOTU938
     24 ZOTU950
     24 ZOTU963
     23 ZOTU857
     23 ZOTU860
     23 ZOTU868
     23 ZOTU944
     23 ZOTU986
     23 ZOTU991
     22 ZOTU929
     22 ZOTU943
     22 ZOTU995
     22 ZOTU997
     21 ZOTU856
     21 ZOTU904
     21 ZOTU923
     21 ZOTU965
     20 ZOTU913
     19 ZOTU798
     19 ZOTU973
     18 ZOTU905
     18 ZOTU967
     18 ZOTU993
     17 ZOTU907
     17 ZOTU928
     16 ZOTU895
     16 ZOTU975
     16 ZOTU979
     15 ZOTU948
     14 ZOTU968
     14 ZOTU971
................................................................................
End_E2: 11:47:44 08/01/2021
================================================================================
Step E2 - Back-Mapping Amplicons to ZOTU_c97
--------------------------------------------------------------------------------
USEARCHusearch v11.0.667_i86linux64
Identity threshold for mapping: 0.97
--------------------------------------------------------------------------------
START_E2: 11:20:50 08/01/2021
--------------------------------------------------------------------------------
Counts per ZOTU_c97:
12780472 ZOTU106
8628063 ZOTU124
4201581 ZOTU949
1071722 ZOTU984
 990718 ZOTU6
 916283 ZOTU660
 839758 ZOTU9
 800972 ZOTU8
 676211 ZOTU167
 630056 ZOTU532
 626294 ZOTU572
 601395 ZOTU13
 544155 ZOTU523
 288121 ZOTU821
 242634 ZOTU149
 210963 ZOTU18
 185801 ZOTU606
 158824 ZOTU468
 131012 ZOTU658
 126992 ZOTU385
 125294 ZOTU208
 125103 ZOTU26
 114542 ZOTU61
 100929 ZOTU530
  98531 ZOTU138
  96700 ZOTU27
  63849 ZOTU34
  62257 ZOTU815
  62020 ZOTU337
  49153 ZOTU179
  48471 ZOTU745
  47723 ZOTU761
  30639 ZOTU653
  28738 ZOTU517
  22280 ZOTU580
  21949 ZOTU56
  21776 ZOTU657
  17344 ZOTU952
  16069 ZOTU706
  11307 ZOTU646
  10803 ZOTU619
  10198 ZOTU675
   9076 ZOTU806
   8776 ZOTU325
   7267 ZOTU263
   6935 ZOTU674
   6844 ZOTU665
   6577 ZOTU65
   6571 ZOTU67
   6419 ZOTU72
   6402 ZOTU571
   6106 ZOTU247
   5974 ZOTU511
   5563 ZOTU639
   5174 ZOTU648
   4761 ZOTU558
   4692 ZOTU215
   4615 ZOTU73
   4466 ZOTU69
   4289 ZOTU97
   4208 ZOTU505
   4111 ZOTU547
   3775 ZOTU711
   3537 ZOTU75
   3511 ZOTU983
   3284 ZOTU161
   3099 ZOTU808
   3016 ZOTU608
   2994 ZOTU673
   2942 ZOTU326
   2859 ZOTU413
   2753 ZOTU323
   2710 ZOTU997
   2699 ZOTU145
   2662 ZOTU186
   2628 ZOTU959
   2513 ZOTU990
   2485 ZOTU994
   2344 ZOTU651
   2256 ZOTU557
   2228 ZOTU448
   2170 ZOTU843
   2153 ZOTU78
   2075 ZOTU947
   2059 ZOTU148
   1937 ZOTU80
   1884 ZOTU84
   1876 ZOTU107
   1731 ZOTU100
   1731 ZOTU303
   1635 ZOTU147
   1431 ZOTU985
   1423 ZOTU146
   1370 ZOTU94
   1265 ZOTU694
   1250 ZOTU545
   1219 ZOTU666
   1200 ZOTU95
   1174 ZOTU916
   1136 ZOTU620
   1110 ZOTU616
   1108 ZOTU105
   1104 ZOTU885
   1100 ZOTU89
   1040 ZOTU828
    948 ZOTU101
    945 ZOTU584
    933 ZOTU598
    915 ZOTU310
    914 ZOTU102
    905 ZOTU491
    891 ZOTU309
    885 ZOTU228
    883 ZOTU902
    870 ZOTU318
    858 ZOTU125
    810 ZOTU119
    805 ZOTU118
    795 ZOTU112
    761 ZOTU844
    738 ZOTU268
    718 ZOTU120
    696 ZOTU956
    682 ZOTU936
    652 ZOTU135
    650 ZOTU113
    642 ZOTU433
    642 ZOTU693
    630 ZOTU751
    620 ZOTU778
    588 ZOTU132
    575 ZOTU127
    570 ZOTU654
    563 ZOTU291
    545 ZOTU663
    543 ZOTU594
    530 ZOTU246
    507 ZOTU264
    476 ZOTU144
    468 ZOTU652
    465 ZOTU142
    457 ZOTU171
    452 ZOTU139
    439 ZOTU877
    438 ZOTU143
    437 ZOTU189
    428 ZOTU155
    427 ZOTU141
    416 ZOTU870
    415 ZOTU676
    409 ZOTU389
    394 ZOTU583
    391 ZOTU173
    389 ZOTU613
    383 ZOTU164
    366 ZOTU185
    345 ZOTU202
    320 ZOTU677
    318 ZOTU199
    315 ZOTU508
    310 ZOTU221
    309 ZOTU531
    309 ZOTU882
    308 ZOTU311
    306 ZOTU181
    288 ZOTU442
    285 ZOTU223
    281 ZOTU655
    276 ZOTU659
    273 ZOTU589
    270 ZOTU541
    269 ZOTU345
    269 ZOTU698
    264 ZOTU930
    262 ZOTU216
    261 ZOTU787
    259 ZOTU777
    255 ZOTU207
    255 ZOTU592
    245 ZOTU347
    245 ZOTU656
    239 ZOTU650
    237 ZOTU702
    237 ZOTU735
    236 ZOTU220
    228 ZOTU229
    223 ZOTU811
    216 ZOTU239
    213 ZOTU254
    209 ZOTU516
    209 ZOTU603
    208 ZOTU614
    201 ZOTU242
    201 ZOTU300
    196 ZOTU529
    194 ZOTU244
    191 ZOTU333
    188 ZOTU989
    187 ZOTU294
    187 ZOTU864
    184 ZOTU879
    176 ZOTU628
    175 ZOTU235
    175 ZOTU272
    174 ZOTU587
    172 ZOTU434
    171 ZOTU277
    169 ZOTU361
    168 ZOTU679
    160 ZOTU757
    159 ZOTU286
    157 ZOTU253
    155 ZOTU961
    149 ZOTU312
    147 ZOTU496
    146 ZOTU304
    146 ZOTU399
    146 ZOTU429
    144 ZOTU447
    143 ZOTU298
    141 ZOTU306
    140 ZOTU600
    138 ZOTU784
    137 ZOTU788
    136 ZOTU575
    133 ZOTU305
    131 ZOTU763
    130 ZOTU383
    129 ZOTU392
    129 ZOTU460
    129 ZOTU554
    129 ZOTU611
    129 ZOTU664
    128 ZOTU707
    126 ZOTU783
    123 ZOTU826
    122 ZOTU352
    118 ZOTU861
    117 ZOTU360
    117 ZOTU427
    113 ZOTU681
    111 ZOTU507
    106 ZOTU827
    103 ZOTU391
    102 ZOTU704
    101 ZOTU688
     99 ZOTU369
     99 ZOTU426
     99 ZOTU578
     99 ZOTU615
     97 ZOTU354
     97 ZOTU436
     97 ZOTU438
     97 ZOTU776
     95 ZOTU459
     93 ZOTU617
     92 ZOTU499
     92 ZOTU901
     91 ZOTU518
     91 ZOTU637
     90 ZOTU540
     90 ZOTU855
     88 ZOTU386
     88 ZOTU892
     87 ZOTU915
     85 ZOTU420
     85 ZOTU563
     84 ZOTU374
     84 ZOTU404
     84 ZOTU450
     84 ZOTU662
     84 ZOTU920
     82 ZOTU595
     82 ZOTU918
     81 ZOTU768
     80 ZOTU439
     80 ZOTU640
     80 ZOTU874
     79 ZOTU470
     79 ZOTU917
     76 ZOTU410
     75 ZOTU546
     75 ZOTU981
     74 ZOTU483
     74 ZOTU590
     73 ZOTU431
     72 ZOTU612
     72 ZOTU955
     71 ZOTU457
     70 ZOTU482
     70 ZOTU644
     68 ZOTU596
     68 ZOTU607
     67 ZOTU536
     67 ZOTU576
     67 ZOTU741
     67 ZOTU759
     67 ZOTU770
     66 ZOTU568
     66 ZOTU692
     65 ZOTU490
     65 ZOTU534
     65 ZOTU715
     64 ZOTU566
     64 ZOTU910
     63 ZOTU527
     62 ZOTU475
     62 ZOTU494
     62 ZOTU537
     62 ZOTU633
     62 ZOTU992
     62 ZOTU993
     61 ZOTU561
     61 ZOTU785
     60 ZOTU535
     59 ZOTU538
     59 ZOTU643
     58 ZOTU709
     57 ZOTU848
     57 ZOTU858
     56 ZOTU555
     56 ZOTU570
     56 ZOTU668
     55 ZOTU544
     55 ZOTU586
     55 ZOTU632
     55 ZOTU634
     55 ZOTU661
     54 ZOTU550
     54 ZOTU631
     54 ZOTU641
     54 ZOTU832
     54 ZOTU880
     53 ZOTU543
     53 ZOTU567
     53 ZOTU593
     53 ZOTU854
     52 ZOTU542
     51 ZOTU501
     51 ZOTU609
     51 ZOTU748
     50 ZOTU510
     50 ZOTU579
     50 ZOTU599
     50 ZOTU649
     49 ZOTU626
     49 ZOTU726
     48 ZOTU687
     48 ZOTU773
     48 ZOTU921
     47 ZOTU699
     46 ZOTU803
     46 ZOTU807
     46 ZOTU840
     46 ZOTU975
     45 ZOTU564
     45 ZOTU671
     45 ZOTU809
     44 ZOTU591
     44 ZOTU638
     44 ZOTU696
     44 ZOTU850
     44 ZOTU871
     43 ZOTU624
     43 ZOTU630
     43 ZOTU941
     42 ZOTU562
     42 ZOTU574
     42 ZOTU884
     41 ZOTU730
     41 ZOTU794
     40 ZOTU722
     40 ZOTU835
     39 ZOTU636
     38 ZOTU708
     38 ZOTU728
     38 ZOTU736
     38 ZOTU833
     38 ZOTU942
     37 ZOTU683
     37 ZOTU922
     36 ZOTU597
     36 ZOTU635
     36 ZOTU695
     36 ZOTU752
     36 ZOTU765
     35 ZOTU710
     35 ZOTU869
     34 ZOTU727
     34 ZOTU733
     34 ZOTU792
     34 ZOTU931
     33 ZOTU720
     33 ZOTU810
     33 ZOTU831
     32 ZOTU779
     32 ZOTU878
     32 ZOTU900
     32 ZOTU962
     31 ZOTU716
     31 ZOTU754
     31 ZOTU764
     31 ZOTU766
     31 ZOTU771
     31 ZOTU866
     31 ZOTU891
     31 ZOTU906
     30 ZOTU689
     29 ZOTU713
     29 ZOTU925
     28 ZOTU845
     27 ZOTU685
     27 ZOTU805
     27 ZOTU836
     27 ZOTU841
     26 ZOTU919
     26 ZOTU937
     25 ZOTU800
     24 ZOTU817
     24 ZOTU938
     24 ZOTU950
     24 ZOTU963
     23 ZOTU857
     23 ZOTU868
     23 ZOTU944
     23 ZOTU986
     22 ZOTU929
     22 ZOTU995
     21 ZOTU856
     21 ZOTU904
     21 ZOTU923
     21 ZOTU965
     19 ZOTU798
     19 ZOTU973
     18 ZOTU905
     18 ZOTU967
     17 ZOTU907
     17 ZOTU928
     16 ZOTU895
     16 ZOTU979
     15 ZOTU948
     14 ZOTU968
     14 ZOTU971
................................................................................
End_E2: 12:00:55 08/01/2021
================================================================================
Step E3 | Table Reports / MSA / Trees / Stats
--------------------------------------------------------------------------------
USEARCH: usearch v11.0.667_i86linux64
--------------------------------------------------------------------------------
START_E3: 14:11:21 08/01/2021
--------------------------------------------------------------------------------
▶ ZOTU Table Report
................................................................................
  Create summary-reports for the (Z)OTU tables > *_Count.summary  
  • Summary for OTU ✔
  • Summary for ZOTU ✔
  • Summary for ZOTU_c99 ✔
  • Summary for ZOTU_c98 ✔
  • Summary for ZOTU_c97 ✔
--------------------------------------------------------------------------------
▶ Distance matrices (for Octave plots)
................................................................................
  Pairwise distances between (Z)OTU sequences.
  • DM for OTU ✔
  • DM for ZOTU ✔
  • DM for ZOTU_c99 ✔
  • DM for ZOTU_c98 ✔
  • DM for ZOTU_c97 ✔
--------------------------------------------------------------------------------
▶ Octave plots
................................................................................
  Octave plots with low-abundance (Z)OTUs and cross-talk information.
  • Octave plot for OTU ✔
  • Octave plot for ZOTU ✔
  • Octave plot for ZOTU_c99 ✔
  • Octave plot for ZOTU_c98 ✔
  • Octave plot for ZOTU_c97 ✔
--------------------------------------------------------------------------------
▶ Approximate Phylogenetic Trees
................................................................................
  Create tree files.
  The trees will be very approximate in both cases.
  ◦ Multiple Sequence Alignments (MSA)
  MUSCLE v3.8.1551 by Robert C. Edgar
   • MSA tree for OTU ✔
   • MSA tree for ZOTU ✔
   • MSA tree for ZOTU_c99 ✔
   • MSA tree for ZOTU_c98 ✔
   • MSA tree for ZOTU_c97 ✔
  ◦ Cluster Trees (CLU)
  usearch v11.0.667_i86linux64
   • CLU tree for OTU ✔
   • CLU tree for ZOTU ✔
   • CLU tree for ZOTU_c99 ✔
   • CLU tree for ZOTU_c98 ✔
   • CLU tree for ZOTU_c97 ✔
--------------------------------------------------------------------------------
▶ Uncross
................................................................................
  Detects and filters cross-talk (sample mis-assignment) in a OTU table using the UNCROSS algorithm.
  • Uncross for for OTU ✔
  • Uncross for for ZOTU ✔
  • Uncross for for ZOTU_c99 ✔
  • Uncross for for ZOTU_c98 ✔
  • Uncross for for ZOTU_c97 ✔
--------------------------------------------------------------------------------
▶ Back-Mapping Efficiency
................................................................................
N(Amplicons)      = 39635349
N(Map-2-OTU)      = 38543837 (.972)
N(Map-2-ZOTU)     = 38780506 (.978)
N(Map-2-ZOTU_c99) = 38757668 (.977)
N(Map-2-ZOTU_c98) = 37995942 (.958)
N(Map-2-ZOTU_c97) = 36106582 (.910)
--------------------------------------------------------------------------------
END_E3: 14:13:32 08/01/2021
================================================================================
Step F | Taxonomic Assignment-Predictions with SINTAX
--------------------------------------------------------------------------------
Application   : SINTAX (v11.0.667_i86linux64)
Reference     : SILVA v128
Tax Filter    : 0.85
================================================================================
Tax-Prediction Workflow Summary:
 (F1) Prepare Reference
 (F2) Assign Taxa with SINTAX
 (F3) Reformat Tax-Information
 (F4) Combine Count-Table and Taxa for Phyloseq Import
 (F5) Tax-Assignment Report for Phylum Level
 (F6) Additional Chimera Check (Not Needed)
--------------------------------------------------
START_Tax-Prediction: 14:13:51 08/01/2021
 Start_F1_Restrict_Reference: 14:13:51 08/01/2021
  ‣Number of Reference Sequences:  341153
  ‣OTU related References:         322033
  ‣ZOTU related References:        321810
 End_F1_Restrict_Reference: 14:48:47 08/01/2021
--------------------------------------------------
 Start_F1_Unique_Records: 14:48:47 08/01/2021
  ‣OTU: N(seq)= 322033 / N(uniques)= 271885 / N(singletons)= 256648 (94.4%)
  ‣OTU: Min size 1 / median 1 / max 515 / avg 1.18
  ‣ZOTU: N(seq)= 321810 / N(uniques)= 271653 / N(singletons)= 256414 (94.4%)
  ‣ZOTU: Min size 1 / median 1 / max 515 / avg 1.18
 End_F1_Unique_Records: 14:48:53 08/01/2021
--------------------------------------------------
 Start_F1_Build_UPD_Reference: 14:48:53 08/01/2021
 End_F1_Build_UPD_Reference: 14:49:14 08/01/2021
--------------------------------------------------
 Start_F2_Tax-Assignment: 14:49:14 08/01/2021
 End_F2_Tax-Assignment: 14:57:18 08/01/2021
--------------------------------------------------
 Start_F3_Re-Format: 14:57:18 08/01/2021
 End_F3_Re-Format: 14:57:18 08/01/2021
--------------------------------------------------
 Start_F4_Combine_CountTable_TaxLabel: 14:57:18 08/01/2021
 End_F4_Combine_CountTable_TaxLabel: 14:57:19 08/01/2021
--------------------------------------------------
 Start_F5_Tax-Summary: 14:57:19 08/01/2021
  Tax Summary for OTU:
   Cyanobacteria	326	42.2	42.2
   Proteobacteria	181	23.4	65.7
   Planctomycetes	59	7.6	73.3
   Firmicutes	56	7.3	80.6
   (Unassigned)	40	5.2	85.8
   Actinobacteria	39	5.1	90.8
   Bacteroidetes	19	2.5	93.3
   Verrucomicrobia	14	1.8	95.1
   Acidobacteria	11	1.4	96.5
   Chloroflexi	9	1.2	97.7
   Parcubacteria	6	0.8	98.4
   Saccharibacteria	4	0.5	99.0
   Deinococcus-Thermus	2	0.3	99.2
   Gemmatimonadetes	2	0.3	99.5
   TM6_Dependentiae	1	0.1	99.6
   FBP	1	0.1	99.7
   Latescibacteria	1	0.1	99.9
   Nitrospirae	1	0.1	100.0
  - - -
  Tax Summary for ZOTU:
   Cyanobacteria	667	66.9	66.9
   Proteobacteria	190	19.1	86.0
   Firmicutes	44	4.4	90.4
   Planctomycetes	31	3.1	93.5
   Actinobacteria	22	2.2	95.7
   (Unassigned)	14	1.4	97.1
   Bacteroidetes	10	1.0	98.1
   Verrucomicrobia	7	0.7	98.8
   Chloroflexi	3	0.3	99.1
   Gemmatimonadetes	3	0.3	99.4
   TM6_Dependentiae	1	0.1	99.5
   Saccharibacteria	1	0.1	99.6
   Acidobacteria	1	0.1	99.7
   Deinococcus-Thermus	1	0.1	99.8
   Parcubacteria	1	0.1	99.9
   Nitrospirae	1	0.1	100.0
 End_F5_Tax-Summary: 14:57:19 08/01/2021
--------------------------------------------------
 Start_F6_Chimera-Check: 14:57:19 08/01/2021
  Additional Chimera-Check
  Note: Although the high_confidence mode is used for chimera detection,
        this is an extra step with a high risk of false positives.
        There is already a sufficient built-in de novo chimera filtering
        as part of the UPARSE or UNOISE workflow. This extra step might
        be useful if applied with caution.
  For details see -> e_OTU/p257_runMIX_16S_HG_(Z)OTU_chimera.txt
..................................................
  Chimera-Check for OTU: 6
  Chimera-Check for ZOTU: 8
  Chimera-Check for ZOTU_c99: 8
  Chimera-Check for ZOTU_c98: 7
  Chimera-Check for ZOTU_c97: 6
 End_F6_Chimera-Check: 14:58:09 08/01/2021
--------------------------------------------------
END_Tax-Prediction: 14:58:10 08/01/2021
--------------------------------------------------------------------------------
END_Workflow: 14:58:17 08/01/2021
================================================================================
